# Supplementary material for: The genome sequence of the biocontrol fungus Metarhizium anisopliae and comparative genomics of Metarhizium species
Source: BMC Genomics. 2014 Aug 7;15(1):660. doi: 10.1186/1471-2164-15-660 (PMC4133081; doi:10.1186/1471-2164-15-660)
Supplement: Supplementary file 2 — Additional file 2: Metarhizium ortholog table: Orthology relationships between the translated proteins of the three Metarhizium species were predicted with ProteinOrtho4 using the –pair and –selfblast parameters. (XLSX 368 KB) [file 12864_2013_6347_MOESM2_ESM.xlsx]

## Sheet: Metarhizium_orthologs_table
M. anisopliae Ma69 (11415 predicted proteins)	M. robertsii ARSEF23 (10593 predicted proteins)	M. acridum CQMa_102 (9857 predicted proteins)
MA69_10087,MA69_10946	*	*
MA69_10461,MA69_9925	*	*
MA69_10570,MA69_11142	*	*
MA69_10573,MA69_10845	*	*
MA69_10585,MA69_11193	*	*
MA69_10678,MA69_6384	*	*
MA69_10782	*	*
MA69_10787	*	*
MA69_10788,MA69_11113	*	*
MA69_10820,MA69_10822	*	*
MA69_10821,MA69_9942	*	*
MA69_10872,MA69_5656	*	*
MA69_10902,MA69_11281	*	*
MA69_10928	*	*
MA69_10944,MA69_11311	*	*
MA69_10953,MA69_11276	*	*
MA69_10966	*	*
MA69_10976	*	*
MA69_11001,MA69_6261	*	*
MA69_11008	*	*
MA69_11021,MA69_6498	*	*
MA69_11032,MA69_11579	*	*
MA69_11035,MA69_3992	*	*
MA69_11040,MA69_11203	*	*
MA69_11051,MA69_6536	*	*
MA69_11061,MA69_11340	*	*
MA69_11068,MA69_11134	*	*
MA69_11074,MA69_11540	*	*
MA69_11076,MA69_11123	*	*
MA69_11082,MA69_7016	*	*
MA69_11098,MA69_11369	*	*
MA69_11146,MA69_6371	*	*
MA69_11170	*	*
MA69_11194,MA69_11455	*	*
MA69_11210,MA69_3226	*	*
MA69_11216,MA69_11218	*	*
MA69_11217	*	*
MA69_11219,MA69_6378	*	*
MA69_11280,MA69_11626	*	*
MA69_11293,MA69_11295	*	*
MA69_11296,MA69_11388	*	*
MA69_11310,MA69_11370	*	*
MA69_11315,MA69_4942	*	*
MA69_11322,MA69_11358	*	*
MA69_11324,MA69_11357	*	*
MA69_11344	*	*
MA69_11356	*	*
MA69_11371,MA69_6576	*	*
MA69_11383,MA69_11393	*	*
MA69_11415,MA69_11633	*	*
MA69_11488	*	*
MA69_11554	*	*
MA69_11555,MA69_11557	*	*
MA69_11573,MA69_11578	*	*
MA69_11628,MA69_845	*	*
MA69_11705,MA69_11707	*	*
MA69_1991,MA69_6601	*	*
MA69_2095,MA69_3996	*	*
MA69_2206,MA69_354	*	*
MA69_2504,MA69_9719	*	*
MA69_3365,MA69_8605	*	*
MA69_3389,MA69_4038	*	*
MA69_3390,MA69_4039	*	*
MA69_4107,MA69_6588	*	*
MA69_4118,MA69_7530	*	*
MA69_4771	*	*
MA69_5965	*	*
MA69_6376,MA69_7627	*	*
MA69_6380	*	*
MA69_7633,MA69_892	*	*
MA69_8172,MA69_876	*	*
MA69_11213,MA69_5537	gi|322702219|gb|EFY93957.1|	*
MA69_1635	gi|322702238|gb|EFY93961.1|	*
*	gi|322702296|gb|EFY93978.1|	*
MA69_11017	gi|322702303|gb|EFY93982.1|,gi|322712298|gb|EFZ03871.1|	*
MA69_10996	gi|322702335|gb|EFY94003.1|	*
MA69_2397	gi|322702342|gb|EFY94008.1|	*
MA69_11122	gi|322702366|gb|EFY94027.1|	*
MA69_10970	gi|322702390|gb|EFY94045.1|,gi|322706330|gb|EFY97911.1|	*
MA69_10749	gi|322702393|gb|EFY94047.1|	*
MA69_10747,MA69_10843	gi|322702394|gb|EFY94048.1|	*
MA69_8136	gi|322702398|gb|EFY94051.1|	*
MA69_8134	gi|322702401|gb|EFY94054.1|	*
*	gi|322702402|gb|EFY94055.1|,gi|322706422|gb|EFY98002.1|	*
MA69_4933	gi|322702406|gb|EFY94058.1|	*
MA69_4936	gi|322702410|gb|EFY94062.1|	*
MA69_8628	gi|322702421|gb|EFY94071.1|	*
MA69_1732	gi|322702434|gb|EFY94083.1|	*
MA69_11227,MA69_11363	gi|322702452|gb|EFY94099.1|	*
MA69_11395	gi|322702453|gb|EFY94100.1|,gi|322712235|gb|EFZ03808.1|	*
MA69_11199,MA69_8072,MA69_7580	gi|322702455|gb|EFY94101.1|,gi|322710394|gb|EFZ01969.1|	*
MA69_7577	gi|322702458|gb|EFY94104.1|,gi|322708037|gb|EFY99614.1|	*
MA69_2600	gi|322702480|gb|EFY94124.1|	*
MA69_2599	gi|322702481|gb|EFY94125.1|	*
MA69_2598	gi|322702482|gb|EFY94126.1|	*
MA69_2597	gi|322702483|gb|EFY94127.1|	*
MA69_2594	gi|322702486|gb|EFY94130.1|	*
MA69_2593	gi|322702487|gb|EFY94131.1|	*
MA69_1729	gi|322702490|gb|EFY94133.1|	*
MA69_1733	gi|322702491|gb|EFY94134.1|	*
MA69_1740	gi|322702498|gb|EFY94141.1|	*
MA69_8149	gi|322702505|gb|EFY94147.1|	*
MA69_8140	gi|322702513|gb|EFY94155.1|,gi|322712729|gb|EFZ04302.1|	*
MA69_8139	gi|322702514|gb|EFY94156.1|	*
MA69_8138	gi|322702515|gb|EFY94157.1|	*
MA69_8137	gi|322702516|gb|EFY94158.1|	*
MA69_9717	gi|322702519|gb|EFY94160.1|	*
MA69_9720	gi|322702522|gb|EFY94163.1|	*
MA69_9722	gi|322702524|gb|EFY94165.1|	*
MA69_9726	gi|322702525|gb|EFY94166.1|	*
MA69_3650,MA69_9729	gi|322702526|gb|EFY94167.1|	*
MA69_10182	gi|322702538|gb|EFY94178.1|	*
MA69_10784,MA69_11330	gi|322702548|gb|EFY94187.1|	*
MA69_10868,MA69_11347	gi|322702552|gb|EFY94190.1|	*
MA69_11070	gi|322702557|gb|EFY94195.1|	*
*	gi|322702559|gb|EFY94197.1|,gi|322702318|gb|EFY93991.1|	*
MA69_6616	gi|322702589|gb|EFY94225.1|	*
MA69_4095,MA69_6615	gi|322702590|gb|EFY94226.1|,gi|322706243|gb|EFY97824.1|	*
MA69_9535	gi|322702594|gb|EFY94229.1|	*
MA69_9529	gi|322702600|gb|EFY94235.1|	*
MA69_9522	gi|322702607|gb|EFY94242.1|	*
MA69_8074	gi|322702610|gb|EFY94244.1|	*
MA69_10795,MA69_3180	gi|322702628|gb|EFY94261.1|	*
MA69_11029	gi|322702630|gb|EFY94263.1|	*
MA69_9539	gi|322702639|gb|EFY94271.1|	*
MA69_9548	gi|322702648|gb|EFY94280.1|	*
MA69_10818	gi|322702658|gb|EFY94289.1|	*
MA69_10819	gi|322702659|gb|EFY94290.1|	*
MA69_10546	gi|322702674|gb|EFY94305.1|	*
MA69_6286	gi|322702682|gb|EFY94312.1|	*
MA69_6285	gi|322702683|gb|EFY94313.1|	*
MA69_10237	gi|322702684|gb|EFY94314.1|	*
MA69_10238	gi|322702685|gb|EFY94315.1|	*
MA69_10239	gi|322702686|gb|EFY94316.1|	*
MA69_10240	gi|322702687|gb|EFY94317.1|	*
MA69_10242,MA69_1851	gi|322702689|gb|EFY94319.1|,gi|322711132|gb|EFZ02706.1|	*
MA69_10246	gi|322702693|gb|EFY94323.1|	*
MA69_10247	gi|322702694|gb|EFY94324.1|	*
MA69_10249	gi|322702696|gb|EFY94326.1|	*
MA69_10922	gi|322702701|gb|EFY94330.1|,gi|322702700|gb|EFY94329.1|	*
MA69_10925	gi|322702703|gb|EFY94332.1|	*
MA69_10926	gi|322702704|gb|EFY94333.1|	*
MA69_6394	gi|322702716|gb|EFY94344.1|	*
MA69_6399	gi|322702720|gb|EFY94348.1|	*
MA69_6400	gi|322702721|gb|EFY94349.1|	*
MA69_6402	gi|322702722|gb|EFY94350.1|	*
MA69_6403	gi|322702723|gb|EFY94351.1|	*
MA69_6404	gi|322702724|gb|EFY94352.1|	*
MA69_6409	gi|322702727|gb|EFY94355.1|	*
MA69_6407,MA69_9746	gi|322702728|gb|EFY94356.1|,gi|322704586|gb|EFY96179.1|	*
MA69_6410	gi|322702729|gb|EFY94357.1|	*
MA69_11254	gi|322702732|gb|EFY94359.1|	*
MA69_11253,MA69_11378,MA69_11366	gi|322702734|gb|EFY94361.1|,gi|322709288|gb|EFZ00864.1|	*
MA69_11238	gi|322702735|gb|EFY94362.1|	*
MA69_11234,MA69_11368	gi|322702737|gb|EFY94364.1|,gi|322712232|gb|EFZ03805.1|	*
MA69_11231	gi|322702738|gb|EFY94365.1|,gi|322712223|gb|EFZ03796.1|	*
MA69_11232	gi|322702739|gb|EFY94366.1|,gi|322712224|gb|EFZ03797.1|	*
MA69_11261	gi|322702742|gb|EFY94369.1|	*
MA69_11291	gi|322702744|gb|EFY94371.1|	*
MA69_11292	gi|322702745|gb|EFY94372.1|,gi|322712231|gb|EFZ03804.1|	*
MA69_10978,MA69_11125	gi|322702746|gb|EFY94373.1|,gi|322702973|gb|EFY94591.1|	*
*	gi|322702757|gb|EFY94383.1|,gi|322702756|gb|EFY94382.1|	*
MA69_11246,MA69_11247	gi|322702763|gb|EFY94389.1|	*
*	gi|322702768|gb|EFY94394.1|,gi|322702767|gb|EFY94393.1|	*
MA69_9619	gi|322702774|gb|EFY94399.1|	*
*	gi|322702780|gb|EFY94405.1|,gi|322702280|gb|EFY93970.1|	*
MA69_9612	gi|322702781|gb|EFY94406.1|	*
MA69_9610	gi|322702784|gb|EFY94409.1|,gi|322702411|gb|EFY94063.1|	*
MA69_9608	gi|322702786|gb|EFY94411.1|	*
MA69_11165,MA69_9928	gi|322702789|gb|EFY94414.1|	*
MA69_11166	gi|322702790|gb|EFY94415.1|	*
MA69_11214	gi|322702792|gb|EFY94417.1|	*
MA69_2049	gi|322702794|gb|EFY94418.1|	*
MA69_2051	gi|322702796|gb|EFY94420.1|	*
MA69_2056	gi|322702800|gb|EFY94424.1|	*
MA69_2057	gi|322702801|gb|EFY94425.1|	*
MA69_2061	gi|322702805|gb|EFY94429.1|	*
MA69_2062	gi|322702807|gb|EFY94431.1|	*
MA69_2102	gi|322702822|gb|EFY94445.1|	*
MA69_2101	gi|322702823|gb|EFY94446.1|	*
MA69_2090	gi|322702827|gb|EFY94450.1|	*
MA69_2084	gi|322702830|gb|EFY94453.1|	*
MA69_2077	gi|322702838|gb|EFY94461.1|	*
MA69_6375	gi|322702854|gb|EFY94476.1|	*
MA69_10980	gi|322702860|gb|EFY94482.1|	*
MA69_8429	gi|322702873|gb|EFY94494.1|	*
MA69_8427	gi|322702875|gb|EFY94496.1|	*
MA69_8426	gi|322702876|gb|EFY94497.1|	*
MA69_6887,MA69_8425	gi|322702877|gb|EFY94498.1|,gi|322705899|gb|EFY97482.1|	*
MA69_8423	gi|322702879|gb|EFY94500.1|	*
MA69_8417	gi|322702885|gb|EFY94506.1|	*
MA69_8416	gi|322702886|gb|EFY94507.1|	*
MA69_2976,MA69_8154,MA69_7509	gi|322702889|gb|EFY94509.1|,gi|322710467|gb|EFZ02041.1|	*
MA69_8166	gi|322702903|gb|EFY94523.1|	*
MA69_8168	gi|322702905|gb|EFY94525.1|	*
MA69_10956	gi|322702907|gb|EFY94527.1|,gi|322702287|gb|EFY93974.1|	*
MA69_8171	gi|322702908|gb|EFY94528.1|	*
MA69_8176	gi|322702911|gb|EFY94531.1|	*
MA69_8177	gi|322702913|gb|EFY94533.1|,gi|322702915|gb|EFY94535.1|	*
MA69_4710,MA69_8180	gi|322702916|gb|EFY94536.1|	*
MA69_8183	gi|322702917|gb|EFY94537.1|	*
MA69_8185	gi|322702918|gb|EFY94538.1|	*
MA69_9713	gi|322702921|gb|EFY94540.1|	*
MA69_9712	gi|322702922|gb|EFY94541.1|	*
MA69_9700	gi|322702936|gb|EFY94555.1|	*
MA69_10465,MA69_9693	gi|322702944|gb|EFY94563.1|,gi|322705294|gb|EFY96881.1|,gi|322702766|gb|EFY94392.1|	*
MA69_9899,MA69_9991	gi|322702951|gb|EFY94569.1|,gi|322712666|gb|EFZ04239.1|	*
MA69_8400,MA69_9900	gi|322702952|gb|EFY94570.1|	*
MA69_9904	gi|322702956|gb|EFY94574.1|	*
MA69_9908	gi|322702960|gb|EFY94578.1|	*
MA69_10568	gi|322702970|gb|EFY94588.1|	*
MA69_10588,MA69_3043	gi|322702975|gb|EFY94593.1|,gi|322710449|gb|EFZ02024.1|	*
MA69_11304	gi|322702976|gb|EFY94594.1|	*
*	gi|322702978|gb|EFY94596.1|,gi|322702338|gb|EFY94005.1|	*
MA69_4893	gi|322702988|gb|EFY94605.1|	*
MA69_4909	gi|322703002|gb|EFY94619.1|	*
MA69_4927	gi|322703015|gb|EFY94632.1|	*
MA69_2646	gi|322703023|gb|EFY94639.1|	*
MA69_2645	gi|322703024|gb|EFY94640.1|	*
MA69_2631	gi|322703038|gb|EFY94654.1|	*
MA69_2611,MA69_7047	gi|322703056|gb|EFY94672.1|	*
MA69_2608	gi|322703060|gb|EFY94676.1|	*
MA69_2607	gi|322703061|gb|EFY94677.1|	*
MA69_2606	gi|322703062|gb|EFY94678.1|	*
MA69_2603	gi|322703064|gb|EFY94680.1|	*
MA69_4939,MA69_8499	gi|322703066|gb|EFY94681.1|	*
MA69_4940	gi|322703067|gb|EFY94682.1|	*
MA69_4941	gi|322703068|gb|EFY94683.1|,gi|322702321|gb|EFY93993.1|	*
MA69_4944	gi|322703071|gb|EFY94686.1|	*
MA69_10019,MA69_4956	gi|322703080|gb|EFY94695.1|	*
MA69_4957	gi|322703081|gb|EFY94696.1|	*
MA69_4958	gi|322703082|gb|EFY94697.1|	*
MA69_10989,MA69_4960	gi|322703084|gb|EFY94699.1|	*
MA69_4961	gi|322703085|gb|EFY94700.1|	*
MA69_4967	gi|322703091|gb|EFY94706.1|	*
MA69_4971	gi|322703095|gb|EFY94710.1|	*
MA69_4992	gi|322703117|gb|EFY94732.1|	*
MA69_1822,MA69_4993	gi|322703118|gb|EFY94733.1|,gi|322703867|gb|EFY95469.1|	*
MA69_4994	gi|322703119|gb|EFY94734.1|	*
MA69_9555	gi|322703121|gb|EFY94735.1|	*
MA69_9556	gi|322703122|gb|EFY94736.1|	*
MA69_9557	gi|322703123|gb|EFY94737.1|	*
MA69_11050,MA69_9571	gi|322703135|gb|EFY94749.1|	*
MA69_9586	gi|322703150|gb|EFY94764.1|	*
MA69_9591	gi|322703155|gb|EFY94769.1|	*
MA69_9597	gi|322703161|gb|EFY94775.1|	*
MA69_10289,MA69_9598	gi|322703162|gb|EFY94776.1|	*
MA69_6688	gi|322703165|gb|EFY94778.1|	*
MA69_6687	gi|322703166|gb|EFY94779.1|	*
MA69_6686	gi|322703167|gb|EFY94780.1|	*
MA69_6683	gi|322703171|gb|EFY94784.1|	*
MA69_6647	gi|322703204|gb|EFY94817.1|	*
MA69_2111,MA69_6645	gi|322703206|gb|EFY94819.1|,gi|322704220|gb|EFY95818.1|	*
*	gi|322703208|gb|EFY94821.1|,gi|322702758|gb|EFY94384.1|	*
MA69_5938,MA69_7075	gi|322703224|gb|EFY94836.1|,gi|322708786|gb|EFZ00363.1|	*
MA69_7068	gi|322703232|gb|EFY94844.1|	*
MA69_7055	gi|322703243|gb|EFY94855.1|	*
MA69_7035,MA69_9368	gi|322703260|gb|EFY94872.1|,gi|322704294|gb|EFY95891.1|	*
MA69_11112,MA69_7034	gi|322703261|gb|EFY94873.1|	*
MA69_7033	gi|322703262|gb|EFY94874.1|	*
MA69_6580,MA69_7032	gi|322703263|gb|EFY94875.1|	*
MA69_6579,MA69_7031	gi|322703264|gb|EFY94876.1|,gi|322704637|gb|EFY96230.1|	*
MA69_7026	gi|322703267|gb|EFY94879.1|	*
MA69_10036	gi|322703280|gb|EFY94891.1|	*
MA69_10039	gi|322703283|gb|EFY94894.1|	*
MA69_10040	gi|322703289|gb|EFY94900.1|,gi|322711503|gb|EFZ03076.1|	*
MA69_10044	gi|322703293|gb|EFY94904.1|	*
MA69_10046	gi|322703294|gb|EFY94905.1|	*
MA69_10047	gi|322703295|gb|EFY94906.1|	*
MA69_10049	gi|322703297|gb|EFY94908.1|	*
MA69_10069	gi|322703315|gb|EFY94926.1|	*
MA69_3408	gi|322703317|gb|EFY94928.1|	*
MA69_4053	gi|322703320|gb|EFY94931.1|	*
MA69_4048	gi|322703325|gb|EFY94936.1|,gi|322703322|gb|EFY94933.1|	*
MA69_10070	gi|322703332|gb|EFY94943.1|	*
MA69_10071	gi|322703334|gb|EFY94945.1|	*
MA69_10072	gi|322703335|gb|EFY94946.1|	*
MA69_10104	gi|322703347|gb|EFY94957.1|	*
MA69_10109	gi|322703351|gb|EFY94961.1|	*
MA69_10131	gi|322703371|gb|EFY94981.1|	*
MA69_10142	gi|322703384|gb|EFY94994.1|	*
MA69_10143	gi|322703385|gb|EFY94995.1|	*
MA69_10147	gi|322703389|gb|EFY94999.1|	*
MA69_10155,MA69_7038	gi|322703396|gb|EFY95006.1|,gi|322703390|gb|EFY95000.1|	*
MA69_10152	gi|322703399|gb|EFY95009.1|	*
MA69_10149	gi|322703402|gb|EFY95012.1|	*
MA69_9326	gi|322703413|gb|EFY95022.1|	*
MA69_9323	gi|322703415|gb|EFY95024.1|	*
MA69_9312	gi|322703424|gb|EFY95033.1|	*
MA69_9305	gi|322703432|gb|EFY95041.1|	*
MA69_9302	gi|322703435|gb|EFY95044.1|	*
MA69_9301	gi|322703436|gb|EFY95045.1|	*
MA69_9300	gi|322703437|gb|EFY95046.1|	*
MA69_9299	gi|322703438|gb|EFY95047.1|	*
MA69_9293	gi|322703443|gb|EFY95052.1|	*
MA69_9291	gi|322703444|gb|EFY95053.1|	*
MA69_9288	gi|322703446|gb|EFY95055.1|	*
MA69_9284	gi|322703450|gb|EFY95059.1|,gi|322707897|gb|EFY99475.1|	*
MA69_9282	gi|322703452|gb|EFY95061.1|	*
MA69_9280	gi|322703453|gb|EFY95062.1|	*
MA69_9279	gi|322703454|gb|EFY95063.1|	*
MA69_9278	gi|322703456|gb|EFY95065.1|	*
MA69_2653	gi|322703460|gb|EFY95069.1|	*
MA69_2651	gi|322703462|gb|EFY95071.1|,gi|322712300|gb|EFZ03873.1|	*
MA69_2650	gi|322703463|gb|EFY95072.1|	*
MA69_2649	gi|322703464|gb|EFY95073.1|	*
MA69_9628	gi|322703473|gb|EFY95081.1|	*
MA69_9652	gi|322703495|gb|EFY95103.1|	*
MA69_2085,MA69_9653	gi|322703496|gb|EFY95104.1|,gi|322702829|gb|EFY94452.1|	*
MA69_2589,MA69_9951	gi|322703498|gb|EFY95106.1|	*
MA69_2659	gi|322703551|gb|EFY95158.1|	*
MA69_2660	gi|322703552|gb|EFY95159.1|	*
MA69_10183,MA69_2661	gi|322703553|gb|EFY95160.1|,gi|322702537|gb|EFY94177.1|	*
MA69_2676	gi|322703566|gb|EFY95173.1|	*
MA69_2688	gi|322703579|gb|EFY95186.1|	*
MA69_2691	gi|322703581|gb|EFY95188.1|	*
MA69_2692	gi|322703582|gb|EFY95189.1|	*
MA69_2696	gi|322703585|gb|EFY95192.1|	*
MA69_2698	gi|322703587|gb|EFY95194.1|,gi|322712245|gb|EFZ03818.1|	*
MA69_2700	gi|322703589|gb|EFY95196.1|	*
MA69_10736,MA69_3269	gi|322703596|gb|EFY95202.1|	*
MA69_10734	gi|322703598|gb|EFY95204.1|	*
MA69_10728	gi|322703602|gb|EFY95208.1|	*
MA69_10727	gi|322703603|gb|EFY95209.1|	*
MA69_10723,MA69_10848	gi|322703607|gb|EFY95213.1|	*
MA69_10720	gi|322703610|gb|EFY95216.1|	*
MA69_10701	gi|322703628|gb|EFY95234.1|,gi|322711786|gb|EFZ03359.1|	*
MA69_10219	gi|322703635|gb|EFY95241.1|	*
MA69_10217	gi|322703637|gb|EFY95243.1|	*
MA69_10214	gi|322703640|gb|EFY95246.1|	*
MA69_7173,MA69_8544	gi|322703662|gb|EFY95267.1|	*
MA69_8549	gi|322703664|gb|EFY95269.1|	*
MA69_10578,MA69_8554	gi|322703666|gb|EFY95271.1|,gi|322704701|gb|EFY96293.1|,gi|322703986|gb|EFY95586.1|	*
MA69_8557	gi|322703670|gb|EFY95275.1|	*
MA69_8560	gi|322703673|gb|EFY95278.1|	*
MA69_8572	gi|322703683|gb|EFY95288.1|	*
MA69_10993,MA69_8575	gi|322703686|gb|EFY95291.1|	*
MA69_8582	gi|322703691|gb|EFY95296.1|,gi|322706560|gb|EFY98140.1|	*
MA69_8604	gi|322703709|gb|EFY95314.1|	*
MA69_8606	gi|322703711|gb|EFY95316.1|	*
MA69_2104,MA69_8611	gi|322703717|gb|EFY95322.1|	*
MA69_3541,MA69_8613	gi|322703718|gb|EFY95323.1|,gi|322704093|gb|EFY95692.1|	*
MA69_3824	gi|322703724|gb|EFY95328.1|	*
MA69_3826	gi|322703725|gb|EFY95329.1|	*
MA69_3827	gi|322703726|gb|EFY95330.1|	*
MA69_3846	gi|322703744|gb|EFY95348.1|	*
MA69_3868,MA69_4181	gi|322703766|gb|EFY95370.1|	*
MA69_3894	gi|322703791|gb|EFY95395.1|	*
MA69_1666	gi|322703796|gb|EFY95399.1|	*
MA69_11109	gi|322703799|gb|EFY95402.1|	*
*	gi|322703802|gb|EFY95405.1|,gi|322702316|gb|EFY93990.1|	*
MA69_10862	gi|322703808|gb|EFY95411.1|	*
MA69_10952	gi|322703813|gb|EFY95416.1|	*
MA69_11271	gi|322703817|gb|EFY95420.1|,gi|322702761|gb|EFY94387.1|	*
MA69_11476,MA69_11486	gi|322703820|gb|EFY95423.1|	*
MA69_11027	gi|322703824|gb|EFY95427.1|	*
MA69_11116	gi|322703825|gb|EFY95428.1|	*
MA69_11118	gi|322703827|gb|EFY95430.1|,gi|322702632|gb|EFY94265.1|	*
MA69_11126	gi|322703829|gb|EFY95432.1|	*
MA69_11127	gi|322703830|gb|EFY95433.1|,gi|322702312|gb|EFY93987.1|	*
MA69_11128	gi|322703831|gb|EFY95434.1|	*
MA69_11129	gi|322703834|gb|EFY95437.1|	*
MA69_11326,MA69_6377	gi|322703835|gb|EFY95438.1|	*
MA69_11452	gi|322703836|gb|EFY95439.1|	*
MA69_1855	gi|322703841|gb|EFY95443.1|	*
MA69_1793	gi|322703896|gb|EFY95498.1|	*
MA69_10816	gi|322703901|gb|EFY95502.1|	*
MA69_10814	gi|322703903|gb|EFY95504.1|	*
MA69_6357	gi|322703924|gb|EFY95525.1|,gi|322711500|gb|EFZ03073.1|	*
MA69_6356	gi|322703925|gb|EFY95526.1|	*
MA69_6355	gi|322703926|gb|EFY95527.1|	*
MA69_6354	gi|322703927|gb|EFY95528.1|	*
MA69_6350	gi|322703928|gb|EFY95529.1|	*
MA69_6346	gi|322703932|gb|EFY95533.1|	*
MA69_6338	gi|322703939|gb|EFY95540.1|	*
MA69_6313	gi|322703960|gb|EFY95561.1|	*
MA69_6309	gi|322703963|gb|EFY95564.1|	*
MA69_5005	gi|322703990|gb|EFY95590.1|	*
MA69_5042	gi|322704025|gb|EFY95625.1|	*
MA69_5052	gi|322704035|gb|EFY95635.1|	*
MA69_3580	gi|322704062|gb|EFY95661.1|	*
MA69_3565	gi|322704074|gb|EFY95673.1|	*
MA69_3557	gi|322704079|gb|EFY95678.1|	*
MA69_3556	gi|322704080|gb|EFY95679.1|	*
MA69_3554	gi|322704082|gb|EFY95681.1|	*
MA69_3534	gi|322704099|gb|EFY95698.1|	*
MA69_3529	gi|322704104|gb|EFY95703.1|	*
MA69_3525,MA69_4378	gi|322704108|gb|EFY95707.1|,gi|322707472|gb|EFY99050.1|	*
MA69_3524	gi|322704109|gb|EFY95708.1|	*
MA69_2187	gi|322704155|gb|EFY95753.1|	*
MA69_2181	gi|322704159|gb|EFY95757.1|	*
MA69_2180	gi|322704160|gb|EFY95758.1|	*
MA69_2178	gi|322704162|gb|EFY95760.1|	*
MA69_2177	gi|322704163|gb|EFY95761.1|	*
MA69_2176	gi|322704164|gb|EFY95762.1|	*
MA69_2168	gi|322704169|gb|EFY95767.1|	*
MA69_2167	gi|322704170|gb|EFY95768.1|	*
MA69_2164	gi|322704172|gb|EFY95770.1|	*
MA69_10042,MA69_2158	gi|322704176|gb|EFY95774.1|,gi|322703291|gb|EFY94902.1|	*
MA69_2147	gi|322704185|gb|EFY95783.1|	*
MA69_2116	gi|322704214|gb|EFY95812.1|	*
MA69_2113	gi|322704217|gb|EFY95815.1|	*
MA69_2107	gi|322704224|gb|EFY95822.1|	*
MA69_9436	gi|322704231|gb|EFY95828.1|	*
MA69_9434	gi|322704233|gb|EFY95830.1|	*
MA69_9433	gi|322704234|gb|EFY95831.1|	*
MA69_6100,MA69_9432	gi|322704235|gb|EFY95832.1|	*
MA69_9424	gi|322704241|gb|EFY95838.1|,gi|322710306|gb|EFZ01881.1|	*
MA69_9422	gi|322704243|gb|EFY95840.1|	*
MA69_9402	gi|322704264|gb|EFY95861.1|	*
MA69_9401	gi|322704265|gb|EFY95862.1|	*
MA69_6964,MA69_9397	gi|322704267|gb|EFY95864.1|,gi|322705921|gb|EFY97504.1|	*
MA69_11010,MA69_9392	gi|322704272|gb|EFY95869.1|	*
MA69_9376	gi|322704286|gb|EFY95883.1|	*
MA69_9373	gi|322704289|gb|EFY95886.1|	*
MA69_2092,MA69_9372	gi|322704290|gb|EFY95887.1|	*
MA69_9371	gi|322704291|gb|EFY95888.1|	*
MA69_9370	gi|322704292|gb|EFY95889.1|	*
MA69_9369	gi|322704293|gb|EFY95890.1|	*
MA69_9349	gi|322704310|gb|EFY95907.1|	*
MA69_10285	gi|322704312|gb|EFY95908.1|	*
MA69_10312	gi|322704327|gb|EFY95923.1|	*
MA69_10316	gi|322704329|gb|EFY95925.1|	*
MA69_10317	gi|322704331|gb|EFY95927.1|	*
MA69_10341	gi|322704352|gb|EFY95948.1|	*
MA69_10345	gi|322704356|gb|EFY95952.1|	*
MA69_10361	gi|322704375|gb|EFY95971.1|	*
MA69_10773	gi|322704380|gb|EFY95976.1|	*
MA69_10772	gi|322704381|gb|EFY95977.1|	*
MA69_2067	gi|322704384|gb|EFY95979.1|	*
MA69_2066	gi|322704385|gb|EFY95980.1|	*
MA69_9820	gi|322704398|gb|EFY95993.1|	*
MA69_8206	gi|322704413|gb|EFY96008.1|,gi|322704967|gb|EFY96557.1|	*
MA69_9845	gi|322704420|gb|EFY96015.1|	*
MA69_9846	gi|322704421|gb|EFY96016.1|	*
MA69_9854	gi|322704426|gb|EFY96021.1|	*
MA69_9855	gi|322704427|gb|EFY96022.1|	*
MA69_9856	gi|322704428|gb|EFY96023.1|	*
MA69_6274,MA69_9857	gi|322704429|gb|EFY96024.1|,gi|322702811|gb|EFY94435.1|,gi|322705907|gb|EFY97490.1|	*
MA69_10258,MA69_9859	gi|322704431|gb|EFY96026.1|,gi|322702813|gb|EFY94437.1|,gi|322704648|gb|EFY96241.1|	*
MA69_10257,MA69_9860	gi|322704432|gb|EFY96027.1|,gi|322704647|gb|EFY96240.1|	*
MA69_9861	gi|322704433|gb|EFY96028.1|	*
MA69_9867	gi|322704443|gb|EFY96038.1|	*
MA69_9868	gi|322704444|gb|EFY96039.1|	*
MA69_9886	gi|322704462|gb|EFY96057.1|	*
MA69_9890	gi|322704465|gb|EFY96060.1|	*
MA69_9891	gi|322704466|gb|EFY96061.1|	*
MA69_9892	gi|322704467|gb|EFY96062.1|,gi|322710545|gb|EFZ02119.1|	*
MA69_9893	gi|322704468|gb|EFY96063.1|	*
MA69_9895	gi|322704471|gb|EFY96066.1|,gi|322712958|gb|EFZ04531.1|	*
MA69_3820	gi|322704476|gb|EFY96070.1|	*
MA69_3808	gi|322704487|gb|EFY96081.1|	*
MA69_9443	gi|322704497|gb|EFY96091.1|	*
MA69_6253,MA69_7479,MA69_9485	gi|322704536|gb|EFY96130.1|	*
MA69_9490	gi|322704541|gb|EFY96135.1|	*
MA69_9501	gi|322704550|gb|EFY96144.1|	*
MA69_9502	gi|322704551|gb|EFY96145.1|	*
MA69_9505	gi|322704554|gb|EFY96148.1|	*
MA69_9737	gi|322704577|gb|EFY96170.1|	*
*	gi|322704581|gb|EFY96174.1|,gi|322703321|gb|EFY94932.1|	*
MA69_9743	gi|322704583|gb|EFY96176.1|	*
MA69_10576,MA69_9760	gi|322704601|gb|EFY96194.1|	*
MA69_9761	gi|322704602|gb|EFY96195.1|	*
MA69_9772	gi|322704609|gb|EFY96202.1|	*
MA69_9773	gi|322704610|gb|EFY96203.1|	*
MA69_9788	gi|322704624|gb|EFY96217.1|	*
MA69_9794	gi|322704630|gb|EFY96223.1|	*
MA69_10905,MA69_9802	gi|322704638|gb|EFY96231.1|,gi|322712956|gb|EFZ04529.1|	*
MA69_10251,MA69_1854	gi|322704641|gb|EFY96234.1|	*
MA69_10252	gi|322704642|gb|EFY96235.1|	*
MA69_10253	gi|322704643|gb|EFY96236.1|	*
MA69_10255	gi|322704645|gb|EFY96238.1|	*
MA69_10256	gi|322704646|gb|EFY96239.1|	*
MA69_10260	gi|322704650|gb|EFY96243.1|	*
MA69_10261	gi|322704651|gb|EFY96244.1|	*
MA69_10265	gi|322704655|gb|EFY96248.1|	*
MA69_10266	gi|322704656|gb|EFY96249.1|	*
MA69_10268	gi|322704658|gb|EFY96251.1|	*
MA69_10270	gi|322704660|gb|EFY96253.1|	*
MA69_10281	gi|322704669|gb|EFY96262.1|	*
MA69_10283	gi|322704671|gb|EFY96264.1|	*
MA69_2487	gi|322704676|gb|EFY96268.1|	*
MA69_2489	gi|322704678|gb|EFY96270.1|	*
MA69_2501	gi|322704690|gb|EFY96282.1|	*
MA69_2505	gi|322704692|gb|EFY96284.1|	*
MA69_2511	gi|322704696|gb|EFY96288.1|	*
MA69_2515	gi|322704702|gb|EFY96294.1|	*
MA69_2538	gi|322704723|gb|EFY96315.1|	*
MA69_2540	gi|322704725|gb|EFY96317.1|	*
MA69_2547	gi|322704733|gb|EFY96325.1|	*
MA69_2548	gi|322704734|gb|EFY96326.1|	*
MA69_2579	gi|322704763|gb|EFY96355.1|	*
MA69_10910,MA69_2586	gi|322704769|gb|EFY96361.1|	*
MA69_2587	gi|322704770|gb|EFY96362.1|,gi|322703537|gb|EFY95144.1|	*
MA69_5444	gi|322704774|gb|EFY96365.1|	*
MA69_5443	gi|322704775|gb|EFY96366.1|	*
MA69_5442	gi|322704776|gb|EFY96367.1|	*
MA69_5441	gi|322704777|gb|EFY96368.1|	*
MA69_3958,MA69_5440	gi|322704778|gb|EFY96369.1|,gi|322705026|gb|EFY96615.1|	*
*	gi|322704790|gb|EFY96381.1|,gi|322703468|gb|EFY95077.1|	*
*	gi|322704791|gb|EFY96382.1|,gi|322703467|gb|EFY95076.1|	*
MA69_5350,MA69_6102,MA69_5416	gi|322704803|gb|EFY96394.1|,gi|322712136|gb|EFZ03709.1|	*
MA69_5406	gi|322704813|gb|EFY96404.1|	*
MA69_5401	gi|322704818|gb|EFY96409.1|	*
MA69_5392	gi|322704825|gb|EFY96416.1|	*
MA69_5389	gi|322704828|gb|EFY96419.1|	*
MA69_5388	gi|322704829|gb|EFY96420.1|	*
MA69_10496	gi|322704836|gb|EFY96427.1|	*
MA69_10502	gi|322704843|gb|EFY96434.1|	*
MA69_10503,MA69_9469	gi|322704844|gb|EFY96435.1|,gi|322702788|gb|EFY94413.1|	*
MA69_10511	gi|322704852|gb|EFY96443.1|	*
MA69_10527	gi|322704866|gb|EFY96457.1|	*
MA69_10528,MA69_9970	gi|322704867|gb|EFY96458.1|	*
MA69_10529	gi|322704868|gb|EFY96459.1|	*
MA69_10533	gi|322704872|gb|EFY96463.1|	*
MA69_10535	gi|322704874|gb|EFY96465.1|	*
MA69_7569,MA69_8961	gi|322704880|gb|EFY96470.1|	*
MA69_7567	gi|322704882|gb|EFY96472.1|	*
MA69_7566	gi|322704884|gb|EFY96474.1|	*
MA69_7562	gi|322704889|gb|EFY96479.1|	*
MA69_7559	gi|322704890|gb|EFY96480.1|	*
MA69_7554	gi|322704895|gb|EFY96485.1|	*
MA69_7553	gi|322704896|gb|EFY96486.1|	*
MA69_7549	gi|322704900|gb|EFY96490.1|	*
MA69_7544	gi|322704905|gb|EFY96495.1|	*
MA69_7541	gi|322704908|gb|EFY96498.1|,gi|322703136|gb|EFY94750.1|	*
MA69_7539	gi|322704909|gb|EFY96499.1|	*
MA69_7537	gi|322704911|gb|EFY96501.1|	*
MA69_11307,MA69_11406	gi|322704932|gb|EFY96522.1|	*
MA69_10755,MA69_6690,MA69_11047	gi|322704939|gb|EFY96529.1|,gi|322703845|gb|EFY95447.1|	*
MA69_6709	gi|322704941|gb|EFY96531.1|,gi|322706424|gb|EFY98004.1|	*
MA69_8229	gi|322704943|gb|EFY96533.1|	*
MA69_8225	gi|322704948|gb|EFY96538.1|	*
MA69_8211	gi|322704963|gb|EFY96553.1|	*
MA69_8207	gi|322704966|gb|EFY96556.1|	*
MA69_8202	gi|322704968|gb|EFY96558.1|	*
MA69_8194	gi|322704975|gb|EFY96565.1|	*
MA69_3933	gi|322705004|gb|EFY96593.1|	*
MA69_3937,MA69_9800	gi|322705007|gb|EFY96596.1|	*
MA69_3955,MA69_3956	gi|322705023|gb|EFY96612.1|,gi|322705024|gb|EFY96613.1|	*
MA69_3961	gi|322705030|gb|EFY96619.1|	*
MA69_3979	gi|322705045|gb|EFY96634.1|	*
MA69_4015	gi|322705079|gb|EFY96668.1|	*
MA69_4021	gi|322705084|gb|EFY96673.1|	*
MA69_8407	gi|322705104|gb|EFY96692.1|	*
MA69_8406	gi|322705105|gb|EFY96693.1|	*
MA69_8404	gi|322705107|gb|EFY96695.1|	*
MA69_8451	gi|322705123|gb|EFY96711.1|	*
MA69_8453	gi|322705125|gb|EFY96713.1|	*
MA69_8454	gi|322705126|gb|EFY96714.1|	*
MA69_8455	gi|322705127|gb|EFY96715.1|	*
MA69_8456	gi|322705128|gb|EFY96716.1|	*
MA69_8465	gi|322705137|gb|EFY96725.1|	*
MA69_8470	gi|322705141|gb|EFY96729.1|	*
MA69_8471	gi|322705142|gb|EFY96730.1|	*
MA69_8473	gi|322705145|gb|EFY96733.1|	*
MA69_8482	gi|322705153|gb|EFY96741.1|	*
MA69_11063,MA69_6706	gi|322705161|gb|EFY96749.1|	*
MA69_8492	gi|322705163|gb|EFY96751.1|	*
MA69_8495	gi|322705165|gb|EFY96753.1|	*
MA69_8513	gi|322705181|gb|EFY96769.1|,gi|322702435|gb|EFY94084.1|	*
MA69_8514	gi|322705182|gb|EFY96770.1|	*
MA69_8515	gi|322705183|gb|EFY96771.1|	*
MA69_8517	gi|322705185|gb|EFY96773.1|	*
MA69_8518	gi|322705186|gb|EFY96774.1|	*
MA69_8523	gi|322705190|gb|EFY96778.1|	*
MA69_8530	gi|322705197|gb|EFY96785.1|	*
MA69_3624,MA69_8533	gi|322705200|gb|EFY96788.1|,gi|322708476|gb|EFZ00054.1|	*
MA69_6358	gi|322705201|gb|EFY96789.1|,gi|322708522|gb|EFZ00099.1|	*
MA69_4047,MA69_8538	gi|322705205|gb|EFY96793.1|	*
MA69_3489	gi|322705209|gb|EFY96796.1|,gi|322709393|gb|EFZ00969.1|	*
MA69_3417	gi|322705268|gb|EFY96855.1|	*
MA69_3416	gi|322705269|gb|EFY96856.1|	*
MA69_10460	gi|322705297|gb|EFY96884.1|	*
MA69_10397	gi|322705302|gb|EFY96889.1|,gi|322712295|gb|EFZ03868.1|	*
MA69_10401	gi|322705305|gb|EFY96892.1|	*
MA69_10402	gi|322705306|gb|EFY96893.1|	*
MA69_10409	gi|322705313|gb|EFY96900.1|	*
MA69_10415	gi|322705317|gb|EFY96904.1|	*
MA69_10418	gi|322705319|gb|EFY96906.1|	*
MA69_10419	gi|322705320|gb|EFY96907.1|	*
MA69_10420	gi|322705321|gb|EFY96908.1|	*
MA69_10437	gi|322705337|gb|EFY96924.1|	*
MA69_10442	gi|322705341|gb|EFY96928.1|	*
MA69_1420,MA69_8398	gi|322705352|gb|EFY96938.1|	*
MA69_8397	gi|322705353|gb|EFY96939.1|	*
MA69_8396	gi|322705354|gb|EFY96940.1|	*
MA69_8392	gi|322705357|gb|EFY96943.1|	*
MA69_10016,MA69_8391	gi|322705358|gb|EFY96944.1|,gi|322703286|gb|EFY94897.1|,gi|322712645|gb|EFZ04218.1|	*
MA69_8389	gi|322705360|gb|EFY96946.1|	*
MA69_8387	gi|322705362|gb|EFY96948.1|	*
MA69_8370	gi|322705380|gb|EFY96966.1|	*
MA69_8369	gi|322705381|gb|EFY96967.1|	*
MA69_8368	gi|322705382|gb|EFY96968.1|	*
MA69_8367	gi|322705383|gb|EFY96969.1|,gi|322711710|gb|EFZ03283.1|	*
MA69_8358	gi|322705392|gb|EFY96978.1|	*
MA69_8357	gi|322705393|gb|EFY96979.1|	*
MA69_10512,MA69_8356	gi|322705394|gb|EFY96980.1|,gi|322704853|gb|EFY96444.1|	*
MA69_10685	gi|322705403|gb|EFY96989.1|	*
MA69_10689	gi|322705407|gb|EFY96993.1|	*
MA69_10690	gi|322705408|gb|EFY96994.1|	*
MA69_10691	gi|322705409|gb|EFY96995.1|	*
MA69_10693	gi|322705411|gb|EFY96997.1|	*
MA69_10290,MA69_10695	gi|322705412|gb|EFY96998.1|	*
MA69_10628,MA69_10697	gi|322705414|gb|EFY97000.1|,gi|322705441|gb|EFY97027.1|	*
MA69_10631	gi|322705438|gb|EFY97024.1|	*
MA69_10629	gi|322705440|gb|EFY97026.1|	*
MA69_10627,MA69_10696	gi|322705442|gb|EFY97028.1|,gi|322705413|gb|EFY96999.1|	*
MA69_10619	gi|322705456|gb|EFY97042.1|	*
MA69_10618	gi|322705457|gb|EFY97043.1|	*
MA69_10614	gi|322705461|gb|EFY97047.1|	*
MA69_10613	gi|322705462|gb|EFY97048.1|	*
MA69_10608	gi|322705467|gb|EFY97053.1|	*
MA69_10606	gi|322705468|gb|EFY97054.1|	*
MA69_10603	gi|322705471|gb|EFY97057.1|	*
MA69_10600	gi|322705475|gb|EFY97061.1|	*
MA69_8597,MA69_9042	gi|322705482|gb|EFY97067.1|,gi|322703703|gb|EFY95308.1|	*
MA69_9125	gi|322705537|gb|EFY97122.1|	*
MA69_9172	gi|322705574|gb|EFY97159.1|	*
MA69_9194	gi|322705596|gb|EFY97181.1|	*
MA69_6731	gi|322705621|gb|EFY97205.1|	*
MA69_2065,MA69_6742	gi|322705633|gb|EFY97217.1|,gi|322702810|gb|EFY94434.1|	*
MA69_6753	gi|322705643|gb|EFY97227.1|	*
MA69_6754	gi|322705644|gb|EFY97228.1|	*
MA69_6770	gi|322705661|gb|EFY97245.1|	*
MA69_6808	gi|322705695|gb|EFY97279.1|	*
MA69_6867	gi|322705748|gb|EFY97332.1|	*
MA69_6114	gi|322705769|gb|EFY97352.1|	*
MA69_6130	gi|322705783|gb|EFY97366.1|	*
MA69_6137	gi|322705791|gb|EFY97374.1|	*
MA69_6139	gi|322705793|gb|EFY97376.1|,gi|322702439|gb|EFY94087.1|	*
MA69_6141	gi|322705794|gb|EFY97377.1|,gi|322706616|gb|EFY98196.1|	*
MA69_6201	gi|322705848|gb|EFY97431.1|	*
MA69_6257	gi|322705896|gb|EFY97479.1|	*
MA69_6262	gi|322705900|gb|EFY97483.1|	*
MA69_6273	gi|322705908|gb|EFY97491.1|	*
MA69_6280	gi|322705916|gb|EFY97499.1|	*
MA69_6283	gi|322705918|gb|EFY97501.1|	*
MA69_6963	gi|322705920|gb|EFY97503.1|	*
MA69_4033,MA69_6977	gi|322705932|gb|EFY97515.1|	*
MA69_6993	gi|322705945|gb|EFY97528.1|	*
MA69_4288,MA69_7001	gi|322705952|gb|EFY97535.1|,gi|322707558|gb|EFY99136.1|	*
MA69_7017	gi|322705966|gb|EFY97549.1|	*
MA69_7020	gi|322705968|gb|EFY97551.1|	*
MA69_7022	gi|322705970|gb|EFY97553.1|	*
MA69_7024	gi|322705972|gb|EFY97555.1|	*
MA69_7025	gi|322705973|gb|EFY97556.1|	*
MA69_6890	gi|322705981|gb|EFY97563.1|	*
MA69_6894	gi|322705984|gb|EFY97566.1|	*
MA69_6898	gi|322705988|gb|EFY97570.1|	*
MA69_11137,MA69_6901	gi|322705991|gb|EFY97573.1|	*
MA69_6922	gi|322706012|gb|EFY97594.1|	*
MA69_6953	gi|322706039|gb|EFY97621.1|	*
MA69_9623	gi|322706078|gb|EFY97660.1|	*
MA69_6535	gi|322706079|gb|EFY97661.1|	*
MA69_6533	gi|322706082|gb|EFY97664.1|	*
MA69_4886,MA69_6517	gi|322706094|gb|EFY97676.1|,gi|322706452|gb|EFY98032.1|	*
MA69_6513	gi|322706098|gb|EFY97680.1|	*
MA69_6495	gi|322706110|gb|EFY97692.1|	*
MA69_6488	gi|322706114|gb|EFY97696.1|	*
MA69_6486	gi|322706116|gb|EFY97698.1|	*
MA69_6479	gi|322706124|gb|EFY97706.1|	*
MA69_6463	gi|322706140|gb|EFY97722.1|	*
MA69_3374,MA69_6457	gi|322706147|gb|EFY97729.1|,gi|322712341|gb|EFZ03914.1|	*
MA69_6386,MA69_6456	gi|322706148|gb|EFY97730.1|,gi|322702711|gb|EFY94339.1|	*
MA69_6455	gi|322706149|gb|EFY97731.1|	*
MA69_2680,MA69_4916,MA69_6444	gi|322706160|gb|EFY97742.1|,gi|322703006|gb|EFY94623.1|,gi|322703571|gb|EFY95178.1|	*
MA69_6443,MA69_6848	gi|322706161|gb|EFY97743.1|,gi|322705729|gb|EFY97313.1|	*
MA69_6442	gi|322706162|gb|EFY97744.1|	*
MA69_6440	gi|322706166|gb|EFY97748.1|	*
MA69_6439	gi|322706167|gb|EFY97749.1|	*
MA69_6435	gi|322706171|gb|EFY97753.1|	*
MA69_6433	gi|322706173|gb|EFY97755.1|	*
MA69_10825	gi|322706180|gb|EFY97761.1|	*
MA69_10244,MA69_10834	gi|322706188|gb|EFY97769.1|,gi|322702691|gb|EFY94321.1|	*
MA69_4052	gi|322706204|gb|EFY97785.1|	*
MA69_4055	gi|322706206|gb|EFY97787.1|	*
MA69_4057	gi|322706208|gb|EFY97789.1|	*
MA69_4069	gi|322706221|gb|EFY97802.1|	*
MA69_4071	gi|322706223|gb|EFY97804.1|	*
MA69_4072	gi|322706224|gb|EFY97805.1|	*
MA69_4074,MA69_4076	gi|322706228|gb|EFY97809.1|,gi|322706226|gb|EFY97807.1|	*
MA69_4070,MA69_4077,MA69_4073	gi|322706229|gb|EFY97810.1|,gi|322706225|gb|EFY97806.1|,gi|322706222|gb|EFY97803.1|	*
MA69_10264,MA69_4079	gi|322706230|gb|EFY97811.1|,gi|322704654|gb|EFY96247.1|	*
MA69_4083	gi|322706234|gb|EFY97815.1|	*
MA69_4084	gi|322706235|gb|EFY97816.1|	*
MA69_4085	gi|322706236|gb|EFY97817.1|	*
MA69_4088	gi|322706239|gb|EFY97820.1|	*
MA69_4093	gi|322706241|gb|EFY97822.1|,gi|322705910|gb|EFY97493.1|	*
MA69_4097,MA69_8629	gi|322706245|gb|EFY97826.1|	*
MA69_10625,MA69_4098	gi|322706246|gb|EFY97827.1|,gi|322705444|gb|EFY97030.1|	*
MA69_10626,MA69_5355,MA69_4099	gi|322706247|gb|EFY97828.1|,gi|322712141|gb|EFZ03714.1|,gi|322705443|gb|EFY97029.1|	*
MA69_4100	gi|322706248|gb|EFY97829.1|	*
MA69_4106	gi|322706253|gb|EFY97834.1|	*
MA69_4108	gi|322706254|gb|EFY97835.1|	*
MA69_4140	gi|322706281|gb|EFY97862.1|	*
MA69_4143	gi|322706285|gb|EFY97866.1|	*
MA69_4144	gi|322706286|gb|EFY97867.1|	*
MA69_4145	gi|322706287|gb|EFY97868.1|	*
MA69_10865	gi|322706300|gb|EFY97881.1|	*
MA69_10864,MA69_4160	gi|322706301|gb|EFY97882.1|	*
MA69_4175	gi|322706315|gb|EFY97896.1|	*
MA69_4187	gi|322706326|gb|EFY97907.1|	*
MA69_5447	gi|322706333|gb|EFY97914.1|	*
MA69_5458	gi|322706344|gb|EFY97925.1|	*
MA69_5459	gi|322706345|gb|EFY97926.1|	*
MA69_5461	gi|322706347|gb|EFY97928.1|	*
MA69_5462	gi|322706348|gb|EFY97929.1|,gi|322712714|gb|EFZ04287.1|	*
MA69_5347,MA69_5463	gi|322706349|gb|EFY97930.1|,gi|322712132|gb|EFZ03705.1|	*
MA69_5464	gi|322706350|gb|EFY97931.1|	*
MA69_5498,MA69_8122	gi|322706379|gb|EFY97960.1|,gi|322710443|gb|EFZ02018.1|,gi|322702443|gb|EFY94091.1|	*
MA69_5509	gi|322706387|gb|EFY97968.1|	*
MA69_5512	gi|322706390|gb|EFY97971.1|	*
MA69_5516	gi|322706394|gb|EFY97975.1|	*
MA69_5530	gi|322706405|gb|EFY97986.1|	*
MA69_5532	gi|322706407|gb|EFY97988.1|	*
MA69_5535	gi|322706409|gb|EFY97990.1|	*
MA69_5536	gi|322706410|gb|EFY97991.1|	*
MA69_10963	gi|322706412|gb|EFY97993.1|	*
MA69_10961	gi|322706414|gb|EFY97995.1|	*
MA69_10960	gi|322706415|gb|EFY97996.1|	*
MA69_10959	gi|322706417|gb|EFY97998.1|	*
MA69_6702	gi|322706427|gb|EFY98007.1|	*
MA69_6701	gi|322706428|gb|EFY98008.1|	*
MA69_6700	gi|322706429|gb|EFY98009.1|	*
MA69_10663	gi|322706433|gb|EFY98013.1|	*
MA69_10662	gi|322706434|gb|EFY98014.1|	*
MA69_11161	gi|322706435|gb|EFY98015.1|	*
MA69_9336	gi|322706438|gb|EFY98018.1|	*
MA69_2652,MA69_9337	gi|322706439|gb|EFY98019.1|,gi|322703461|gb|EFY95070.1|	*
MA69_9340	gi|322706441|gb|EFY98021.1|	*
MA69_1143,MA69_9341	gi|322706442|gb|EFY98022.1|,gi|322706932|gb|EFY98511.1|	*
MA69_4883	gi|322706455|gb|EFY98035.1|	*
MA69_4841	gi|322706493|gb|EFY98073.1|	*
MA69_4825	gi|322706508|gb|EFY98088.1|	*
MA69_4802	gi|322706528|gb|EFY98108.1|	*
MA69_4797	gi|322706532|gb|EFY98112.1|	*
*	gi|322706534|gb|EFY98114.1|,gi|322704592|gb|EFY96185.1|	*
MA69_4781	gi|322706550|gb|EFY98130.1|	*
MA69_4780	gi|322706551|gb|EFY98131.1|	*
MA69_4769	gi|322706558|gb|EFY98138.1|	*
MA69_4770	gi|322706559|gb|EFY98139.1|	*
MA69_4767	gi|322706563|gb|EFY98143.1|	*
MA69_10621,MA69_4757	gi|322706572|gb|EFY98152.1|,gi|322705454|gb|EFY97040.1|	*
MA69_4709	gi|322706617|gb|EFY98197.1|	*
MA69_4665	gi|322706657|gb|EFY98237.1|	*
MA69_4656	gi|322706666|gb|EFY98246.1|	*
MA69_4653	gi|322706669|gb|EFY98249.1|	*
MA69_4652	gi|322706670|gb|EFY98250.1|	*
MA69_4631,MA69_8737	gi|322706691|gb|EFY98271.1|	*
MA69_4629	gi|322706693|gb|EFY98273.1|	*
MA69_4622	gi|322706699|gb|EFY98279.1|	*
MA69_4596	gi|322706726|gb|EFY98306.1|	*
MA69_4593	gi|322706729|gb|EFY98309.1|	*
MA69_4563	gi|322706756|gb|EFY98336.1|	*
MA69_6884,MA69_8512	gi|322706759|gb|EFY98339.1|	*
MA69_4521	gi|322706796|gb|EFY98376.1|	*
MA69_4514	gi|322706802|gb|EFY98382.1|	*
MA69_4467	gi|322706844|gb|EFY98424.1|	*
MA69_10762,MA69_4466	gi|322706845|gb|EFY98425.1|,gi|322703540|gb|EFY95147.1|,gi|322702755|gb|EFY94381.1|	*
MA69_4462	gi|322706849|gb|EFY98429.1|	*
MA69_1219	gi|322706855|gb|EFY98434.1|	*
MA69_1159	gi|322706914|gb|EFY98493.1|	*
MA69_1139	gi|322706935|gb|EFY98514.1|	*
MA69_1133	gi|322706940|gb|EFY98519.1|	*
MA69_1062	gi|322707008|gb|EFY98587.1|	*
MA69_7462	gi|322707018|gb|EFY98597.1|	*
MA69_7456	gi|322707022|gb|EFY98601.1|	*
MA69_7449	gi|322707029|gb|EFY98608.1|	*
MA69_7448	gi|322707030|gb|EFY98609.1|	*
MA69_7447	gi|322707031|gb|EFY98610.1|,gi|322705351|gb|EFY96937.1|	*
MA69_7376	gi|322707103|gb|EFY98682.1|	*
MA69_7372	gi|322707107|gb|EFY98686.1|	*
MA69_7353	gi|322707127|gb|EFY98706.1|	*
MA69_7313	gi|322707167|gb|EFY98746.1|	*
MA69_7295	gi|322707184|gb|EFY98763.1|	*
MA69_7294	gi|322707185|gb|EFY98764.1|	*
MA69_7276	gi|322707203|gb|EFY98782.1|	*
MA69_7274	gi|322707205|gb|EFY98784.1|	*
MA69_7234	gi|322707244|gb|EFY98823.1|	*
MA69_7205	gi|322707272|gb|EFY98851.1|	*
MA69_10835,MA69_7192	gi|322707284|gb|EFY98863.1|,gi|322706189|gb|EFY97770.1|	*
MA69_7187	gi|322707289|gb|EFY98868.1|	*
MA69_7186	gi|322707290|gb|EFY98869.1|	*
MA69_7172	gi|322707304|gb|EFY98883.1|	*
MA69_7170	gi|322707306|gb|EFY98885.1|	*
MA69_7169	gi|322707307|gb|EFY98886.1|	*
MA69_7167	gi|322707309|gb|EFY98888.1|	*
MA69_7140	gi|322707336|gb|EFY98915.1|	*
MA69_10596,MA69_7129	gi|322707345|gb|EFY98924.1|,gi|322712277|gb|EFZ03850.1|	*
MA69_7119	gi|322707355|gb|EFY98934.1|	*
MA69_7117	gi|322707357|gb|EFY98936.1|	*
MA69_7096	gi|322707376|gb|EFY98955.1|	*
MA69_7085	gi|322707386|gb|EFY98965.1|	*
MA69_11360,MA69_5451	gi|322707389|gb|EFY98968.1|,gi|322709059|gb|EFZ00636.1|	*
MA69_4457	gi|322707393|gb|EFY98971.1|	*
MA69_4449	gi|322707401|gb|EFY98979.1|	*
MA69_4447	gi|322707403|gb|EFY98981.1|	*
MA69_4440	gi|322707410|gb|EFY98988.1|	*
MA69_4439	gi|322707411|gb|EFY98989.1|	*
MA69_4419	gi|322707431|gb|EFY99009.1|	*
MA69_4401	gi|322707449|gb|EFY99027.1|	*
MA69_4392	gi|322707457|gb|EFY99035.1|	*
MA69_4367	gi|322707483|gb|EFY99061.1|	*
MA69_4351	gi|322707497|gb|EFY99075.1|,gi|322707519|gb|EFY99097.1|	*
MA69_4348,MA69_4349	gi|322707499|gb|EFY99077.1|,gi|322707500|gb|EFY99078.1|	*
MA69_4347	gi|322707501|gb|EFY99079.1|	*
MA69_4333	gi|322707512|gb|EFY99090.1|,gi|322712276|gb|EFZ03849.1|	*
MA69_4309	gi|322707537|gb|EFY99115.1|	*
MA69_4307	gi|322707539|gb|EFY99117.1|	*
MA69_4299	gi|322707547|gb|EFY99125.1|	*
MA69_4294	gi|322707552|gb|EFY99130.1|	*
MA69_4289	gi|322707557|gb|EFY99135.1|	*
MA69_4259	gi|322707583|gb|EFY99161.1|	*
MA69_4232	gi|322707607|gb|EFY99185.1|	*
MA69_4230	gi|322707609|gb|EFY99187.1|	*
MA69_4219	gi|322707614|gb|EFY99192.1|	*
MA69_4218	gi|322707615|gb|EFY99193.1|	*
MA69_4206	gi|322707624|gb|EFY99202.1|	*
MA69_4205	gi|322707625|gb|EFY99203.1|	*
MA69_10881,MA69_4199	gi|322707630|gb|EFY99208.1|	*
MA69_1478	gi|322707696|gb|EFY99274.1|	*
MA69_1433	gi|322707738|gb|EFY99316.1|	*
MA69_1430	gi|322707741|gb|EFY99319.1|	*
MA69_1428	gi|322707743|gb|EFY99321.1|	*
MA69_1405	gi|322707761|gb|EFY99339.1|	*
MA69_1397,MA69_1774	gi|322707768|gb|EFY99346.1|,gi|322706877|gb|EFY98456.1|	*
MA69_1384	gi|322707781|gb|EFY99359.1|	*
MA69_1383	gi|322707782|gb|EFY99360.1|	*
MA69_1378	gi|322707787|gb|EFY99365.1|	*
MA69_1366	gi|322707799|gb|EFY99377.1|	*
MA69_1364	gi|322707800|gb|EFY99378.1|	*
MA69_1348	gi|322707815|gb|EFY99393.1|	*
MA69_1347	gi|322707816|gb|EFY99394.1|	*
MA69_1332	gi|322707828|gb|EFY99406.1|	*
MA69_1331	gi|322707829|gb|EFY99407.1|	*
MA69_1319	gi|322707841|gb|EFY99419.1|	*
MA69_1301	gi|322707860|gb|EFY99438.1|	*
MA69_1295	gi|322707866|gb|EFY99444.1|	*
MA69_1262	gi|322707896|gb|EFY99474.1|	*
MA69_1240	gi|322707916|gb|EFY99494.1|	*
MA69_1230	gi|322707925|gb|EFY99503.1|	*
MA69_1229	gi|322707926|gb|EFY99504.1|	*
MA69_1226	gi|322707930|gb|EFY99508.1|	*
MA69_474	gi|322707944|gb|EFY99521.1|	*
MA69_503	gi|322707973|gb|EFY99550.1|	*
MA69_511	gi|322707982|gb|EFY99559.1|	*
MA69_520	gi|322707992|gb|EFY99569.1|	*
MA69_536	gi|322708007|gb|EFY99584.1|	*
MA69_542	gi|322708012|gb|EFY99589.1|	*
MA69_588	gi|322708058|gb|EFY99635.1|	*
MA69_601	gi|322708071|gb|EFY99648.1|	*
MA69_640	gi|322708106|gb|EFY99683.1|	*
MA69_663	gi|322708127|gb|EFY99704.1|	*
MA69_692	gi|322708156|gb|EFY99733.1|	*
MA69_717	gi|322708181|gb|EFY99758.1|	*
MA69_780	gi|322708242|gb|EFY99819.1|	*
MA69_4050,MA69_796	gi|322708256|gb|EFY99833.1|,gi|322705448|gb|EFY97034.1|,gi|322706202|gb|EFY97783.1|	*
MA69_6590,MA69_812	gi|322708269|gb|EFY99846.1|,gi|322703465|gb|EFY95074.1|,gi|322712712|gb|EFZ04285.1|	*
MA69_813	gi|322708271|gb|EFY99848.1|	*
MA69_11088,MA69_820	gi|322708280|gb|EFY99857.1|,gi|322702851|gb|EFY94473.1|	*
MA69_831	gi|322708291|gb|EFY99868.1|	*
MA69_833	gi|322708293|gb|EFY99870.1|	*
MA69_3792	gi|322708309|gb|EFY99886.1|	*
MA69_3739	gi|322708361|gb|EFY99938.1|	*
MA69_3712	gi|322708389|gb|EFY99966.1|	*
MA69_3710	gi|322708391|gb|EFY99968.1|	*
MA69_3671	gi|322708428|gb|EFZ00006.1|	*
MA69_3646,MA69_9228	gi|322708451|gb|EFZ00029.1|,gi|322711818|gb|EFZ03391.1|	*
MA69_5581	gi|322708592|gb|EFZ00169.1|	*
MA69_5587	gi|322708597|gb|EFZ00174.1|	*
MA69_10222,MA69_5968	gi|322708605|gb|EFZ00182.1|,gi|322703632|gb|EFY95238.1|	*
MA69_5971	gi|322708608|gb|EFZ00185.1|	*
MA69_5979	gi|322708615|gb|EFZ00192.1|	*
MA69_5990	gi|322708626|gb|EFZ00203.1|	*
MA69_5992	gi|322708628|gb|EFZ00205.1|	*
MA69_6000	gi|322708634|gb|EFZ00211.1|	*
MA69_6016	gi|322708650|gb|EFZ00227.1|	*
MA69_6086	gi|322708681|gb|EFZ00258.1|	*
MA69_5595	gi|322708694|gb|EFZ00271.1|	*
MA69_5622	gi|322708720|gb|EFZ00297.1|	*
MA69_5644	gi|322708741|gb|EFZ00318.1|	*
MA69_5931	gi|322708793|gb|EFZ00370.1|	*
MA69_5919	gi|322708806|gb|EFZ00383.1|	*
MA69_5880	gi|322708843|gb|EFZ00420.1|	*
MA69_5851	gi|322708872|gb|EFZ00449.1|	*
MA69_5827	gi|322708897|gb|EFZ00474.1|	*
MA69_5813	gi|322708909|gb|EFZ00486.1|	*
MA69_5809	gi|322708913|gb|EFZ00490.1|	*
MA69_5808	gi|322708914|gb|EFZ00491.1|	*
MA69_5790	gi|322708930|gb|EFZ00507.1|	*
MA69_5744	gi|322708976|gb|EFZ00553.1|	*
MA69_5737	gi|322708983|gb|EFZ00560.1|	*
MA69_5726	gi|322708992|gb|EFZ00569.1|	*
MA69_5721	gi|322708996|gb|EFZ00573.1|	*
MA69_5711	gi|322709005|gb|EFZ00582.1|	*
MA69_5709	gi|322709007|gb|EFZ00584.1|	*
MA69_5706	gi|322709009|gb|EFZ00586.1|	*
MA69_5690	gi|322709024|gb|EFZ00601.1|	*
MA69_5680	gi|322709031|gb|EFZ00608.1|	*
MA69_5664	gi|322709045|gb|EFZ00622.1|	*
MA69_10043,MA69_5663	gi|322709046|gb|EFZ00623.1|,gi|322703292|gb|EFY94903.1|	*
MA69_7584	gi|322709053|gb|EFZ00630.1|	*
MA69_7587	gi|322709058|gb|EFZ00635.1|	*
MA69_7589	gi|322709061|gb|EFZ00638.1|	*
MA69_7605	gi|322709076|gb|EFZ00653.1|	*
MA69_7606	gi|322709078|gb|EFZ00655.1|	*
MA69_10739	gi|322709089|gb|EFZ00665.1|	*
MA69_8044	gi|322709100|gb|EFZ00676.1|	*
MA69_8042	gi|322709102|gb|EFZ00678.1|	*
MA69_8040	gi|322709104|gb|EFZ00680.1|	*
MA69_8034	gi|322709110|gb|EFZ00686.1|	*
MA69_8026	gi|322709117|gb|EFZ00693.1|	*
MA69_8023	gi|322709120|gb|EFZ00696.1|	*
MA69_8022	gi|322709121|gb|EFZ00697.1|	*
MA69_8014	gi|322709129|gb|EFZ00705.1|	*
MA69_7997	gi|322709146|gb|EFZ00722.1|	*
MA69_7940	gi|322709198|gb|EFZ00774.1|	*
MA69_7908	gi|322709227|gb|EFZ00803.1|	*
MA69_7893	gi|322709241|gb|EFZ00817.1|	*
MA69_7886	gi|322709246|gb|EFZ00822.1|	*
MA69_7784	gi|322709343|gb|EFZ00919.1|	*
MA69_7781	gi|322709346|gb|EFZ00922.1|,gi|322712252|gb|EFZ03825.1|	*
MA69_7755	gi|322709370|gb|EFZ00946.1|	*
MA69_7725	gi|322709399|gb|EFZ00975.1|	*
MA69_7708	gi|322709416|gb|EFZ00992.1|	*
MA69_8813	gi|322709467|gb|EFZ01043.1|	*
MA69_8817	gi|322709471|gb|EFZ01047.1|	*
MA69_8826	gi|322709479|gb|EFZ01055.1|	*
MA69_8840	gi|322709493|gb|EFZ01069.1|	*
MA69_8857	gi|322709510|gb|EFZ01086.1|	*
MA69_8894	gi|322709546|gb|EFZ01122.1|	*
MA69_8896	gi|322709547|gb|EFZ01123.1|	*
MA69_7573,MA69_8917,MA69_9924	gi|322709569|gb|EFZ01145.1|	*
MA69_8919	gi|322709571|gb|EFZ01147.1|	*
MA69_8923	gi|322709576|gb|EFZ01152.1|	*
MA69_2704,MA69_8928	gi|322709581|gb|EFZ01157.1|,gi|322702612|gb|EFY94246.1|	*
MA69_8948	gi|322709601|gb|EFZ01177.1|	*
MA69_8951	gi|322709603|gb|EFZ01179.1|	*
MA69_8576	gi|322709615|gb|EFZ01191.1|,gi|322703687|gb|EFY95292.1|	*
MA69_8982	gi|322709631|gb|EFZ01207.1|	*
MA69_8993	gi|322709643|gb|EFZ01219.1|	*
MA69_9014	gi|322709663|gb|EFZ01239.1|	*
MA69_9039	gi|322709687|gb|EFZ01263.1|	*
MA69_9055	gi|322709699|gb|EFZ01275.1|	*
MA69_9049	gi|322709703|gb|EFZ01279.1|	*
MA69_2467	gi|322709721|gb|EFZ01296.1|	*
MA69_2466	gi|322709722|gb|EFZ01297.1|	*
MA69_2451	gi|322709734|gb|EFZ01309.1|	*
MA69_2391	gi|322709795|gb|EFZ01370.1|	*
MA69_2377	gi|322709807|gb|EFZ01382.1|	*
MA69_2375	gi|322709809|gb|EFZ01384.1|	*
MA69_2367	gi|322709817|gb|EFZ01392.1|	*
MA69_2346	gi|322709836|gb|EFZ01411.1|	*
MA69_2305	gi|322709875|gb|EFZ01450.1|	*
MA69_2298	gi|322709885|gb|EFZ01460.1|	*
MA69_2297	gi|322709886|gb|EFZ01461.1|	*
MA69_2289	gi|322709895|gb|EFZ01470.1|	*
MA69_2285	gi|322709899|gb|EFZ01474.1|	*
MA69_2278	gi|322709906|gb|EFZ01481.1|	*
MA69_2236	gi|322709950|gb|EFZ01525.1|	*
MA69_2218	gi|322709968|gb|EFZ01543.1|	*
MA69_10	gi|322709982|gb|EFZ01557.1|	*
MA69_24	gi|322709996|gb|EFZ01571.1|	*
MA69_65	gi|322710034|gb|EFZ01609.1|	*
MA69_71	gi|322710040|gb|EFZ01615.1|	*
MA69_104	gi|322710072|gb|EFZ01647.1|	*
MA69_110	gi|322710078|gb|EFZ01653.1|	*
MA69_113	gi|322710081|gb|EFZ01656.1|	*
MA69_119	gi|322710086|gb|EFZ01661.1|	*
MA69_126	gi|322710090|gb|EFZ01665.1|	*
MA69_158	gi|322710121|gb|EFZ01696.1|	*
MA69_8750	gi|322710185|gb|EFZ01760.1|	*
MA69_8720	gi|322710210|gb|EFZ01785.1|	*
MA69_8716	gi|322710214|gb|EFZ01789.1|	*
MA69_8692	gi|322710234|gb|EFZ01809.1|	*
MA69_4142,MA69_8679	gi|322710248|gb|EFZ01823.1|,gi|322706284|gb|EFY97865.1|	*
MA69_8349	gi|322710263|gb|EFZ01838.1|	*
MA69_8337	gi|322710273|gb|EFZ01848.1|,gi|322704962|gb|EFY96552.1|	*
MA69_8317	gi|322710294|gb|EFZ01869.1|	*
MA69_8314	gi|322710297|gb|EFZ01872.1|	*
MA69_8277	gi|322710335|gb|EFZ01910.1|	*
MA69_8271	gi|322710340|gb|EFZ01915.1|	*
MA69_8247	gi|322710358|gb|EFZ01933.1|	*
MA69_8246	gi|322710359|gb|EFZ01934.1|	*
MA69_8239	gi|322710367|gb|EFZ01942.1|,gi|322704773|gb|EFY96364.1|	*
MA69_8238	gi|322710368|gb|EFZ01943.1|	*
MA69_8059	gi|322710381|gb|EFZ01956.1|	*
MA69_8064	gi|322710386|gb|EFZ01961.1|	*
MA69_2074,MA69_8066	gi|322710388|gb|EFZ01963.1|,gi|322702841|gb|EFY94464.1|	*
MA69_8067	gi|322710389|gb|EFZ01964.1|	*
MA69_8075	gi|322710396|gb|EFZ01971.1|	*
MA69_8089	gi|322710408|gb|EFZ01983.1|	*
MA69_8095	gi|322710414|gb|EFZ01989.1|	*
MA69_8116	gi|322710432|gb|EFZ02007.1|	*
MA69_8124	gi|322710441|gb|EFZ02016.1|	*
MA69_8123	gi|322710442|gb|EFZ02017.1|	*
MA69_10232,MA69_8120	gi|322710444|gb|EFZ02019.1|	*
MA69_10589,MA69_10745	gi|322710448|gb|EFZ02023.1|	*
MA69_10584,MA69_6838	gi|322710453|gb|EFZ02028.1|	*
MA69_7528	gi|322710458|gb|EFZ02032.1|	*
*	gi|322710463|gb|EFZ02037.1|,gi|322702488|gb|EFY94132.1|	*
MA69_7507	gi|322710465|gb|EFZ02039.1|	*
MA69_7511,MA69_784	gi|322710469|gb|EFZ02043.1|	*
MA69_7512	gi|322710470|gb|EFZ02044.1|	*
MA69_7514	gi|322710472|gb|EFZ02046.1|	*
MA69_7520	gi|322710478|gb|EFZ02052.1|	*
MA69_7521	gi|322710479|gb|EFZ02053.1|,gi|322703605|gb|EFY95211.1|	*
MA69_7498	gi|322710488|gb|EFZ02062.1|,gi|322702863|gb|EFY94485.1|	*
*	gi|322710493|gb|EFZ02067.1|,gi|322702370|gb|EFY94030.1|	*
MA69_7493	gi|322710496|gb|EFZ02070.1|	*
MA69_7491	gi|322710500|gb|EFZ02074.1|	*
MA69_7483	gi|322710507|gb|EFZ02081.1|	*
MA69_7471	gi|322710519|gb|EFZ02093.1|	*
MA69_7469	gi|322710520|gb|EFZ02094.1|	*
MA69_10393	gi|322710546|gb|EFZ02120.1|	*
MA69_10448	gi|322710553|gb|EFZ02127.1|,gi|322710547|gb|EFZ02121.1|	*
MA69_2764	gi|322710598|gb|EFZ02172.1|	*
MA69_2801	gi|322710631|gb|EFZ02205.1|	*
MA69_2823	gi|322710653|gb|EFZ02227.1|	*
MA69_2893	gi|322710658|gb|EFZ02232.1|	*
MA69_2884	gi|322710668|gb|EFZ02242.1|	*
MA69_2860	gi|322710687|gb|EFZ02261.1|	*
MA69_2852	gi|322710694|gb|EFZ02268.1|	*
MA69_2908	gi|322710730|gb|EFZ02304.1|	*
MA69_2939	gi|322710759|gb|EFZ02333.1|	*
MA69_2973	gi|322710796|gb|EFZ02370.1|	*
MA69_2974	gi|322710797|gb|EFZ02371.1|	*
MA69_3002	gi|322710824|gb|EFZ02398.1|	*
MA69_3007	gi|322710829|gb|EFZ02403.1|	*
MA69_3021	gi|322710841|gb|EFZ02415.1|	*
MA69_3052	gi|322710872|gb|EFZ02446.1|	*
MA69_3054	gi|322710874|gb|EFZ02448.1|	*
MA69_3098	gi|322710916|gb|EFZ02490.1|	*
MA69_3120	gi|322710938|gb|EFZ02512.1|	*
MA69_3149	gi|322710966|gb|EFZ02540.1|	*
MA69_3155	gi|322710972|gb|EFZ02546.1|	*
MA69_3159	gi|322710976|gb|EFZ02550.1|	*
MA69_3169	gi|322710985|gb|EFZ02559.1|	*
MA69_3192	gi|322711005|gb|EFZ02579.1|	*
MA69_3197	gi|322711009|gb|EFZ02583.1|	*
MA69_3247	gi|322711056|gb|EFZ02630.1|	*
MA69_3274	gi|322711081|gb|EFZ02655.1|	*
MA69_3276	gi|322711083|gb|EFZ02657.1|	*
MA69_207	gi|322711127|gb|EFZ02701.1|	*
MA69_211	gi|322711131|gb|EFZ02705.1|	*
MA69_236	gi|322711151|gb|EFZ02725.1|	*
MA69_243	gi|322711156|gb|EFZ02730.1|	*
MA69_244	gi|322711157|gb|EFZ02731.1|	*
MA69_249	gi|322711162|gb|EFZ02736.1|	*
MA69_273	gi|322711186|gb|EFZ02760.1|	*
MA69_290	gi|322711201|gb|EFZ02775.1|	*
MA69_2055,MA69_297	gi|322711206|gb|EFZ02780.1|	*
MA69_315	gi|322711219|gb|EFZ02793.1|	*
MA69_366	gi|322711263|gb|EFZ02837.1|	*
MA69_382	gi|322711277|gb|EFZ02851.1|	*
MA69_408	gi|322711298|gb|EFZ02872.1|	*
MA69_441	gi|322711330|gb|EFZ02904.1|	*
MA69_446	gi|322711334|gb|EFZ02908.1|	*
MA69_456	gi|322711345|gb|EFZ02919.1|	*
MA69_461	gi|322711349|gb|EFZ02923.1|	*
MA69_7611	gi|322711354|gb|EFZ02927.1|	*
MA69_7613	gi|322711356|gb|EFZ02929.1|	*
MA69_7616	gi|322711360|gb|EFZ02933.1|	*
MA69_7615	gi|322711361|gb|EFZ02934.1|	*
MA69_7631	gi|322711375|gb|EFZ02948.1|	*
MA69_2605,MA69_7632	gi|322711376|gb|EFZ02949.1|,gi|322703063|gb|EFY94679.1|	*
MA69_7650	gi|322711392|gb|EFZ02965.1|	*
MA69_2044,MA69_7663	gi|322711405|gb|EFZ02978.1|,gi|322704435|gb|EFY96030.1|,gi|322712765|gb|EFZ04338.1|	*
MA69_7664	gi|322711406|gb|EFZ02979.1|	*
MA69_7665	gi|322711407|gb|EFZ02980.1|	*
MA69_7680	gi|322711424|gb|EFZ02997.1|,gi|322705057|gb|EFY96646.1|	*
MA69_10078	gi|322711430|gb|EFZ03003.1|,gi|322711438|gb|EFZ03011.1|	*
MA69_10079	gi|322711432|gb|EFZ03005.1|	*
MA69_10098	gi|322711446|gb|EFZ03019.1|	*
MA69_10943	gi|322711447|gb|EFZ03020.1|	*
*	gi|322711450|gb|EFZ03023.1|,gi|322703832|gb|EFY95435.1|	*
MA69_10119	gi|322711452|gb|EFZ03025.1|	*
MA69_6420	gi|322711453|gb|EFZ03026.1|	*
MA69_6421	gi|322711454|gb|EFZ03027.1|	*
MA69_3731,MA69_6423	gi|322711456|gb|EFZ03029.1|,gi|322708370|gb|EFY99947.1|	*
MA69_6425	gi|322711458|gb|EFZ03031.1|	*
MA69_850	gi|322711476|gb|EFZ03049.1|	*
MA69_856	gi|322711482|gb|EFZ03055.1|	*
MA69_8249,MA69_884	gi|322711507|gb|EFZ03080.1|,gi|322710356|gb|EFZ01931.1|	*
MA69_887	gi|322711511|gb|EFZ03084.1|	*
MA69_6422,MA69_888	gi|322711512|gb|EFZ03085.1|	*
MA69_889	gi|322711513|gb|EFZ03086.1|,gi|322709056|gb|EFZ00633.1|	*
MA69_4497	gi|322711515|gb|EFZ03088.1|	*
MA69_11100	gi|322711555|gb|EFZ03128.1|	*
MA69_935	gi|322711557|gb|EFZ03130.1|	*
MA69_951	gi|322711574|gb|EFZ03147.1|	*
MA69_1033	gi|322711656|gb|EFZ03229.1|	*
MA69_1038	gi|322711661|gb|EFZ03234.1|	*
MA69_1039	gi|322711662|gb|EFZ03235.1|	*
MA69_1041	gi|322711664|gb|EFZ03237.1|	*
MA69_8662	gi|322711680|gb|EFZ03253.1|	*
MA69_8661	gi|322711681|gb|EFZ03254.1|	*
MA69_10759,MA69_8652	gi|322711690|gb|EFZ03263.1|,gi|322703543|gb|EFY95150.1|	*
MA69_8646	gi|322711695|gb|EFZ03268.1|	*
MA69_8639	gi|322711700|gb|EFZ03273.1|	*
MA69_8638	gi|322711701|gb|EFZ03274.1|	*
MA69_8633	gi|322711706|gb|EFZ03279.1|	*
*	gi|322711714|gb|EFZ03287.1|,gi|322702748|gb|EFY94374.1|	*
*	gi|322711720|gb|EFZ03293.1|,gi|322703328|gb|EFY94939.1|	*
MA69_10948	gi|322711722|gb|EFZ03295.1|	*
MA69_6419	gi|322711729|gb|EFZ03302.1|	*
*	gi|322711730|gb|EFZ03303.1|,gi|322711723|gb|EFZ03296.1|	*
*	gi|322711734|gb|EFZ03307.1|,gi|322702389|gb|EFY94044.1|	*
MA69_10967	gi|322711737|gb|EFZ03310.1|	*
MA69_11005	gi|322711740|gb|EFZ03313.1|	*
MA69_11085	gi|322711759|gb|EFZ03332.1|	*
*	gi|322711761|gb|EFZ03334.1|,gi|322702331|gb|EFY94000.1|	*
MA69_10859,MA69_6370	gi|322711765|gb|EFZ03338.1|	*
MA69_11096	gi|322711768|gb|EFZ03341.1|	*
*	gi|322711771|gb|EFZ03344.1|,gi|322711756|gb|EFZ03329.1|	*
MA69_11075,MA69_11139	gi|322711772|gb|EFZ03345.1|,gi|322711950|gb|EFZ03523.1|	*
MA69_11184	gi|322711776|gb|EFZ03349.1|	*
MA69_9270	gi|322711778|gb|EFZ03351.1|	*
MA69_9271	gi|322711779|gb|EFZ03352.1|	*
MA69_9272	gi|322711780|gb|EFZ03353.1|	*
MA69_9264	gi|322711782|gb|EFZ03355.1|	*
*	gi|322711783|gb|EFZ03356.1|,gi|322711455|gb|EFZ03028.1|	*
MA69_9265	gi|322711784|gb|EFZ03357.1|	*
MA69_9257	gi|322711791|gb|EFZ03364.1|	*
MA69_9255	gi|322711793|gb|EFZ03366.1|,gi|322702814|gb|EFY94438.1|	*
MA69_9254	gi|322711794|gb|EFZ03367.1|,gi|322702812|gb|EFY94436.1|	*
MA69_9253	gi|322711795|gb|EFZ03368.1|	*
MA69_9252	gi|322711796|gb|EFZ03369.1|	*
MA69_9251	gi|322711797|gb|EFZ03370.1|	*
MA69_9245	gi|322711801|gb|EFZ03374.1|	*
MA69_9233	gi|322711813|gb|EFZ03386.1|	*
MA69_9224	gi|322711822|gb|EFZ03395.1|,gi|322711824|gb|EFZ03397.1|	*
MA69_9221	gi|322711825|gb|EFZ03398.1|	*
MA69_9216	gi|322711831|gb|EFZ03404.1|	*
MA69_9212	gi|322711835|gb|EFZ03408.1|	*
MA69_9202	gi|322711846|gb|EFZ03419.1|	*
MA69_11084	gi|322711855|gb|EFZ03428.1|	*
MA69_5108	gi|322711886|gb|EFZ03459.1|	*
MA69_5110	gi|322711889|gb|EFZ03462.1|	*
MA69_5115	gi|322711895|gb|EFZ03468.1|	*
MA69_5138	gi|322711918|gb|EFZ03491.1|	*
MA69_5178	gi|322711963|gb|EFZ03536.1|	*
MA69_5180	gi|322711965|gb|EFZ03538.1|	*
MA69_5197	gi|322711983|gb|EFZ03556.1|	*
MA69_5204	gi|322711990|gb|EFZ03563.1|	*
MA69_5210	gi|322711996|gb|EFZ03569.1|	*
MA69_5231	gi|322712015|gb|EFZ03588.1|	*
MA69_5235	gi|322712020|gb|EFZ03593.1|	*
MA69_5254	gi|322712039|gb|EFZ03612.1|	*
MA69_5256	gi|322712041|gb|EFZ03614.1|	*
MA69_5258	gi|322712043|gb|EFZ03616.1|	*
MA69_5268	gi|322712054|gb|EFZ03627.1|	*
MA69_5282	gi|322712069|gb|EFZ03642.1|	*
MA69_5288	gi|322712074|gb|EFZ03647.1|	*
MA69_5299	gi|322712085|gb|EFZ03658.1|	*
MA69_5304	gi|322712090|gb|EFZ03663.1|	*
MA69_5318	gi|322712104|gb|EFZ03677.1|	*
MA69_5366	gi|322712153|gb|EFZ03726.1|	*
MA69_5379	gi|322712166|gb|EFZ03739.1|	*
MA69_1124,MA69_3088	gi|322712171|gb|EFZ03744.1|	*
MA69_1748	gi|322712177|gb|EFZ03750.1|	*
MA69_1749	gi|322712178|gb|EFZ03751.1|	*
MA69_1753	gi|322712181|gb|EFZ03754.1|	*
MA69_1773	gi|322712202|gb|EFZ03775.1|	*
MA69_10951,MA69_1788	gi|322712215|gb|EFZ03788.1|	*
*	gi|322712225|gb|EFZ03798.1|,gi|322702741|gb|EFY94368.1|	*
MA69_11433	gi|322712229|gb|EFZ03802.1|	*
*	gi|322712236|gb|EFZ03809.1|,gi|322704772|gb|EFY96363.1|,gi|322702555|gb|EFY94193.1|	*
*	gi|322712237|gb|EFZ03810.1|,gi|322702762|gb|EFY94388.1|	*
MA69_10880	gi|322712244|gb|EFZ03817.1|	*
MA69_11241	gi|322712247|gb|EFZ03820.1|	*
MA69_11192	gi|322712251|gb|EFZ03824.1|	*
*	gi|322712257|gb|EFZ03830.1|,gi|322712248|gb|EFZ03821.1|	*
*	gi|322712265|gb|EFZ03838.1|,gi|322702791|gb|EFY94416.1|	*
*	gi|322712268|gb|EFZ03841.1|,gi|322702752|gb|EFY94378.1|	*
MA69_9313	gi|322712271|gb|EFZ03844.1|	*
*	gi|322712273|gb|EFZ03846.1|,gi|322702560|gb|EFY94198.1|,gi|322711472|gb|EFZ03045.1|	*
MA69_10595	gi|322712278|gb|EFZ03851.1|	*
*	gi|322712280|gb|EFZ03853.1|,gi|322702292|gb|EFY93977.1|	*
*	gi|322712281|gb|EFZ03854.1|,gi|322711715|gb|EFZ03288.1|	*
MA69_11190	gi|322712282|gb|EFZ03855.1|	*
*	gi|322712286|gb|EFZ03859.1|,gi|322702451|gb|EFY94098.1|	*
MA69_10789	gi|322712292|gb|EFZ03865.1|	*
MA69_6880,MA69_8197	gi|322712301|gb|EFZ03874.1|,gi|322712635|gb|EFZ04208.1|,gi|322705975|gb|EFY97557.1|	*
MA69_3407	gi|322712307|gb|EFZ03880.1|	*
MA69_3402	gi|322712314|gb|EFZ03887.1|	*
MA69_2083,MA69_3401	gi|322712316|gb|EFZ03889.1|,gi|322702831|gb|EFY94454.1|	*
MA69_3398	gi|322712319|gb|EFZ03892.1|	*
MA69_3397	gi|322712321|gb|EFZ03894.1|	*
MA69_3396,MA69_4032	gi|322712322|gb|EFZ03895.1|,gi|322702872|gb|EFY94493.1|	*
MA69_3395,MA69_4037	gi|322712323|gb|EFZ03896.1|	*
MA69_3393,MA69_4042	gi|322712325|gb|EFZ03898.1|,gi|322702871|gb|EFY94492.1|	*
MA69_3392,MA69_4045	gi|322712326|gb|EFZ03899.1|	*
MA69_3391	gi|322712327|gb|EFZ03900.1|	*
MA69_3387	gi|322712328|gb|EFZ03901.1|	*
MA69_11208,MA69_3386	gi|322712329|gb|EFZ03902.1|	*
MA69_11207,MA69_3385	gi|322712330|gb|EFZ03903.1|	*
MA69_3384	gi|322712331|gb|EFZ03904.1|	*
MA69_3383	gi|322712332|gb|EFZ03905.1|	*
MA69_11053,MA69_3382	gi|322712333|gb|EFZ03906.1|	*
MA69_11052,MA69_3381	gi|322712334|gb|EFZ03907.1|	*
MA69_3375	gi|322712340|gb|EFZ03913.1|	*
MA69_3354	gi|322712361|gb|EFZ03934.1|	*
MA69_3348	gi|322712367|gb|EFZ03940.1|	*
MA69_2079,MA69_3346	gi|322712369|gb|EFZ03942.1|,gi|322702836|gb|EFY94459.1|	*
MA69_3336	gi|322712379|gb|EFZ03952.1|	*
MA69_3335	gi|322712380|gb|EFZ03953.1|,gi|322712324|gb|EFZ03897.1|	*
MA69_3334	gi|322712381|gb|EFZ03954.1|	*
MA69_3333,MA69_7534	gi|322712382|gb|EFZ03955.1|	*
MA69_3328,MA69_9404	gi|322712384|gb|EFZ03957.1|,gi|322704262|gb|EFY95859.1|	*
MA69_3325	gi|322712385|gb|EFZ03958.1|	*
MA69_3319	gi|322712391|gb|EFZ03964.1|	*
MA69_2585,MA69_3305	gi|322712407|gb|EFZ03980.1|,gi|322704768|gb|EFY96360.1|	*
MA69_3300	gi|322712413|gb|EFZ03986.1|	*
MA69_10964,MA69_3296	gi|322712415|gb|EFZ03988.1|,gi|322706411|gb|EFY97992.1|	*
MA69_3291	gi|322712420|gb|EFZ03993.1|	*
MA69_3288	gi|322712423|gb|EFZ03996.1|	*
MA69_3287	gi|322712424|gb|EFZ03997.1|	*
MA69_9606	gi|322712428|gb|EFZ04001.1|	*
*	gi|322712435|gb|EFZ04008.1|,gi|322702337|gb|EFY94004.1|	*
MA69_1540	gi|322712443|gb|EFZ04016.1|	*
MA69_1594	gi|322712495|gb|EFZ04068.1|	*
MA69_1610	gi|322712510|gb|EFZ04083.1|	*
MA69_1623	gi|322712523|gb|EFZ04096.1|,gi|322703050|gb|EFY94666.1|	*
MA69_1633	gi|322712531|gb|EFZ04104.1|	*
MA69_1637	gi|322712533|gb|EFZ04106.1|	*
MA69_1638	gi|322712534|gb|EFZ04107.1|	*
MA69_1654	gi|322712550|gb|EFZ04123.1|	*
MA69_1678	gi|322712576|gb|EFZ04149.1|	*
MA69_1690	gi|322712588|gb|EFZ04161.1|	*
MA69_1702	gi|322712599|gb|EFZ04172.1|	*
MA69_1703	gi|322712600|gb|EFZ04173.1|	*
MA69_1711	gi|322712607|gb|EFZ04180.1|	*
MA69_1724	gi|322712621|gb|EFZ04194.1|	*
*	gi|322712630|gb|EFZ04203.1|,gi|322702709|gb|EFY94337.1|	*
MA69_11409	gi|322712639|gb|EFZ04212.1|	*
*	gi|322712641|gb|EFZ04214.1|,gi|322712636|gb|EFZ04209.1|	*
MA69_10017	gi|322712644|gb|EFZ04217.1|	*
MA69_9975	gi|322712682|gb|EFZ04255.1|,gi|322708887|gb|EFZ00464.1|	*
MA69_9733,MA69_9958	gi|322712699|gb|EFZ04272.1|,gi|322704579|gb|EFY96172.1|	*
MA69_9256,MA69_9957	gi|322712700|gb|EFZ04273.1|,gi|322711792|gb|EFZ03365.1|,gi|322702815|gb|EFY94439.1|	*
MA69_9955	gi|322712702|gb|EFZ04275.1|	*
MA69_9954	gi|322712703|gb|EFZ04276.1|	*
MA69_9952	gi|322712705|gb|EFZ04278.1|	*
MA69_3355,MA69_6586	gi|322712709|gb|EFZ04282.1|,gi|322712360|gb|EFZ03933.1|	*
MA69_6233,MA69_6589	gi|322712711|gb|EFZ04284.1|,gi|322705875|gb|EFY97458.1|	*
MA69_6591	gi|322712715|gb|EFZ04288.1|	*
MA69_6592	gi|322712716|gb|EFZ04289.1|	*
MA69_6454,MA69_6593	gi|322712717|gb|EFZ04290.1|,gi|322706150|gb|EFY97732.1|	*
MA69_6594	gi|322712718|gb|EFZ04291.1|	*
MA69_6597	gi|322712721|gb|EFZ04294.1|	*
MA69_6605	gi|322712728|gb|EFZ04301.1|,gi|322705350|gb|EFY96936.1|	*
MA69_6607	gi|322712731|gb|EFZ04304.1|	*
MA69_6608	gi|322712732|gb|EFZ04305.1|	*
MA69_6610	gi|322712734|gb|EFZ04307.1|	*
MA69_6611	gi|322712735|gb|EFZ04308.1|	*
MA69_6613	gi|322712738|gb|EFZ04311.1|	*
MA69_11140	gi|322712740|gb|EFZ04313.1|	*
MA69_11058	gi|322712745|gb|EFZ04318.1|,gi|322702265|gb|EFY93966.1|	*
MA69_10572,MA69_11144	gi|322712748|gb|EFZ04321.1|	*
MA69_11200	gi|322712761|gb|EFZ04334.1|,gi|322702441|gb|EFY94089.1|	*
MA69_2047	gi|322712763|gb|EFZ04336.1|	*
MA69_2043	gi|322712766|gb|EFZ04339.1|	*
MA69_2040	gi|322712769|gb|EFZ04342.1|	*
MA69_2038	gi|322712771|gb|EFZ04344.1|	*
MA69_2030	gi|322712777|gb|EFZ04350.1|	*
MA69_2019	gi|322712788|gb|EFZ04361.1|	*
MA69_2015	gi|322712792|gb|EFZ04365.1|	*
MA69_2002	gi|322712805|gb|EFZ04378.1|	*
MA69_1967	gi|322712837|gb|EFZ04410.1|	*
MA69_1952	gi|322712851|gb|EFZ04424.1|	*
MA69_1943	gi|322712860|gb|EFZ04433.1|	*
MA69_1937,MA69_6070	gi|322712866|gb|EFZ04439.1|,gi|322708523|gb|EFZ00100.1|	*
MA69_1920	gi|322712880|gb|EFZ04453.1|,gi|322704137|gb|EFY95735.1|	*
MA69_1894	gi|322712904|gb|EFZ04477.1|	*
MA69_1870	gi|322712928|gb|EFZ04501.1|	*
MA69_1866	gi|322712932|gb|EFZ04505.1|	*
MA69_1863	gi|322712934|gb|EFZ04507.1|	*
MA69_11168	gi|322712938|gb|EFZ04511.1|	*
MA69_10972	gi|322712940|gb|EFZ04513.1|	*
MA69_11067,MA69_11150	gi|322712941|gb|EFZ04514.1|	*
MA69_10754,MA69_11066	gi|322712942|gb|EFZ04515.1|	*
*	gi|322712943|gb|EFZ04516.1|,gi|322712757|gb|EFZ04330.1|	*
*	gi|322712953|gb|EFZ04526.1|,gi|322702749|gb|EFY94375.1|	*
MA69_10986	gi|322712957|gb|EFZ04530.1|	*
*	gi|322712960|gb|EFZ04533.1|,gi|322704437|gb|EFY96032.1|	*
*	gi|322712267|gb|EFZ03840.1|,gi|322704929|gb|EFY96519.1|	gi|322692134|gb|EFY84110.1|,gi|322698772|gb|EFY90539.1|,gi|322698947|gb|EFY90713.1|
MA69_4137	gi|322706278|gb|EFY97859.1|,gi|322706416|gb|EFY97997.1|	gi|322692144|gb|EFY84114.1|
MA69_3068	gi|322710887|gb|EFZ02461.1|	gi|322692152|gb|EFY84115.1|
MA69_3067	gi|322710886|gb|EFZ02460.1|	gi|322692153|gb|EFY84116.1|
MA69_3066	gi|322710885|gb|EFZ02459.1|	gi|322692154|gb|EFY84117.1|
MA69_7819	gi|322709310|gb|EFZ00886.1|	gi|322692158|gb|EFY84118.1|,gi|322692159|gb|EFY84119.1|
MA69_1787	gi|322712214|gb|EFZ03787.1|,gi|322702938|gb|EFY94557.1|	gi|322692164|gb|EFY84122.1|
MA69_11095	gi|322702550|gb|EFY94188.1|	gi|322692171|gb|EFY84126.1|
MA69_7080	gi|322703219|gb|EFY94831.1|	gi|322692173|gb|EFY84127.1|
MA69_7188	gi|322707288|gb|EFY98867.1|	gi|322692175|gb|EFY84128.1|
MA69_7189	gi|322707287|gb|EFY98866.1|	gi|322692176|gb|EFY84129.1|
MA69_10396,MA69_9963	gi|322712694|gb|EFZ04267.1|	gi|322692179|gb|EFY84131.1|
MA69_6248,MA69_6900	gi|322705990|gb|EFY97572.1|,gi|322705890|gb|EFY97473.1|	gi|322692181|gb|EFY84132.1|,gi|322698785|gb|EFY90552.1|
MA69_6902	gi|322705992|gb|EFY97574.1|	gi|322692182|gb|EFY84133.1|
MA69_1948	gi|322712855|gb|EFZ04428.1|	gi|322692185|gb|EFY84135.1|
MA69_1949	*	gi|322692186|gb|EFY84136.1|
MA69_1950	gi|322712853|gb|EFZ04426.1|	gi|322692187|gb|EFY84137.1|
MA69_4231	gi|322707608|gb|EFY99186.1|	gi|322692195|gb|EFY84142.1|
MA69_6458,MA69_9753	gi|322704594|gb|EFY96187.1|,gi|322706146|gb|EFY97728.1|	gi|322692202|gb|EFY84147.1|,gi|322700087|gb|EFY91844.1|
MA69_3711	gi|322708390|gb|EFY99967.1|	gi|322692204|gb|EFY84148.1|
MA69_7066	gi|322703234|gb|EFY94846.1|	gi|322692211|gb|EFY84152.1|
MA69_7065	gi|322703235|gb|EFY94847.1|	gi|322692212|gb|EFY84153.1|
MA69_7064	gi|322703236|gb|EFY94848.1|	gi|322692213|gb|EFY84154.1|
MA69_7062	gi|322703237|gb|EFY94849.1|	gi|322692214|gb|EFY84155.1|
MA69_7061	gi|322703238|gb|EFY94850.1|	gi|322692215|gb|EFY84156.1|
MA69_7060	gi|322703239|gb|EFY94851.1|	gi|322692216|gb|EFY84157.1|
MA69_10213	gi|322703641|gb|EFY95247.1|	gi|322692222|gb|EFY84161.1|
MA69_4977	gi|322703101|gb|EFY94716.1|	gi|322692223|gb|EFY84162.1|
MA69_2681	gi|322703572|gb|EFY95179.1|	gi|322692226|gb|EFY84164.1|
MA69_4762	gi|322706568|gb|EFY98148.1|	gi|322692227|gb|EFY84165.1|
MA69_2679	gi|322703569|gb|EFY95176.1|	gi|322692228|gb|EFY84166.1|
MA69_6082	gi|322708685|gb|EFZ00262.1|	gi|322692230|gb|EFY84167.1|
MA69_6083	gi|322708684|gb|EFZ00261.1|,gi|322703133|gb|EFY94747.1|	gi|322692231|gb|EFY84168.1|,gi|322697778|gb|EFY89554.1|
MA69_6084	gi|322708683|gb|EFZ00260.1|	gi|322692232|gb|EFY84169.1|
MA69_6085	gi|322708682|gb|EFZ00259.1|	gi|322692233|gb|EFY84170.1|
MA69_6089	gi|322708678|gb|EFZ00255.1|	gi|322692236|gb|EFY84173.1|
MA69_6090	gi|322708677|gb|EFZ00254.1|	gi|322692237|gb|EFY84174.1|
MA69_6091	gi|322708676|gb|EFZ00253.1|	gi|322692238|gb|EFY84175.1|
MA69_11164	gi|322702787|gb|EFY94412.1|	gi|322692245|gb|EFY84180.1|
MA69_7982	gi|322709161|gb|EFZ00737.1|	gi|322692247|gb|EFY84181.1|
MA69_7979	gi|322709163|gb|EFZ00739.1|	gi|322692248|gb|EFY84182.1|
MA69_7981	gi|322709162|gb|EFZ00738.1|	gi|322692249|gb|EFY84183.1|
MA69_7976	gi|322709166|gb|EFZ00742.1|	gi|322692250|gb|EFY84184.1|
MA69_1738,MA69_7974	gi|322709168|gb|EFZ00744.1|,gi|322702496|gb|EFY94139.1|	gi|322692251|gb|EFY84185.1|,gi|322694193|gb|EFY86029.1|
MA69_7973	gi|322709169|gb|EFZ00745.1|	gi|322692252|gb|EFY84186.1|
MA69_2324	gi|322709856|gb|EFZ01431.1|	gi|322692255|gb|EFY84188.1|
MA69_2323	gi|322709857|gb|EFZ01432.1|	gi|322692256|gb|EFY84189.1|
MA69_107,MA69_2322	gi|322709858|gb|EFZ01433.1|,gi|322710075|gb|EFZ01650.1|	gi|322692257|gb|EFY84190.1|,gi|322702077|gb|EFY93825.1|
MA69_2719	gi|322710554|gb|EFZ02128.1|	gi|322692259|gb|EFY84191.1|
MA69_2718	gi|322702626|gb|EFY94260.1|	gi|322692260|gb|EFY84192.1|
MA69_2717,MA69_8065	gi|322710387|gb|EFZ01962.1|,gi|322702625|gb|EFY94259.1|,gi|322702419|gb|EFY94070.1|	gi|322692261|gb|EFY84193.1|
MA69_2684	gi|322703575|gb|EFY95182.1|	gi|322692264|gb|EFY84195.1|
MA69_2685	gi|322703576|gb|EFY95183.1|	gi|322692265|gb|EFY84196.1|,gi|322692266|gb|EFY84197.1|
MA69_2686	gi|322703577|gb|EFY95184.1|	gi|322692267|gb|EFY84198.1|
MA69_2687	gi|322703578|gb|EFY95185.1|,gi|322712947|gb|EFZ04520.1|	gi|322692268|gb|EFY84199.1|
MA69_5019	gi|322704003|gb|EFY95603.1|	gi|322692271|gb|EFY84201.1|
MA69_5018,MA69_9748	gi|322704002|gb|EFY95602.1|	gi|322692272|gb|EFY84202.1|
MA69_5017	gi|322704001|gb|EFY95601.1|	gi|322692273|gb|EFY84203.1|
MA69_5016	*	gi|322692274|gb|EFY84204.1|
MA69_2327	gi|322709854|gb|EFZ01429.1|	gi|322692278|gb|EFY84207.1|
MA69_2326	gi|322709855|gb|EFZ01430.1|	gi|322692279|gb|EFY84208.1|
MA69_10968	gi|322702751|gb|EFY94377.1|	gi|322692283|gb|EFY84211.1|
MA69_11245	gi|322703804|gb|EFY95407.1|,gi|322710455|gb|EFZ02030.1|	gi|322692284|gb|EFY84212.1|
MA69_3342,MA69_8469	gi|322705140|gb|EFY96728.1|,gi|322712373|gb|EFZ03946.1|	gi|322692291|gb|EFY84216.1|,gi|322695253|gb|EFY87064.1|
MA69_8468	gi|322705139|gb|EFY96727.1|	gi|322692292|gb|EFY84217.1|
MA69_8467	gi|322705138|gb|EFY96726.1|	gi|322692293|gb|EFY84218.1|
MA69_10023,MA69_8464	gi|322705136|gb|EFY96724.1|	gi|322692295|gb|EFY84220.1|,gi|322695348|gb|EFY87158.1|
MA69_10022,MA69_8463	gi|322705135|gb|EFY96723.1|	gi|322692296|gb|EFY84221.1|,gi|322695349|gb|EFY87159.1|
MA69_4908,MA69_8462	gi|322705134|gb|EFY96722.1|,gi|322703001|gb|EFY94618.1|	gi|322692297|gb|EFY84222.1|
MA69_5490,MA69_8461	gi|322705133|gb|EFY96721.1|,gi|322706371|gb|EFY97952.1|	gi|322692298|gb|EFY84223.1|,gi|322695163|gb|EFY86976.1|
MA69_8460	gi|322705132|gb|EFY96720.1|	gi|322692299|gb|EFY84224.1|
MA69_8459	gi|322705131|gb|EFY96719.1|	gi|322692300|gb|EFY84225.1|
MA69_8458	gi|322705130|gb|EFY96718.1|	gi|322692301|gb|EFY84226.1|
*	*	gi|322692304|gb|EFY84228.1|,gi|322692306|gb|EFY84230.1|,gi|322698930|gb|EFY90696.1|,gi|322698932|gb|EFY90698.1|
MA69_11038	*	gi|322692309|gb|EFY84233.1|
MA69_10877,MA69_6367	gi|322702299|gb|EFY93980.1|,gi|322703833|gb|EFY95436.1|	gi|322692310|gb|EFY84234.1|,gi|322692253|gb|EFY84187.1|
MA69_10912,MA69_2075	gi|322702840|gb|EFY94463.1|	gi|322692313|gb|EFY84236.1|
MA69_2076	gi|322702839|gb|EFY94462.1|	gi|322692314|gb|EFY84237.1|
MA69_2201,MA69_8158	gi|322702893|gb|EFY94513.1|	gi|322692315|gb|EFY84238.1|
MA69_2200,MA69_8157	gi|322702892|gb|EFY94512.1|,gi|322704144|gb|EFY95742.1|	gi|322692316|gb|EFY84239.1|,gi|322693488|gb|EFY85346.1|
MA69_9735	gi|322704574|gb|EFY96167.1|	gi|322692322|gb|EFY84244.1|,gi|322700596|gb|EFY92350.1|
MA69_3986,MA69_9905	gi|322702957|gb|EFY94575.1|,gi|322705052|gb|EFY96641.1|	gi|322692326|gb|EFY84248.1|,gi|322697588|gb|EFY89366.1|
MA69_3987,MA69_9906	gi|322702958|gb|EFY94576.1|,gi|322705053|gb|EFY96642.1|	gi|322692327|gb|EFY84249.1|,gi|322697587|gb|EFY89365.1|
MA69_9843	gi|322704418|gb|EFY96013.1|	gi|322692331|gb|EFY84252.1|
MA69_9842	gi|322704417|gb|EFY96012.1|	gi|322692332|gb|EFY84253.1|
MA69_9841	gi|322704416|gb|EFY96011.1|	gi|322692333|gb|EFY84254.1|
MA69_7121,MA69_9840	gi|322704415|gb|EFY96010.1|,gi|322707353|gb|EFY98932.1|	gi|322692334|gb|EFY84255.1|,gi|322702182|gb|EFY93930.1|
MA69_7120,MA69_9839	gi|322704414|gb|EFY96009.1|,gi|322707354|gb|EFY98933.1|	gi|322692335|gb|EFY84256.1|,gi|322702183|gb|EFY93931.1|
*	gi|322704412|gb|EFY96007.1|,gi|322703505|gb|EFY95113.1|	gi|322692336|gb|EFY84257.1|
MA69_6284,MA69_9835	gi|322704411|gb|EFY96006.1|,gi|322703284|gb|EFY94895.1|	gi|322692337|gb|EFY84258.1|
MA69_8405,MA69_9834	gi|322704410|gb|EFY96005.1|,gi|322705106|gb|EFY96694.1|	gi|322692338|gb|EFY84259.1|,gi|322696826|gb|EFY88613.1|
MA69_7191	gi|322707285|gb|EFY98864.1|	gi|322692340|gb|EFY84260.1|
MA69_1645	gi|322712541|gb|EFZ04114.1|	gi|322692341|gb|EFY84261.1|
MA69_1646	gi|322712542|gb|EFZ04115.1|	gi|322692342|gb|EFY84262.1|
MA69_1647	gi|322712543|gb|EFZ04116.1|	gi|322692343|gb|EFY84263.1|
MA69_1648	gi|322712544|gb|EFZ04117.1|	gi|322692344|gb|EFY84264.1|,gi|322699935|gb|EFY91693.1|
MA69_1649,MA69_6825	gi|322705710|gb|EFY97294.1|,gi|322712545|gb|EFZ04118.1|	gi|322692345|gb|EFY84265.1|
MA69_8934	gi|322709586|gb|EFZ01162.1|	gi|322692348|gb|EFY84267.1|,gi|322695260|gb|EFY87071.1|
MA69_4147,MA69_8125	gi|322710440|gb|EFZ02015.1|,gi|322706289|gb|EFY97870.1|	gi|322692349|gb|EFY84268.1|,gi|322694813|gb|EFY86633.1|
MA69_10154,MA69_4148	gi|322706290|gb|EFY97871.1|,gi|322703397|gb|EFY95007.1|	gi|322692350|gb|EFY84269.1|,gi|322695856|gb|EFY87657.1|
MA69_4150	gi|322706292|gb|EFY97873.1|	gi|322692352|gb|EFY84271.1|
MA69_4151	gi|322706293|gb|EFY97874.1|	gi|322692353|gb|EFY84272.1|
MA69_4152	gi|322706294|gb|EFY97875.1|	gi|322692354|gb|EFY84273.1|
MA69_4153	gi|322706295|gb|EFY97876.1|	gi|322692355|gb|EFY84274.1|
MA69_4154	gi|322706296|gb|EFY97877.1|	gi|322692356|gb|EFY84275.1|
MA69_4155	*	gi|322692357|gb|EFY84276.1|
MA69_4157	gi|322706298|gb|EFY97879.1|	gi|322692360|gb|EFY84279.1|
MA69_4158,MA69_4324	gi|322707522|gb|EFY99100.1|,gi|322706299|gb|EFY97880.1|	gi|322692362|gb|EFY84281.1|
MA69_11039,MA69_5427	gi|322704793|gb|EFY96384.1|	gi|322692364|gb|EFY84282.1|
MA69_9618	gi|322702775|gb|EFY94400.1|	gi|322692366|gb|EFY84284.1|
MA69_9732	*	gi|322692371|gb|EFY84289.1|
*	gi|322712762|gb|EFZ04335.1|	gi|322692375|gb|EFY84292.1|,gi|322692374|gb|EFY84291.1|
MA69_8331,MA69_9759,MA69_8651	gi|322711691|gb|EFZ03264.1|,gi|322704600|gb|EFY96193.1|,gi|322710279|gb|EFZ01854.1|	gi|322692376|gb|EFY84293.1|,gi|322699820|gb|EFY91579.1|,gi|322699636|gb|EFY91396.1|
MA69_4683,MA69_9758	gi|322704599|gb|EFY96192.1|,gi|322706642|gb|EFY98222.1|	gi|322692377|gb|EFY84294.1|,gi|322700919|gb|EFY92671.1|
MA69_9757	gi|322704598|gb|EFY96191.1|	gi|322692378|gb|EFY84295.1|
MA69_9756	gi|322704597|gb|EFY96190.1|	gi|322692379|gb|EFY84296.1|
MA69_9755	gi|322704596|gb|EFY96189.1|	gi|322692380|gb|EFY84297.1|
MA69_3465,MA69_5247	gi|322712033|gb|EFZ03606.1|,gi|322705229|gb|EFY96816.1|	gi|322692382|gb|EFY84298.1|,gi|322695643|gb|EFY87448.1|
*	*	gi|322692387|gb|EFY84303.1|,gi|322692384|gb|EFY84300.1|
MA69_1003	gi|322711628|gb|EFZ03201.1|	gi|322692393|gb|EFY84308.1|
MA69_1004	gi|322711629|gb|EFZ03202.1|	gi|322692395|gb|EFY84310.1|
MA69_1005	gi|322711630|gb|EFZ03203.1|	gi|322692396|gb|EFY84311.1|
MA69_10146,MA69_10510	gi|322704851|gb|EFY96442.1|,gi|322703388|gb|EFY94998.1|	gi|322692400|gb|EFY84314.1|
MA69_10509	gi|322704850|gb|EFY96441.1|,gi|322705349|gb|EFY96935.1|	gi|322692401|gb|EFY84315.1|
MA69_10507	gi|322704848|gb|EFY96439.1|	gi|322692403|gb|EFY84317.1|
MA69_10506	gi|322704847|gb|EFY96438.1|	gi|322692404|gb|EFY84318.1|
MA69_10505	gi|322704846|gb|EFY96437.1|	gi|322692405|gb|EFY84319.1|
MA69_7898	gi|322709237|gb|EFZ00813.1|	gi|322692409|gb|EFY84322.1|
MA69_7899	gi|322709236|gb|EFZ00812.1|	gi|322692411|gb|EFY84324.1|
MA69_7900	gi|322709235|gb|EFZ00811.1|	gi|322692413|gb|EFY84326.1|,gi|322694906|gb|EFY86724.1|
MA69_7490,MA69_7901	gi|322709234|gb|EFZ00810.1|	gi|322692414|gb|EFY84327.1|
MA69_7902	gi|322709233|gb|EFZ00809.1|	gi|322692415|gb|EFY84328.1|
MA69_7903	gi|322709232|gb|EFZ00808.1|	gi|322692416|gb|EFY84329.1|
MA69_10434,MA69_7905	gi|322709230|gb|EFZ00806.1|,gi|322705334|gb|EFY96921.1|	gi|322692418|gb|EFY84331.1|,gi|322699294|gb|EFY91057.1|
MA69_7906	gi|322709229|gb|EFZ00805.1|	gi|322692419|gb|EFY84332.1|
MA69_2953,MA69_7907	gi|322709228|gb|EFZ00804.1|,gi|322710774|gb|EFZ02348.1|	gi|322692420|gb|EFY84333.1|,gi|322693557|gb|EFY85413.1|
MA69_3755	gi|322708343|gb|EFY99920.1|	gi|322692422|gb|EFY84334.1|
MA69_3754	gi|322708344|gb|EFY99921.1|	gi|322692423|gb|EFY84335.1|
MA69_3752	gi|322708346|gb|EFY99923.1|	gi|322692424|gb|EFY84336.1|
MA69_3751	gi|322708347|gb|EFY99924.1|	gi|322692425|gb|EFY84337.1|
MA69_3750	gi|322708348|gb|EFY99925.1|	gi|322692426|gb|EFY84338.1|
MA69_3749	gi|322708349|gb|EFY99926.1|	gi|322692427|gb|EFY84339.1|
MA69_3748	gi|322708350|gb|EFY99927.1|	gi|322692428|gb|EFY84340.1|
MA69_3747	gi|322708351|gb|EFY99928.1|	gi|322692429|gb|EFY84341.1|
MA69_3746	gi|322708352|gb|EFY99929.1|	gi|322692430|gb|EFY84342.1|
MA69_3745	gi|322708353|gb|EFY99930.1|	gi|322692431|gb|EFY84343.1|
MA69_3744	gi|322708354|gb|EFY99931.1|	gi|322692432|gb|EFY84344.1|
*	gi|322704984|gb|EFY96573.1|,gi|322702361|gb|EFY94023.1|	gi|322692435|gb|EFY84346.1|
MA69_3913,MA69_7670	gi|322711413|gb|EFZ02986.1|,gi|322702576|gb|EFY94213.1|	gi|322692436|gb|EFY84347.1|
MA69_2905,MA69_3912	gi|322702575|gb|EFY94212.1|,gi|322710727|gb|EFZ02301.1|	gi|322692437|gb|EFY84348.1|,gi|322694114|gb|EFY85952.1|,gi|322693054|gb|EFY84930.1|
MA69_3911	gi|322702574|gb|EFY94211.1|	gi|322692438|gb|EFY84349.1|
MA69_3909	*	gi|322692440|gb|EFY84351.1|
MA69_3908	gi|322702572|gb|EFY94209.1|	gi|322692441|gb|EFY84352.1|
MA69_3907,MA69_8591	gi|322703698|gb|EFY95303.1|,gi|322702571|gb|EFY94208.1|	gi|322692442|gb|EFY84353.1|
MA69_3906	gi|322702570|gb|EFY94207.1|	gi|322692443|gb|EFY84354.1|
MA69_3905	gi|322702569|gb|EFY94206.1|	gi|322692444|gb|EFY84355.1|
MA69_3904	gi|322702568|gb|EFY94205.1|	gi|322692445|gb|EFY84356.1|
MA69_3903	gi|322702567|gb|EFY94204.1|	gi|322692446|gb|EFY84357.1|
MA69_3902	gi|322702566|gb|EFY94203.1|	gi|322692447|gb|EFY84358.1|
MA69_9801	gi|322704635|gb|EFY96228.1|	gi|322692449|gb|EFY84359.1|
MA69_5337,MA69_9797	gi|322704633|gb|EFY96226.1|,gi|322712122|gb|EFZ03695.1|	gi|322692450|gb|EFY84360.1|,gi|322694846|gb|EFY86665.1|
MA69_8731,MA69_9796	gi|322704632|gb|EFY96225.1|,gi|322710201|gb|EFZ01776.1|	gi|322692451|gb|EFY84361.1|,gi|322698280|gb|EFY90051.1|
MA69_9795	gi|322704631|gb|EFY96224.1|	gi|322692452|gb|EFY84362.1|
MA69_9793	gi|322704629|gb|EFY96222.1|	gi|322692454|gb|EFY84364.1|
MA69_1376,MA69_9792	gi|322704628|gb|EFY96221.1|,gi|322707789|gb|EFY99367.1|	gi|322692455|gb|EFY84365.1|,gi|322700416|gb|EFY92171.1|
MA69_10099,MA69_9790	gi|322703340|gb|EFY94950.1|,gi|322704626|gb|EFY96219.1|	gi|322692456|gb|EFY84366.1|
MA69_9787	gi|322704623|gb|EFY96216.1|	gi|322692459|gb|EFY84369.1|
MA69_9786	gi|322704622|gb|EFY96215.1|	gi|322692460|gb|EFY84370.1|
MA69_10471	gi|322705288|gb|EFY96875.1|	gi|322692462|gb|EFY84371.1|
MA69_10472	gi|322705287|gb|EFY96874.1|	gi|322692463|gb|EFY84372.1|
MA69_10473	gi|322705285|gb|EFY96872.1|	gi|322692465|gb|EFY84374.1|
MA69_10474	gi|322705284|gb|EFY96871.1|	gi|322692466|gb|EFY84375.1|
MA69_10475	gi|322705283|gb|EFY96870.1|	gi|322692467|gb|EFY84376.1|
MA69_10476	gi|322705282|gb|EFY96869.1|	gi|322692468|gb|EFY84377.1|
MA69_10477	gi|322705281|gb|EFY96868.1|	gi|322692469|gb|EFY84378.1|
MA69_10478	gi|322705280|gb|EFY96867.1|	gi|322692470|gb|EFY84379.1|
MA69_10480	gi|322705278|gb|EFY96865.1|	gi|322692472|gb|EFY84381.1|
MA69_10483	gi|322705276|gb|EFY96863.1|	gi|322692474|gb|EFY84383.1|
MA69_10484	gi|322705275|gb|EFY96862.1|	gi|322692475|gb|EFY84384.1|
MA69_10485	gi|322705274|gb|EFY96861.1|	gi|322692476|gb|EFY84385.1|
MA69_4445	gi|322707405|gb|EFY98983.1|	gi|322692480|gb|EFY84388.1|
MA69_4446	gi|322707404|gb|EFY98982.1|	gi|322692481|gb|EFY84389.1|
MA69_4450	gi|322707400|gb|EFY98978.1|	gi|322692483|gb|EFY84391.1|
MA69_4452	gi|322707398|gb|EFY98976.1|	gi|322692485|gb|EFY84393.1|
MA69_4453	gi|322707397|gb|EFY98975.1|	gi|322692486|gb|EFY84394.1|
MA69_2170,MA69_4774	gi|322706562|gb|EFY98142.1|	gi|322692488|gb|EFY84395.1|,gi|322695458|gb|EFY87266.1|
MA69_10360	gi|322704374|gb|EFY95970.1|	gi|322692489|gb|EFY84396.1|
MA69_10359	gi|322704373|gb|EFY95969.1|	gi|322692490|gb|EFY84397.1|
MA69_10358,MA69_6424	gi|322711457|gb|EFZ03030.1|,gi|322704372|gb|EFY95968.1|	gi|322692491|gb|EFY84398.1|
MA69_10357,MA69_3406	gi|322712308|gb|EFZ03881.1|,gi|322704371|gb|EFY95967.1|	gi|322692492|gb|EFY84399.1|
MA69_10356,MA69_8506	gi|322705175|gb|EFY96763.1|,gi|322704370|gb|EFY95966.1|	gi|322692493|gb|EFY84400.1|
MA69_10254,MA69_10355	gi|322704369|gb|EFY95965.1|,gi|322704644|gb|EFY96237.1|	gi|322692494|gb|EFY84401.1|
MA69_10353	gi|322704367|gb|EFY95963.1|	gi|322692496|gb|EFY84403.1|
MA69_10352	*	gi|322692497|gb|EFY84404.1|
MA69_10351	gi|322704366|gb|EFY95962.1|	gi|322692498|gb|EFY84405.1|
MA69_10349	gi|322704364|gb|EFY95960.1|	gi|322692499|gb|EFY84406.1|
MA69_10348	gi|322704363|gb|EFY95959.1|	gi|322692500|gb|EFY84407.1|
MA69_2753	gi|322710589|gb|EFZ02163.1|	gi|322692502|gb|EFY84409.1|
MA69_9145	gi|322705552|gb|EFY97137.1|	gi|322692504|gb|EFY84410.1|
MA69_9146	gi|322705553|gb|EFY97138.1|	gi|322692505|gb|EFY84411.1|
MA69_7841,MA69_9147	gi|322705554|gb|EFY97139.1|,gi|322709289|gb|EFZ00865.1|	gi|322692506|gb|EFY84412.1|,gi|322699611|gb|EFY91371.1|,gi|322697039|gb|EFY88823.1|
MA69_9148	gi|322705555|gb|EFY97140.1|	gi|322692507|gb|EFY84413.1|
MA69_9006,MA69_9149	gi|322705556|gb|EFY97141.1|,gi|322709656|gb|EFZ01232.1|	gi|322692508|gb|EFY84414.1|,gi|322701398|gb|EFY93148.1|,gi|322692168|gb|EFY84124.1|
MA69_9152	gi|322705558|gb|EFY97143.1|	gi|322692510|gb|EFY84416.1|
MA69_9153	gi|322705559|gb|EFY97144.1|	gi|322692511|gb|EFY84417.1|
MA69_9154	gi|322705560|gb|EFY97145.1|	gi|322692512|gb|EFY84418.1|
MA69_9157	gi|322705561|gb|EFY97146.1|	gi|322692513|gb|EFY84419.1|
MA69_3298,MA69_6634	gi|322703447|gb|EFY95056.1|,gi|322712414|gb|EFZ03987.1|	gi|322692515|gb|EFY84420.1|
MA69_7077	gi|322703222|gb|EFY94834.1|	gi|322692516|gb|EFY84421.1|
MA69_7076	gi|322703223|gb|EFY94835.1|	gi|322692517|gb|EFY84422.1|
MA69_7074	gi|322703225|gb|EFY94837.1|	gi|322692520|gb|EFY84425.1|
MA69_7073	gi|322703226|gb|EFY94838.1|	gi|322692521|gb|EFY84426.1|
MA69_7072	gi|322703227|gb|EFY94839.1|	gi|322692522|gb|EFY84427.1|
MA69_7071	gi|322703228|gb|EFY94840.1|	gi|322692523|gb|EFY84428.1|
MA69_7070,MA69_8394	gi|322705356|gb|EFY96942.1|,gi|322703229|gb|EFY94841.1|,gi|322704218|gb|EFY95816.1|	gi|322692524|gb|EFY84429.1|
MA69_7069	gi|322703230|gb|EFY94842.1|	gi|322692525|gb|EFY84430.1|
MA69_7564	gi|322704886|gb|EFY96476.1|	gi|322692534|gb|EFY84438.1|
MA69_5936,MA69_6626	gi|322702579|gb|EFY94215.1|,gi|322708788|gb|EFZ00365.1|	gi|322692535|gb|EFY84439.1|,gi|322699160|gb|EFY90924.1|
MA69_4723,MA69_6625	gi|322702580|gb|EFY94216.1|,gi|322706603|gb|EFY98183.1|	gi|322692537|gb|EFY84441.1|,gi|322700882|gb|EFY92634.1|
MA69_3035,MA69_6623	gi|322702582|gb|EFY94218.1|,gi|322710854|gb|EFZ02428.1|	gi|322692538|gb|EFY84442.1|,gi|322698867|gb|EFY90634.1|
MA69_6622	gi|322702583|gb|EFY94219.1|	gi|322692539|gb|EFY84443.1|
MA69_1628	gi|322712528|gb|EFZ04101.1|	gi|322692542|gb|EFY84445.1|,gi|322692541|gb|EFY84444.1|
MA69_1632	gi|322712530|gb|EFZ04103.1|	gi|322692544|gb|EFY84447.1|
MA69_1639	gi|322712535|gb|EFZ04108.1|	gi|322692547|gb|EFY84450.1|
MA69_1640	gi|322712536|gb|EFZ04109.1|	gi|322692548|gb|EFY84451.1|
MA69_1641	gi|322712537|gb|EFZ04110.1|	gi|322692549|gb|EFY84452.1|
MA69_1643	*	gi|322692551|gb|EFY84454.1|
MA69_1644	gi|322712540|gb|EFZ04113.1|	gi|322692552|gb|EFY84455.1|
MA69_6577	gi|322704933|gb|EFY96523.1|	gi|322692554|gb|EFY84456.1|,gi|322698943|gb|EFY90709.1|
MA69_11321,MA69_6578,MA69_11379	gi|322704935|gb|EFY96525.1|	gi|322692557|gb|EFY84459.1|,gi|322698942|gb|EFY90708.1|
*	gi|322704937|gb|EFY96527.1|	gi|322692558|gb|EFY84460.1|,gi|322698941|gb|EFY90707.1|
MA69_11287,MA69_6379	gi|322711751|gb|EFZ03324.1|,gi|322703816|gb|EFY95419.1|	gi|322692559|gb|EFY84461.1|
MA69_8535	gi|322705202|gb|EFY96790.1|	gi|322692560|gb|EFY84462.1|,gi|322696234|gb|EFY88029.1|
MA69_8536	gi|322705203|gb|EFY96791.1|	gi|322692561|gb|EFY84463.1|,gi|322696239|gb|EFY88034.1|
MA69_7510,MA69_8537,MA69_9739	gi|322705204|gb|EFY96792.1|,gi|322710468|gb|EFZ02042.1|	gi|322692562|gb|EFY84464.1|
*	gi|322712739|gb|EFZ04312.1|	gi|322692563|gb|EFY84465.1|,gi|322698933|gb|EFY90699.1|
MA69_691	gi|322708155|gb|EFY99732.1|	gi|322692566|gb|EFY84467.1|
MA69_690	gi|322708154|gb|EFY99731.1|	gi|322692567|gb|EFY84468.1|
MA69_689	gi|322708153|gb|EFY99730.1|	gi|322692568|gb|EFY84469.1|
MA69_688	gi|322708152|gb|EFY99729.1|,gi|322702448|gb|EFY94096.1|	gi|322692569|gb|EFY84470.1|
MA69_687	gi|322708151|gb|EFY99728.1|	gi|322692570|gb|EFY84471.1|
MA69_686	gi|322708150|gb|EFY99727.1|	gi|322692571|gb|EFY84472.1|
MA69_685	*	gi|322692572|gb|EFY84473.1|
MA69_684	gi|322708148|gb|EFY99725.1|	gi|322692573|gb|EFY84474.1|
MA69_683	gi|322708147|gb|EFY99724.1|	gi|322692574|gb|EFY84475.1|
MA69_682	gi|322708146|gb|EFY99723.1|	gi|322692575|gb|EFY84476.1|
MA69_681	gi|322708145|gb|EFY99722.1|	gi|322692576|gb|EFY84477.1|
MA69_680	gi|322708144|gb|EFY99721.1|	gi|322692577|gb|EFY84478.1|
MA69_679	gi|322708143|gb|EFY99720.1|	gi|322692578|gb|EFY84479.1|
MA69_678	gi|322708142|gb|EFY99719.1|	gi|322692579|gb|EFY84480.1|
MA69_677	gi|322708141|gb|EFY99718.1|	gi|322692580|gb|EFY84481.1|
MA69_4320,MA69_675	gi|322708139|gb|EFY99716.1|,gi|322707526|gb|EFY99104.1|	gi|322692582|gb|EFY84483.1|,gi|322696959|gb|EFY88744.1|
MA69_10769	gi|322703530|gb|EFY95137.1|	gi|322692585|gb|EFY84485.1|
*	gi|322711076|gb|EFZ02650.1|,gi|322702446|gb|EFY94094.1|	gi|322692587|gb|EFY84487.1|,gi|322698710|gb|EFY90478.1|
MA69_10765	gi|322703534|gb|EFY95141.1|	gi|322692591|gb|EFY84491.1|
MA69_10763	gi|322703536|gb|EFY95143.1|	gi|322692593|gb|EFY84493.1|
MA69_7570,MA69_8043	gi|322709101|gb|EFZ00677.1|,gi|322703539|gb|EFY95146.1|,gi|322702465|gb|EFY94111.1|	gi|322692594|gb|EFY84494.1|,gi|322697675|gb|EFY89452.1|
MA69_10761	gi|322703541|gb|EFY95148.1|	gi|322692597|gb|EFY84497.1|
MA69_5206	gi|322711992|gb|EFZ03565.1|	gi|322692600|gb|EFY84499.1|
MA69_5203	gi|322711989|gb|EFZ03562.1|	gi|322692603|gb|EFY84502.1|
MA69_5202	gi|322711988|gb|EFZ03561.1|	gi|322692605|gb|EFY84504.1|
MA69_5201,MA69_9799	gi|322711987|gb|EFZ03560.1|	gi|322692606|gb|EFY84505.1|
MA69_10204,MA69_5199	gi|322711985|gb|EFZ03558.1|,gi|322703650|gb|EFY95256.1|	gi|322692607|gb|EFY84506.1|
MA69_5200	gi|322711986|gb|EFZ03559.1|	gi|322692608|gb|EFY84507.1|
MA69_3889,MA69_5196	gi|322711982|gb|EFZ03555.1|,gi|322703787|gb|EFY95391.1|	gi|322692609|gb|EFY84508.1|,gi|322696162|gb|EFY87958.1|
MA69_5195	gi|322711981|gb|EFZ03554.1|	gi|322692610|gb|EFY84509.1|,gi|322692518|gb|EFY84423.1|
MA69_1947,MA69_5194	gi|322711980|gb|EFZ03553.1|,gi|322712856|gb|EFZ04429.1|	gi|322692611|gb|EFY84510.1|,gi|322700074|gb|EFY91831.1|
MA69_5193	gi|322711978|gb|EFZ03551.1|	gi|322692612|gb|EFY84511.1|
MA69_5192	gi|322711977|gb|EFZ03550.1|	gi|322692613|gb|EFY84512.1|
MA69_5191	gi|322711976|gb|EFZ03549.1|	gi|322692614|gb|EFY84513.1|
MA69_2854	gi|322710692|gb|EFZ02266.1|	gi|322692616|gb|EFY84514.1|
MA69_2855	*	gi|322692617|gb|EFY84515.1|
MA69_2856	gi|322710691|gb|EFZ02265.1|	gi|322692618|gb|EFY84516.1|
MA69_2857	gi|322710690|gb|EFZ02264.1|	gi|322692619|gb|EFY84517.1|
MA69_2238,MA69_2858	gi|322709947|gb|EFZ01522.1|,gi|322710689|gb|EFZ02263.1|	gi|322692620|gb|EFY84518.1|,gi|322693927|gb|EFY85771.1|
MA69_2859	gi|322710688|gb|EFZ02262.1|	gi|322692621|gb|EFY84519.1|
MA69_2862	gi|322710686|gb|EFZ02260.1|	gi|322692622|gb|EFY84520.1|
MA69_2863	gi|322710685|gb|EFZ02259.1|	gi|322692623|gb|EFY84521.1|
MA69_2865	gi|322710684|gb|EFZ02258.1|	gi|322692624|gb|EFY84522.1|
MA69_10187,MA69_2866	gi|322710683|gb|EFZ02257.1|,gi|322702533|gb|EFY94173.1|	gi|322692625|gb|EFY84523.1|,gi|322693503|gb|EFY85361.1|
MA69_2867	gi|322710682|gb|EFZ02256.1|	gi|322692626|gb|EFY84524.1|
MA69_2868	gi|322710681|gb|EFZ02255.1|,gi|322710039|gb|EFZ01614.1|	gi|322692627|gb|EFY84525.1|
MA69_2870	gi|322710680|gb|EFZ02254.1|	gi|322692628|gb|EFY84526.1|
MA69_2871	gi|322710679|gb|EFZ02253.1|	gi|322692629|gb|EFY84527.1|
MA69_2872	gi|322710678|gb|EFZ02252.1|	gi|322692630|gb|EFY84528.1|
MA69_2873	gi|322710677|gb|EFZ02251.1|	gi|322692631|gb|EFY84529.1|
MA69_2874	gi|322710676|gb|EFZ02250.1|	gi|322692632|gb|EFY84530.1|
MA69_1736	gi|322702494|gb|EFY94137.1|	gi|322692635|gb|EFY84532.1|
MA69_1735	gi|322702493|gb|EFY94136.1|	gi|322692637|gb|EFY84534.1|
MA69_1734	gi|322702492|gb|EFY94135.1|	gi|322692638|gb|EFY84535.1|
MA69_1714	gi|322712610|gb|EFZ04183.1|	gi|322692639|gb|EFY84536.1|
MA69_1715	gi|322712611|gb|EFZ04184.1|	gi|322692640|gb|EFY84537.1|
MA69_1716	gi|322712612|gb|EFZ04185.1|	gi|322692641|gb|EFY84538.1|
MA69_1718	gi|322712614|gb|EFZ04187.1|	gi|322692643|gb|EFY84540.1|
MA69_1719	gi|322712615|gb|EFZ04188.1|,gi|322712965|gb|EFZ04538.1|	gi|322692644|gb|EFY84541.1|
MA69_1720	gi|322712616|gb|EFZ04189.1|,gi|322712966|gb|EFZ04539.1|	gi|322692645|gb|EFY84542.1|
MA69_1721	gi|322712617|gb|EFZ04190.1|	gi|322692646|gb|EFY84543.1|
MA69_1722	gi|322712618|gb|EFZ04191.1|	gi|322692647|gb|EFY84544.1|
MA69_9637	gi|322703481|gb|EFY95089.1|	gi|322692652|gb|EFY84548.1|
MA69_9636	gi|322703480|gb|EFY95088.1|	gi|322692653|gb|EFY84549.1|
MA69_9635	gi|322703479|gb|EFY95087.1|	gi|322692654|gb|EFY84550.1|
MA69_9634	gi|322703478|gb|EFY95086.1|	gi|322692655|gb|EFY84551.1|
MA69_9633	*	gi|322692656|gb|EFY84552.1|
MA69_9632	*	gi|322692657|gb|EFY84553.1|
MA69_9631	gi|322703476|gb|EFY95084.1|	gi|322692658|gb|EFY84554.1|
MA69_2303,MA69_9630	gi|322709877|gb|EFZ01452.1|,gi|322703475|gb|EFY95083.1|	gi|322692659|gb|EFY84555.1|,gi|322693329|gb|EFY85193.1|
MA69_3076,MA69_9629	gi|322703474|gb|EFY95082.1|,gi|322710894|gb|EFZ02468.1|	gi|322692660|gb|EFY84556.1|,gi|322699568|gb|EFY91329.1|
MA69_9626	*	gi|322692661|gb|EFY84557.1|
MA69_9625	gi|322703471|gb|EFY95079.1|	gi|322692663|gb|EFY84559.1|
MA69_9622	gi|322702771|gb|EFY94396.1|	gi|322692665|gb|EFY84561.1|
*	gi|322702772|gb|EFY94397.1|	gi|322692666|gb|EFY84562.1|,gi|322698885|gb|EFY90651.1|
MA69_2081	gi|322702834|gb|EFY94457.1|	gi|322692668|gb|EFY84563.1|
MA69_10205	gi|322703649|gb|EFY95255.1|,gi|322702381|gb|EFY94038.1|	gi|322692670|gb|EFY84565.1|
MA69_1713,MA69_2097	gi|322702826|gb|EFY94449.1|,gi|322712609|gb|EFZ04182.1|	gi|322692673|gb|EFY84568.1|,gi|322694199|gb|EFY86035.1|
MA69_2099	gi|322702825|gb|EFY94448.1|	gi|322692675|gb|EFY84570.1|
MA69_2100,MA69_8614	gi|322703719|gb|EFY95324.1|,gi|322702824|gb|EFY94447.1|	gi|322692676|gb|EFY84571.1|
MA69_9915	gi|322702966|gb|EFY94584.1|	gi|322692678|gb|EFY84573.1|
MA69_2108	gi|322704223|gb|EFY95821.1|	gi|322692679|gb|EFY84574.1|
MA69_2109	gi|322704222|gb|EFY95820.1|	gi|322692680|gb|EFY84575.1|
MA69_9226	gi|322711820|gb|EFZ03393.1|	gi|322692686|gb|EFY84580.1|
MA69_4824,MA69_9225	gi|322711821|gb|EFZ03394.1|,gi|322706509|gb|EFY98089.1|	gi|322692687|gb|EFY84581.1|,gi|322696142|gb|EFY87939.1|
MA69_10455,MA69_9220	gi|322711826|gb|EFZ03399.1|,gi|322705299|gb|EFY96886.1|	gi|322692689|gb|EFY84583.1|,gi|322699318|gb|EFY91081.1|
MA69_6643,MA69_9218	gi|322711828|gb|EFZ03401.1|	gi|322692690|gb|EFY84584.1|
MA69_4639	gi|322706683|gb|EFY98263.1|,gi|322711829|gb|EFZ03402.1|	gi|322692691|gb|EFY84585.1|,gi|322700959|gb|EFY92711.1|
MA69_9215	gi|322711832|gb|EFZ03405.1|	gi|322692695|gb|EFY84589.1|
MA69_9214	gi|322711833|gb|EFZ03406.1|	gi|322692696|gb|EFY84590.1|
MA69_9213	gi|322711834|gb|EFZ03407.1|	gi|322692697|gb|EFY84591.1|
MA69_10847	*	gi|322692698|gb|EFY84592.1|
MA69_9211	gi|322711836|gb|EFZ03409.1|	gi|322692699|gb|EFY84593.1|
MA69_10430	gi|322705330|gb|EFY96917.1|,gi|322708457|gb|EFZ00035.1|	gi|322692701|gb|EFY84594.1|,gi|322699298|gb|EFY91061.1|
MA69_3641	gi|322708458|gb|EFZ00036.1|	gi|322692702|gb|EFY84595.1|
MA69_3637,MA69_6906	gi|322705996|gb|EFY97578.1|,gi|322708461|gb|EFZ00039.1|	gi|322692705|gb|EFY84598.1|
MA69_3635	gi|322708463|gb|EFZ00041.1|	gi|322692707|gb|EFY84600.1|
MA69_3634	gi|322708466|gb|EFZ00044.1|	gi|322692708|gb|EFY84601.1|
MA69_10061,MA69_3633	gi|322708467|gb|EFZ00045.1|,gi|322703309|gb|EFY94920.1|	gi|322692709|gb|EFY84602.1|,gi|322697088|gb|EFY88872.1|
MA69_3632	gi|322708468|gb|EFZ00046.1|	gi|322692710|gb|EFY84603.1|
MA69_3631	gi|322708469|gb|EFZ00047.1|	gi|322692711|gb|EFY84604.1|
MA69_3629	gi|322708471|gb|EFZ00049.1|	gi|322692713|gb|EFY84606.1|
MA69_3628	gi|322708472|gb|EFZ00050.1|	gi|322692714|gb|EFY84607.1|
MA69_3625	gi|322708475|gb|EFZ00053.1|	gi|322692717|gb|EFY84610.1|
MA69_7915	gi|322709220|gb|EFZ00796.1|	gi|322692723|gb|EFY84615.1|
MA69_7916	gi|322709219|gb|EFZ00795.1|	gi|322692724|gb|EFY84616.1|
MA69_7917	gi|322709218|gb|EFZ00794.1|	gi|322692725|gb|EFY84617.1|
MA69_7918	gi|322709217|gb|EFZ00793.1|	gi|322692726|gb|EFY84618.1|
MA69_7919	gi|322709216|gb|EFZ00792.1|	gi|322692727|gb|EFY84619.1|
MA69_7921	gi|322709215|gb|EFZ00791.1|	gi|322692728|gb|EFY84620.1|
MA69_7922	gi|322709214|gb|EFZ00790.1|	gi|322692729|gb|EFY84621.1|
MA69_7923	gi|322709213|gb|EFZ00789.1|	gi|322692730|gb|EFY84622.1|
MA69_7924	*	gi|322692731|gb|EFY84623.1|
MA69_7925	gi|322709212|gb|EFZ00788.1|	gi|322692732|gb|EFY84624.1|,gi|322698108|gb|EFY89881.1|
MA69_7926	gi|322709211|gb|EFZ00787.1|	gi|322692733|gb|EFY84625.1|
MA69_7927	gi|322709210|gb|EFZ00786.1|	gi|322692734|gb|EFY84626.1|
MA69_7928	gi|322709209|gb|EFZ00785.1|	gi|322692735|gb|EFY84627.1|
MA69_7929	gi|322707714|gb|EFY99292.1|,gi|322709208|gb|EFZ00784.1|	gi|322692736|gb|EFY84628.1|,gi|322700489|gb|EFY92244.1|
MA69_4607,MA69_7930	gi|322709207|gb|EFZ00783.1|,gi|322706714|gb|EFY98294.1|,gi|322711467|gb|EFZ03040.1|	gi|322692737|gb|EFY84629.1|,gi|322700988|gb|EFY92740.1|
MA69_7931	gi|322709206|gb|EFZ00782.1|	gi|322692738|gb|EFY84630.1|
MA69_7932	gi|322709205|gb|EFZ00781.1|	gi|322692739|gb|EFY84631.1|
MA69_7933	gi|322709204|gb|EFZ00780.1|	gi|322692740|gb|EFY84632.1|
MA69_3636,MA69_7934	gi|322709203|gb|EFZ00779.1|,gi|322708462|gb|EFZ00040.1|	gi|322692741|gb|EFY84633.1|,gi|322692706|gb|EFY84599.1|
MA69_7935	gi|322709202|gb|EFZ00778.1|	gi|322692742|gb|EFY84634.1|
MA69_8118	gi|322710434|gb|EFZ02009.1|,gi|322702326|gb|EFY93996.1|	gi|322692748|gb|EFY84639.1|
MA69_8117	gi|322710433|gb|EFZ02008.1|	gi|322692749|gb|EFY84640.1|
MA69_4111,MA69_8128,MA69_4999	gi|322710436|gb|EFZ02011.1|,gi|322702473|gb|EFY94118.1|,gi|322706255|gb|EFY97836.1|	gi|322692753|gb|EFY84644.1|,gi|322696732|gb|EFY88520.1|
MA69_10774	gi|322704379|gb|EFY95975.1|	gi|322692757|gb|EFY84648.1|
MA69_2082	gi|322702832|gb|EFY94455.1|	gi|322692758|gb|EFY84649.1|
MA69_2275	gi|322709909|gb|EFZ01484.1|	gi|322692765|gb|EFY84655.1|
MA69_2276	gi|322709908|gb|EFZ01483.1|	gi|322692766|gb|EFY84656.1|
MA69_2279	gi|322709905|gb|EFZ01480.1|	gi|322692768|gb|EFY84658.1|
MA69_2281	gi|322709903|gb|EFZ01478.1|	gi|322692770|gb|EFY84660.1|
MA69_2283	gi|322709901|gb|EFZ01476.1|	gi|322692772|gb|EFY84662.1|
MA69_2286	gi|322709898|gb|EFZ01473.1|	gi|322692774|gb|EFY84664.1|,gi|322693496|gb|EFY85354.1|
MA69_2287	gi|322709897|gb|EFZ01472.1|	gi|322692775|gb|EFY84665.1|
MA69_2288	gi|322709896|gb|EFZ01471.1|	gi|322692776|gb|EFY84666.1|
MA69_2290	gi|322709894|gb|EFZ01469.1|	gi|322692777|gb|EFY84667.1|
MA69_2291	gi|322709893|gb|EFZ01468.1|	gi|322692778|gb|EFY84668.1|
MA69_2292	gi|322709892|gb|EFZ01467.1|	gi|322692779|gb|EFY84669.1|
MA69_4141	gi|322706282|gb|EFY97863.1|	gi|322692784|gb|EFY84673.1|,gi|322697055|gb|EFY88839.1|
MA69_4139	gi|322706280|gb|EFY97861.1|	gi|322692786|gb|EFY84675.1|
MA69_11136,MA69_4138	gi|322706279|gb|EFY97860.1|	gi|322692787|gb|EFY84676.1|
MA69_6587	gi|322712710|gb|EFZ04283.1|	gi|322692788|gb|EFY84677.1|,gi|322699353|gb|EFY91115.1|
MA69_4135	gi|322706276|gb|EFY97857.1|	gi|322692790|gb|EFY84679.1|
MA69_10144,MA69_7896,MA69_4131	gi|322706273|gb|EFY97854.1|,gi|322709239|gb|EFZ00815.1|,gi|322703386|gb|EFY94996.1|	gi|322692792|gb|EFY84681.1|,gi|322699374|gb|EFY91136.1|,gi|322695864|gb|EFY87665.1|
MA69_3090,MA69_4130	gi|322706272|gb|EFY97853.1|,gi|322710908|gb|EFZ02482.1|	gi|322692793|gb|EFY84682.1|,gi|322699555|gb|EFY91316.1|
MA69_4129	gi|322706271|gb|EFY97852.1|	gi|322692794|gb|EFY84683.1|
MA69_4125,MA69_8127	gi|322710437|gb|EFZ02012.1|,gi|322706269|gb|EFY97850.1|	gi|322692798|gb|EFY84687.1|,gi|322692161|gb|EFY84120.1|
MA69_4124	gi|322706268|gb|EFY97849.1|	gi|322692799|gb|EFY84688.1|
MA69_4123	gi|322706267|gb|EFY97848.1|	gi|322692800|gb|EFY84689.1|
MA69_4121	gi|322706265|gb|EFY97846.1|	gi|322692802|gb|EFY84691.1|
MA69_2328,MA69_4120	gi|322706264|gb|EFY97845.1|,gi|322709853|gb|EFZ01428.1|	gi|322692803|gb|EFY84692.1|,gi|322692277|gb|EFY84206.1|
MA69_4119	gi|322706263|gb|EFY97844.1|	gi|322692804|gb|EFY84693.1|
MA69_5898	gi|322708827|gb|EFZ00404.1|,gi|322706262|gb|EFY97843.1|	gi|322692805|gb|EFY84694.1|,gi|322699122|gb|EFY90886.1|
MA69_5539,MA69_7438	gi|322707041|gb|EFY98620.1|,gi|322708556|gb|EFZ00133.1|	gi|322692807|gb|EFY84695.1|,gi|322696918|gb|EFY88704.1|
MA69_7093,MA69_7439	gi|322707039|gb|EFY98618.1|,gi|322707379|gb|EFY98958.1|	gi|322692808|gb|EFY84696.1|,gi|322693664|gb|EFY85517.1|
MA69_1404,MA69_7441	gi|322707037|gb|EFY98616.1|,gi|322707762|gb|EFY99340.1|	gi|322692810|gb|EFY84698.1|,gi|322700440|gb|EFY92195.1|
MA69_7442	gi|322707036|gb|EFY98615.1|	gi|322692811|gb|EFY84699.1|
MA69_7443	gi|322707035|gb|EFY98614.1|	gi|322692812|gb|EFY84700.1|
MA69_7444	gi|322707034|gb|EFY98613.1|	gi|322692813|gb|EFY84701.1|
MA69_7445	*	gi|322692814|gb|EFY84702.1|
MA69_7446	gi|322707032|gb|EFY98611.1|	gi|322692815|gb|EFY84703.1|
MA69_7450	gi|322707028|gb|EFY98607.1|	gi|322692817|gb|EFY84705.1|
MA69_1457,MA69_7451	gi|322707717|gb|EFY99295.1|,gi|322707027|gb|EFY98606.1|	gi|322692818|gb|EFY84706.1|,gi|322700486|gb|EFY92241.1|
MA69_7452	gi|322707026|gb|EFY98605.1|	gi|322692819|gb|EFY84707.1|
MA69_7453	gi|322707025|gb|EFY98604.1|	gi|322692820|gb|EFY84708.1|
MA69_627,MA69_7454	gi|322707024|gb|EFY98603.1|,gi|322708093|gb|EFY99670.1|	gi|322692821|gb|EFY84709.1|,gi|322697462|gb|EFY89241.1|
MA69_1919,MA69_8289	gi|322710323|gb|EFZ01898.1|,gi|322712881|gb|EFZ04454.1|	gi|322692826|gb|EFY84713.1|,gi|322700050|gb|EFY91807.1|
MA69_8286	gi|322710325|gb|EFZ01900.1|	gi|322692828|gb|EFY84715.1|
MA69_8285	gi|322710326|gb|EFZ01901.1|	gi|322692829|gb|EFY84716.1|
MA69_8284	gi|322710327|gb|EFZ01902.1|	gi|322692830|gb|EFY84717.1|
MA69_5580,MA69_8283	gi|322710328|gb|EFZ01903.1|,gi|322708591|gb|EFZ00168.1|	gi|322692831|gb|EFY84718.1|,gi|322696878|gb|EFY88664.1|
MA69_8282	gi|322710329|gb|EFZ01904.1|	gi|322692832|gb|EFY84719.1|
MA69_8281	gi|322710330|gb|EFZ01905.1|	gi|322692833|gb|EFY84720.1|
MA69_8280	gi|322710332|gb|EFZ01907.1|	gi|322692835|gb|EFY84722.1|
MA69_8279	gi|322710333|gb|EFZ01908.1|	gi|322692836|gb|EFY84723.1|
MA69_8278	gi|322710334|gb|EFZ01909.1|	gi|322692837|gb|EFY84724.1|
MA69_1930,MA69_4902	gi|322702994|gb|EFY94611.1|,gi|322712872|gb|EFZ04445.1|	gi|322692842|gb|EFY84728.1|,gi|322700059|gb|EFY91816.1|
MA69_4901	gi|322702993|gb|EFY94610.1|	gi|322692843|gb|EFY84729.1|
MA69_4900	gi|322702992|gb|EFY94609.1|	gi|322692844|gb|EFY84730.1|
MA69_4899	gi|322702991|gb|EFY94608.1|	gi|322692845|gb|EFY84731.1|
MA69_4898	gi|322702990|gb|EFY94607.1|	gi|322692846|gb|EFY84732.1|
MA69_4897	*	gi|322692848|gb|EFY84734.1|
MA69_4896	gi|322702989|gb|EFY94606.1|	gi|322692849|gb|EFY84735.1|
MA69_4895	*	gi|322692850|gb|EFY84736.1|
MA69_4019,MA69_4892	gi|322702987|gb|EFY94604.1|,gi|322705083|gb|EFY96672.1|	gi|322692852|gb|EFY84738.1|,gi|322692939|gb|EFY84821.1|
MA69_3370,MA69_4891	gi|322702986|gb|EFY94603.1|,gi|322712346|gb|EFZ03919.1|	gi|322692853|gb|EFY84739.1|,gi|322692862|gb|EFY84747.1|
MA69_4890	gi|322702985|gb|EFY94602.1|	gi|322692854|gb|EFY84740.1|
MA69_9848	gi|322704423|gb|EFY96018.1|	gi|322692855|gb|EFY84741.1|
MA69_9847	gi|322704422|gb|EFY96017.1|	gi|322692856|gb|EFY84742.1|
MA69_3371	gi|322712345|gb|EFZ03918.1|	gi|322692861|gb|EFY84746.1|
MA69_3369	gi|322712347|gb|EFZ03920.1|	gi|322692863|gb|EFY84748.1|
MA69_3368,MA69_4376	gi|322712348|gb|EFZ03921.1|	gi|322692864|gb|EFY84749.1|
MA69_3367,MA69_4377	gi|322707473|gb|EFY99051.1|,gi|322712349|gb|EFZ03922.1|	gi|322692865|gb|EFY84750.1|
MA69_3364	gi|322712351|gb|EFZ03924.1|	gi|322692868|gb|EFY84753.1|
MA69_3363	gi|322712352|gb|EFZ03925.1|	gi|322692869|gb|EFY84754.1|
MA69_3362	gi|322712353|gb|EFZ03926.1|	gi|322692870|gb|EFY84755.1|
MA69_3361	gi|322712354|gb|EFZ03927.1|	gi|322692871|gb|EFY84756.1|
MA69_3360	gi|322712355|gb|EFZ03928.1|	gi|322692872|gb|EFY84757.1|
MA69_3359	gi|322712356|gb|EFZ03929.1|	gi|322692873|gb|EFY84758.1|
MA69_3357	gi|322712358|gb|EFZ03931.1|	gi|322692875|gb|EFY84760.1|
MA69_3353	gi|322712362|gb|EFZ03935.1|	gi|322692879|gb|EFY84764.1|
MA69_196,MA69_3352	gi|322712363|gb|EFZ03936.1|,gi|322711117|gb|EFZ02691.1|	gi|322692880|gb|EFY84765.1|,gi|322698672|gb|EFY90440.1|
MA69_3351	gi|322712364|gb|EFZ03937.1|	gi|322692881|gb|EFY84766.1|
MA69_3350	gi|322712365|gb|EFZ03938.1|	gi|322692882|gb|EFY84767.1|
MA69_10562	gi|322702660|gb|EFY94291.1|	gi|322692885|gb|EFY84769.1|
MA69_10561	gi|322702661|gb|EFY94292.1|	gi|322692886|gb|EFY84770.1|
MA69_10560	gi|322702662|gb|EFY94293.1|	gi|322692887|gb|EFY84771.1|
MA69_10559	gi|322702663|gb|EFY94294.1|	gi|322692888|gb|EFY84772.1|
MA69_10558	gi|322702664|gb|EFY94295.1|	gi|322692889|gb|EFY84773.1|
MA69_10557	gi|322702665|gb|EFY94296.1|	gi|322692890|gb|EFY84774.1|
MA69_10556	gi|322702666|gb|EFY94297.1|	gi|322692891|gb|EFY84775.1|
MA69_10555	gi|322702667|gb|EFY94298.1|	gi|322692892|gb|EFY84776.1|
MA69_10554	gi|322702668|gb|EFY94299.1|	gi|322692893|gb|EFY84777.1|
MA69_7193,MA69_8068	gi|322710390|gb|EFZ01965.1|	gi|322692896|gb|EFY84780.1|,gi|322693454|gb|EFY85314.1|
MA69_8069	gi|322710391|gb|EFZ01966.1|	gi|322692897|gb|EFY84781.1|
MA69_8070	gi|322710392|gb|EFZ01967.1|	gi|322692898|gb|EFY84782.1|
MA69_8071	gi|322710393|gb|EFZ01968.1|	gi|322692899|gb|EFY84783.1|
MA69_8329,MA69_9884	gi|322704460|gb|EFY96055.1|	gi|322692903|gb|EFY84786.1|,gi|322699634|gb|EFY91394.1|
MA69_9883	gi|322704459|gb|EFY96054.1|	gi|322692904|gb|EFY84787.1|
MA69_4082,MA69_9870	gi|322706233|gb|EFY97814.1|	gi|322692905|gb|EFY84788.1|,gi|322696419|gb|EFY88211.1|
MA69_8290,MA69_9871	gi|322704448|gb|EFY96043.1|	gi|322692906|gb|EFY84789.1|
MA69_9872	gi|322704449|gb|EFY96044.1|	gi|322692907|gb|EFY84790.1|
MA69_9873	gi|322704450|gb|EFY96045.1|,gi|322711237|gb|EFZ02811.1|	gi|322692908|gb|EFY84791.1|
MA69_1541,MA69_9874	gi|322704451|gb|EFY96046.1|,gi|322712444|gb|EFZ04017.1|	gi|322692909|gb|EFY84792.1|,gi|322693459|gb|EFY85318.1|
MA69_9041,MA69_9875	gi|322704452|gb|EFY96047.1|,gi|322705483|gb|EFY97068.1|	gi|322692910|gb|EFY84793.1|,gi|322701340|gb|EFY93090.1|
MA69_9876	gi|322704453|gb|EFY96048.1|	gi|322692911|gb|EFY84794.1|
MA69_9877	gi|322704454|gb|EFY96049.1|	gi|322692912|gb|EFY84795.1|
MA69_2619,MA69_9879	gi|322704455|gb|EFY96050.1|,gi|322703049|gb|EFY94665.1|	gi|322692914|gb|EFY84797.1|
MA69_262,MA69_9881	gi|322704457|gb|EFY96052.1|,gi|322711176|gb|EFZ02750.1|	gi|322692915|gb|EFY84798.1|,gi|322697403|gb|EFY89183.1|
MA69_10157,MA69_9866	gi|322704442|gb|EFY96037.1|,gi|322703394|gb|EFY95004.1|	gi|322692918|gb|EFY84801.1|
MA69_8867,MA69_9907	gi|322702959|gb|EFY94577.1|,gi|322709521|gb|EFZ01097.1|	gi|322692921|gb|EFY84804.1|,gi|322693531|gb|EFY85388.1|
*	*	gi|322692923|gb|EFY84806.1|,gi|322692922|gb|EFY84805.1|
MA69_9917	*	gi|322692924|gb|EFY84807.1|
MA69_4030	gi|322705092|gb|EFY96681.1|	gi|322692928|gb|EFY84810.1|
MA69_4028	gi|322705090|gb|EFY96679.1|	gi|322692930|gb|EFY84812.1|
MA69_4027	gi|322705089|gb|EFY96678.1|	gi|322692931|gb|EFY84813.1|
MA69_10431,MA69_4024	gi|322705087|gb|EFY96676.1|,gi|322705331|gb|EFY96918.1|	gi|322692935|gb|EFY84817.1|,gi|322699297|gb|EFY91060.1|
MA69_2144,MA69_4023	gi|322705086|gb|EFY96675.1|,gi|322704187|gb|EFY95785.1|	gi|322692936|gb|EFY84818.1|,gi|322696311|gb|EFY88105.1|
MA69_2145,MA69_4022,MA69_2316	gi|322705085|gb|EFY96674.1|,gi|322709864|gb|EFZ01439.1|,gi|322704186|gb|EFY95784.1|	gi|322692937|gb|EFY84819.1|,gi|322693341|gb|EFY85205.1|,gi|322696312|gb|EFY88106.1|
MA69_4018	gi|322705082|gb|EFY96671.1|	gi|322692941|gb|EFY84823.1|,gi|322694086|gb|EFY85925.1|
MA69_4017	gi|322705081|gb|EFY96670.1|	gi|322692942|gb|EFY84824.1|
MA69_9789	gi|322704625|gb|EFY96218.1|,gi|322702782|gb|EFY94407.1|	gi|322692944|gb|EFY84826.1|,gi|322693369|gb|EFY85232.1|
MA69_1524	gi|322707649|gb|EFY99227.1|	gi|322692947|gb|EFY84828.1|
MA69_1523	gi|322707650|gb|EFY99228.1|	gi|322692948|gb|EFY84829.1|
MA69_1522	gi|322707652|gb|EFY99230.1|	gi|322692950|gb|EFY84831.1|
MA69_1520	gi|322707654|gb|EFY99232.1|	gi|322692952|gb|EFY84833.1|
MA69_1519	gi|322707655|gb|EFY99233.1|	gi|322692953|gb|EFY84834.1|
MA69_1517	gi|322707657|gb|EFY99235.1|	gi|322692955|gb|EFY84836.1|
MA69_1516,MA69_7861	gi|322707658|gb|EFY99236.1|,gi|322709270|gb|EFZ00846.1|	gi|322692956|gb|EFY84837.1|,gi|322699592|gb|EFY91352.1|
MA69_1515,MA69_8820	gi|322707659|gb|EFY99237.1|	gi|322692957|gb|EFY84838.1|
MA69_1514	gi|322707660|gb|EFY99238.1|	gi|322692958|gb|EFY84839.1|
MA69_1513	gi|322707661|gb|EFY99239.1|	gi|322692959|gb|EFY84840.1|
MA69_1512	gi|322707662|gb|EFY99240.1|	gi|322692960|gb|EFY84841.1|
MA69_1511	gi|322707663|gb|EFY99241.1|	gi|322692961|gb|EFY84842.1|
MA69_10742,MA69_11145	gi|322711774|gb|EFZ03347.1|,gi|322709092|gb|EFZ00668.1|	gi|322692964|gb|EFY84844.1|
MA69_10741	gi|322709091|gb|EFZ00667.1|	gi|322692965|gb|EFY84845.1|
MA69_10738	gi|322703594|gb|EFY95200.1|	gi|322692966|gb|EFY84846.1|
MA69_10735	gi|322703597|gb|EFY95203.1|	gi|322692970|gb|EFY84850.1|
MA69_10733	gi|322703599|gb|EFY95205.1|	gi|322692971|gb|EFY84851.1|
MA69_10730	gi|322703601|gb|EFY95207.1|	gi|322692972|gb|EFY84852.1|
MA69_10722	gi|322703608|gb|EFY95214.1|	gi|322692975|gb|EFY84855.1|
MA69_10724	gi|322703606|gb|EFY95212.1|	gi|322692976|gb|EFY84856.1|
MA69_981	gi|322711604|gb|EFZ03177.1|	gi|322692982|gb|EFY84861.1|
MA69_982	gi|322711606|gb|EFZ03179.1|	gi|322692984|gb|EFY84863.1|
MA69_983	gi|322711607|gb|EFZ03180.1|	gi|322692985|gb|EFY84864.1|
MA69_984	gi|322711608|gb|EFZ03181.1|	gi|322692986|gb|EFY84865.1|
MA69_985	gi|322711609|gb|EFZ03182.1|	gi|322692987|gb|EFY84866.1|
MA69_986	gi|322711610|gb|EFZ03183.1|	gi|322692988|gb|EFY84867.1|
MA69_987	gi|322711611|gb|EFZ03184.1|	gi|322692989|gb|EFY84868.1|
MA69_989	gi|322711612|gb|EFZ03185.1|	gi|322692991|gb|EFY84870.1|
MA69_990	gi|322711613|gb|EFZ03186.1|	gi|322692992|gb|EFY84871.1|
MA69_991	gi|322711614|gb|EFZ03187.1|	gi|322692993|gb|EFY84872.1|
MA69_992	gi|322711615|gb|EFZ03188.1|	gi|322692994|gb|EFY84873.1|
MA69_993	gi|322711617|gb|EFZ03190.1|	gi|322692996|gb|EFY84875.1|
MA69_994	gi|322711618|gb|EFZ03191.1|	gi|322692997|gb|EFY84876.1|
MA69_995	gi|322711619|gb|EFZ03192.1|	gi|322692998|gb|EFY84877.1|
MA69_996	gi|322711620|gb|EFZ03193.1|	gi|322692999|gb|EFY84878.1|
MA69_997	gi|322711621|gb|EFZ03194.1|	gi|322693000|gb|EFY84879.1|
MA69_998	gi|322711622|gb|EFZ03195.1|	gi|322693001|gb|EFY84880.1|
MA69_999	gi|322711623|gb|EFZ03196.1|	gi|322693002|gb|EFY84881.1|
MA69_1000	gi|322711624|gb|EFZ03197.1|	gi|322693003|gb|EFY84882.1|
MA69_1001	gi|322711625|gb|EFZ03198.1|	gi|322693004|gb|EFY84883.1|
MA69_1002	gi|322711627|gb|EFZ03200.1|	gi|322693005|gb|EFY84884.1|
MA69_7983	gi|322709160|gb|EFZ00736.1|	gi|322693008|gb|EFY84886.1|,gi|322695562|gb|EFY87368.1|
MA69_7984	*	gi|322693009|gb|EFY84887.1|
MA69_7985	gi|322709159|gb|EFZ00735.1|	gi|322693010|gb|EFY84888.1|
MA69_7986	gi|322709158|gb|EFZ00734.1|	gi|322693011|gb|EFY84889.1|
MA69_7987	gi|322709157|gb|EFZ00733.1|	gi|322693012|gb|EFY84890.1|
MA69_7988	gi|322709156|gb|EFZ00732.1|	gi|322693013|gb|EFY84891.1|
MA69_5184	gi|322711969|gb|EFZ03542.1|	gi|322693015|gb|EFY84893.1|
MA69_5185	gi|322711970|gb|EFZ03543.1|	gi|322693016|gb|EFY84894.1|
MA69_5186	gi|322711971|gb|EFZ03544.1|	gi|322693017|gb|EFY84895.1|
MA69_3693,MA69_5187	gi|322711972|gb|EFZ03545.1|,gi|322708408|gb|EFY99985.1|	gi|322693018|gb|EFY84896.1|,gi|322700769|gb|EFY92522.1|
MA69_1440,MA69_5188	gi|322711973|gb|EFZ03546.1|,gi|322707731|gb|EFY99309.1|	gi|322693019|gb|EFY84897.1|,gi|322700471|gb|EFY92226.1|,gi|322702063|gb|EFY93811.1|
MA69_5189	gi|322711974|gb|EFZ03547.1|	gi|322693020|gb|EFY84898.1|
MA69_6537	*	gi|322693023|gb|EFY84900.1|
MA69_6532	gi|322706083|gb|EFY97665.1|	gi|322693029|gb|EFY84906.1|
MA69_6531	gi|322706084|gb|EFY97666.1|	gi|322693030|gb|EFY84907.1|
MA69_6530	gi|322706085|gb|EFY97667.1|	gi|322693031|gb|EFY84908.1|
MA69_6529	gi|322706086|gb|EFY97668.1|	gi|322693032|gb|EFY84909.1|
MA69_5884,MA69_6528	gi|322706087|gb|EFY97669.1|,gi|322708839|gb|EFZ00416.1|	gi|322693033|gb|EFY84910.1|,gi|322699110|gb|EFY90874.1|
MA69_6526	gi|322706088|gb|EFY97670.1|	gi|322693036|gb|EFY84913.1|
MA69_10013,MA69_4972	gi|322703096|gb|EFY94711.1|,gi|322712648|gb|EFZ04221.1|	gi|322693044|gb|EFY84920.1|,gi|322695335|gb|EFY87145.1|
MA69_4973,MA69_5448	gi|322703097|gb|EFY94712.1|	gi|322693045|gb|EFY84921.1|
MA69_4974	gi|322703098|gb|EFY94713.1|	gi|322693046|gb|EFY84922.1|
MA69_4976	gi|322703100|gb|EFY94715.1|	gi|322693048|gb|EFY84924.1|
MA69_2658,MA69_716	gi|322708180|gb|EFY99757.1|,gi|322703549|gb|EFY95156.1|	gi|322693058|gb|EFY84933.1|,gi|322694585|gb|EFY86411.1|
MA69_10622	gi|322705453|gb|EFY97039.1|	gi|322693062|gb|EFY84937.1|
MA69_8630	gi|322711709|gb|EFZ03282.1|	gi|322693063|gb|EFY84938.1|
MA69_10617	gi|322710207|gb|EFZ01782.1|,gi|322705458|gb|EFY97044.1|	gi|322693064|gb|EFY84939.1|
MA69_10616,MA69_8005	gi|322709138|gb|EFZ00714.1|,gi|322705459|gb|EFY97045.1|	gi|322693065|gb|EFY84940.1|
MA69_10615	gi|322705460|gb|EFY97046.1|	gi|322693066|gb|EFY84941.1|
MA69_10612	gi|322705463|gb|EFY97049.1|	gi|322693068|gb|EFY84943.1|
MA69_10611	gi|322705464|gb|EFY97050.1|	gi|322693069|gb|EFY84944.1|
MA69_10610	gi|322705465|gb|EFY97051.1|	gi|322693070|gb|EFY84945.1|
MA69_10609	*	gi|322693072|gb|EFY84947.1|
MA69_10552	gi|322702669|gb|EFY94300.1|	gi|322693077|gb|EFY84951.1|
MA69_10551	gi|322702670|gb|EFY94301.1|	gi|322693078|gb|EFY84952.1|,gi|322693493|gb|EFY85351.1|
MA69_10550	gi|322702671|gb|EFY94302.1|,gi|322706213|gb|EFY97794.1|	gi|322693079|gb|EFY84953.1|
MA69_10547	gi|322702673|gb|EFY94304.1|	gi|322693081|gb|EFY84955.1|,gi|322694589|gb|EFY86415.1|
*	*	gi|322693082|gb|EFY84956.1|,gi|322692595|gb|EFY84495.1|
MA69_10545	gi|322702675|gb|EFY94306.1|	gi|322693083|gb|EFY84957.1|
MA69_10543	gi|322704878|gb|EFY96469.1|	gi|322693088|gb|EFY84962.1|
MA69_10540	gi|322704876|gb|EFY96467.1|	gi|322693091|gb|EFY84965.1|
MA69_10539,MA69_2508	*	gi|322693092|gb|EFY84966.1|
MA69_10538	gi|322704875|gb|EFY96466.1|	gi|322693093|gb|EFY84967.1|
MA69_10534	*	gi|322693097|gb|EFY84971.1|
MA69_10532	gi|322704871|gb|EFY96462.1|	gi|322693098|gb|EFY84972.1|
MA69_10531	gi|322704870|gb|EFY96461.1|	gi|322693099|gb|EFY84973.1|,gi|322696471|gb|EFY88263.1|
MA69_10530	gi|322704869|gb|EFY96460.1|	gi|322693100|gb|EFY84974.1|
MA69_4907	*	gi|322693105|gb|EFY84978.1|
MA69_4910	gi|322703003|gb|EFY94620.1|	gi|322693109|gb|EFY84982.1|
MA69_3289	gi|322712422|gb|EFZ03995.1|	gi|322693110|gb|EFY84983.1|,gi|322697764|gb|EFY89540.1|
MA69_4912,MA69_6353	gi|322703004|gb|EFY94621.1|	gi|322693113|gb|EFY84986.1|,gi|322695561|gb|EFY87367.1|
MA69_4915	gi|322703005|gb|EFY94622.1|	gi|322693115|gb|EFY84988.1|
MA69_4920	gi|322703009|gb|EFY94626.1|	gi|322693118|gb|EFY84991.1|
MA69_9105	gi|322705520|gb|EFY97105.1|	gi|322693119|gb|EFY84992.1|
MA69_9651	gi|322703494|gb|EFY95102.1|	gi|322693123|gb|EFY84996.1|
MA69_4921	gi|322703010|gb|EFY94627.1|	gi|322693124|gb|EFY84997.1|
MA69_3800	gi|322704495|gb|EFY96089.1|	gi|322693126|gb|EFY84998.1|
MA69_3799	*	gi|322693127|gb|EFY84999.1|
MA69_3798	gi|322704496|gb|EFY96090.1|	gi|322693128|gb|EFY85000.1|
MA69_9444	gi|322704498|gb|EFY96092.1|	gi|322693129|gb|EFY85001.1|
MA69_9445	gi|322704499|gb|EFY96093.1|	gi|322693130|gb|EFY85002.1|
MA69_9447	gi|322704501|gb|EFY96095.1|	gi|322693132|gb|EFY85004.1|
MA69_9448	gi|322704502|gb|EFY96096.1|	gi|322693133|gb|EFY85005.1|
MA69_9449	gi|322704503|gb|EFY96097.1|	gi|322693134|gb|EFY85006.1|
MA69_9451	gi|322704504|gb|EFY96098.1|	gi|322693135|gb|EFY85007.1|
MA69_7440,MA69_9452	gi|322704505|gb|EFY96099.1|,gi|322707038|gb|EFY98617.1|,gi|322711469|gb|EFZ03042.1|	gi|322693136|gb|EFY85008.1|,gi|322692809|gb|EFY84697.1|
MA69_9453,MA69_9858	gi|322704430|gb|EFY96025.1|	gi|322693137|gb|EFY85009.1|
MA69_9454	gi|322704506|gb|EFY96100.1|	gi|322693138|gb|EFY85010.1|
MA69_5611,MA69_9455	gi|322704507|gb|EFY96101.1|,gi|322708709|gb|EFZ00286.1|	gi|322693139|gb|EFY85011.1|,gi|322695057|gb|EFY86872.1|
MA69_9456	gi|322704508|gb|EFY96102.1|	gi|322693140|gb|EFY85012.1|
MA69_9457	gi|322704509|gb|EFY96103.1|	gi|322693141|gb|EFY85013.1|
MA69_9458	gi|322704510|gb|EFY96104.1|	gi|322693142|gb|EFY85014.1|
MA69_9459	gi|322704511|gb|EFY96105.1|	gi|322693143|gb|EFY85015.1|
MA69_804,MA69_9461	gi|322704513|gb|EFY96107.1|,gi|322708263|gb|EFY99840.1|	gi|322693145|gb|EFY85017.1|,gi|322700314|gb|EFY92070.1|
MA69_9462	gi|322704514|gb|EFY96108.1|	gi|322693146|gb|EFY85018.1|
MA69_9463	gi|322704515|gb|EFY96109.1|	gi|322693147|gb|EFY85019.1|
MA69_9464	gi|322704516|gb|EFY96110.1|	gi|322693148|gb|EFY85020.1|
MA69_9465	gi|322704517|gb|EFY96111.1|	gi|322693149|gb|EFY85021.1|
MA69_9466	gi|322704518|gb|EFY96112.1|	gi|322693151|gb|EFY85023.1|
MA69_9467	gi|322704519|gb|EFY96113.1|	gi|322693152|gb|EFY85024.1|
MA69_10780,MA69_9468	gi|322704520|gb|EFY96114.1|,gi|322712288|gb|EFZ03861.1|	gi|322693153|gb|EFY85025.1|
*	*	gi|322693154|gb|EFY85026.1|,gi|322692162|gb|EFY84121.1|
MA69_4970	gi|322703094|gb|EFY94709.1|	gi|322693157|gb|EFY85028.1|
MA69_4969	gi|322703093|gb|EFY94708.1|	gi|322693158|gb|EFY85029.1|
MA69_4968	gi|322703092|gb|EFY94707.1|	gi|322693159|gb|EFY85030.1|
MA69_4964,MA69_4965	gi|322703089|gb|EFY94704.1|,gi|322703088|gb|EFY94703.1|	gi|322693161|gb|EFY85032.1|,gi|322693162|gb|EFY85033.1|
MA69_4963	gi|322703087|gb|EFY94702.1|	gi|322693163|gb|EFY85034.1|,gi|322700098|gb|EFY91855.1|
MA69_4962	gi|322703086|gb|EFY94701.1|	gi|322693164|gb|EFY85035.1|
MA69_4959,MA69_9897	gi|322704473|gb|EFY96068.1|,gi|322703083|gb|EFY94698.1|	gi|322693165|gb|EFY85036.1|,gi|322694326|gb|EFY86159.1|
MA69_1892,MA69_4951	gi|322703075|gb|EFY94690.1|,gi|322712906|gb|EFZ04479.1|	gi|322693167|gb|EFY85038.1|,gi|322700025|gb|EFY91782.1|
MA69_1891,MA69_4950	gi|322703074|gb|EFY94689.1|,gi|322712907|gb|EFZ04480.1|	gi|322693168|gb|EFY85039.1|
MA69_4949	gi|322703073|gb|EFY94688.1|	gi|322693169|gb|EFY85040.1|
MA69_4943	*	gi|322693172|gb|EFY85043.1|
MA69_10444,MA69_8036	gi|322709108|gb|EFZ00684.1|,gi|322705343|gb|EFY96930.1|	gi|322693175|gb|EFY85046.1|,gi|322695248|gb|EFY87059.1|
MA69_7056	gi|322703242|gb|EFY94854.1|	gi|322693179|gb|EFY85049.1|
MA69_7053,MA69_8421	gi|322702882|gb|EFY94503.1|,gi|322703246|gb|EFY94858.1|	gi|322693182|gb|EFY85052.1|
MA69_7051	gi|322703248|gb|EFY94860.1|	gi|322693184|gb|EFY85054.1|
MA69_7050	gi|322703249|gb|EFY94861.1|	gi|322693185|gb|EFY85055.1|
MA69_7049,MA69_7937	gi|322709199|gb|EFZ00775.1|,gi|322703250|gb|EFY94862.1|	gi|322693186|gb|EFY85056.1|
MA69_7048	gi|322703251|gb|EFY94863.1|	gi|322693187|gb|EFY85057.1|
MA69_7046	gi|322703252|gb|EFY94864.1|	gi|322693188|gb|EFY85058.1|
MA69_7045	gi|322703253|gb|EFY94865.1|	gi|322693189|gb|EFY85059.1|
MA69_7044	gi|322703254|gb|EFY94866.1|	gi|322693190|gb|EFY85060.1|
MA69_5239,MA69_7043	gi|322703255|gb|EFY94867.1|,gi|322712024|gb|EFZ03597.1|	gi|322693191|gb|EFY85061.1|,gi|322694713|gb|EFY86535.1|,gi|322701642|gb|EFY93391.1|
MA69_2228,MA69_7042	gi|322703256|gb|EFY94868.1|,gi|322709957|gb|EFZ01532.1|	gi|322693192|gb|EFY85062.1|,gi|322697820|gb|EFY89595.1|
MA69_7480	gi|322710510|gb|EFZ02084.1|	gi|322693193|gb|EFY85063.1|
MA69_1010	*	gi|322693195|gb|EFY85064.1|
MA69_1008	gi|322711633|gb|EFZ03206.1|,gi|322712629|gb|EFZ04202.1|	gi|322693197|gb|EFY85066.1|
MA69_1007	gi|322711632|gb|EFZ03205.1|	gi|322693198|gb|EFY85067.1|
MA69_3742	gi|322708356|gb|EFY99933.1|	gi|322693200|gb|EFY85069.1|
MA69_3740	gi|322708360|gb|EFY99937.1|	gi|322693201|gb|EFY85070.1|
MA69_10060,MA69_3737	gi|322708363|gb|EFY99940.1|,gi|322703308|gb|EFY94919.1|	gi|322693203|gb|EFY85072.1|,gi|322697087|gb|EFY88871.1|
MA69_3736	gi|322708364|gb|EFY99941.1|	gi|322693204|gb|EFY85073.1|,gi|322695462|gb|EFY87270.1|
MA69_3735	gi|322708365|gb|EFY99942.1|	gi|322693205|gb|EFY85074.1|
MA69_3732	gi|322708369|gb|EFY99946.1|	gi|322693208|gb|EFY85077.1|
MA69_3730	gi|322708371|gb|EFY99948.1|	gi|322693210|gb|EFY85079.1|
MA69_3728	gi|322708373|gb|EFY99950.1|	gi|322693211|gb|EFY85080.1|
MA69_3727	gi|322708374|gb|EFY99951.1|	gi|322693212|gb|EFY85081.1|
MA69_3718,MA69_3726	gi|322708375|gb|EFY99952.1|,gi|322708383|gb|EFY99960.1|	gi|322693213|gb|EFY85082.1|,gi|322699391|gb|EFY91153.1|
MA69_212,MA69_3725	gi|322708376|gb|EFY99953.1|	gi|322693214|gb|EFY85083.1|,gi|322697357|gb|EFY89137.1|
MA69_3723	gi|322708378|gb|EFY99955.1|	gi|322693216|gb|EFY85085.1|
MA69_9242	gi|322711804|gb|EFZ03377.1|	gi|322693220|gb|EFY85088.1|
MA69_6452,MA69_9243	gi|322711803|gb|EFZ03376.1|,gi|322706151|gb|EFY97733.1|	gi|322693221|gb|EFY85089.1|
MA69_8953,MA69_9247	gi|322711800|gb|EFZ03373.1|,gi|322709605|gb|EFZ01181.1|	gi|322693223|gb|EFY85091.1|
MA69_3617,MA69_9248	gi|322711799|gb|EFZ03372.1|,gi|322708483|gb|EFZ00061.1|	gi|322693224|gb|EFY85092.1|,gi|322696553|gb|EFY88343.1|
MA69_9249	gi|322711798|gb|EFZ03371.1|	gi|322693225|gb|EFY85093.1|
MA69_1032,MA69_3734	gi|322708367|gb|EFY99944.1|,gi|322711655|gb|EFZ03228.1|	gi|322693226|gb|EFY85094.1|,gi|322693803|gb|EFY85651.1|
MA69_3413	*	gi|322693231|gb|EFY85099.1|
MA69_3412	*	gi|322693232|gb|EFY85100.1|
*	*	gi|322693233|gb|EFY85101.1|,gi|322693095|gb|EFY84969.1|
MA69_6145	gi|322705799|gb|EFY97382.1|	gi|322693238|gb|EFY85106.1|
MA69_10869	gi|322702553|gb|EFY94191.1|	gi|322693241|gb|EFY85109.1|
MA69_8000	gi|322709143|gb|EFZ00719.1|	gi|322693247|gb|EFY85114.1|
MA69_8001	gi|322709142|gb|EFZ00718.1|	gi|322693248|gb|EFY85115.1|
MA69_6903,MA69_8002	gi|322709141|gb|EFZ00717.1|,gi|322705993|gb|EFY97575.1|,gi|322712755|gb|EFZ04328.1|	gi|322693249|gb|EFY85116.1|,gi|322692183|gb|EFY84134.1|
MA69_8004	gi|322709139|gb|EFZ00715.1|	gi|322693251|gb|EFY85118.1|
MA69_8006	gi|322709137|gb|EFZ00713.1|	gi|322693253|gb|EFY85120.1|
MA69_8007	gi|322709136|gb|EFZ00712.1|	gi|322693254|gb|EFY85121.1|
MA69_8008	gi|322709135|gb|EFZ00711.1|	gi|322693255|gb|EFY85122.1|
MA69_8009	gi|322709134|gb|EFZ00710.1|	gi|322693256|gb|EFY85123.1|
MA69_8011	gi|322709132|gb|EFZ00708.1|	gi|322693258|gb|EFY85125.1|
MA69_8012	gi|322709131|gb|EFZ00707.1|	gi|322693259|gb|EFY85126.1|
MA69_8013	gi|322709130|gb|EFZ00706.1|	gi|322693260|gb|EFY85127.1|
MA69_8015	gi|322709128|gb|EFZ00704.1|	gi|322693262|gb|EFY85129.1|
MA69_8016	gi|322709127|gb|EFZ00703.1|	gi|322693263|gb|EFY85130.1|
MA69_5761	gi|322708961|gb|EFZ00538.1|	gi|322693265|gb|EFY85131.1|
MA69_5760	gi|322708962|gb|EFZ00539.1|	gi|322693266|gb|EFY85132.1|
MA69_3527,MA69_5759	gi|322708963|gb|EFZ00540.1|,gi|322704106|gb|EFY95705.1|	gi|322693267|gb|EFY85133.1|,gi|322694925|gb|EFY86743.1|
MA69_5758	gi|322708964|gb|EFZ00541.1|	gi|322693268|gb|EFY85134.1|
MA69_5757	gi|322708965|gb|EFZ00542.1|	gi|322693269|gb|EFY85135.1|
MA69_5754	gi|322708966|gb|EFZ00543.1|	gi|322693271|gb|EFY85137.1|
MA69_5753	gi|322708967|gb|EFZ00544.1|	gi|322693272|gb|EFY85138.1|
MA69_5752	gi|322708968|gb|EFZ00545.1|	gi|322693273|gb|EFY85139.1|
MA69_5751	gi|322708969|gb|EFZ00546.1|	gi|322693274|gb|EFY85140.1|
MA69_5750	gi|322708970|gb|EFZ00547.1|	gi|322693275|gb|EFY85141.1|
MA69_5749	gi|322708971|gb|EFZ00548.1|	gi|322693276|gb|EFY85142.1|
MA69_5748	gi|322708972|gb|EFZ00549.1|	gi|322693277|gb|EFY85143.1|
MA69_5746	gi|322708974|gb|EFZ00551.1|	gi|322693279|gb|EFY85145.1|
MA69_5742	gi|322708978|gb|EFZ00555.1|	gi|322693282|gb|EFY85148.1|
MA69_5741	gi|322708979|gb|EFZ00556.1|	gi|322693283|gb|EFY85149.1|
MA69_2078,MA69_5740	gi|322708980|gb|EFZ00557.1|,gi|322702837|gb|EFY94460.1|	gi|322693284|gb|EFY85150.1|
MA69_5739	gi|322708981|gb|EFZ00558.1|	gi|322693285|gb|EFY85151.1|
MA69_5738	gi|322708982|gb|EFZ00559.1|	gi|322693286|gb|EFY85152.1|
MA69_5736	gi|322708984|gb|EFZ00561.1|	gi|322693287|gb|EFY85153.1|
MA69_5735	gi|322708985|gb|EFZ00562.1|	gi|322693288|gb|EFY85154.1|
MA69_5734	gi|322708986|gb|EFZ00563.1|	gi|322693289|gb|EFY85155.1|
MA69_5733	gi|322708987|gb|EFZ00564.1|	gi|322693290|gb|EFY85156.1|
MA69_5732	gi|322708988|gb|EFZ00565.1|	gi|322693291|gb|EFY85157.1|
MA69_6305	gi|322703967|gb|EFY95568.1|	gi|322693294|gb|EFY85159.1|
MA69_10797	gi|322703916|gb|EFY95517.1|	gi|322693295|gb|EFY85160.1|
MA69_10800	gi|322703914|gb|EFY95515.1|	gi|322693297|gb|EFY85162.1|
MA69_10801	gi|322703913|gb|EFY95514.1|	gi|322693298|gb|EFY85163.1|
MA69_10802	gi|322703912|gb|EFY95513.1|	gi|322693299|gb|EFY85164.1|
MA69_10803	gi|322703911|gb|EFY95512.1|	gi|322693300|gb|EFY85165.1|
MA69_10804	gi|322703910|gb|EFY95511.1|	gi|322693301|gb|EFY85166.1|
MA69_10805	gi|322703909|gb|EFY95510.1|	gi|322693302|gb|EFY85167.1|
MA69_10806	gi|322703908|gb|EFY95509.1|	gi|322693303|gb|EFY85168.1|
MA69_10807	gi|322703907|gb|EFY95508.1|	gi|322693304|gb|EFY85169.1|
MA69_10809	gi|322703905|gb|EFY95506.1|	gi|322693306|gb|EFY85171.1|
MA69_6447	gi|322706157|gb|EFY97739.1|	gi|322693309|gb|EFY85174.1|
MA69_10180	gi|322702540|gb|EFY94180.1|	gi|322693310|gb|EFY85175.1|
MA69_10815,MA69_2060	gi|322702804|gb|EFY94428.1|,gi|322703902|gb|EFY95503.1|	gi|322693311|gb|EFY85176.1|
MA69_10817	gi|322703900|gb|EFY95501.1|	gi|322693312|gb|EFY85177.1|
MA69_4794	gi|322706537|gb|EFY98117.1|	gi|322693315|gb|EFY85180.1|
MA69_2294	gi|322709890|gb|EFZ01465.1|	gi|322693317|gb|EFY85181.1|
MA69_2296	gi|322709887|gb|EFZ01462.1|	gi|322693320|gb|EFY85184.1|
MA69_2299	gi|322709884|gb|EFZ01459.1|	gi|322693322|gb|EFY85186.1|
MA69_2300	gi|322709883|gb|EFZ01458.1|	gi|322693323|gb|EFY85187.1|
MA69_2301	gi|322709879|gb|EFZ01454.1|	gi|322693327|gb|EFY85191.1|
MA69_2302	gi|322709878|gb|EFZ01453.1|	gi|322693328|gb|EFY85192.1|
MA69_2304	gi|322709876|gb|EFZ01451.1|	gi|322693330|gb|EFY85194.1|
[truncated: 6,567 more rows]
