# Supplementary material for: The genome sequence of the biocontrol fungus Metarhizium anisopliae and comparative genomics of Metarhizium species
Source: BMC Genomics. 2014 Aug 7;15(1):660. doi: 10.1186/1471-2164-15-660 (PMC4133081; doi:10.1186/1471-2164-15-660)
Supplement: Supplementary file 3 — Additional file 3: Metarhizium species-specific gene summary: A total of 127 proteins from M. anisopliae were predicted to have no orthologs in either M. robertsii or M. acridum. These proteins were ‘unique-by-orthology’ to M. anisopliae and are referred to in this study as ‘divergent’. (XLS 90 KB) [file 12864_2013_6347_MOESM3_ESM.xls]

## Sheet: M.anisopliae
Protein ID	Protein Length	Molecular Weight (kDa)	WolfPSort	SignalP-HMM	Known pathogenicity motifs	PHIbase:ID	PHIbase:name	PHIbase:species	PHIbase:e-value	PHIbase:disruption phenotype	Gene ontology	InterPro	Other functional annotation	Putative Role/Function
DNA/RNA BINDING
MA69_11488	232	26.162	mito	no signal-peptide								IPR010285	SSF52540 (SUPERFAMILY); PF05970 (PFAM); PTHR23274 (PANTHER); G3DSA:3.40.50.300 (GENE3D);	DNA-helicase
MA69_11540	137	15.604	nucl	no signal-peptide									SSF52540 (SUPERFAMILY); PTHR23274 (PANTHER);	DNA-helicase
MA69_11074	167	18.5246	cyto_nucl	no signal-peptide	[LI]XAR: IGAR(31-34)								SSF52540 (SUPERFAMILY); PTHR23274 (PANTHER);	Effector-like, DNA-helicase
MA69_11356	315	33.7531	cysk	no signal-peptide	[LI]XAR: LAAR(179-182); [YFW]XC: FAC(237-239)							IPR010285	SSF52540 (SUPERFAMILY); PF05970 (PFAM);	Effector-like, DNA-helicase
MA69_3365	593	66.6446	nucl	no signal-peptide	RXLR: RNLR(91-94)							IPR007219	PF04082 (PFAM); SM00906 (SMART);	Effector-like, fungal transcription factor
MA69_11210	1000	109.784	mito	no signal-peptide	[LI]XAR: IQAR(528-531); [YFW]XC: WEC(888-890)							IPR014811; IPR003165; IPR003100; IPR012337	SSF53098 (SUPERFAMILY); G3DSA:2.170.260.10 (GENE3D); PF02170 (PFAM); SSF101690 (SUPERFAMILY); PF02171 (PFAM); PS50821 (PROFILE); PS50822 (PROFILE); PTHR22891 (PANTHER); SM00950 (SMART); SM00949 (SMART); PF08699 (PFAM);	Effector-like, PIWI argonaut/dicer protein
MA69_3226	1010	112.372	mito	no signal-peptide	[LI]XAR: IAAR(310-313); [YFW]XC: FAC(498-500)							IPR014811; IPR003165; IPR003100; IPR012337	SSF53098 (SUPERFAMILY); G3DSA:2.170.260.10 (GENE3D); PF02170 (PFAM); SSF101690 (SUPERFAMILY); PF02171 (PFAM); PS50821 (PROFILE); PS50822 (PROFILE); PTHR22891 (PANTHER); SM00950 (SMART); PF08699 (PFAM);	Effector-like, PIWI argonaut/dicer protein
MA69_11170	452	50.3763	nucl	no signal-peptide	[RK]CXXC(X{6,18})H: RCKRCGKTNHATHGSIHVRWIPGH(302-325)							IPR012337; IPR002156	SSF53098 (SUPERFAMILY); G3DSA:3.30.420.10 (GENE3D); PF00075 (PFAM);	Effector-like, ribonuclease H
MA69_10788	150	17.7684	mito	no signal-peptide								IPR005135	G3DSA:3.60.10.10 (GENE3D); SSF56219 (SUPERFAMILY);	endonuclease/exonuclease/phosphatase
MA69_11113	214	24.5125	nucl	no signal-peptide								IPR005135	G3DSA:3.60.10.10 (GENE3D); SSF56219 (SUPERFAMILY); PF03372 (PFAM);	Endonuclease/exonuclease/phosphatase
MA69_11123	459	49.7149	mito	no signal-peptide								IPR005135	G3DSA:3.60.10.10 (GENE3D); PTHR19446 (PANTHER); PTHR19446:SF133 (PANTHER); SSF56219 (SUPERFAMILY);	Endonuclease/exonuclease/phosphatase
MA69_11134	265	29.542	extr	no signal-peptide								IPR005135	G3DSA:3.60.10.10 (GENE3D); SSF56219 (SUPERFAMILY);	Endonuclease/exonuclease/phosphatase
MA69_8605	567	63.87	cyto_nucl	no signal-peptide								IPR007219	PF04082 (PFAM); SM00906 (SMART);	Fungal transcription factor
DEGRADATIVE ENZYMES
MA69_6536	299	31.3361	extr	signal peptide	[YFW]XC: YKC(297-299)	PHI:652	GIP1	Phytophthora_sojae	2e-12	Effector_(plant_avirulence_determinant)	GO:0016787	IPR009003; IPR001314; IPR001254; IPR018114	PR00722 (PRINTS); SM00020 (SMART); PS50240 (PROFILE); PS00134 (PROSITE); G3DSA:2.40.10.10 (GENE3D); PF00089 (PFAM); SSF50494 (SUPERFAMILY); PTHR24260 (PANTHER); PS00135 (PROSITE);	Effector-like, peptidase similar to GIP1 pathogenicity protein
MA69_3389	396	44.5693	cysk	no signal-peptide	RXLR: RVLR(344-347)						GO:0008238	IPR008257	PTHR10443 (PANTHER); PF01244 (PFAM); G3DSA:3.20.20.140 (GENE3D); SSF51556 (SUPERFAMILY); PS51365 (PROFILE); PTHR10443:SF12 (PANTHER);	Effector-like, peptidase
MA69_2206	406	42.7181	extr	signal peptide	[LI]XAR: IHAR(54-57)						GO:0008233	IPR009020; IPR000209; IPR010259; IPR022398; IPR015500; IPR023828	SSF52743 (SUPERFAMILY); PTHR10795:SF156 (PANTHER); G3DSA:3.30.70.80 (GENE3D); PS00138 (PROSITE); SSF54897 (SUPERFAMILY); G3DSA:3.40.50.200 (GENE3D); PR00723 (PRINTS); PF05922 (PFAM); PS00137 (PROSITE); PF00082 (PFAM); PTHR10795 (PANTHER);	Effector-like, subtilisin
MA69_4038	392	42.9486	cyto	no signal-peptide							GO:0008238	IPR008257	PTHR10443 (PANTHER); G3DSA:3.20.20.140 (GENE3D); PF01244 (PFAM); SSF51556 (SUPERFAMILY); PS51365 (PROFILE); PTHR10443:SF12 (PANTHER);	Peptidase
MA69_11051	253	26.9361	extr	signal peptide		PHI:652	GIP1	Phytophthora_sojae	9e-08	Effector_(plant_avirulence_determinant)	GO:0003824	IPR009003; IPR001314; IPR001254; IPR018114	PR00722 (PRINTS); SM00020 (SMART); PS00134 (PROSITE); PS50240 (PROFILE); G3DSA:2.40.10.10 (GENE3D); PF00089 (PFAM); SSF50494 (SUPERFAMILY); PTHR24260 (PANTHER); PS00135 (PROSITE);	Peptidase
MA69_354	347	37.0281	cyto	no signal-peptide							GO:0004252; GO:0042784; GO:0005576; GO:0009405	IPR023827; IPR000209; IPR015500; IPR010259; IPR009020; IPR022398; IPR023828	SSF52743 (SUPERFAMILY); PTHR10795:SF156 (PANTHER); G3DSA:3.30.70.80 (GENE3D); PS00138 (PROSITE); SSF54897 (SUPERFAMILY); G3DSA:3.40.50.200 (GENE3D); PR00723 (PRINTS); PF05922 (PFAM); PS00137 (PROSITE); PF00082 (PFAM); PS00136 (PROSITE); PTHR10795 (PANTHER);	Subtilisin
MEMBRANE ANCHORED PROTEINS
MA69_2504	359	39.4341	mito	no signal-peptide	[YFW]XC: YHC(91-93); [LI]XAR: IAAR(132-135)							IPR011021	PF00339 (PFAM);	Effector-like, arrestin-like G-protein coupled receptor
MA69_3390	243	27.3592	mito	no signal-peptide	RXLR: RPLR(34-37); [LI]XAR: LNAR(109-112); [YFW]XC: FDC(218-220)							IPR013024	tmhmm (TMHMM); G3DSA:3.10.490.10 (GENE3D); PF13772 (PFAM);	Effector-like, butirosin synthase-like, membrane protein
MA69_4107	282	31.6838	plas	signal peptide	[YFW]XC: YLC(139-141); [LI]XAR: LPAR(219-222)								tmhmm (TMHMM);	Effector-like/membrane protein
MA69_4771	506	54.756	plas	no signal-peptide	RXLR: RTLR(27-30); [YFW]XC: WFC(236-238)							IPR011701; IPR016196	tmhmm (TMHMM); SSF103473 (SUPERFAMILY); PF07690 (PFAM); G3DSA:1.20.1250.20 (GENE3D); PTHR23038:SF15 (PANTHER); PTHR23038 (PANTHER);	Effectorlike, major facilitator superfamily (MFS) protein
MA69_11310	119	12.8525	cyto	no signal-peptide									tmhmm (TMHMM);	Membrane protein
MA69_11370	119	12.8525	cyto	no signal-peptide									tmhmm (TMHMM);	Membrane protein
MA69_11554	127	14.2626	mito	no signal-peptide									tmhmm (TMHMM);	Membrane protein
MA69_11557	50	5.5794	extr	membrane-anchored										Membrane protein
MA69_6588	286	32.6689	plas	signal peptide									tmhmm (TMHMM);	Membrane protein
MA69_876	1048	115.909	cyto	no signal-peptide	[YFW]XC: WAC(1029-1031)								tmhmm (TMHMM); coil (COIL);	Membrane protein
MA69_11035	533	58.5994	plas	no signal-peptide	[YFW]XC: FSC(433-435)	PHI:511	CaNAG4	Candida_albicans	2e-11	Reduced_virulence		IPR020846; IPR011701; IPR016196	tmhmm (TMHMM); PF07690 (PFAM); SSF103473 (SUPERFAMILY); G3DSA:1.20.1250.20 (GENE3D); PTHR24004:SF23 (PANTHER); PTHR24004 (PANTHER); PS50850 (PROFILE);	Membrane transport protein
MA69_3992	535	58.6845	plas	no signal-peptide	[YFW]XC: FGC(435-437)	PHI:26	CaMDR1	Candida_albicans	1e-07	Reduced_virulence		IPR020846; IPR011701; IPR016196	tmhmm (TMHMM); SSF103473 (SUPERFAMILY); PF07690 (PFAM); G3DSA:1.20.1250.20 (GENE3D); PTHR24004 (PANTHER); PTHR24004:SF23 (PANTHER); PS50850 (PROFILE);	Multidrug transporter (CaMDR1-like) protein
TRANSPOSABLE ELEMENTS
MA69_6380	813	91.9997	nucl	no signal-peptide	RXLR: RRLR(343-346); [YFW]XC: FPC(541-543); [LI]XAR: IFAR(779-782)							IPR025476	PF14214 (PFAM);	Effector-like, Helitron-like protein
MA69_10944	989	113.335	mito	no signal-peptide	[YFW]XC: YGC(186-188); RXLR: RLLR(844-847)							IPR001584; IPR013103; IPR012337	PTHR11439:SF123 (PANTHER); SSF53098 (SUPERFAMILY); PTHR11439 (PANTHER); G3DSA:3.30.420.10 (GENE3D); PF00665 (PFAM); PS50994 (PROFILE); SSF56672 (SUPERFAMILY); PF07727 (PFAM);	Effector-like, reverse transcriptase/integrase
MA69_11311	1376	157.665	nucl	no signal-peptide	[YFW]XC: FQC(358-360); RXLR: RQLR(1316-1319)							IPR025724; IPR001584; IPR013103; IPR012337	PTHR11439:SF123 (PANTHER); SSF53098 (SUPERFAMILY); PTHR11439 (PANTHER); G3DSA:3.30.420.10 (GENE3D); PF00665 (PFAM); PS50994 (PROFILE); SSF56672 (SUPERFAMILY); PF13976 (PFAM); PF07727 (PFAM);	Effector-like, Reverse transcriptase/integrase
MA69_10087	586	65.4965	nucl	no signal-peptide	[YFW]XC: FIC(320-322); [LI]XAR: LFAR(497-500)							IPR006600	coil (COIL); PS51253 (PROFILE); PF03221 (PFAM);	Effector-like, transposase
MA69_10782	219	24.9832	cysk	no signal-peptide	[LI]XAR: LDAR(74-77)							IPR006600; IPR004875	PS51253 (PROFILE); SM00674 (SMART); PTHR19303:SF48 (PANTHER); PF03184 (PFAM); PTHR19303 (PANTHER); PF03221 (PFAM);	Effector-like, transposase
MA69_10946	662	74.5995	nucl	no signal-peptide	[LI]XAR: LRAR(228-231); [YFW]XC: YNC(630-632)						GO:0048856	IPR009057; IPR006600; IPR007889	SSF46689 (SUPERFAMILY); PS50960 (PROFILE); PTHR19303 (PANTHER); PS51253 (PROFILE); PF05225 (PFAM); PTHR19303:SF15 (PANTHER);	Effector-like, transposase
MA69_11219	498	57.032	nucl	no signal-peptide	[YFW]XC: FQC(132-134); [LI]XAR: IRAR(219-222)							IPR018289; IPR004330	PF03101 (PFAM); PF10551 (PFAM);	Effector-like, transposase/transcription factor
MA69_11628	108	12.5399	cyto	no signal-peptide							GO:0043581; GO:0005488	IPR005162	PF03732 (PFAM); PTHR15503 (PANTHER);	Retrotransposon gag protein
MA69_845	109	12.7469	nucl	no signal-peptide							GO:0005488	IPR005162	PF03732 (PFAM); PTHR15503 (PANTHER);	Retrotransposon gag protein
MA69_10678	208	23.406	cysk	no signal-peptide	[YFW]XC: FPC(42-44)								PTHR19446:SF100 (PANTHER); PTHR19446 (PANTHER);	Reverse transcriptase
MA69_11076	303	33.4296	mito	no signal-peptide								IPR000477	PTHR19446 (PANTHER); PTHR19446:SF133 (PANTHER); PS50878 (PROFILE); PF00078 (PFAM);	Reverse transcriptase
MA69_6384	257	28.0433	mito	no signal-peptide								IPR003286	PR01345 (PRINTS);	Reverse transcriptase
MA69_10585	274	30.328	cyto	no signal-peptide							GO:0016772	IPR011009	G3DSA:1.10.510.10 (GENE3D); SSF56112 (SUPERFAMILY);	Transposase
MA69_11008	163	18.3695	mito	no signal-peptide								IPR006600	PS51253 (PROFILE); PF03221 (PFAM);	Transposase
OTHER
MA69_10570	120	14.0275	nucl	no signal-peptide									coil (COIL);	Acyl-transferase/acyl-hydrolase/lysophospholipase
MA69_4039	226	25.3753	mito	no signal-peptide								IPR013024	G3DSA:3.10.490.10 (GENE3D); PF13772 (PFAM);	Butirosin synthase-like
MA69_11383	124	12.8161	mito	no signal-peptide								IPR008427	PF05730 (PFAM);	CFEM domain protein
MA69_11393	124	12.7449	mito	no signal-peptide								IPR008427	PF05730 (PFAM);	CFEM domain protein
MA69_10820	460	52.0141	nucl	no signal-peptide	RXLR: RTLR(61-64)									Effector-like
MA69_10872	246	27.4242	cysk	no signal-peptide	[LI]XAR: LDAR(181-184)									Effector-like
MA69_10953	524	59.5963	nucl	no signal-peptide	[YFW]XC: YSC(121-123)							IPR022698	PF12013 (PFAM);	Effector-like
MA69_11061	711	83.097	nucl	no signal-peptide	[YFW]XC: FIC(629-631)							IPR021842	PF11917 (PFAM);	Effector-like
MA69_11098	330	37.1288	cyto	no signal-peptide	[YFW]XC: FYC(251-253)									Effector-like
MA69_11146	544	61.0242	nucl	no signal-peptide	[LI]XAR: LDAR(187-190)								coil (COIL);	Effector-like
MA69_11276	458	52.0376	nucl	no signal-peptide	[LI]XAR: LPAR(353-356)									Effector-like
MA69_11293	61	6.1399	mito	no signal-peptide	[LI]XAR: LAAR(11-14)									Effector-like
MA69_11295	61	6.1399	mito	no signal-peptide	[LI]XAR: LAAR(11-14)									Effector-like
MA69_11315	176	19.4375	mito	signal peptide	RXLR: RELR(64-67)									Effector-like
MA69_11324	1348	152.769	nucl	no signal-peptide	RXLR: RQLR(324-327); [YFW]XC: FRC(453-455)								coil (COIL);	Effector-like
MA69_11340	617	72.2696	nucl	no signal-peptide	[YFW]XC: FMC(557-559)							IPR021842	PF11917 (PFAM);	Effector-like
MA69_11357	1253	142.589	nucl	no signal-peptide	[YFW]XC: FRC(453-455)								coil (COIL);	Effector-like
MA69_11369	320	35.9565	cyto_nucl	no signal-peptide	[YFW]XC: FYC(241-243)									Effector-like
MA69_5656	248	27.2289	cyto	no signal-peptide	[YFW]XC: FHC(13-15)									Effector-like
MA69_7627	320	36.1672	mito	no signal-peptide	[LI]XAR: IFAR(103-106); RXLR: RVLR(210-213); [YFW]XC: FGC(224-226)									Effector-like
MA69_8172	782	86.9065	cyto	no signal-peptide	RXLR: RHLR(671-674); [YFW]XC: FTC(759-761)								coil (COIL);	Effector-like
MA69_9719	261	28.8625	mito	no signal-peptide	[YFW]XC: FIC(40-42)									Effector-like
MA69_10822	234	26.9324	nucl	no signal-peptide	RXLR: RTLR(61-64)									Effector-like
MA69_10976	129	13.8474	nucl	no signal-peptide	[YFW]XC: FKC(91-93)									Effector-like
MA69_10845	358	39.667	nucl	no signal-peptide	[YFW]XC: YEC(248-250); [LI]XAR: IDAR(347-350)							IPR016035; IPR002641	G3DSA:3.40.1090.10 (GENE3D); SSF52151 (SUPERFAMILY); PF01734 (PFAM);	Effector-like, acyl-transferase/acyl-hydrolase/lysophospholipase
MA69_6261	190	21.9198	nucl	no signal-peptide	RXLR: RMLR(154-157)							IPR001810	PS50181 (PROFILE); PF00646 (PFAM); SSF81383 (SUPERFAMILY);	Effector-like, F-BOX domain protein
MA69_6378	425	48.4421	nucl	no signal-peptide	[YFW]XC: FQC(238-240)							IPR004330	PF03101 (PFAM);	Effector-like, FAR1 domain protein
MA69_11217	187	20.5323	cyto	no signal-peptide	[YFW]XC: FVC(58-60)						GO:0050896	IPR002068; IPR008978	PTHR11527 (PANTHER); PS01031 (PROFILE); G3DSA:2.60.40.790 (GENE3D); PF00011 (PFAM); PTHR11527:SF15 (PANTHER); SSF49764 (SUPERFAMILY);	Effector-like, heat-shock protein
MA69_4118	528	58.0006	extr	no signal-peptide	[RK]VY[LI]R: RVYLR(238-242); [LI]XAR: LMAR(324-327); [YFW]XC: FAC(498-500)						GO:0016791	IPR000560	PF00328 (PFAM); G3DSA:3.40.50.1240 (GENE3D); PTHR20963 (PANTHER); SSF53254 (SUPERFAMILY); PTHR20963:SF9 (PANTHER);	Effector-like, histidine phosphatase
MA69_7530	564	62.5918	extr	no signal-peptide	[LI]XAR: LIAR(332-335); [YFW]XC: YAC(505-507)						GO:0016791	IPR000560	PF00328 (PFAM); G3DSA:3.40.50.1240 (GENE3D); PS00778 (PROSITE); PTHR20963 (PANTHER); PTHR20963:SF9 (PANTHER); SSF53254 (SUPERFAMILY);	Effector-like, histidine phosphatase
MA69_11021	287	32.3895	mito	no signal-peptide	[YFW]XC: WIC(184-186)						GO:0004672	IPR000719; IPR008266; IPR011009	G3DSA:1.10.510.10 (GENE3D); SSF56112 (SUPERFAMILY); PF00069 (PFAM); PS00109 (PROSITE);	Effector-like, protein-kinase
MA69_4942	306	33.9414	cyto	no signal-peptide	[YFW]XC: WYC(37-39)							IPR011009	SSF56112 (SUPERFAMILY);	Effector-like, protein-kinase
MA69_6498	366	41.8459	cyto_nucl	no signal-peptide	[YFW]XC: YRC(319-321)						GO:0016772	IPR000719; IPR008266; IPR011009	G3DSA:1.10.510.10 (GENE3D); SSF56112 (SUPERFAMILY); PF00069 (PFAM); PTHR26266 (PANTHER); PS00109 (PROSITE);	Effector-like, protein-kinase
MA69_10461	394	43.3725	cysk	no signal-peptide	RXLR: RILR(101-104)	PHI:1051	CTB3	Cercospora_nicotianae	3e-18	Reduced_virulence	GO:0008168	IPR011991; IPR001077; IPR016461	PIRSF005739 (PIR); PF00891 (PFAM); SSF53335 (SUPERFAMILY); PTHR11746 (PANTHER); SSF46785 (SUPERFAMILY); G3DSA:1.10.10.10 (GENE3D); PTHR11746:SF53 (PANTHER); G3DSA:3.40.50.150 (GENE3D);	Effector-like, sterigmatocystin O-methyltransferase
MA69_2095	386	41.8282	cyto	no signal-peptide	[YFW]XC: WRC(366-368)	PHI:157	TOXF	Cochliobolus_carbonum	1e-78	Loss_of_pathogenicity	GO:0008152; GO:0008483	IPR001544; IPR005786	SSF56752 (SUPERFAMILY); PTHR11825 (PANTHER); PTHR11825:SF2 (PANTHER); PIRSF006468 (PIR); G3DSA:3.30.470.10 (GENE3D); PF01063 (PFAM); G3DSA:3.20.10.10 (GENE3D);	Effector(TOXF)-like aminotransferase
MA69_3996	399	42.8611	cyto	no signal-peptide	[YFW]XC: WRC(368-370)	PHI:157	TOXF	Cochliobolus_carbonum	3e-84	Loss_of_pathogenicity	GO:0009099; GO:0009098; GO:0006574; GO:0004084; GO:0015940; GO:0006552; GO:0009097; GO:0006550	IPR001544; IPR005786	SSF56752 (SUPERFAMILY); PTHR11825 (PANTHER); G3DSA:3.30.470.10 (GENE3D); PIRSF006468 (PIR); G3DSA:3.20.10.10 (GENE3D); PF01063 (PFAM);	Effector(TOXF)-like aminotransferase
MA69_11082	202	22.3205	nucl	no signal-peptide								IPR002068; IPR008978	PF00011 (PFAM); G3DSA:2.60.40.790 (GENE3D); PTHR11527:SF15 (PANTHER); PS01031 (PROFILE); PTHR11527 (PANTHER); SSF49764 (SUPERFAMILY);	Heat-shock protein
MA69_7016	201	22.1653	nucl	no signal-peptide								IPR002068; IPR008978	PS01031 (PROFILE); PTHR11527 (PANTHER); PF00011 (PFAM); G3DSA:2.60.40.790 (GENE3D); PTHR11527:SF15 (PANTHER); SSF49764 (SUPERFAMILY);	Heat-shock protein
MA69_11193	291	31.9122	nucl	no signal-peptide								IPR010440; IPR011009	G3DSA:1.10.510.10 (GENE3D); coil (COIL); PTHR23257 (PANTHER); SSF56112 (SUPERFAMILY); PTHR23257:SF103 (PANTHER); PF06293 (PFAM);	Lipopolysaccharide kinase
MA69_11001	319	36.2948	nucl	no signal-peptide									G3DSA:1.20.1280.50 (GENE3D);	Monoxygenase
MA69_9925	401	45.4654	cysk	no signal-peptide		PHI:1051	CTB3	Cercospora_nicotianae	8e-21	Reduced_virulence	GO:0016740	IPR011991; IPR001077; IPR016461	PIRSF005739 (PIR); PF00891 (PFAM); SSF53335 (SUPERFAMILY); PTHR11746 (PANTHER); G3DSA:1.10.10.10 (GENE3D); SSF46785 (SUPERFAMILY); PTHR11746:SF53 (PANTHER); G3DSA:3.40.50.150 (GENE3D);	O-methyltransferase, similar to CTB3 pathogenicity protein
MA69_10573	352	39.2837	nucl	no signal-peptide								IPR016035; IPR002641	G3DSA:3.40.1090.10 (GENE3D); SSF52151 (SUPERFAMILY); PF01734 (PFAM);	Phosphotransferase
MA69_11296	111	12.8028	nucl	signal peptide									PS51257 (PROFILE);	Secreted lipoprotein
MA69_11388	87	10.0647	cyto_nucl	signal peptide									PS51257 (PROFILE);	Secreted lipoprotein
UNKNOWN
MA69_892	74	7.8565	nucl	no signal-peptide										Unknown
MA69_1991	130	14.8565	extr	signal peptide										Unknown
MA69_5965	164	18.1146	nucl	no signal-peptide										Unknown
MA69_6371	715	80.9892	nucl	no signal-peptide									coil (COIL);	Unknown
MA69_6376	387	43.0578	nucl	no signal-peptide										Unknown
MA69_6576	183	20.4925	nucl	no signal-peptide										Unknown
MA69_6601	128	14.4062	cyto	signal peptide										Unknown
MA69_7633	72	7.7295	nucl	no signal-peptide										Unknown
MA69_9942	192	21.0989	cyto_nucl	no signal-peptide									coil (COIL);	Unknown
MA69_10928	146	15.6988	extr	no signal-peptide										Unknown
MA69_11032	73	7.5493	extr	no signal-peptide										Unknown
MA69_10787	225	24.9289	mito	no signal-peptide										Unknown
MA69_10821	154	17.2135	nucl	no signal-peptide										Unknown
MA69_10902	163	18.5361	cysk	no signal-peptide										Unknown
MA69_10966	204	23.0586	cyto	no signal-peptide										Unknown
MA69_11040	140	14.9962	nucl	no signal-peptide										Unknown
MA69_11068	345	38.2069	mito	no signal-peptide										Unknown
MA69_11142	120	14.0584	cyto_nucl	no signal-peptide									coil (COIL);	Unknown
MA69_11194	215	24.4209	nucl	no signal-peptide										Unknown
MA69_11203	94	10.3903	nucl	no signal-peptide										Unknown
MA69_11216	154	17.4089	mito	no signal-peptide										Unknown
MA69_11218	131	15.1632	mito	no signal-peptide										Unknown
MA69_11280	60	6.5436	mito	no signal-peptide										Unknown
MA69_11281	162	18.325	cyto	no signal-peptide										Unknown
MA69_11322	173	19.95	nucl	no signal-peptide										Unknown
MA69_11344	440	48.9635	nucl	no signal-peptide										Unknown
MA69_11358	173	19.95	nucl	no signal-peptide										Unknown
MA69_11371	191	21.4317	nucl	no signal-peptide									coil (COIL);	Unknown
MA69_11415	138	15.4228	nucl	no signal-peptide										Unknown
MA69_11455	193	21.7479	nucl	no signal-peptide										Unknown
MA69_11555	50	5.7425	nucl	no signal-peptide										Unknown
MA69_11573	61	6.6919	cyto	no signal-peptide										Unknown
MA69_11578	53	5.7467	mito	no signal-peptide										Unknown
MA69_11579	73	7.5493	extr	no signal-peptide										Unknown
MA69_11626	60	6.5436	mito	no signal-peptide										Unknown
MA69_11633	120	13.0142	nucl	no signal-peptide										Unknown
MA69_11705	61	7.4991	nucl	no signal-peptide									coil (COIL);	Unknown
MA69_11707	61	7.446	nucl	no signal-peptide									coil (COIL);	Unknown

## Sheet: M.robertsii
Protein ID	Protein Length	Molecular Weight (kDa)	WolfPSort	SignalP-HMM	Known pathogenicity motifs	PHIbase:ID	PHIbase:name	PHIbase:species	PHIbase:e-value	PHIbase:disruption phenotype	Gene ontology	InterPro	Other functional annotation	Putative Role/Function
DNA/RNA BINDING
EFY93977.1	420	47.4097	nucl	no signal-peptide							GO:0015074; GO:0003677			DNA-binding protein
EFY95435.1	327	37.8782	mito	no signal-peptide	RXLR: RDLR(116-119)								PTHR23022 (PANTHER); PF13358 (PFAM);	Effector-like, DDE superfamily endonuclease
EFZ03023.1	320	37.2965	mito	no signal-peptide	RXLR: RDLR(116-119)							IPR009057	G3DSA:3.30.420.10 (GENE3D); SSF46689 (SUPERFAMILY); PF13358 (PFAM);	Effector-like, DDE superfamily endonuclease
EFY94368.1	495	55.3377	plas	no signal-peptide	[YFW]XC: YVC(134-136)	PHI:441	BTP1	Botrytis_cinerea	7e-06	Reduced_virulence		IPR004875	PF03184 (PFAM); PTHR19303:SF50 (PANTHER); PTHR19303 (PANTHER);	Effector-like, DDE superfamily endonuclease, similar to BTP1 effector protein
EFY94044.1	391	45.9375	nucl	no signal-peptide	[LI]XAR: LLAR(259-262)							IPR008906; IPR012337	SSF53098 (SUPERFAMILY); PF05699 (PFAM); PTHR23272 (PANTHER);	Effector-like, hAT dimer-forming, Ribonuclease H protein
EFZ03288.1	1188	131.816	cyto	no signal-peptide	[LI]XAR: LGAR(766-769); [YFW]XC: FAC(1074-1076)							IPR010285	SSF52540 (SUPERFAMILY); PF05970 (PFAM); G3DSA:3.40.50.300 (GENE3D);	Effector-like, helicase
EFZ03296.1	615	69.8158	cyto	no signal-peptide	[LI]XAR: IYAR(220-223)							IPR004589; IPR011545; IPR014001	SSF52540 (SUPERFAMILY); PS51192 (PROFILE); PTHR13710 (PANTHER); PF00270 (PFAM); PTHR13710:SF30 (PANTHER); SM00487 (SMART); G3DSA:3.40.50.300 (GENE3D);	Effector-like, helicase
EFZ03303.1	884	101.808	mito	no signal-peptide	[LI]XAR: IYAR(197-200); RXLR: RRLR(528-531); [RK]CXXC(X{6,18})H: RCVVCHLVGQGEVFHEMEACPRH(716-738); [YFW]XC: FWC(770-772)							IPR004589; IPR011545; IPR014001; IPR001650	SM00490 (SMART); SSF52540 (SUPERFAMILY); PS51192 (PROFILE); PF00270 (PFAM); PTHR13710 (PANTHER); PF00271 (PFAM); SM00487 (SMART); PTHR13710:SF30 (PANTHER); G3DSA:3.40.50.300 (GENE3D); PS51194 (PROFILE);	Effector-like, helicase
EFZ03854.1	1946	219.468	cyto	no signal-peptide	[RK]CXXC(X{6,18})H: RCRRCFLPGKKIVACFDCLKH(435-455); [YFW]XC: YLC(1268-1270); [LI]XAR: LGAR(1678-1681)							IPR025476; IPR010285	SSF52540 (SUPERFAMILY); PF05970 (PFAM); G3DSA:3.40.50.300 (GENE3D); PF14214 (PFAM);	Effector-like, helicase
EFY94197.1	458	52.0654	nucl	no signal-peptide	[YFW]XC: FDC(143-145)							IPR010285	SSF52540 (SUPERFAMILY); PF05970 (PFAM); G3DSA:3.40.50.300 (GENE3D);	Effector-like, PIF1-like helicase
EFY94374.1	549	61.6029	nucl	no signal-peptide	RXLR: RKLR(47-50); [LI]XAR: LSAR(158-161)							IPR012337	SSF53098 (SUPERFAMILY);	Effector-like, ribonuclease H
EFY94375.1	635	72.9293	nucl	no signal-peptide	RXLR: RRLR(193-196)							IPR008906; IPR012337	PF05699 (PFAM); SSF53098 (SUPERFAMILY); PTHR23272 (PANTHER);	Effector-like, ribonuclease H
EFY94382.1	505	55.6923	cyto	no signal-peptide	[YFW]XC: YRC(57-59); [RK]CXXC(X{6,18})H: RCLHCPADKPWANRKRDNAWHH(58-79); [LI]XAR: ISAR(225-228)							IPR012337	SSF53098 (SUPERFAMILY);	Effector-like, ribonuclease H
EFY94383.1	400	44.7655	nucl	no signal-peptide	[YFW]XC: YRC(62-64); [RK]CXXC(X{6,18})H: RCLHCPADTPWESKQKSNARNH(63-84); [LI]XAR: LCAR(229-232)							IPR015880; IPR012337	SSF53098 (SUPERFAMILY); SM00355 (SMART);	Effector-like, ribonuclease H
EFY94388.1	821	95.3559	nucl	no signal-peptide	[YFW]XC: WVC(92-94); RXLR: RILR(496-499); [LI]XAR: LEAR(761-764)							IPR008906; IPR012337	SSF53098 (SUPERFAMILY); PF05699 (PFAM); PTHR10775 (PANTHER);	Effector-like, ribonuclease H
EFY95405.1	367	42.6569	nucl	no signal-peptide	[YFW]XC: WVC(83-85); RXLR: RHLR(111-114)							IPR012337	SSF53098 (SUPERFAMILY); PTHR23272 (PANTHER);	Effector-like, ribonuclease H
EFZ03287.1	630	71.8869	nucl	no signal-peptide	RXLR(X{5,30})EER: RKLRAVSTWDHFREAEGDEPHMKAGKARQTEER(41-73); [LI]XAR: LSAR(152-155); [YFW]XC: WWC(586-588)							IPR008906; IPR012337	PF05699 (PFAM); SSF53098 (SUPERFAMILY);	Effector-like, ribonuclease H
EFZ03307.1	304	34.6217	nucl	signal peptide	[YFW]XC: WWC(190-192)							IPR008906; IPR012337	PF05699 (PFAM); SSF53098 (SUPERFAMILY);	Effector-like, ribonuclease H
EFZ03810.1	793	91.0662	nucl	no signal-peptide	[YFW]XC: WVC(54-56); RXLR: RILR(444-447)							IPR008906; IPR012337	PF05699 (PFAM); SSF53098 (SUPERFAMILY);	Effector-like, ribonuclease H
EFZ04209.1	526	60.2175	nucl	no signal-peptide	[LI]XAR: ICAR(133-136)							IPR012337	SSF53098 (SUPERFAMILY);	Effector-like, ribonuclease H
EFZ04214.1	758	85.1223	nucl	no signal-peptide	[LI]XAR: LLAR(319-322); [YFW]XC: WWC(672-674)							IPR012337	SSF53098 (SUPERFAMILY);	Effector-like, ribonuclease H
EFZ04526.1	636	73.4279	nucl	no signal-peptide	RXLR: RRLR(193-196)							IPR008906; IPR012337	PF05699 (PFAM); SSF53098 (SUPERFAMILY); PTHR23272 (PANTHER);	Effector-like, ribonuclease H
EFY93978.1	250	27.5657	mito	no signal-peptide								IPR005135	G3DSA:3.60.10.10 (GENE3D); SSF56219 (SUPERFAMILY);	Endonuclease/exonuclease/phosphatase
EFY93990.1	379	42.4218	nucl	no signal-peptide								IPR012337	SSF53098 (SUPERFAMILY); PTHR23272 (PANTHER);	Ribonuclease H
EFY94378.1	206	23.8016	nucl	no signal-peptide							GO:0046983; GO:0003676	IPR008906; IPR012337	SSF53098 (SUPERFAMILY); PF05699 (PFAM); PTHR10775 (PANTHER);	Ribonuclease H
EFZ03841.1	235	27.4993	nucl	no signal-peptide								IPR008906; IPR012337	SSF53098 (SUPERFAMILY); PF05699 (PFAM);	Ribonuclease H
DEGRADATIVE ENZYMES
EFY93970.1	258	29.6222	cyto	no signal-peptide	[YFW]XC: YHC(58-60)							IPR001818; IPR024079; IPR006026	G3DSA:3.40.390.10 (GENE3D); SSF55486 (SUPERFAMILY); PF00413 (PFAM); SM00235 (SMART);	Effector-like, metallopeptidase
EFY94405.1	331	37.512	mito	no signal-peptide	[YFW]XC: YRC(123-125)							IPR001818; IPR024079; IPR006026	G3DSA:3.40.390.10 (GENE3D); SSF55486 (SUPERFAMILY); PF00413 (PFAM); SM00235 (SMART);	Effector-like, metallopeptidase
EFY95076.1	586	65.0756	nucl	no signal-peptide	RXLR: RELR(535-538)							IPR000209; IPR015500; IPR023828	SSF52743 (SUPERFAMILY); PS00138 (PROSITE); PTHR10795:SF63 (PANTHER); G3DSA:3.40.50.200 (GENE3D); PR00723 (PRINTS); PF00082 (PFAM); PTHR10795 (PANTHER);	Effector-like, subtilisin
EFY96382.1	528	59.4019	nucl	no signal-peptide	[LI]XAR: LEAR(111-114); [YFW]XC: YIC(485-487)							IPR000209; IPR015500; IPR023828	SSF52743 (SUPERFAMILY); PR00723 (PRINTS); PS00138 (PROSITE); PF00082 (PFAM); PTHR10795 (PANTHER); PTHR10795:SF157 (PANTHER); G3DSA:3.40.50.200 (GENE3D);	Effector-like, subtilisin
EFY94193.1	580	61.6595	extr	signal peptide		PHI:653	GIP2	Phytophthora_sojae	2e-15	Effector_(plant_avirulence_determinant)		IPR009003; IPR001314; IPR001254; IPR001878; IPR018114	PTHR24268 (PANTHER); PR00722 (PRINTS); SM00020 (SMART); PS50240 (PROFILE); PS00134 (PROSITE); G3DSA:2.40.10.10 (GENE3D); PF00089 (PFAM); SSF50494 (SUPERFAMILY); SM00343 (SMART);	GIP2 Effector-like peptidase
EFY94198.1	293	31.4468	extr	signal peptide	[LI]XAR: IHAR(200-203)	PHI:653	GIP2	Phytophthora_sojae	8e-10	Effector_(plant_avirulence_determinant)		IPR009003; IPR001314; IPR001254; IPR018114	PR00722 (PRINTS); SM00020 (SMART); PS50240 (PROFILE); PS00134 (PROSITE); G3DSA:2.40.10.10 (GENE3D); PF00089 (PFAM); SSF50494 (SUPERFAMILY); PTHR24260 (PANTHER);	GIP2 Effector-like peptidase
EFY96363.1	371	39.5213	extr	signal peptide	[LI]XAR: IRAR(176-179); [YFW]XC: YYC(238-240)	PHI:653	GIP2	Phytophthora_sojae	5e-15	Effector_(plant_avirulence_determinant)		IPR009003; IPR001314; IPR001254; IPR018114	SM00020 (SMART); PR00722 (PRINTS); PS00134 (PROSITE); PS50240 (PROFILE); G3DSA:2.40.10.10 (GENE3D); PF00089 (PFAM); SSF50494 (SUPERFAMILY); PTHR24260 (PANTHER); PS00135 (PROSITE);	GIP2 Effector-like peptidase
EFZ03045.1	330	35.5209	extr	signal peptide	[LI]XAR: IHAR(187-190); [YFW]XC: FEC(297-299)	PHI:653	GIP2	Phytophthora_sojae	9e-10	Effector_(plant_avirulence_determinant)		IPR009003; IPR001314; IPR001254; IPR018114	SM00020 (SMART); PR00722 (PRINTS); PS50240 (PROFILE); PS00134 (PROSITE); G3DSA:2.40.10.10 (GENE3D); PF00089 (PFAM); SSF50494 (SUPERFAMILY); PTHR24260 (PANTHER); PS00135 (PROSITE);	GIP2 Effector-like peptidase
EFZ03809.1	374	39.4211	extr	signal peptide	[LI]XAR: IHAR(186-189)	PHI:653	GIP2	Phytophthora_sojae	4e-14	Effector_(plant_avirulence_determinant)	GO:0003824	IPR009003; IPR001314; IPR001254; IPR018114	SM00020 (SMART); PR00722 (PRINTS); PS00134 (PROSITE); PS50240 (PROFILE); G3DSA:2.40.10.10 (GENE3D); PF00089 (PFAM); SSF50494 (SUPERFAMILY); PTHR24260 (PANTHER);	GIP2 Effector-like peptidase
EFZ03846.1	283	29.9024	extr	signal peptide	[LI]XAR: IRAR(192-195)	PHI:653	GIP2	Phytophthora_sojae	7e-11	Effector_(plant_avirulence_determinant)		IPR009003; IPR001314; IPR001254; IPR018114	SM00020 (SMART); PR00722 (PRINTS); PS50240 (PROFILE); PS00134 (PROSITE); G3DSA:2.40.10.10 (GENE3D); PF00089 (PFAM); SSF50494 (SUPERFAMILY); PTHR24260 (PANTHER);	GIP2 Effector-like peptidase
MEMBRANE-ANCHORED PROTEINS
EFY94932.1	587	62.727	plas	no signal-peptide		PHI:544	BCMFS1	Botrytis_cinerea	1e-92	Unaffected_pathogenicity		IPR020846; IPR011701; IPR016196	SSF103473 (SUPERFAMILY); PF07690 (PFAM); G3DSA:1.20.1250.20 (GENE3D); PTHR24003:SF57 (PANTHER); PTHR24003 (PANTHER); PS50850 (PROFILE);	Major facilitator superfamily (MFS) protein
EFY96174.1	519	55.6515	plas	no signal-peptide		PHI:544	BCMFS1	Botrytis_cinerea	8e-103	Unaffected_pathogenicity	GO:0016020	IPR020846; IPR011701; IPR016196	PF07690 (PFAM); SSF103473 (SUPERFAMILY); G3DSA:1.20.1250.20 (GENE3D); PTHR24003:SF57 (PANTHER); PTHR24003 (PANTHER); PS50850 (PROFILE);	Major facilitator superfamily (MFS) protein
TRANSPOSABLE ELEMENTS
EFY94000.1	327	37.464	mito	no signal-peptide	RXLR: RILR(99-102); [LI]XAR: LVAR(107-110)						GO:0005488	IPR013103	PTHR11439:SF123 (PANTHER); PTHR11439 (PANTHER); SSF56672 (SUPERFAMILY); PF07727 (PFAM);	Effector-like, reverse-transcriptase
EFY94393.1	553	60.6789	mito	no signal-peptide	RXLR: RTLR(100-103); [LI]XAR: LAAR(526-529)							IPR000477; IPR012337; IPR002156	SSF53098 (SUPERFAMILY); PTHR19446 (PANTHER); PTHR19446:SF133 (PANTHER); PS50878 (PROFILE); PF00075 (PFAM); PF00078 (PFAM); PS50879 (PROFILE); G3DSA:3.30.420.10 (GENE3D);	Effector-like, ribonuclease H/reverse transcriptase
EFY94394.1	561	62.0037	cyto	no signal-peptide	[LI]XAR: LEAR(245-248); RXLR: RRLR(496-499); [YFW]XC: FYC(526-528)							IPR000477; IPR012337; IPR002156	SSF53098 (SUPERFAMILY); PTHR19446 (PANTHER); PTHR19446:SF133 (PANTHER); PF00075 (PFAM); PF00078 (PFAM); PS50879 (PROFILE); G3DSA:3.30.420.10 (GENE3D);	Effector-like, ribonuclease H/reverse transcriptase
EFZ03853.1	632	72.0784	nucl	no signal-peptide	[LI]XAR: IKAR(93-96); RXLR: RHLR(157-160); [YFW]XC: YGC(162-164)						GO:0003676	IPR013103; IPR001584; IPR012337	PTHR11439:SF123 (PANTHER); SSF53098 (SUPERFAMILY); G3DSA:3.30.420.10 (GENE3D); PF00665 (PFAM); PTHR11439 (PANTHER); PS50994 (PROFILE); PF07727 (PFAM);	Effector-like, Transposase/ribonuclease H
EFZ03334.1	189	21.766	cyto_nucl	signal peptide								IPR013103	PTHR11439:SF123 (PANTHER); PTHR11439 (PANTHER); PF07727 (PFAM);	Reverse transcriptase
OTHER
EFZ03329.1	855	93.1103	cyto	no signal-peptide	RXLR: RVLR(75-78); [YFW]XC: YIC(127-129); [LI]XAR: LSAR(727-730)							IPR020683; IPR002110	SM00248 (SMART); G3DSA:1.25.40.20 (GENE3D); SSF48403 (SUPERFAMILY); PTHR24198:SF302 (PANTHER); PS50088 (PROFILE); PTHR24198 (PANTHER); PR01415 (PRINTS); PF00023 (PFAM); PS50297 (PROFILE); PF12796 (PFAM);	Ankyrin-repeat protein
EFY94384.1	411	44.8643	extr	signal peptide	[YFW]XC: WAC(173-175)									Effector-like
EFY94821.1	400	43.5521	extr	signal peptide	[YFW]XC: WKC(172-174)									Effector-like
EFZ03798.1	352	39.9808	plas	signal peptide	[YFW]XC: YAC(132-134)									Effector-like
EFZ03821.1	211	23.6964	plas	membrane-anchored	[YFW]XC: YSC(197-199)									Effector-like
EFZ03830.1	211	23.6964	plas	membrane-anchored	[YFW]XC: YSC(197-199)									Effector-like
EFZ03859.1	739	83.9115	plas	no signal-peptide	[YFW]XC: WFC(202-204); RXLR: RTLR(376-379)							IPR003864	PTHR13018:SF14 (PANTHER); PF13967 (PFAM); PF02714 (PFAM); PTHR13018 (PANTHER);	Effector-like
EFZ04330.1	322	36.5257	mito	no signal-peptide	[LI]XAR: LEAR(148-151); RXLR: RVLR(299-302)									Effector-like
EFZ04516.1	359	40.5682	mito	no signal-peptide	[LI]XAR: LEAR(192-195); RXLR: RMLR(336-339)									Effector-like
EFY94098.1	798	89.9778	plas	no signal-peptide	RXLR: RLLR(261-264); [YFW]XC: FVC(738-740)							IPR003864	PTHR13018:SF14 (PANTHER); PF13967 (PFAM); PF02714 (PFAM); PTHR13018 (PANTHER);	Effector-like,
EFZ03344.1	805	87.3384	cyto	no signal-peptide	[LI]XAR: LDAR(702-705)							IPR020683; IPR002110	PTHR24158 (PANTHER); SM00248 (SMART); G3DSA:1.25.40.20 (GENE3D); PTHR24158:SF306 (PANTHER); SSF48403 (SUPERFAMILY); PS50088 (PROFILE); PR01415 (PRINTS); PF12796 (PFAM); PS50297 (PROFILE);	Effector-like, ankyrin-repeat protein
EFY93991.1	419	47.2608	nucl	no signal-peptide	[YFW]XC: YRC(186-188); [LI]XAR: ICAR(362-365)								SSF52540 (SUPERFAMILY); G3DSA:3.40.50.300 (GENE3D);	Effector-like, P-loop containing nucleotide triphosphate hydrolase
EFY94030.1	426	46.3024	extr	signal peptide	[YFW]XC: YYC(340-342)							IPR018392; IPR002482	SM00257 (SMART); G3DSA:3.10.350.10 (GENE3D); PTHR21666 (PANTHER); PTHR21666:SF2 (PANTHER); PF01476 (PFAM); SSF54106 (SUPERFAMILY);	Effector-like, peptidoglycan binding protein
EFZ02067.1	384	41.381	extr	signal peptide	[YFW]XC: YYC(257-259)							IPR018392; IPR002482	G3DSA:3.10.350.10 (GENE3D); SM00257 (SMART); PTHR21666 (PANTHER); PTHR21666:SF2 (PANTHER); PF01476 (PFAM); SSF54106 (SUPERFAMILY);	Effector-like, peptidoglycan binding protein
EFZ03028.1	403	43.9035	extr	signal peptide	[LI]XAR: LLAR(28-31); [YFW]XC: YAC(280-282)							IPR018392; IPR002482	G3DSA:3.10.350.10 (GENE3D); SM00257 (SMART); PTHR21666 (PANTHER); PTHR21666:SF2 (PANTHER); PF01476 (PFAM); SSF54106 (SUPERFAMILY);	Effector-like, peptidoglycan binding protein
EFZ03356.1	253	27.9142	cyto_nucl	no signal-peptide	[YFW]XC: YAC(130-132)							IPR018392; IPR002482	G3DSA:3.10.350.10 (GENE3D); SM00257 (SMART); PTHR21666 (PANTHER); PTHR21666:SF2 (PANTHER); PF01476 (PFAM); SSF54106 (SUPERFAMILY);	Effector-like, peptidoglycan binding protein
EFY94005.1	366	41.6054	mito	no signal-peptide	[LI]XAR: LCAR(247-250); [YFW]XC: FDC(306-308); RXLR: RELR(314-317)						GO:0016310; GO:0004672	IPR000719; IPR008266; IPR011009	PS50011 (PROFILE); G3DSA:1.10.510.10 (GENE3D); SSF56112 (SUPERFAMILY); PF00069 (PFAM); PS00109 (PROSITE);	Effector-like, protein kinase
EFY94596.1	323	36.4632	cysk	no signal-peptide	[LI]XAR: LCAR(200-203); [YFW]XC: FDC(259-261); RXLR: RELR(267-270)						GO:0016301	IPR000719; IPR008266; IPR011009	PS50011 (PROFILE); G3DSA:1.10.510.10 (GENE3D); SSF56112 (SUPERFAMILY); PF00069 (PFAM); PS00109 (PROSITE);	Effector-like, protein kinase
EFY94337.1	766	83.8446	extr	signal peptide	[LI]XAR: IPAR(669-672)							IPR013733; IPR013530; IPR004303	SSF55909 (SUPERFAMILY); PF03068 (PFAM); PTHR10837 (PANTHER); SSF110083 (SUPERFAMILY); PTHR10837:SF0 (PANTHER);	Effector-like, protein-arginine deaminase
EFZ04203.1	817	90.5368	extr	no signal-peptide	RXLR: RELR(723-726); [LI]XAR: LRAR(725-728)							IPR013530; IPR004303	SSF55909 (SUPERFAMILY); PF03068 (PFAM); PTHR10837 (PANTHER); PTHR10837:SF0 (PANTHER);	Effector-like, protein-arginine deaminase
EFY94055.1	124	13.6098	nucl	no signal-peptide								IPR006760	PF04667 (PFAM);	Endosulphine-like protein
EFY98002.1	157	17.323	nucl	no signal-peptide								IPR006760	PF04667 (PFAM);	Endosulphine-like protein
EFY94416.1	268	29.537	extr	signal peptide								IPR001144	G3DSA:3.90.210.10 (GENE3D); PF01375 (PFAM); SSF56399 (SUPERFAMILY);	Enterotoxin-like protein
EFZ03838.1	433	48.1167	plas	no signal-peptide		PHI:698	CtxA	Vibrio_cholerae	5e-06	Reduced_virulence		IPR001144	G3DSA:3.90.210.10 (GENE3D); PF01375 (PFAM); SSF56399 (SUPERFAMILY);	Enterotoxin-like protein, similar to CtxA pathogenicity protein
EFY96032.1	212	23.0831	cyto	no signal-peptide							GO:0055114; GO:0016491	IPR000415	SSF55469 (SUPERFAMILY); G3DSA:3.40.109.10 (GENE3D); PF00881 (PFAM);	Nitroreductase
EFZ04533.1	212	23.4084	cyto_mito	no signal-peptide							GO:0055114; GO:0016491	IPR000415	SSF55469 (SUPERFAMILY); G3DSA:3.40.109.10 (GENE3D); PF00881 (PFAM);	Nitroreductase
EFY96185.1	487	56.2105	nucl	no signal-peptide								IPR002575; IPR011009	G3DSA:3.90.1200.10 (GENE3D); SSF56112 (SUPERFAMILY); PF01636 (PFAM);	Phosphotransferase/kinase
EFY98114.1	551	62.5759	nucl	no signal-peptide								IPR002575; IPR011009	G3DSA:3.90.1200.10 (GENE3D); PF01636 (PFAM); SSF56112 (SUPERFAMILY);	Phosphotransferase/kinase
EFZ03293.1	240	25.9358	mito	no signal-peptide							GO:0008152	IPR016040; IPR002198	PF00106 (PFAM); SSF51735 (SUPERFAMILY); G3DSA:3.40.50.720 (GENE3D);	Short-chain dehydrogenase
EFY94939.1	235	25.2715	extr	signal peptide		PHI:59	THR1	Colletotrichum_lagenarium	3e-07	Reduced_virulence	GO:0008152	IPR016040; IPR002347; IPR002198	PF00106 (PFAM); SSF51735 (SUPERFAMILY); PR00081 (PRINTS); G3DSA:3.40.50.720 (GENE3D);	Short-chain dehydrogenase, similar to THR1 pathogenicity protein
UNKNOWN
EFY94004.1	259	28.9997	cysk	no signal-peptide										Unknown
EFY94132.1	418	46.9521	plas	no signal-peptide										Unknown
EFY95077.1	288	30.8537	cyto	no signal-peptide										Unknown
EFY96381.1	289	31.7427	cyto	no signal-peptide										Unknown
EFZ02037.1	260	29.3689	extr	no signal-peptide										Unknown
EFZ04008.1	233	26.495	nucl	no signal-peptide										Unknown

## Sheet: M.acridum
Protein ID	Protein Length	Molecular Weight (kDa)	WolfPSort	SignalP-HMM	Known pathogenicity motifs	PHIbase:ID	PHIbase:name	PHIbase:species	PHIbase:e-value	PHIbase:disruption phenotype	Gene ontology	InterPro	Other functional annotation	Putative Role/Function
DNA/RNA BINDING
EFY86129.1	439	48.6713	nucl	no signal-peptide	[LI]XAR: IFAR(266-269)								PF13391 (PFAM);	Effector-like , HNH-endonuclease
EFY90689.1	581	65.9696	nucl	no signal-peptide	[LI]XAR: LSAR(314-317)							IPR018834	PTHR15696 (PANTHER); PF10373 (PFAM); SSF48452 (SUPERFAMILY);	Effector-like, DNA-binding protein
EFY90716.1	620	70.0126	mito	no signal-peptide	[YFW]XC: FVC(72-74); [LI]XAR: LSAR(316-319)							IPR018834	PTHR15696 (PANTHER); PF10373 (PFAM); SSF48452 (SUPERFAMILY);	Effector-like, DNA-binding protein
EFY85509.1	379	42.738	nucl	no signal-peptide	[LI]XAR: LQAR(30-33)								PF13391 (PFAM);	Effector-like, HNH-endonuclease
EFY90018.1	402	45.7515	cyto_nucl	no signal-peptide	[YFW]XC: FTC(132-134)								PF13391 (PFAM);	Effector-like, HNH-endonuclease
EFY91834.1	404	45.6075	nucl	no signal-peptide	[YFW]XC: YEC(391-393)								PF13391 (PFAM);	Effector-like, HNH-endonuclease
EFY90668.1	532	60.4716	cyto	no signal-peptide	RXLR: RQLR(52-55); [YFW]XC: FLC(332-334)							IPR015880	SM00355 (SMART);	Effector-like, zinc-finger C2H2 protein
DEGRADATIVE ENZYMES
EFY85078.1	233	25.3981	mito	no signal-peptide								IPR010916; IPR016040; IPR013149; IPR002085	PS00430 (PROSITE); G3DSA:3.90.180.10 (GENE3D); PF00107 (PFAM); PTHR11695:SF5 (PANTHER); SSF51735 (SUPERFAMILY); PTHR11695 (PANTHER); G3DSA:3.40.50.720 (GENE3D);	Alcohol dehydrogenase
EFY85244.1	351	37.5369	cyto	no signal-peptide							GO:0008270; GO:0055114; GO:0016491	IPR011032; IPR016040; IPR013149; IPR002085	G3DSA:3.90.180.10 (GENE3D); PF00107 (PFAM); PTHR11695:SF5 (PANTHER); PTHR11695 (PANTHER); SSF50129 (SUPERFAMILY); SSF51735 (SUPERFAMILY); G3DSA:3.40.50.720 (GENE3D);	Alcohol dehydrogenase
EFY84495.1	589	64.7187	cysk	no signal-peptide								IPR012338; IPR001466	PF00144 (PFAM); PTHR22935 (PANTHER); PTHR22935:SF17 (PANTHER); SSF56601 (SUPERFAMILY); G3DSA:3.40.710.10 (GENE3D);	Beta-lactamase
EFY84956.1	532	59.0682	extr	no signal-peptide								IPR012338; IPR001466	PF00144 (PFAM); PTHR22935 (PANTHER); PTHR22935:SF17 (PANTHER); SSF56601 (SUPERFAMILY); G3DSA:3.40.710.10 (GENE3D);	Beta-lactamase
EFY84784.1	128	13.7002	cyto	no signal-peptide	[LI]XAR: IHAR(15-18); [YFW]XC: FVC(34-36)							IPR009003; IPR001254	PF00089 (PFAM); PTHR24258 (PANTHER); PS50240 (PROFILE); G3DSA:2.40.10.10 (GENE3D); SSF50494 (SUPERFAMILY); PTHR24258:SF174 (PANTHER);	Effector-like peptidase
EFY84990.1	197	21.2645	mito	no signal-peptide									G3DSA:3.40.50.1820 (GENE3D);	Lipase/esterase
MEMBRANE-ANCHORED PROTEINS
EFY84300.1	263	29.8008	plas	membrane-anchored								IPR021765	PF11807 (PFAM);	Membrane-anchored protein
EFY89039.1	187	20.6182	plas	signal peptide		PHI:544	BCMFS1	Botrytis_cinerea	3e-30	Unaffected_pathogenicity		IPR016196	SSF103473 (SUPERFAMILY);	Membrane-anchored protein
EFY89046.1	135	14.8673	plas	membrane-anchored		PHI:544	BCMFS1	Botrytis_cinerea	2e-19	Unaffected_pathogenicity				Membrane-anchored protein
OTHER
EFY84121.1	526	58.1311	nucl	no signal-peptide	RXLR: RDLR(138-141); [LI]XAR: LGAR(360-363)									Effector-like
EFY84159.1	402	45.3346	nucl	no signal-peptide	YXSL[RK]: YQSLR(122-126); RXLR: RILR(361-364)									Effector-like
EFY84229.1	259	29.2891	mito	no signal-peptide	[YFW]XC: FRC(58-60)									Effector-like
EFY84231.1	309	34.9125	mito	no signal-peptide	RXLR: RELR(230-233); [YFW]XC: FEC(267-269)									Effector-like
EFY84303.1	276	31.6095	mito	no signal-peptide	[LI]XAR: LPAR(11-14)							IPR021765	PF11807 (PFAM);	Effector-like
EFY84387.1	589	67.7759	nucl	no signal-peptide	[YFW]XC: FGC(429-431)									Effector-like
EFY84980.1	619	69.3868	nucl	no signal-peptide	RXLR: RHLR(87-90)									Effector-like
EFY85026.1	566	63.266	nucl	no signal-peptide	[LI]XAR: LGAR(389-392)									Effector-like
EFY85218.1	279	31.1188	cyto	no signal-peptide	RXLR: RLLR(155-158)									Effector-like
EFY85761.1	327	37.195	cyto	no signal-peptide	YXSL[RK]: YQSLR(47-51); RXLR: RILR(286-289)									Effector-like
EFY86269.1	223	25.3706	nucl	no signal-peptide	[YFW]XC: YTC(172-174)							IPR010686	PF06884 (PFAM);	Effector-like
EFY86789.1	458	51.8442	nucl	no signal-peptide	RXLR: RALR(46-49)									Effector-like
EFY87835.1	497	54.329	mito	no signal-peptide	[LI]XAR: LQAR(23-26); RXLR: RGLR(422-425)									Effector-like
EFY88021.1	664	74.5329	nucl	no signal-peptide	RXLR: RFLR(409-412)							IPR022198	PF12520 (PFAM);	Effector-like
EFY88857.1	525	60.0373	nucl	no signal-peptide	[LI]XAR: LLAR(144-147)									Effector-like
EFY88882.1	453	51.2886	nucl	no signal-peptide	[YFW]XC: FYC(248-250)									Effector-like
EFY88884.1	453	51.2886	nucl	no signal-peptide	[YFW]XC: FYC(248-250)									Effector-like
EFY89304.1	425	47.9862	cyto	no signal-peptide	[LI]XAR: LCAR(49-52)									Effector-like
EFY90542.1	622	69.3836	cyto	no signal-peptide	[LI]XAR: LLAR(6-9); RXLR: RYLR(9-12); [YFW]XC: YLC(277-279)									Effector-like
EFY90642.1	216	24.198	cyto_nucl	no signal-peptide	RXLR: RSLR(97-100)									Effector-like
EFY90693.1	664	75.6217	nucl	no signal-peptide	RXLR: RILR(281-284)							IPR022198	PF12520 (PFAM);	Effector-like
EFY90695.1	253	28.499	mito	no signal-peptide	[YFW]XC: FRC(58-60)									Effector-like
EFY90697.1	309	34.9125	mito	no signal-peptide	RXLR: RELR(230-233); [YFW]XC: FEC(267-269)									Effector-like
EFY91652.1	493	55.463	mito	no signal-peptide	[LI]XAR: LLAR(119-122)									Effector-like
EFY93339.1	630	69.2045	nucl	no signal-peptide	[LI]XAR: LKAR(167-170); RXLR: RGLR(485-488)									Effector-like
EFY85352.1	1574	175.297	cyto	no signal-peptide	[YFW]XC: YAC(815-817)							IPR020683; IPR002110	SM00248 (SMART); G3DSA:1.25.40.20 (GENE3D); SSF48403 (SUPERFAMILY); PTHR24198:SF302 (PANTHER); PS50088 (PROFILE); PTHR24198 (PANTHER); PR01415 (PRINTS); PF12796 (PFAM); PS50297 (PROFILE); PF00023 (PFAM);	Effector-like, ankyrin repeat protein
EFY91089.1	310	34.6349	nucl	no signal-peptide	[YFW]XC: WTC(16-18); RXLR: RELR(154-157); [LI]XAR: LAAR(255-258)							IPR020683; IPR002110	SSF48403 (SUPERFAMILY); PS50088 (PROFILE); PF13606 (PFAM); G3DSA:1.25.40.20 (GENE3D); PS50297 (PROFILE);	Effector-like, ankyrin repeat protein
EFY91888.1	1274	140.532	cyto	no signal-peptide	[YFW]XC: FSC(1246-1248)	PHI:233	TOXE	Cochliobolus_carbonum	2e-06	Reduced_virulence		IPR020683; IPR002110	SM00248 (SMART); G3DSA:1.25.40.20 (GENE3D); SSF48403 (SUPERFAMILY); PTHR24198:SF302 (PANTHER); PS50088 (PROFILE); PTHR24198 (PANTHER); PF12796 (PFAM); PS50297 (PROFILE); PF00023 (PFAM);	Effector-like, ankyrin repeat protein
EFY86266.1	422	46.841	cysk	no signal-peptide	[LI]XAR: LAAR(37-40)	PHI:220	MAN1	Cryptococcus_neoformans	3e-48	Reduced_virulence		IPR016305; IPR001250; IPR011051; IPR014710	PF01238 (PFAM); PR00714 (PRINTS); PTHR10309 (PANTHER); TIGR00218 (TIGRFAMs); G3DSA:2.60.120.10 (GENE3D); G3DSA:1.10.441.10 (GENE3D); PIRSF001480 (PIR); SSF51182 (SUPERFAMILY);	Effector-like, cupin-like, mannose-6-phosphate isomerase
EFY90657.1	411	45.8788	mito	no signal-peptide		PHI:220	MAN1	Cryptococcus_neoformans	1e-49	Reduced_virulence		IPR016305; IPR011051; IPR001250; IPR014710	PF01238 (PFAM); PR00714 (PRINTS); PTHR10309 (PANTHER); G3DSA:1.10.441.10 (GENE3D); TIGR00218 (TIGRFAMs); G3DSA:2.60.120.10 (GENE3D); PIRSF001480 (PIR); SSF51182 (SUPERFAMILY);	Effector-like, cupin-like, mannose-6-phosphate isomerase
EFY84146.1	425	47.5729	cyto	no signal-peptide	[YFW]XC: FAC(127-129)								PF01761 (PFAM); G3DSA:3.40.50.1970 (GENE3D); PTHR21090 (PANTHER); SSF56796 (SUPERFAMILY); G3DSA:1.20.1090.10 (GENE3D);	Effector-like, dehydroquinate synthase
EFY93350.1	425	47.5729	cyto	no signal-peptide	[YFW]XC: FAC(127-129)								PF01761 (PFAM); G3DSA:3.40.50.1970 (GENE3D); PTHR21090 (PANTHER); SSF56796 (SUPERFAMILY); G3DSA:1.20.1090.10 (GENE3D);	Effector-like, dehydroquinate synthase
EFY84435.1	595	64.2424	extr	signal peptide	[LI]XAR: LLAR(446-449)	PHI:716	ZEB1	Fusarium_graminearum	3e-65	Unaffected_pathogenicity		IPR016168; IPR016166; IPR012951; IPR006094	PS51387 (PROFILE); SSF56176 (SUPERFAMILY); PTHR13878:SF15 (PANTHER); PF08031 (PFAM); PF01565 (PFAM); PTHR13878 (PANTHER); G3DSA:3.30.465.20 (GENE3D);	Effector-like, FAD-linked oxidase
EFY91870.1	592	62.513	extr	no signal-peptide		PHI:716	ZEB1	Fusarium_graminearum	7e-64	Unaffected_pathogenicity		IPR016168; IPR016166; IPR012951; IPR016167; IPR006094	G3DSA:3.30.43.10 (GENE3D); PS51387 (PROFILE); SSF56176 (SUPERFAMILY); PTHR13878:SF15 (PANTHER); PF08031 (PFAM); PF01565 (PFAM); PTHR13878 (PANTHER); G3DSA:3.30.465.20 (GENE3D);	Effector-like, FAD-linked oxidase
EFY84969.1	563	60.8288	extr	signal peptide	[YFW]XC: FNC(437-439); [LI]XAR: LAAR(505-508)							IPR001214	SSF82199 (SUPERFAMILY); SM00317 (SMART); G3DSA:2.170.270.10 (GENE3D); PTHR12197 (PANTHER); PF00856 (PFAM); PS50280 (PROFILE);	Effector-like, methyltransferase
EFY85101.1	290	32.4177	nucl	no signal-peptide	[LI]XAR: IQAR(39-42); [YFW]XC: FEC(164-166)							IPR001214	SSF82199 (SUPERFAMILY); SM00317 (SMART); G3DSA:2.170.270.10 (GENE3D); PTHR12197 (PANTHER); PF00856 (PFAM); PS50280 (PROFILE);	Effector-like, methyltransferase
EFY86015.1	134	14.7467	mito	no signal-peptide							GO:0005488	IPR016040; IPR013120	SSF51735 (SUPERFAMILY); PF07993 (PFAM); G3DSA:3.40.50.720 (GENE3D);	Effector-like, NAD-binding protein
EFY85494.1	268	29.9804	nucl	no signal-peptide	[YFW]XC: FTC(220-222)							IPR013595; IPR000073	G3DSA:3.40.50.1820 (GENE3D); PF08386 (PFAM); PF00561 (PFAM);	Effector-like, peptidase
EFY91618.1	200	21.8148	cyto	no signal-peptide	[YFW]XC: FRC(136-138)							IPR009003; IPR001254	PF00089 (PFAM); SSF50494 (SUPERFAMILY); G3DSA:2.40.10.10 (GENE3D);	Effector-like, peptidase
EFY86698.1	450	52.0011	nucl	no signal-peptide	[YFW]XC: WFC(377-379); [LI]XAR: LAAR(380-383)						GO:0016772	IPR002575; IPR011009	G3DSA:3.90.1200.10 (GENE3D); PF01636 (PFAM); SSF56112 (SUPERFAMILY);	Effector-like, protein-kinase
EFY88278.1	453	52.0379	cysk	no signal-peptide	[LI]XAR: IRAR(132-135); RXLR: RKLR(353-356); [YFW]XC: WIC(380-382)						GO:0016772	IPR002575; IPR011009	G3DSA:3.30.200.20 (GENE3D); G3DSA:3.90.1200.10 (GENE3D); PF01636 (PFAM); SSF56112 (SUPERFAMILY);	Effector-like, protein-kinase
EFY88762.1	315	36.3253	mito	no signal-peptide	[YFW]XC: WYC(56-58)						GO:0016772	IPR002575; IPR011009	G3DSA:3.90.1200.10 (GENE3D); PF01636 (PFAM); SSF56112 (SUPERFAMILY);	Effector-like, protein-kinase
EFY92544.1	134	14.7467	mito	no signal-peptide							GO:0005488	IPR016040; IPR013120	SSF51735 (SUPERFAMILY); PF07993 (PFAM); G3DSA:3.40.50.720 (GENE3D);	NAD-binding protein
EFY91755.1	332	37.1756	cyto	no signal-peptide							GO:0016772		G3DSA:3.90.1200.10 (GENE3D);	phosphotransferase
EFY92563.1	153	17.0773	cyto_nucl	no signal-peptide							GO:0016772			phosphotransferase
EFY84946.1	245	27.479	cysk	no signal-peptide							GO:0016772	IPR002575; IPR011009; IPR008271	G3DSA:3.90.1200.10 (GENE3D); PF01636 (PFAM); SSF56112 (SUPERFAMILY); PS00108 (PROSITE);	Protein kinase
EFY84977.1	334	37.2624	cyto	no signal-peptide								IPR002575; IPR011009	G3DSA:3.90.1200.10 (GENE3D); SSF56112 (SUPERFAMILY); PF01636 (PFAM);	Protein kinase
EFY89002.1	339	37.9634	cysk	no signal-peptide								IPR013022; IPR012307	PF01261 (PFAM); SSF51658 (SUPERFAMILY); G3DSA:3.20.20.150 (GENE3D);	Xylose isomerase
EFY90648.1	338	38.2406	cysk	no signal-peptide								IPR013022; IPR012307	SSF51658 (SUPERFAMILY); PF01261 (PFAM); G3DSA:3.20.20.150 (GENE3D);	Xylose isomerase
UNKNOWN
EFY84160.1	432	48.512	nucl	no signal-peptide										Unknown
EFY84228.1	258	30.8099	nucl	no signal-peptide										Unknown
EFY84230.1	258	30.8099	nucl	no signal-peptide										Unknown
EFY84805.1	196	21.7593	mito	no signal-peptide										Unknown
EFY84806.1	196	21.7593	mito	no signal-peptide										Unknown
EFY84902.1	496	54.9271	nucl	no signal-peptide										Unknown
EFY84963.1	353	39.8406	cyto_nucl	no signal-peptide										Unknown
EFY85355.1	235	25.3283	cyto	no signal-peptide										Unknown
EFY85762.1	432	48.512	nucl	no signal-peptide										Unknown
EFY87347.1	112	12.588	nucl	no signal-peptide										Unknown
EFY87396.1	307	34.956	nucl	no signal-peptide										Unknown
EFY90653.1	244	27.8973	nucl	no signal-peptide								IPR010686	PF06884 (PFAM);	Unknown
EFY90688.1	210	22.8284	nucl	no signal-peptide										Unknown
EFY90696.1	258	30.8099	nucl	no signal-peptide										Unknown
EFY90698.1	258	30.884	nucl	no signal-peptide										Unknown
EFY90717.1	210	22.8795	nucl	no signal-peptide										Unknown
EFY90727.1	242	26.3146	nucl	no signal-peptide										Unknown
EFY90728.1	242	26.3407	nucl	no signal-peptide										Unknown
EFY90730.1	403	47.2244	nucl	no signal-peptide										Unknown
EFY92549.1	229	24.6886	cyto	no signal-peptide										Unknown
EFY93564.1	111	12.273	nucl	no signal-peptide										Unknown
EFY93565.1	111	12.273	nucl	no signal-peptide										Unknown
