# Supplementary material for: The genome sequence of the biocontrol fungus Metarhizium anisopliae and comparative genomics of Metarhizium species
Source: BMC Genomics. 2014 Aug 7;15(1):660. doi: 10.1186/1471-2164-15-660 (PMC4133081; doi:10.1186/1471-2164-15-660)
Supplement: Supplementary file 4 — Additional file 4: Orthologs and expanded genes: Groups of orthologs in which the number of proteins belonging to one species was greater than the other two were classified as ‘expanded’. There were 297 expanded groups containing 603 proteins in M. anisopliae, 257 groups containing 562 proteins in M. robertsii and 250 groups containing 540 genes in M. acridum. (XLS 3 MB) [file 12864_2013_6347_MOESM4_ESM.xls]

## Sheet: ALL
Ortholog_Group	#Ma69	#ARSEF23	#CQMa102	Ma69	ARSEF23	CQMa102	Expanded Ma69	Expanded ARSEF23	Expanded CQMa102
1	2	1	1	MA69_10000,MA69_2210	gi|322712659|gb|EFZ04232.1|	gi|322699635|gb|EFY91395.1|	yes	no	no
2	2	2	1	MA69_10001,MA69_7612	gi|322711355|gb|EFZ02928.1|,gi|322712658|gb|EFZ04231.1|	gi|322695326|gb|EFY87136.1|	no	no	no
3	1	1	1	MA69_10002	gi|322712657|gb|EFZ04230.1|	gi|322695328|gb|EFY87138.1|	no	no	no
4	1	1	1	MA69_10004	gi|322712656|gb|EFZ04229.1|	gi|322695327|gb|EFY87137.1|	no	no	no
5	1	1	1	MA69_10005	gi|322712655|gb|EFZ04228.1|	gi|322695330|gb|EFY87140.1|	no	no	no
6	1	1	1	MA69_10006	gi|322712654|gb|EFZ04227.1|	gi|322695331|gb|EFY87141.1|	no	no	no
7	2	2	1	MA69_10008,MA69_2707	gi|322702614|gb|EFY94248.1|,gi|322712653|gb|EFZ04226.1|	gi|322699987|gb|EFY91745.1|	no	no	no
8	2	2	1	MA69_10009,MA69_5494	gi|322706375|gb|EFY97956.1|,gi|322712652|gb|EFZ04225.1|	gi|322695158|gb|EFY86971.1|	no	no	no
9	1	1	1	MA69_1000	gi|322711624|gb|EFZ03197.1|	gi|322693003|gb|EFY84882.1|	no	no	no
10	1	1	1	MA69_10010	gi|322712651|gb|EFZ04224.1|	gi|322695332|gb|EFY87142.1|	no	no	no
11	1	1	1	MA69_10011	gi|322712650|gb|EFZ04223.1|	gi|322695333|gb|EFY87143.1|	no	no	no
12	1	2	3	MA69_10012	gi|322712649|gb|EFZ04222.1|,gi|322703842|gb|EFY95444.1|	gi|322696030|gb|EFY87828.1|,gi|322693166|gb|EFY85037.1|,gi|322695334|gb|EFY87144.1|	no	no	yes
13	2	2	2	MA69_10013,MA69_4972	gi|322703096|gb|EFY94711.1|,gi|322712648|gb|EFZ04221.1|	gi|322693044|gb|EFY84920.1|,gi|322695335|gb|EFY87145.1|	no	no	no
14	1	1	1	MA69_10014	gi|322712647|gb|EFZ04220.1|	gi|322695336|gb|EFY87146.1|	no	no	no
15	1	1	1	MA69_10015	gi|322712646|gb|EFZ04219.1|	gi|322695337|gb|EFY87147.1|	no	no	no
16	2	3	0	MA69_10016,MA69_8391	gi|322705358|gb|EFY96944.1|,gi|322703286|gb|EFY94897.1|,gi|322712645|gb|EFZ04218.1|	*	no	yes	no
17	1	1	0	MA69_10017	gi|322712644|gb|EFZ04217.1|	*	no	no	no
18	2	1	0	MA69_10019,MA69_4956	gi|322703080|gb|EFY94695.1|	*	yes	no	no
19	1	1	1	MA69_1001	gi|322711625|gb|EFZ03198.1|	gi|322693004|gb|EFY84883.1|	no	no	no
20	1	1	2	MA69_10020	gi|322712262|gb|EFZ03835.1|	gi|322695351|gb|EFY87161.1|,gi|322693173|gb|EFY85044.1|	no	no	yes
21	2	2	2	MA69_10021,MA69_3380	gi|322712335|gb|EFZ03908.1|,gi|322712261|gb|EFZ03834.1|	gi|322695350|gb|EFY87160.1|,gi|322694627|gb|EFY86452.1|	no	no	no
22	2	1	2	MA69_10022,MA69_8463	gi|322705135|gb|EFY96723.1|	gi|322692296|gb|EFY84221.1|,gi|322695349|gb|EFY87159.1|	no	no	no
23	2	1	2	MA69_10023,MA69_8464	gi|322705136|gb|EFY96724.1|	gi|322692295|gb|EFY84220.1|,gi|322695348|gb|EFY87158.1|	no	no	no
24	1	1	1	MA69_10024	gi|322712259|gb|EFZ03832.1|	gi|322695347|gb|EFY87157.1|	no	no	no
25	2	2	2	MA69_10025,MA69_10165	gi|322711104|gb|EFZ02678.1|,gi|322703269|gb|EFY94880.1|	gi|322698685|gb|EFY90453.1|,gi|322695346|gb|EFY87156.1|	no	no	no
26	2	2	2	MA69_10026,MA69_10740	gi|322709090|gb|EFZ00666.1|,gi|322703270|gb|EFY94881.1|	gi|322695345|gb|EFY87155.1|,gi|322693027|gb|EFY84904.1|	no	no	no
27	1	1	1	MA69_10027	gi|322703271|gb|EFY94882.1|	gi|322695344|gb|EFY87154.1|	no	no	no
28	2	2	2	MA69_10028,MA69_2520	gi|322704707|gb|EFY96299.1|,gi|322703272|gb|EFY94883.1|	gi|322702035|gb|EFY93783.1|,gi|322695343|gb|EFY87153.1|	no	no	no
29	1	1	1	MA69_10029	gi|322703273|gb|EFY94884.1|	gi|322695342|gb|EFY87152.1|	no	no	no
30	1	1	1	MA69_1002	gi|322711627|gb|EFZ03200.1|	gi|322693005|gb|EFY84884.1|	no	no	no
31	3	3	3	MA69_10030,MA69_116,MA69_6711	gi|322705600|gb|EFY97184.1|,gi|322710083|gb|EFZ01658.1|,gi|322703274|gb|EFY94885.1|	gi|322697966|gb|EFY89740.1|,gi|322702090|gb|EFY93838.1|,gi|322695341|gb|EFY87151.1|	no	no	no
32	1	1	1	MA69_10031	gi|322703275|gb|EFY94886.1|	gi|322695340|gb|EFY87150.1|	no	no	no
33	3	2	2	MA69_10032,MA69_6628,MA69_3990	gi|322703988|gb|EFY95588.1|,gi|322703276|gb|EFY94887.1|	gi|322697584|gb|EFY89362.1|,gi|322695339|gb|EFY87149.1|	yes	no	no
34	1	3	2	MA69_10033	gi|322704039|gb|EFY95639.1|,gi|322704038|gb|EFY95638.1|,gi|322703277|gb|EFY94888.1|	gi|322698123|gb|EFY89896.1|,gi|322698122|gb|EFY89895.1|	no	yes	no
35	2	2	1	MA69_10034,MA69_7607	gi|322709079|gb|EFZ00656.1|,gi|322703278|gb|EFY94889.1|	gi|322695338|gb|EFY87148.1|	no	no	no
36	2	2	2	MA69_10035,MA69_4284	gi|322707561|gb|EFY99139.1|,gi|322703279|gb|EFY94890.1|	gi|322696672|gb|EFY88461.1|,gi|322695355|gb|EFY87165.1|	no	no	no
37	1	1	0	MA69_10036	gi|322703280|gb|EFY94891.1|	*	no	no	no
38	2	2	1	MA69_10037,MA69_4777	gi|322706554|gb|EFY98134.1|,gi|322703281|gb|EFY94892.1|	gi|322695465|gb|EFY87273.1|	no	no	no
39	2	1	1	MA69_10038,MA69_10776	gi|322703282|gb|EFY94893.1|	gi|322695356|gb|EFY87166.1|	yes	no	no
40	1	1	0	MA69_10039	gi|322703283|gb|EFY94894.1|	*	no	no	no
41	1	1	1	MA69_1003	gi|322711628|gb|EFZ03201.1|	gi|322692393|gb|EFY84308.1|	no	no	no
42	1	2	0	MA69_10040	gi|322703289|gb|EFY94900.1|,gi|322711503|gb|EFZ03076.1|	*	no	yes	no
43	2	2	0	MA69_10042,MA69_2158	gi|322704176|gb|EFY95774.1|,gi|322703291|gb|EFY94902.1|	*	no	no	no
44	2	2	0	MA69_10043,MA69_5663	gi|322709046|gb|EFZ00623.1|,gi|322703292|gb|EFY94903.1|	*	no	no	no
45	1	1	0	MA69_10044	gi|322703293|gb|EFY94904.1|	*	no	no	no
46	1	1	0	MA69_10046	gi|322703294|gb|EFY94905.1|	*	no	no	no
47	1	1	0	MA69_10047	gi|322703295|gb|EFY94906.1|	*	no	no	no
48	1	1	1	MA69_10048	gi|322703296|gb|EFY94907.1|	gi|322697074|gb|EFY88858.1|	no	no	no
49	1	1	0	MA69_10049	gi|322703297|gb|EFY94908.1|	*	no	no	no
50	1	1	1	MA69_1004	gi|322711629|gb|EFZ03202.1|	gi|322692395|gb|EFY84310.1|	no	no	no
51	2	2	2	MA69_10050,MA69_4628	gi|322706694|gb|EFY98274.1|,gi|322703298|gb|EFY94909.1|	gi|322700970|gb|EFY92722.1|,gi|322697075|gb|EFY88859.1|	no	no	no
52	1	1	1	MA69_10051	gi|322703299|gb|EFY94910.1|	gi|322697076|gb|EFY88860.1|	no	no	no
53	1	1	1	MA69_10052	gi|322703300|gb|EFY94911.1|	gi|322697077|gb|EFY88861.1|	no	no	no
54	1	1	1	MA69_10053	gi|322703301|gb|EFY94912.1|	gi|322697078|gb|EFY88862.1|	no	no	no
55	1	1	1	MA69_10054	gi|322703302|gb|EFY94913.1|	gi|322697079|gb|EFY88863.1|	no	no	no
56	2	2	2	MA69_10055,MA69_10427	gi|322705328|gb|EFY96915.1|,gi|322703303|gb|EFY94914.1|	gi|322699300|gb|EFY91063.1|,gi|322697081|gb|EFY88865.1|	no	no	no
57	2	2	2	MA69_10057,MA69_6677	gi|322703177|gb|EFY94790.1|,gi|322703305|gb|EFY94916.1|	gi|322694830|gb|EFY86650.1|,gi|322697083|gb|EFY88867.1|	no	no	no
58	1	1	1	MA69_10058	gi|322703306|gb|EFY94917.1|	gi|322697085|gb|EFY88869.1|	no	no	no
59	2	2	1	MA69_10059,MA69_4728	gi|322706599|gb|EFY98179.1|,gi|322703307|gb|EFY94918.1|	gi|322700877|gb|EFY92629.1|	no	no	no
60	1	1	1	MA69_1005	gi|322711630|gb|EFZ03203.1|	gi|322692396|gb|EFY84311.1|	no	no	no
61	2	2	2	MA69_10060,MA69_3737	gi|322708363|gb|EFY99940.1|,gi|322703308|gb|EFY94919.1|	gi|322693203|gb|EFY85072.1|,gi|322697087|gb|EFY88871.1|	no	no	no
62	2	2	2	MA69_10061,MA69_3633	gi|322708467|gb|EFZ00045.1|,gi|322703309|gb|EFY94920.1|	gi|322692709|gb|EFY84602.1|,gi|322697088|gb|EFY88872.1|	no	no	no
63	1	1	1	MA69_10062	gi|322703310|gb|EFY94921.1|	gi|322697089|gb|EFY88873.1|	no	no	no
64	1	1	1	MA69_10063	gi|322703311|gb|EFY94922.1|	gi|322697090|gb|EFY88874.1|	no	no	no
65	1	1	1	MA69_10064	gi|322703312|gb|EFY94923.1|	gi|322697091|gb|EFY88875.1|	no	no	no
66	1	1	1	MA69_10066	gi|322703313|gb|EFY94924.1|	gi|322697092|gb|EFY88876.1|	no	no	no
67	1	1	1	MA69_10068	gi|322703314|gb|EFY94925.1|	gi|322697093|gb|EFY88877.1|	no	no	no
68	1	1	0	MA69_10069	gi|322703315|gb|EFY94926.1|	*	no	no	no
69	2	2	2	MA69_1006,MA69_7465	gi|322707015|gb|EFY98594.1|,gi|322711631|gb|EFZ03204.1|	gi|322701011|gb|EFY92762.1|,gi|322693199|gb|EFY85068.1|	no	no	no
70	1	1	0	MA69_10070	gi|322703332|gb|EFY94943.1|	*	no	no	no
71	1	1	0	MA69_10071	gi|322703334|gb|EFY94945.1|	*	no	no	no
72	1	1	0	MA69_10072	gi|322703335|gb|EFY94946.1|	*	no	no	no
73	3	2	1	MA69_10076,MA69_6644,MA69_5445	gi|322703207|gb|EFY94820.1|,gi|322707638|gb|EFY99216.1|	gi|322694796|gb|EFY86616.1|	yes	no	no
74	2	2	1	MA69_10077,MA69_1986	gi|322712819|gb|EFZ04392.1|,gi|322711429|gb|EFZ03002.1|	gi|322698192|gb|EFY89964.1|	no	no	no
75	1	2	0	MA69_10078	gi|322711430|gb|EFZ03003.1|,gi|322711438|gb|EFZ03011.1|	*	no	yes	no
76	1	1	0	MA69_10079	gi|322711432|gb|EFZ03005.1|	*	no	no	no
77	1	1	1	MA69_1007	gi|322711632|gb|EFZ03205.1|	gi|322693198|gb|EFY85067.1|	no	no	no
78	1	1	1	MA69_10080	gi|322711433|gb|EFZ03006.1|	gi|322695229|gb|EFY87041.1|	no	no	no
79	2	2	2	MA69_10081,MA69_8384	gi|322705365|gb|EFY96951.1|,gi|322711434|gb|EFZ03007.1|	gi|322693893|gb|EFY85738.1|,gi|322695230|gb|EFY87042.1|	no	no	no
80	3	3	3	MA69_10082,MA69_8714,MA69_8383	gi|322710216|gb|EFZ01791.1|,gi|322705366|gb|EFY96952.1|,gi|322711435|gb|EFZ03008.1|	gi|322693895|gb|EFY85740.1|,gi|322699696|gb|EFY91456.1|,gi|322695231|gb|EFY87043.1|	no	no	no
81	2	1	2	MA69_10083,MA69_1853	gi|322711436|gb|EFZ03009.1|	gi|322696031|gb|EFY87829.1|,gi|322695232|gb|EFY87044.1|	no	no	no
82	1	1	1	MA69_10084	gi|322711437|gb|EFZ03010.1|	gi|322695233|gb|EFY87045.1|	no	no	no
83	1	0	1	MA69_10085	*	gi|322695234|gb|EFY87046.1|	no	no	no
84	1	0	1	MA69_10086	*	gi|322695235|gb|EFY87047.1|	no	no	no
85	2	0	0	MA69_10087,MA69_10946	*	*	yes	no	no
86	1	1	1	MA69_10089	gi|322711439|gb|EFZ03012.1|	gi|322695236|gb|EFY87048.1|	no	no	no
87	1	2	1	MA69_1008	gi|322711633|gb|EFZ03206.1|,gi|322712629|gb|EFZ04202.1|	gi|322693197|gb|EFY85066.1|	no	yes	no
88	2	1	2	MA69_10090,MA69_10093	gi|322711440|gb|EFZ03013.1|	gi|322695240|gb|EFY87052.1|,gi|322695237|gb|EFY87049.1|	no	no	no
89	1	1	1	MA69_10092	gi|322711441|gb|EFZ03014.1|	gi|322695238|gb|EFY87050.1|	no	no	no
90	1	1	1	MA69_10096	gi|322711444|gb|EFZ03017.1|	gi|322695242|gb|EFY87054.1|	no	no	no
91	1	1	1	MA69_10097	gi|322711445|gb|EFZ03018.1|	gi|322695243|gb|EFY87055.1|	no	no	no
92	1	1	0	MA69_10098	gi|322711446|gb|EFZ03019.1|	*	no	no	no
93	2	2	1	MA69_10099,MA69_9790	gi|322703340|gb|EFY94950.1|,gi|322704626|gb|EFY96219.1|	gi|322692456|gb|EFY84366.1|	no	no	no
94	3	3	3	MA69_1009,MA69_4876,MA69_10463	gi|322705295|gb|EFY96882.1|,gi|322706463|gb|EFY98043.1|,gi|322711634|gb|EFZ03207.1|	gi|322696096|gb|EFY87893.1|,gi|322699316|gb|EFY91079.1|,gi|322693196|gb|EFY85065.1|	no	no	no
95	2	2	2	MA69_100,MA69_3209	gi|322711020|gb|EFZ02594.1|,gi|322710068|gb|EFZ01643.1|	gi|322699438|gb|EFY91199.1|,gi|322697929|gb|EFY89704.1|	no	no	no
96	2	2	3	MA69_10100,MA69_10962	gi|322706413|gb|EFY97994.1|,gi|322703342|gb|EFY94952.1|	gi|322695134|gb|EFY86947.1|,gi|322695245|gb|EFY87057.1|,gi|322698895|gb|EFY90661.1|	no	no	yes
97	1	2	2	MA69_10101	gi|322703343|gb|EFY94953.1|,gi|322702545|gb|EFY94184.1|	gi|322695905|gb|EFY87706.1|,gi|322698893|gb|EFY90659.1|	no	no	no
98	2	0	2	MA69_10102,MA69_10665	*	gi|322698888|gb|EFY90654.1|,gi|322696386|gb|EFY88179.1|	no	no	no
99	1	1	0	MA69_10104	gi|322703347|gb|EFY94957.1|	*	no	no	no
100	2	2	1	MA69_10105,MA69_10220	gi|322703634|gb|EFY95240.1|,gi|322703348|gb|EFY94958.1|	gi|322695903|gb|EFY87704.1|	no	no	no
101	1	1	1	MA69_10106	gi|322703349|gb|EFY94959.1|	gi|322695902|gb|EFY87703.1|	no	no	no
102	1	1	2	MA69_10107	gi|322703350|gb|EFY94960.1|	gi|322699892|gb|EFY91650.1|,gi|322697663|gb|EFY89440.1|	no	no	yes
103	1	1	0	MA69_10109	gi|322703351|gb|EFY94961.1|	*	no	no	no
104	1	0	1	MA69_1010	*	gi|322693195|gb|EFY85064.1|	no	no	no
105	2	2	2	MA69_10110,MA69_1985	gi|322712820|gb|EFZ04393.1|,gi|322703352|gb|EFY94962.1|	gi|322698191|gb|EFY89963.1|,gi|322696835|gb|EFY88622.1|	no	no	no
106	1	2	2	MA69_10111	gi|322703353|gb|EFY94963.1|,gi|322706179|gb|EFY97760.1|	gi|322695897|gb|EFY87698.1|,gi|322693386|gb|EFY85248.1|	no	no	no
107	1	2	2	MA69_10112	gi|322703354|gb|EFY94964.1|,gi|322705397|gb|EFY96983.1|	gi|322695896|gb|EFY87697.1|,gi|322693385|gb|EFY85247.1|	no	no	no
108	2	2	3	MA69_10113,MA69_3802	gi|322704493|gb|EFY96087.1|,gi|322703355|gb|EFY94965.1|	gi|322700733|gb|EFY92486.1|,gi|322695895|gb|EFY87696.1|,gi|322694471|gb|EFY86300.1|	no	no	yes
109	1	0	1	MA69_10114	*	gi|322695894|gb|EFY87695.1|	no	no	no
110	2	2	2	MA69_10115,MA69_9261	gi|322711787|gb|EFZ03360.1|,gi|322703356|gb|EFY94966.1|	gi|322695893|gb|EFY87694.1|,gi|322693909|gb|EFY85754.1|	no	no	no
111	2	3	2	MA69_10116,MA69_2001	gi|322712806|gb|EFZ04379.1|,gi|322703357|gb|EFY94967.1|,gi|322702544|gb|EFY94183.1|	gi|322698087|gb|EFY89860.1|,gi|322696819|gb|EFY88606.1|	no	yes	no
112	1	1	1	MA69_10117	gi|322703358|gb|EFY94968.1|	gi|322695891|gb|EFY87692.1|	no	no	no
113	2	2	2	MA69_10118,MA69_1992	gi|322712814|gb|EFZ04387.1|,gi|322703359|gb|EFY94969.1|	gi|322698096|gb|EFY89869.1|,gi|322695890|gb|EFY87691.1|	no	no	no
114	1	1	0	MA69_10119	gi|322711452|gb|EFZ03025.1|	*	no	no	no
115	1	1	1	MA69_1011	gi|322711636|gb|EFZ03209.1|	gi|322693823|gb|EFY85671.1|	no	no	no
116	1	1	1	MA69_10120	gi|322703360|gb|EFY94970.1|	gi|322700111|gb|EFY91868.1|	no	no	no
117	1	1	1	MA69_10121	gi|322703361|gb|EFY94971.1|	gi|322695888|gb|EFY87689.1|	no	no	no
118	2	2	2	MA69_10122,MA69_2080	gi|322702835|gb|EFY94458.1|,gi|322703362|gb|EFY94972.1|	gi|322696713|gb|EFY88501.1|,gi|322695887|gb|EFY87688.1|	no	no	no
119	2	2	2	MA69_10123,MA69_2032	gi|322712775|gb|EFZ04348.1|,gi|322703363|gb|EFY94973.1|	gi|322698060|gb|EFY89833.1|,gi|322695886|gb|EFY87687.1|	no	no	no
120	1	1	1	MA69_10124	gi|322703364|gb|EFY94974.1|	gi|322695885|gb|EFY87686.1|	no	no	no
121	2	2	2	MA69_10125,MA69_1917	gi|322712883|gb|EFZ04456.1|,gi|322703365|gb|EFY94975.1|	gi|322700048|gb|EFY91805.1|,gi|322695883|gb|EFY87684.1|	no	no	no
122	1	1	1	MA69_10126	gi|322703366|gb|EFY94976.1|	gi|322695882|gb|EFY87683.1|	no	no	no
123	2	2	3	MA69_10127,MA69_9508	gi|322704557|gb|EFY96151.1|,gi|322703367|gb|EFY94977.1|	gi|322693624|gb|EFY85478.1|,gi|322695881|gb|EFY87682.1|,gi|322695354|gb|EFY87164.1|	no	no	yes
124	2	2	2	MA69_10128,MA69_1918	gi|322712882|gb|EFZ04455.1|,gi|322703368|gb|EFY94978.1|	gi|322700049|gb|EFY91806.1|,gi|322695880|gb|EFY87681.1|	no	no	no
125	2	2	2	MA69_10129,MA69_7622	gi|322711367|gb|EFZ02940.1|,gi|322703369|gb|EFY94979.1|	gi|322694393|gb|EFY86224.1|,gi|322695879|gb|EFY87680.1|	no	no	no
126	1	1	1	MA69_1012	gi|322711637|gb|EFZ03210.1|	gi|322693822|gb|EFY85670.1|	no	no	no
127	1	2	2	MA69_10130	gi|322712520|gb|EFZ04093.1|,gi|322703370|gb|EFY94980.1|	gi|322695366|gb|EFY87175.1|,gi|322695878|gb|EFY87679.1|	no	no	no
128	1	1	0	MA69_10131	gi|322703371|gb|EFY94981.1|	*	no	no	no
129	4	4	3	MA69_10133,MA69_921,MA69_7095,MA69_9499	gi|322703374|gb|EFY94984.1|,gi|322704548|gb|EFY96142.1|,gi|322707377|gb|EFY98956.1|,gi|322711543|gb|EFZ03116.1|	gi|322693654|gb|EFY85507.1|,gi|322695011|gb|EFY86827.1|,gi|322695875|gb|EFY87676.1|	no	no	no
130	1	1	1	MA69_10134	gi|322703376|gb|EFY94986.1|	gi|322695874|gb|EFY87675.1|	no	no	no
131	2	2	1	MA69_10136,MA69_10737	gi|322703595|gb|EFY95201.1|,gi|322703378|gb|EFY94988.1|	gi|322695872|gb|EFY87673.1|	no	no	no
132	2	2	2	MA69_10137,MA69_5691	gi|322709023|gb|EFZ00600.1|,gi|322703379|gb|EFY94989.1|	gi|322695991|gb|EFY87790.1|,gi|322695871|gb|EFY87672.1|	no	no	no
133	2	2	2	MA69_10138,MA69_419	gi|322711308|gb|EFZ02882.1|,gi|322703380|gb|EFY94990.1|	gi|322700608|gb|EFY92362.1|,gi|322695870|gb|EFY87671.1|	no	no	no
134	2	2	2	MA69_10139,MA69_6476	gi|322703381|gb|EFY94991.1|,gi|322706127|gb|EFY97709.1|	gi|322700108|gb|EFY91865.1|,gi|322695869|gb|EFY87670.1|	no	no	no
135	2	3	2	MA69_1013,MA69_10863	gi|322703807|gb|EFY95410.1|,gi|322703809|gb|EFY95412.1|,gi|322711638|gb|EFZ03211.1|	gi|322693821|gb|EFY85669.1|,gi|322692684|gb|EFY84579.1|	no	yes	no
136	1	1	1	MA69_10140	gi|322703382|gb|EFY94992.1|	gi|322695868|gb|EFY87669.1|	no	no	no
137	1	1	1	MA69_10141	gi|322703383|gb|EFY94993.1|	gi|322695867|gb|EFY87668.1|	no	no	no
138	1	1	0	MA69_10142	gi|322703384|gb|EFY94994.1|	*	no	no	no
139	1	1	0	MA69_10143	gi|322703385|gb|EFY94995.1|	*	no	no	no
140	3	3	3	MA69_10144,MA69_7896,MA69_4131	gi|322706273|gb|EFY97854.1|,gi|322709239|gb|EFZ00815.1|,gi|322703386|gb|EFY94996.1|	gi|322692792|gb|EFY84681.1|,gi|322699374|gb|EFY91136.1|,gi|322695864|gb|EFY87665.1|	no	no	no
141	1	1	1	MA69_10145	gi|322703387|gb|EFY94997.1|	gi|322695863|gb|EFY87664.1|	no	no	no
142	2	2	1	MA69_10146,MA69_10510	gi|322704851|gb|EFY96442.1|,gi|322703388|gb|EFY94998.1|	gi|322692400|gb|EFY84314.1|	no	no	no
143	1	1	0	MA69_10147	gi|322703389|gb|EFY94999.1|	*	no	no	no
144	1	1	0	MA69_10149	gi|322703402|gb|EFY95012.1|	*	no	no	no
145	1	1	1	MA69_1014	gi|322711639|gb|EFZ03212.1|	gi|322693820|gb|EFY85668.1|	no	no	no
146	1	1	1	MA69_10150	gi|322703401|gb|EFY95011.1|	gi|322695860|gb|EFY87661.1|	no	no	no
147	1	1	2	MA69_10151	gi|322703400|gb|EFY95010.1|	gi|322695859|gb|EFY87660.1|,gi|322693049|gb|EFY84925.1|	no	no	yes
148	1	1	0	MA69_10152	gi|322703399|gb|EFY95009.1|	*	no	no	no
149	2	2	2	MA69_10153,MA69_3225	gi|322711035|gb|EFZ02609.1|,gi|322703398|gb|EFY95008.1|	gi|322698754|gb|EFY90522.1|,gi|322695857|gb|EFY87658.1|	no	no	no
150	2	2	2	MA69_10154,MA69_4148	gi|322706290|gb|EFY97871.1|,gi|322703397|gb|EFY95007.1|	gi|322692350|gb|EFY84269.1|,gi|322695856|gb|EFY87657.1|	no	no	no
151	2	2	0	MA69_10155,MA69_7038	gi|322703396|gb|EFY95006.1|,gi|322703390|gb|EFY95000.1|	*	no	no	no
152	2	2	1	MA69_10157,MA69_9866	gi|322704442|gb|EFY96037.1|,gi|322703394|gb|EFY95004.1|	gi|322692918|gb|EFY84801.1|	no	no	no
153	1	1	1	MA69_10158	gi|322703392|gb|EFY95002.1|	gi|322694836|gb|EFY86656.1|	no	no	no
154	1	1	1	MA69_1015	gi|322711640|gb|EFZ03213.1|	gi|322693819|gb|EFY85667.1|	no	no	no
155	1	1	1	MA69_10162	gi|322711107|gb|EFZ02681.1|	gi|322698682|gb|EFY90450.1|	no	no	no
156	2	2	1	MA69_10163,MA69_6405	gi|322702725|gb|EFY94353.1|,gi|322711106|gb|EFZ02680.1|	gi|322698683|gb|EFY90451.1|	no	no	no
157	1	1	1	MA69_10164	gi|322711105|gb|EFZ02679.1|	gi|322698684|gb|EFY90452.1|	no	no	no
158	1	1	1	MA69_10166	gi|322711103|gb|EFZ02677.1|	gi|322698686|gb|EFY90454.1|	no	no	no
159	1	0	1	MA69_10167	*	gi|322698687|gb|EFY90455.1|	no	no	no
160	1	1	1	MA69_10168	gi|322711101|gb|EFZ02675.1|	gi|322698688|gb|EFY90456.1|	no	no	no
161	1	1	1	MA69_10169	gi|322711100|gb|EFZ02674.1|	gi|322698689|gb|EFY90457.1|	no	no	no
162	1	1	1	MA69_1016	gi|322711641|gb|EFZ03214.1|	gi|322693818|gb|EFY85666.1|	no	no	no
163	1	1	1	MA69_10171	gi|322711098|gb|EFZ02672.1|	gi|322698691|gb|EFY90459.1|	no	no	no
164	1	1	1	MA69_10172	gi|322711097|gb|EFZ02671.1|	gi|322698692|gb|EFY90460.1|	no	no	no
165	2	2	2	MA69_10173,MA69_1965	gi|322712839|gb|EFZ04412.1|,gi|322711096|gb|EFZ02670.1|	gi|322698173|gb|EFY89945.1|,gi|322698693|gb|EFY90461.1|	no	no	no
166	1	1	1	MA69_10174	gi|322711095|gb|EFZ02669.1|	gi|322698694|gb|EFY90462.1|	no	no	no
167	1	1	1	MA69_10175	gi|322711094|gb|EFZ02668.1|	gi|322698695|gb|EFY90463.1|	no	no	no
168	1	1	1	MA69_10176	gi|322711093|gb|EFZ02667.1|	gi|322698696|gb|EFY90464.1|	no	no	no
169	1	1	1	MA69_10177	gi|322711092|gb|EFZ02666.1|	gi|322698697|gb|EFY90465.1|	no	no	no
170	1	1	1	MA69_10178	gi|322711091|gb|EFZ02665.1|	gi|322698698|gb|EFY90466.1|	no	no	no
171	1	0	1	MA69_10179	*	gi|322698699|gb|EFY90467.1|	no	no	no
172	1	1	1	MA69_1017	gi|322711642|gb|EFZ03215.1|	gi|322693817|gb|EFY85665.1|	no	no	no
173	1	1	1	MA69_10180	gi|322702540|gb|EFY94180.1|	gi|322693310|gb|EFY85175.1|	no	no	no
174	1	1	1	MA69_10181	gi|322702539|gb|EFY94179.1|	gi|322693498|gb|EFY85356.1|	no	no	no
175	1	1	0	MA69_10182	gi|322702538|gb|EFY94178.1|	*	no	no	no
176	2	2	0	MA69_10183,MA69_2661	gi|322703553|gb|EFY95160.1|,gi|322702537|gb|EFY94177.1|	*	no	no	no
177	1	1	1	MA69_10184	gi|322702536|gb|EFY94176.1|	gi|322693500|gb|EFY85358.1|	no	no	no
178	1	1	1	MA69_10185	gi|322702535|gb|EFY94175.1|	gi|322693501|gb|EFY85359.1|	no	no	no
179	1	1	1	MA69_10186	gi|322702534|gb|EFY94174.1|	gi|322693502|gb|EFY85360.1|	no	no	no
180	2	2	2	MA69_10187,MA69_2866	gi|322710683|gb|EFZ02257.1|,gi|322702533|gb|EFY94173.1|	gi|322692625|gb|EFY84523.1|,gi|322693503|gb|EFY85361.1|	no	no	no
181	1	1	1	MA69_10188	gi|322702532|gb|EFY94172.1|	gi|322693504|gb|EFY85362.1|	no	no	no
182	1	1	1	MA69_10189	gi|322702531|gb|EFY94171.1|	gi|322693505|gb|EFY85363.1|	no	no	no
183	1	1	1	MA69_1018	gi|322711643|gb|EFZ03216.1|	gi|322693816|gb|EFY85664.1|	no	no	no
184	2	1	1	MA69_10190,MA69_5960	gi|322708765|gb|EFZ00342.1|	gi|322699184|gb|EFY90948.1|	yes	no	no
185	2	2	1	MA69_10191,MA69_1987	gi|322712818|gb|EFZ04391.1|,gi|322702530|gb|EFY94170.1|	gi|322698100|gb|EFY89873.1|	no	no	no
186	2	2	2	MA69_10192,MA69_7536	gi|322704912|gb|EFY96502.1|,gi|322702529|gb|EFY94169.1|	gi|322697659|gb|EFY89436.1|,gi|322693506|gb|EFY85364.1|	no	no	no
187	1	2	2	MA69_10193	gi|322703109|gb|EFY94724.1|,gi|322702528|gb|EFY94168.1|	gi|322693507|gb|EFY85365.1|,gi|322696720|gb|EFY88508.1|	no	no	no
188	1	1	1	MA69_10195	gi|322703657|gb|EFY95263.1|	gi|322693424|gb|EFY85285.1|	no	no	no
189	1	1	1	MA69_10196	gi|322703656|gb|EFY95262.1|	gi|322693423|gb|EFY85284.1|	no	no	no
190	1	0	1	MA69_10197	*	gi|322698092|gb|EFY89865.1|	no	no	no
191	1	1	1	MA69_10198	gi|322703655|gb|EFY95261.1|	gi|322693422|gb|EFY85283.1|	no	no	no
192	1	1	1	MA69_10199	gi|322703654|gb|EFY95260.1|	gi|322693421|gb|EFY85282.1|	no	no	no
193	1	1	1	MA69_1019	gi|322711644|gb|EFZ03217.1|	gi|322693815|gb|EFY85663.1|	no	no	no
194	1	1	1	MA69_101	gi|322710069|gb|EFZ01644.1|	gi|322697930|gb|EFY89705.1|	no	no	no
195	2	2	2	MA69_10200,MA69_8695	gi|322710231|gb|EFZ01806.1|,gi|322703653|gb|EFY95259.1|	gi|322699679|gb|EFY91439.1|,gi|322693418|gb|EFY85279.1|	no	no	no
196	1	1	1	MA69_10202	gi|322703651|gb|EFY95257.1|	gi|322693417|gb|EFY85278.1|	no	no	no
197	2	2	1	MA69_10204,MA69_5199	gi|322711985|gb|EFZ03558.1|,gi|322703650|gb|EFY95256.1|	gi|322692607|gb|EFY84506.1|	no	no	no
198	1	2	1	MA69_10205	gi|322703649|gb|EFY95255.1|,gi|322702381|gb|EFY94038.1|	gi|322692670|gb|EFY84565.1|	no	yes	no
199	1	1	1	MA69_10206	gi|322703648|gb|EFY95254.1|	gi|322694175|gb|EFY86012.1|	no	no	no
200	1	1	1	MA69_10207	gi|322703647|gb|EFY95253.1|	gi|322694174|gb|EFY86011.1|	no	no	no
201	1	1	1	MA69_10208	gi|322703646|gb|EFY95252.1|	gi|322694173|gb|EFY86010.1|	no	no	no
202	2	2	2	MA69_10209,MA69_3203	gi|322703645|gb|EFY95251.1|,gi|322711015|gb|EFZ02589.1|	gi|322699444|gb|EFY91205.1|,gi|322694172|gb|EFY86009.1|	no	no	no
203	2	2	2	MA69_1020,MA69_5219	gi|322712004|gb|EFZ03577.1|,gi|322711645|gb|EFZ03218.1|	gi|322694732|gb|EFY86554.1|,gi|322693814|gb|EFY85662.1|	no	no	no
204	2	2	1	MA69_10210,MA69_221	gi|322703644|gb|EFY95250.1|,gi|322711139|gb|EFZ02713.1|	gi|322697364|gb|EFY89144.1|	no	no	no
205	2	2	1	MA69_10211,MA69_1861	gi|322703838|gb|EFY95440.1|,gi|322703643|gb|EFY95249.1|	gi|322694170|gb|EFY86007.1|	no	no	no
206	2	2	1	MA69_10212,MA69_6019	gi|322708652|gb|EFZ00229.1|,gi|322703642|gb|EFY95248.1|	gi|322698021|gb|EFY89795.1|	no	no	no
207	1	1	1	MA69_10213	gi|322703641|gb|EFY95247.1|	gi|322692222|gb|EFY84161.1|	no	no	no
208	1	1	0	MA69_10214	gi|322703640|gb|EFY95246.1|	*	no	no	no
209	1	1	1	MA69_10215	gi|322703639|gb|EFY95245.1|	gi|322694168|gb|EFY86005.1|	no	no	no
210	1	1	1	MA69_10216	gi|322703638|gb|EFY95244.1|	gi|322701949|gb|EFY93697.1|	no	no	no
211	1	1	0	MA69_10217	gi|322703637|gb|EFY95243.1|	*	no	no	no
212	2	1	1	MA69_10218,MA69_8581	gi|322703636|gb|EFY95242.1|	gi|322697809|gb|EFY89585.1|	yes	no	no
213	1	1	0	MA69_10219	gi|322703635|gb|EFY95241.1|	*	no	no	no
214	1	1	1	MA69_1021	gi|322711646|gb|EFZ03219.1|	gi|322693813|gb|EFY85661.1|	no	no	no
215	2	2	1	MA69_10221,MA69_9081	gi|322705497|gb|EFY97082.1|,gi|322703633|gb|EFY95239.1|	gi|322701329|gb|EFY93079.1|	no	no	no
216	2	2	0	MA69_10222,MA69_5968	gi|322708605|gb|EFZ00182.1|,gi|322703632|gb|EFY95238.1|	*	no	no	no
217	2	1	1	MA69_10229,MA69_7104	gi|322707369|gb|EFY98948.1|	gi|322702199|gb|EFY93947.1|	yes	no	no
218	1	1	1	MA69_1022	gi|322711647|gb|EFZ03220.1|	gi|322693812|gb|EFY85660.1|	no	no	no
219	2	1	0	MA69_10232,MA69_8120	gi|322710444|gb|EFZ02019.1|	*	yes	no	no
220	1	1	0	MA69_10237	gi|322702684|gb|EFY94314.1|	*	no	no	no
221	1	1	0	MA69_10238	gi|322702685|gb|EFY94315.1|	*	no	no	no
222	1	1	0	MA69_10239	gi|322702686|gb|EFY94316.1|	*	no	no	no
223	1	1	1	MA69_1023	gi|322711648|gb|EFZ03221.1|	gi|322693811|gb|EFY85659.1|	no	no	no
224	1	1	0	MA69_10240	gi|322702687|gb|EFY94317.1|	*	no	no	no
225	2	2	1	MA69_10241,MA69_8186	gi|322704982|gb|EFY96572.1|,gi|322702688|gb|EFY94318.1|	gi|322699430|gb|EFY91192.1|	no	no	no
226	2	2	0	MA69_10242,MA69_1851	gi|322702689|gb|EFY94319.1|,gi|322711132|gb|EFZ02706.1|	*	no	no	no
227	2	2	1	MA69_10243,MA69_3133	gi|322710949|gb|EFZ02523.1|,gi|322702690|gb|EFY94320.1|	gi|322699510|gb|EFY91271.1|	no	no	no
228	2	2	0	MA69_10244,MA69_10834	gi|322706188|gb|EFY97769.1|,gi|322702691|gb|EFY94321.1|	*	no	no	no
229	2	2	1	MA69_10245,MA69_2713	gi|322702622|gb|EFY94256.1|,gi|322702692|gb|EFY94322.1|	gi|322699994|gb|EFY91752.1|	no	no	no
230	1	1	0	MA69_10246	gi|322702693|gb|EFY94323.1|	*	no	no	no
231	1	1	0	MA69_10247	gi|322702694|gb|EFY94324.1|	*	no	no	no
232	2	2	1	MA69_10248,MA69_8163	gi|322702899|gb|EFY94519.1|,gi|322702695|gb|EFY94325.1|	gi|322694592|gb|EFY86418.1|	no	no	no
233	1	1	0	MA69_10249	gi|322702696|gb|EFY94326.1|	*	no	no	no
234	1	1	1	MA69_1024	gi|322711649|gb|EFZ03222.1|	gi|322693810|gb|EFY85658.1|	no	no	no
235	2	1	0	MA69_10251,MA69_1854	gi|322704641|gb|EFY96234.1|	*	yes	no	no
236	1	1	0	MA69_10252	gi|322704642|gb|EFY96235.1|	*	no	no	no
237	1	1	0	MA69_10253	gi|322704643|gb|EFY96236.1|	*	no	no	no
238	2	2	1	MA69_10254,MA69_10355	gi|322704369|gb|EFY95965.1|,gi|322704644|gb|EFY96237.1|	gi|322692494|gb|EFY84401.1|	no	no	no
239	1	1	0	MA69_10255	gi|322704645|gb|EFY96238.1|	*	no	no	no
240	1	1	0	MA69_10256	gi|322704646|gb|EFY96239.1|	*	no	no	no
241	2	2	0	MA69_10257,MA69_9860	gi|322704432|gb|EFY96027.1|,gi|322704647|gb|EFY96240.1|	*	no	no	no
242	2	3	0	MA69_10258,MA69_9859	gi|322704431|gb|EFY96026.1|,gi|322702813|gb|EFY94437.1|,gi|322704648|gb|EFY96241.1|	*	no	yes	no
243	2	1	2	MA69_10259,MA69_9919	gi|322704649|gb|EFY96242.1|	gi|322693902|gb|EFY85747.1|,gi|322693660|gb|EFY85513.1|	no	no	no
244	1	1	1	MA69_1025	gi|322711650|gb|EFZ03223.1|	gi|322693809|gb|EFY85657.1|	no	no	no
245	1	1	0	MA69_10260	gi|322704650|gb|EFY96243.1|	*	no	no	no
246	1	1	0	MA69_10261	gi|322704651|gb|EFY96244.1|	*	no	no	no
247	2	2	1	MA69_10262,MA69_5142	gi|322711922|gb|EFZ03495.1|,gi|322704652|gb|EFY96245.1|	gi|322700167|gb|EFY91923.1|	no	no	no
248	2	2	1	MA69_10263,MA69_8749	gi|322710186|gb|EFZ01761.1|,gi|322704653|gb|EFY96246.1|	gi|322698298|gb|EFY90069.1|	no	no	no
249	2	2	0	MA69_10264,MA69_4079	gi|322706230|gb|EFY97811.1|,gi|322704654|gb|EFY96247.1|	*	no	no	no
250	1	1	0	MA69_10265	gi|322704655|gb|EFY96248.1|	*	no	no	no
251	1	1	0	MA69_10266	gi|322704656|gb|EFY96249.1|	*	no	no	no
252	2	2	1	MA69_10267,MA69_6865	gi|322705746|gb|EFY97330.1|,gi|322704657|gb|EFY96250.1|	gi|322701470|gb|EFY93219.1|	no	no	no
253	1	1	0	MA69_10268	gi|322704658|gb|EFY96251.1|	*	no	no	no
254	1	1	0	MA69_10270	gi|322704660|gb|EFY96253.1|	*	no	no	no
255	2	2	2	MA69_10271,MA69_8413	gi|322705098|gb|EFY96686.1|,gi|322704661|gb|EFY96254.1|	gi|322696832|gb|EFY88619.1|,gi|322700799|gb|EFY92552.1|	no	no	no
256	1	1	1	MA69_10272	gi|322704662|gb|EFY96255.1|	gi|322700800|gb|EFY92553.1|	no	no	no
257	1	1	1	MA69_10273	gi|322704663|gb|EFY96256.1|	gi|322700801|gb|EFY92554.1|	no	no	no
258	1	1	1	MA69_10274	gi|322704664|gb|EFY96257.1|	gi|322700802|gb|EFY92555.1|	no	no	no
259	2	3	1	MA69_10275,MA69_8414	gi|322705097|gb|EFY96685.1|,gi|322706209|gb|EFY97790.1|,gi|322704665|gb|EFY96258.1|	gi|322701939|gb|EFY93687.1|	no	yes	no
260	1	1	1	MA69_10276	gi|322704666|gb|EFY96259.1|	gi|322700803|gb|EFY92556.1|	no	no	no
261	1	1	2	MA69_10278	gi|322704667|gb|EFY96260.1|	gi|322700804|gb|EFY92557.1|,gi|322696285|gb|EFY88079.1|	no	no	yes
262	2	1	2	MA69_10279,MA69_1885	gi|322712913|gb|EFZ04486.1|	gi|322700019|gb|EFY91776.1|,gi|322700805|gb|EFY92558.1|	no	no	no
263	1	1	1	MA69_1027	gi|322711651|gb|EFZ03224.1|	gi|322693808|gb|EFY85656.1|	no	no	no
264	2	2	1	MA69_10280,MA69_1884	gi|322712914|gb|EFZ04487.1|,gi|322704668|gb|EFY96261.1|	gi|322700018|gb|EFY91775.1|	no	no	no
265	1	1	0	MA69_10281	gi|322704669|gb|EFY96262.1|	*	no	no	no
266	1	1	1	MA69_10282	gi|322704670|gb|EFY96263.1|	gi|322700808|gb|EFY92561.1|	no	no	no
267	1	1	0	MA69_10283	gi|322704671|gb|EFY96264.1|	*	no	no	no
268	1	1	0	MA69_10285	gi|322704312|gb|EFY95908.1|	*	no	no	no
269	2	1	0	MA69_10289,MA69_9598	gi|322703162|gb|EFY94776.1|	*	yes	no	no
270	1	1	1	MA69_1028	gi|322711652|gb|EFZ03225.1|	gi|322693807|gb|EFY85655.1|	no	no	no
271	2	1	0	MA69_10290,MA69_10695	gi|322705412|gb|EFY96998.1|	*	yes	no	no
272	2	2	2	MA69_10292,MA69_6514	gi|322706097|gb|EFY97679.1|,gi|322704314|gb|EFY95910.1|	gi|322700147|gb|EFY91904.1|,gi|322699350|gb|EFY91112.1|	no	no	no
273	1	1	1	MA69_10293	gi|322704315|gb|EFY95911.1|	gi|322699349|gb|EFY91111.1|	no	no	no
274	1	0	1	MA69_10294	*	gi|322699348|gb|EFY91110.1|	no	no	no
275	1	1	1	MA69_10295	gi|322704316|gb|EFY95912.1|	gi|322699347|gb|EFY91109.1|	no	no	no
276	2	2	2	MA69_10296,MA69_5921	gi|322708804|gb|EFZ00381.1|,gi|322704317|gb|EFY95913.1|	gi|322699145|gb|EFY90909.1|,gi|322699346|gb|EFY91108.1|	no	no	no
277	1	1	1	MA69_10297	gi|322704318|gb|EFY95914.1|	gi|322699345|gb|EFY91107.1|	no	no	no
278	1	0	1	MA69_10298	*	gi|322695129|gb|EFY86942.1|	no	no	no
279	1	1	1	MA69_1029	gi|322711653|gb|EFZ03226.1|	gi|322693806|gb|EFY85654.1|	no	no	no
280	2	2	1	MA69_102,MA69_3713	gi|322708388|gb|EFY99965.1|,gi|322710070|gb|EFZ01645.1|	gi|322699386|gb|EFY91148.1|	no	no	no
281	1	1	1	MA69_10301	gi|322704319|gb|EFY95915.1|	gi|322699344|gb|EFY91106.1|	no	no	no
282	1	1	1	MA69_10302	gi|322704320|gb|EFY95916.1|	gi|322699343|gb|EFY91105.1|	no	no	no
283	1	0	1	MA69_10303	*	gi|322699342|gb|EFY91104.1|	no	no	no
284	1	1	1	MA69_10304	gi|322704321|gb|EFY95917.1|	gi|322699341|gb|EFY91103.1|	no	no	no
285	1	1	1	MA69_10305	gi|322704322|gb|EFY95918.1|	gi|322699340|gb|EFY91102.1|	no	no	no
286	1	1	1	MA69_10306	gi|322704323|gb|EFY95919.1|	gi|322699339|gb|EFY91101.1|	no	no	no
287	1	1	1	MA69_10308	gi|322704324|gb|EFY95920.1|	gi|322699337|gb|EFY91099.1|	no	no	no
288	1	1	1	MA69_10310	gi|322704325|gb|EFY95921.1|	gi|322699334|gb|EFY91096.1|	no	no	no
289	1	1	1	MA69_10311	gi|322704326|gb|EFY95922.1|	gi|322699333|gb|EFY91095.1|	no	no	no
290	1	1	0	MA69_10312	gi|322704327|gb|EFY95923.1|	*	no	no	no
291	2	2	1	MA69_10315,MA69_5522	gi|322706399|gb|EFY97980.1|,gi|322704328|gb|EFY95924.1|	gi|322695142|gb|EFY86955.1|	no	no	no
292	1	1	0	MA69_10316	gi|322704329|gb|EFY95925.1|	*	no	no	no
293	1	1	0	MA69_10317	gi|322704331|gb|EFY95927.1|	*	no	no	no
294	1	1	1	MA69_10319	gi|322704332|gb|EFY95928.1|	gi|322696410|gb|EFY88203.1|	no	no	no
295	1	1	1	MA69_1031	gi|322711654|gb|EFZ03227.1|	gi|322693804|gb|EFY85652.1|	no	no	no
296	1	1	1	MA69_10320	gi|322704333|gb|EFY95929.1|	gi|322696409|gb|EFY88202.1|	no	no	no
297	1	1	1	MA69_10321	gi|322704334|gb|EFY95930.1|	gi|322696408|gb|EFY88201.1|	no	no	no
298	1	1	1	MA69_10322	gi|322704335|gb|EFY95931.1|	gi|322696407|gb|EFY88200.1|	no	no	no
299	1	1	1	MA69_10323	gi|322704336|gb|EFY95932.1|	gi|322696406|gb|EFY88199.1|	no	no	no
300	1	1	1	MA69_10324	gi|322704337|gb|EFY95933.1|	gi|322696405|gb|EFY88198.1|	no	no	no
301	1	1	1	MA69_10325	gi|322704338|gb|EFY95934.1|	gi|322696404|gb|EFY88197.1|	no	no	no
302	1	1	1	MA69_10326	gi|322704339|gb|EFY95935.1|	gi|322696403|gb|EFY88196.1|	no	no	no
303	1	0	1	MA69_10327	*	gi|322696402|gb|EFY88195.1|	no	no	no
304	1	1	1	MA69_10328	gi|322704340|gb|EFY95936.1|	gi|322696401|gb|EFY88194.1|	no	no	no
305	1	1	1	MA69_10329	gi|322704341|gb|EFY95937.1|	gi|322696400|gb|EFY88193.1|	no	no	no
306	2	2	2	MA69_1032,MA69_3734	gi|322708367|gb|EFY99944.1|,gi|322711655|gb|EFZ03228.1|	gi|322693226|gb|EFY85094.1|,gi|322693803|gb|EFY85651.1|	no	no	no
307	3	2	2	MA69_10330,MA69_8236,MA69_2091	gi|322710370|gb|EFZ01945.1|,gi|322704342|gb|EFY95938.1|	gi|322694095|gb|EFY85934.1|,gi|322696399|gb|EFY88192.1|	yes	no	no
308	1	1	1	MA69_10331	gi|322704343|gb|EFY95939.1|	gi|322696398|gb|EFY88191.1|	no	no	no
309	1	1	1	MA69_10332	gi|322704344|gb|EFY95940.1|	gi|322696397|gb|EFY88190.1|	no	no	no
310	1	1	1	MA69_10333	gi|322704345|gb|EFY95941.1|	gi|322696396|gb|EFY88189.1|	no	no	no
311	1	1	1	MA69_10335	gi|322704347|gb|EFY95943.1|	gi|322696394|gb|EFY88187.1|	no	no	no
312	1	1	1	MA69_10336	gi|322704348|gb|EFY95944.1|	gi|322696393|gb|EFY88186.1|	no	no	no
313	2	2	1	MA69_10338,MA69_9203	gi|322711845|gb|EFZ03418.1|,gi|322704350|gb|EFY95946.1|	gi|322694632|gb|EFY86456.1|	no	no	no
314	1	1	1	MA69_10339	gi|322704351|gb|EFY95947.1|	gi|322696390|gb|EFY88183.1|	no	no	no
315	1	1	0	MA69_1033	gi|322711656|gb|EFZ03229.1|	*	no	no	no
316	1	1	0	MA69_10341	gi|322704352|gb|EFY95948.1|	*	no	no	no
317	1	1	1	MA69_10342	gi|322704353|gb|EFY95949.1|	gi|322696388|gb|EFY88181.1|	no	no	no
318	1	1	1	MA69_10343	gi|322704354|gb|EFY95950.1|	gi|322696387|gb|EFY88180.1|	no	no	no
319	1	1	0	MA69_10345	gi|322704356|gb|EFY95952.1|	*	no	no	no
320	2	2	2	MA69_10346,MA69_2215	gi|322709971|gb|EFZ01546.1|,gi|322704358|gb|EFY95954.1|	gi|322697833|gb|EFY89608.1|,gi|322699948|gb|EFY91706.1|	no	no	no
321	2	2	2	MA69_10347,MA69_1577	gi|322712479|gb|EFZ04052.1|,gi|322704360|gb|EFY95956.1|	gi|322695408|gb|EFY87217.1|,gi|322696385|gb|EFY88178.1|	no	no	no
322	1	1	1	MA69_10348	gi|322704363|gb|EFY95959.1|	gi|322692500|gb|EFY84407.1|	no	no	no
323	1	1	1	MA69_10349	gi|322704364|gb|EFY95960.1|	gi|322692499|gb|EFY84406.1|	no	no	no
324	1	1	1	MA69_1034	gi|322711657|gb|EFZ03230.1|	gi|322693802|gb|EFY85650.1|	no	no	no
325	1	1	2	MA69_10350	gi|322704365|gb|EFY95961.1|	gi|322700073|gb|EFY91830.1|,gi|322700679|gb|EFY92432.1|	no	no	yes
326	1	1	1	MA69_10351	gi|322704366|gb|EFY95962.1|	gi|322692498|gb|EFY84405.1|	no	no	no
327	1	0	1	MA69_10352	*	gi|322692497|gb|EFY84404.1|	no	no	no
328	1	1	1	MA69_10353	gi|322704367|gb|EFY95963.1|	gi|322692496|gb|EFY84403.1|	no	no	no
329	2	2	1	MA69_10356,MA69_8506	gi|322705175|gb|EFY96763.1|,gi|322704370|gb|EFY95966.1|	gi|322692493|gb|EFY84400.1|	no	no	no
330	2	2	1	MA69_10357,MA69_3406	gi|322712308|gb|EFZ03881.1|,gi|322704371|gb|EFY95967.1|	gi|322692492|gb|EFY84399.1|	no	no	no
331	2	2	1	MA69_10358,MA69_6424	gi|322711457|gb|EFZ03030.1|,gi|322704372|gb|EFY95968.1|	gi|322692491|gb|EFY84398.1|	no	no	no
332	1	1	1	MA69_10359	gi|322704373|gb|EFY95969.1|	gi|322692490|gb|EFY84397.1|	no	no	no
333	1	1	1	MA69_1035	gi|322711658|gb|EFZ03231.1|	gi|322693801|gb|EFY85649.1|	no	no	no
334	1	1	1	MA69_10360	gi|322704374|gb|EFY95970.1|	gi|322692489|gb|EFY84396.1|	no	no	no
335	1	1	0	MA69_10361	gi|322704375|gb|EFY95971.1|	*	no	no	no
336	2	2	1	MA69_10362,MA69_7867	gi|322709264|gb|EFZ00840.1|,gi|322704376|gb|EFY95972.1|	gi|322699585|gb|EFY91345.1|	no	no	no
337	2	1	2	MA69_10363,MA69_3168	gi|322710984|gb|EFZ02558.1|	gi|322699475|gb|EFY91236.1|,gi|322694437|gb|EFY86267.1|	no	no	no
338	2	2	3	MA69_10364,MA69_4176	gi|322706316|gb|EFY97897.1|,gi|322704377|gb|EFY95973.1|	gi|322694424|gb|EFY86254.1|,gi|322692884|gb|EFY84768.1|,gi|322701598|gb|EFY93347.1|	no	no	yes
339	2	2	1	MA69_10366,MA69_5513	gi|322706391|gb|EFY97972.1|,gi|322710521|gb|EFZ02095.1|	gi|322699252|gb|EFY91015.1|	no	no	no
340	2	1	1	MA69_10367,MA69_1704	gi|322712601|gb|EFZ04174.1|	gi|322694208|gb|EFY86044.1|	yes	no	no
341	1	0	1	MA69_10368	*	gi|322699253|gb|EFY91016.1|	no	no	no
342	1	1	1	MA69_10369	gi|322710523|gb|EFZ02097.1|	gi|322699254|gb|EFY91017.1|	no	no	no
343	2	1	2	MA69_1036,MA69_2509	gi|322711659|gb|EFZ03232.1|	gi|322702024|gb|EFY93772.1|,gi|322693800|gb|EFY85648.1|	no	no	no
344	1	1	1	MA69_10370	gi|322710524|gb|EFZ02098.1|	gi|322699255|gb|EFY91018.1|	no	no	no
345	1	1	1	MA69_10371	gi|322710525|gb|EFZ02099.1|	gi|322699256|gb|EFY91019.1|	no	no	no
346	1	1	1	MA69_10373	gi|322710526|gb|EFZ02100.1|	gi|322699257|gb|EFY91020.1|	no	no	no
347	1	1	1	MA69_10374	gi|322710527|gb|EFZ02101.1|	gi|322699258|gb|EFY91021.1|	no	no	no
348	1	1	1	MA69_10375	gi|322710528|gb|EFZ02102.1|	gi|322699259|gb|EFY91022.1|	no	no	no
349	1	1	1	MA69_10376	gi|322710529|gb|EFZ02103.1|	gi|322699260|gb|EFY91023.1|	no	no	no
350	1	1	1	MA69_10377	gi|322710530|gb|EFZ02104.1|	gi|322699261|gb|EFY91024.1|	no	no	no
351	1	1	1	MA69_10378	gi|322710531|gb|EFZ02105.1|	gi|322699262|gb|EFY91025.1|	no	no	no
352	1	1	1	MA69_1037	gi|322711660|gb|EFZ03233.1|	gi|322693799|gb|EFY85647.1|	no	no	no
353	1	1	1	MA69_10381	gi|322710533|gb|EFZ02107.1|	gi|322699264|gb|EFY91027.1|	no	no	no
354	1	1	1	MA69_10382	gi|322710534|gb|EFZ02108.1|	gi|322699265|gb|EFY91028.1|	no	no	no
355	2	2	2	MA69_10383,MA69_8845	gi|322710535|gb|EFZ02109.1|,gi|322709499|gb|EFZ01075.1|	gi|322693509|gb|EFY85366.1|,gi|322699266|gb|EFY91029.1|	no	no	no
356	1	1	1	MA69_10384	gi|322710536|gb|EFZ02110.1|	gi|322699267|gb|EFY91030.1|	no	no	no
357	1	1	1	MA69_10385	gi|322710537|gb|EFZ02111.1|	gi|322699268|gb|EFY91031.1|	no	no	no
358	1	1	1	MA69_10386	gi|322710538|gb|EFZ02112.1|	gi|322699269|gb|EFY91032.1|	no	no	no
359	2	2	1	MA69_10388,MA69_7967	gi|322709175|gb|EFZ00751.1|,gi|322710541|gb|EFZ02115.1|	gi|322694298|gb|EFY86131.1|	no	no	no
360	2	2	2	MA69_10389,MA69_4788	gi|322706543|gb|EFY98123.1|,gi|322710542|gb|EFZ02116.1|	gi|322694221|gb|EFY86056.1|,gi|322699272|gb|EFY91035.1|	no	no	no
361	1	1	0	MA69_1038	gi|322711661|gb|EFZ03234.1|	*	no	no	no
362	1	1	1	MA69_10390	gi|322710543|gb|EFZ02117.1|	gi|322699273|gb|EFY91036.1|	no	no	no
363	1	1	1	MA69_10391	gi|322710544|gb|EFZ02118.1|	gi|322696962|gb|EFY88747.1|	no	no	no
364	2	1	1	MA69_10392,MA69_9903	gi|322702955|gb|EFY94573.1|	gi|322693904|gb|EFY85749.1|	yes	no	no
365	1	1	0	MA69_10393	gi|322710546|gb|EFZ02120.1|	*	no	no	no
366	2	1	3	MA69_10395,MA69_6314	gi|322703959|gb|EFY95560.1|	gi|322695524|gb|EFY87330.1|,gi|322692386|gb|EFY84302.1|,gi|322700129|gb|EFY91886.1|	no	no	yes
367	2	1	1	MA69_10396,MA69_9963	gi|322712694|gb|EFZ04267.1|	gi|322692179|gb|EFY84131.1|	yes	no	no
368	1	2	0	MA69_10397	gi|322705302|gb|EFY96889.1|,gi|322712295|gb|EFZ03868.1|	*	no	yes	no
369	1	0	1	MA69_10398	*	gi|322699275|gb|EFY91038.1|	no	no	no
370	1	1	1	MA69_10399	gi|322705303|gb|EFY96890.1|	gi|322699276|gb|EFY91039.1|	no	no	no
371	1	1	0	MA69_1039	gi|322711662|gb|EFZ03235.1|	*	no	no	no
372	1	1	1	MA69_103	gi|322710071|gb|EFZ01646.1|	gi|322697932|gb|EFY89707.1|	no	no	no
373	1	1	1	MA69_10400	gi|322705304|gb|EFY96891.1|	gi|322699277|gb|EFY91040.1|	no	no	no
374	1	1	0	MA69_10401	gi|322705305|gb|EFY96892.1|	*	no	no	no
375	1	1	0	MA69_10402	gi|322705306|gb|EFY96893.1|	*	no	no	no
376	2	2	2	MA69_10403,MA69_3171	gi|322710986|gb|EFZ02560.1|,gi|322705307|gb|EFY96894.1|	gi|322699473|gb|EFY91234.1|,gi|322699278|gb|EFY91041.1|	no	no	no
377	2	2	2	MA69_10404,MA69_4609	gi|322706712|gb|EFY98292.1|,gi|322705309|gb|EFY96896.1|	gi|322700986|gb|EFY92738.1|,gi|322699279|gb|EFY91042.1|	no	no	no
378	2	2	1	MA69_10407,MA69_3241	gi|322711050|gb|EFZ02624.1|,gi|322705311|gb|EFY96898.1|	gi|322699281|gb|EFY91044.1|	no	no	no
379	1	1	1	MA69_10408	gi|322705312|gb|EFY96899.1|	gi|322696469|gb|EFY88261.1|	no	no	no
380	1	1	0	MA69_10409	gi|322705313|gb|EFY96900.1|	*	no	no	no
381	2	2	2	MA69_1040,MA69_7091	gi|322707381|gb|EFY98960.1|,gi|322711663|gb|EFZ03236.1|	gi|322693540|gb|EFY85396.1|,gi|322693798|gb|EFY85646.1|	no	no	no
382	1	0	1	MA69_10410	*	gi|322699282|gb|EFY91045.1|	no	no	no
383	1	1	1	MA69_10411	gi|322705314|gb|EFY96901.1|	gi|322699283|gb|EFY91046.1|	no	no	no
384	1	1	1	MA69_10412	gi|322705315|gb|EFY96902.1|	gi|322699284|gb|EFY91047.1|	no	no	no
385	2	1	1	MA69_10414,MA69_9572	gi|322705316|gb|EFY96903.1|	gi|322697780|gb|EFY89556.1|	yes	no	no
386	1	1	0	MA69_10415	gi|322705317|gb|EFY96904.1|	*	no	no	no
387	1	1	1	MA69_10417	gi|322705318|gb|EFY96905.1|	gi|322699313|gb|EFY91076.1|	no	no	no
388	1	1	0	MA69_10418	gi|322705319|gb|EFY96906.1|	*	no	no	no
389	1	1	0	MA69_10419	gi|322705320|gb|EFY96907.1|	*	no	no	no
390	1	1	0	MA69_1041	gi|322711664|gb|EFZ03237.1|	*	no	no	no
391	1	1	0	MA69_10420	gi|322705321|gb|EFY96908.1|	*	no	no	no
392	1	1	1	MA69_10421	gi|322705322|gb|EFY96909.1|	gi|322699308|gb|EFY91071.1|	no	no	no
393	2	2	2	MA69_10422,MA69_9864	gi|322704436|gb|EFY96031.1|,gi|322705323|gb|EFY96910.1|	gi|322698650|gb|EFY90419.1|,gi|322699307|gb|EFY91070.1|	no	no	no
394	2	2	2	MA69_10423,MA69_9747	gi|322704587|gb|EFY96180.1|,gi|322705324|gb|EFY96911.1|	gi|322697248|gb|EFY89030.1|,gi|322699305|gb|EFY91068.1|	no	no	no
395	1	1	1	MA69_10424	gi|322705325|gb|EFY96912.1|	gi|322699304|gb|EFY91067.1|	no	no	no
396	1	1	1	MA69_10425	gi|322705326|gb|EFY96913.1|	gi|322699302|gb|EFY91065.1|	no	no	no
397	2	2	2	MA69_10426,MA69_1252	gi|322707906|gb|EFY99484.1|,gi|322705327|gb|EFY96914.1|	gi|322701206|gb|EFY92957.1|,gi|322699301|gb|EFY91064.1|	no	no	no
398	2	2	1	MA69_10429,MA69_9470	gi|322704521|gb|EFY96115.1|,gi|322705329|gb|EFY96916.1|	gi|322699299|gb|EFY91062.1|	no	no	no
399	1	2	2	MA69_10430	gi|322705330|gb|EFY96917.1|,gi|322708457|gb|EFZ00035.1|	gi|322692701|gb|EFY84594.1|,gi|322699298|gb|EFY91061.1|	no	no	no
400	2	2	2	MA69_10431,MA69_4024	gi|322705087|gb|EFY96676.1|,gi|322705331|gb|EFY96918.1|	gi|322692935|gb|EFY84817.1|,gi|322699297|gb|EFY91060.1|	no	no	no
401	1	1	1	MA69_10432	gi|322705332|gb|EFY96919.1|	gi|322699296|gb|EFY91059.1|	no	no	no
402	2	2	2	MA69_10433,MA69_854	gi|322711479|gb|EFZ03052.1|,gi|322705333|gb|EFY96920.1|	gi|322699295|gb|EFY91058.1|,gi|322693094|gb|EFY84968.1|	no	no	no
403	2	2	2	MA69_10434,MA69_7905	gi|322709230|gb|EFZ00806.1|,gi|322705334|gb|EFY96921.1|	gi|322692418|gb|EFY84331.1|,gi|322699294|gb|EFY91057.1|	no	no	no
404	1	1	0	MA69_10437	gi|322705337|gb|EFY96924.1|	*	no	no	no
405	1	1	1	MA69_1043	gi|322711666|gb|EFZ03239.1|	gi|322693795|gb|EFY85643.1|	no	no	no
406	1	0	2	MA69_10440	*	gi|322699291|gb|EFY91054.1|,gi|322695876|gb|EFY87677.1|	no	no	yes
407	2	2	1	MA69_10441,MA69_2469	gi|322709719|gb|EFZ01294.1|,gi|322705340|gb|EFY96927.1|	gi|322698654|gb|EFY90423.1|	no	no	no
408	1	1	0	MA69_10442	gi|322705341|gb|EFY96928.1|	*	no	no	no
409	2	2	1	MA69_10443,MA69_8510	gi|322705179|gb|EFY96767.1|,gi|322705342|gb|EFY96929.1|	gi|322697712|gb|EFY89489.1|	no	no	no
410	2	2	2	MA69_10444,MA69_8036	gi|322709108|gb|EFZ00684.1|,gi|322705343|gb|EFY96930.1|	gi|322693175|gb|EFY85046.1|,gi|322695248|gb|EFY87059.1|	no	no	no
411	2	2	2	MA69_10445,MA69_1250	gi|322707908|gb|EFY99486.1|,gi|322705344|gb|EFY96931.1|	gi|322701204|gb|EFY92955.1|,gi|322699285|gb|EFY91048.1|	no	no	no
412	1	1	1	MA69_10447	gi|322710548|gb|EFZ02122.1|	gi|322699286|gb|EFY91049.1|	no	no	no
413	1	2	0	MA69_10448	gi|322710553|gb|EFZ02127.1|,gi|322710547|gb|EFZ02121.1|	*	no	yes	no
414	3	3	2	MA69_1044,MA69_2669,MA69_10597	gi|322712275|gb|EFZ03848.1|,gi|322703560|gb|EFY95167.1|,gi|322711665|gb|EFZ03238.1|	gi|322693796|gb|EFY85644.1|,gi|322693588|gb|EFY85443.1|	no	no	no
415	1	1	1	MA69_10453	gi|322705301|gb|EFY96888.1|	gi|322699314|gb|EFY91077.1|	no	no	no
416	2	1	1	MA69_10454,MA69_11328	gi|322711770|gb|EFZ03343.1|	gi|322699319|gb|EFY91082.1|	yes	no	no
417	2	2	2	MA69_10455,MA69_9220	gi|322711826|gb|EFZ03399.1|,gi|322705299|gb|EFY96886.1|	gi|322692689|gb|EFY84583.1|,gi|322699318|gb|EFY91081.1|	no	no	no
418	1	1	0	MA69_10460	gi|322705297|gb|EFY96884.1|	*	no	no	no
419	2	0	0	MA69_10461,MA69_9925	*	*	yes	no	no
420	1	1	1	MA69_10462	gi|322705296|gb|EFY96883.1|	gi|322699317|gb|EFY91080.1|	no	no	no
421	2	3	0	MA69_10465,MA69_9693	gi|322702944|gb|EFY94563.1|,gi|322705294|gb|EFY96881.1|,gi|322702766|gb|EFY94392.1|	*	no	yes	no
422	1	1	1	MA69_10466	gi|322705293|gb|EFY96880.1|	gi|322699315|gb|EFY91078.1|	no	no	no
423	2	2	2	MA69_10467,MA69_3960	gi|322705029|gb|EFY96618.1|,gi|322705292|gb|EFY96879.1|	gi|322695486|gb|EFY87293.1|,gi|322699320|gb|EFY91083.1|	no	no	no
424	2	1	1	MA69_10468,MA69_6553	gi|322706062|gb|EFY97644.1|	gi|322699321|gb|EFY91084.1|	yes	no	no
425	1	1	1	MA69_10469	gi|322705290|gb|EFY96877.1|	gi|322699322|gb|EFY91085.1|	no	no	no
426	1	1	1	MA69_1046	gi|322711667|gb|EFZ03240.1|	gi|322693794|gb|EFY85642.1|	no	no	no
427	1	1	1	MA69_10470	gi|322705289|gb|EFY96876.1|	gi|322699324|gb|EFY91087.1|	no	no	no
428	1	1	1	MA69_10471	gi|322705288|gb|EFY96875.1|	gi|322692462|gb|EFY84371.1|	no	no	no
429	1	1	1	MA69_10472	gi|322705287|gb|EFY96874.1|	gi|322692463|gb|EFY84372.1|	no	no	no
430	1	1	1	MA69_10473	gi|322705285|gb|EFY96872.1|	gi|322692465|gb|EFY84374.1|	no	no	no
431	1	1	1	MA69_10474	gi|322705284|gb|EFY96871.1|	gi|322692466|gb|EFY84375.1|	no	no	no
432	1	1	1	MA69_10475	gi|322705283|gb|EFY96870.1|	gi|322692467|gb|EFY84376.1|	no	no	no
433	1	1	1	MA69_10476	gi|322705282|gb|EFY96869.1|	gi|322692468|gb|EFY84377.1|	no	no	no
434	1	1	1	MA69_10477	gi|322705281|gb|EFY96868.1|	gi|322692469|gb|EFY84378.1|	no	no	no
435	1	1	1	MA69_10478	gi|322705280|gb|EFY96867.1|	gi|322692470|gb|EFY84379.1|	no	no	no
436	1	1	1	MA69_10480	gi|322705278|gb|EFY96865.1|	gi|322692472|gb|EFY84381.1|	no	no	no
437	2	2	2	MA69_10481,MA69_3510	gi|322704119|gb|EFY95718.1|,gi|322705277|gb|EFY96864.1|	gi|322694911|gb|EFY86729.1|,gi|322692473|gb|EFY84382.1|	no	no	no
438	1	1	1	MA69_10483	gi|322705276|gb|EFY96863.1|	gi|322692474|gb|EFY84383.1|	no	no	no
439	1	1	1	MA69_10484	gi|322705275|gb|EFY96862.1|	gi|322692475|gb|EFY84384.1|	no	no	no
440	1	1	1	MA69_10485	gi|322705274|gb|EFY96861.1|	gi|322692476|gb|EFY84385.1|	no	no	no
441	1	1	1	MA69_10486	gi|322705273|gb|EFY96860.1|	gi|322695594|gb|EFY87399.1|	no	no	no
442	1	1	1	MA69_10487	gi|322705272|gb|EFY96859.1|	gi|322695595|gb|EFY87400.1|	no	no	no
443	2	2	3	MA69_1048,MA69_1415	gi|322707752|gb|EFY99330.1|,gi|322711669|gb|EFZ03242.1|	gi|322700451|gb|EFY92206.1|,gi|322694891|gb|EFY86709.1|,gi|322693792|gb|EFY85640.1|	no	no	yes
444	1	1	1	MA69_10490	gi|322704830|gb|EFY96421.1|	gi|322694449|gb|EFY86278.1|	no	no	no
445	1	1	1	MA69_10491	gi|322704831|gb|EFY96422.1|	gi|322694448|gb|EFY86277.1|	no	no	no
446	1	1	1	MA69_10492	gi|322704832|gb|EFY96423.1|	gi|322694447|gb|EFY86276.1|	no	no	no
447	2	1	1	MA69_10493,MA69_9878	gi|322704833|gb|EFY96424.1|	gi|322694446|gb|EFY86275.1|	yes	no	no
448	1	1	1	MA69_10495	gi|322704835|gb|EFY96426.1|	gi|322694444|gb|EFY86273.1|	no	no	no
449	1	1	0	MA69_10496	gi|322704836|gb|EFY96427.1|	*	no	no	no
450	1	1	1	MA69_10497	gi|322704837|gb|EFY96428.1|	gi|322694443|gb|EFY86272.1|	no	no	no
451	1	1	1	MA69_10498	gi|322704838|gb|EFY96429.1|	gi|322694442|gb|EFY86271.1|	no	no	no
452	1	1	1	MA69_10499	gi|322704839|gb|EFY96430.1|	gi|322694441|gb|EFY86270.1|	no	no	no
453	1	1	1	MA69_1049	gi|322711670|gb|EFZ03243.1|	gi|322693791|gb|EFY85639.1|	no	no	no
454	1	1	0	MA69_104	gi|322710072|gb|EFZ01647.1|	*	no	no	no
455	1	1	0	MA69_10502	gi|322704843|gb|EFY96434.1|	*	no	no	no
456	2	2	0	MA69_10503,MA69_9469	gi|322704844|gb|EFY96435.1|,gi|322702788|gb|EFY94413.1|	*	no	no	no
457	2	2	2	MA69_10504,MA69_8568	gi|322703680|gb|EFY95285.1|,gi|322704845|gb|EFY96436.1|	gi|322700837|gb|EFY92589.1|,gi|322692406|gb|EFY84320.1|	no	no	no
458	1	1	1	MA69_10505	gi|322704846|gb|EFY96437.1|	gi|322692405|gb|EFY84319.1|	no	no	no
459	1	1	1	MA69_10506	gi|322704847|gb|EFY96438.1|	gi|322692404|gb|EFY84318.1|	no	no	no
460	1	1	1	MA69_10507	gi|322704848|gb|EFY96439.1|	gi|322692403|gb|EFY84317.1|	no	no	no
461	2	2	2	MA69_10508,MA69_7720	gi|322709404|gb|EFZ00980.1|,gi|322704849|gb|EFY96440.1|	gi|322693783|gb|EFY85632.1|,gi|322692402|gb|EFY84316.1|	no	no	no
462	1	2	1	MA69_10509	gi|322704850|gb|EFY96441.1|,gi|322705349|gb|EFY96935.1|	gi|322692401|gb|EFY84315.1|	no	yes	no
463	1	0	1	MA69_1050	*	gi|322693790|gb|EFY85638.1|	no	no	no
464	1	1	0	MA69_10511	gi|322704852|gb|EFY96443.1|	*	no	no	no
465	2	2	0	MA69_10512,MA69_8356	gi|322705394|gb|EFY96980.1|,gi|322704853|gb|EFY96444.1|	*	no	no	no
466	2	2	1	MA69_10513,MA69_3377	gi|322712338|gb|EFZ03911.1|,gi|322704854|gb|EFY96445.1|	gi|322693633|gb|EFY85487.1|	no	no	no
467	2	2	1	MA69_10514,MA69_3378	gi|322712337|gb|EFZ03910.1|,gi|322704855|gb|EFY96446.1|	gi|322693634|gb|EFY85488.1|	no	no	no
468	2	3	2	MA69_10515,MA69_729	gi|322708194|gb|EFY99771.1|,gi|322704856|gb|EFY96447.1|,gi|322709881|gb|EFZ01456.1|	gi|322700240|gb|EFY91996.1|,gi|322693325|gb|EFY85189.1|	no	yes	no
469	1	1	1	MA69_10516	gi|322704857|gb|EFY96448.1|	gi|322701920|gb|EFY93668.1|	no	no	no
470	1	1	1	MA69_10518	gi|322704858|gb|EFY96449.1|	gi|322701596|gb|EFY93345.1|	no	no	no
471	1	1	1	MA69_10519	gi|322704859|gb|EFY96450.1|	gi|322701595|gb|EFY93344.1|	no	no	no
472	1	1	1	MA69_1051	gi|322711671|gb|EFZ03244.1|	gi|322699796|gb|EFY91555.1|	no	no	no
473	1	1	1	MA69_10520	gi|322704860|gb|EFY96451.1|	gi|322701594|gb|EFY93343.1|	no	no	no
474	1	1	1	MA69_10521	gi|322704861|gb|EFY96452.1|	gi|322701593|gb|EFY93342.1|	no	no	no
475	1	1	1	MA69_10522	gi|322704862|gb|EFY96453.1|	gi|322701592|gb|EFY93341.1|	no	no	no
476	1	1	1	MA69_10523	gi|322704863|gb|EFY96454.1|	gi|322701591|gb|EFY93340.1|	no	no	no
477	1	1	1	MA69_10524	gi|322704864|gb|EFY96455.1|	gi|322701588|gb|EFY93337.1|	no	no	no
478	2	2	2	MA69_10525,MA69_4331	gi|322707514|gb|EFY99092.1|,gi|322704865|gb|EFY96456.1|	gi|322696948|gb|EFY88733.1|,gi|322701587|gb|EFY93336.1|	no	no	no
479	1	1	0	MA69_10527	gi|322704866|gb|EFY96457.1|	*	no	no	no
480	2	1	0	MA69_10528,MA69_9970	gi|322704867|gb|EFY96458.1|	*	yes	no	no
481	1	1	0	MA69_10529	gi|322704868|gb|EFY96459.1|	*	no	no	no
482	2	2	2	MA69_1052,MA69_1627	gi|322712527|gb|EFZ04100.1|,gi|322711672|gb|EFZ03245.1|	gi|322695360|gb|EFY87169.1|,gi|322699797|gb|EFY91556.1|	no	no	no
483	1	1	1	MA69_10530	gi|322704869|gb|EFY96460.1|	gi|322693100|gb|EFY84974.1|	no	no	no
484	1	1	2	MA69_10531	gi|322704870|gb|EFY96461.1|	gi|322693099|gb|EFY84973.1|,gi|322696471|gb|EFY88263.1|	no	no	yes
485	1	1	1	MA69_10532	gi|322704871|gb|EFY96462.1|	gi|322693098|gb|EFY84972.1|	no	no	no
486	1	1	0	MA69_10533	gi|322704872|gb|EFY96463.1|	*	no	no	no
487	1	0	1	MA69_10534	*	gi|322693097|gb|EFY84971.1|	no	no	no
488	1	1	0	MA69_10535	gi|322704874|gb|EFY96465.1|	*	no	no	no
489	1	1	1	MA69_10538	gi|322704875|gb|EFY96466.1|	gi|322693093|gb|EFY84967.1|	no	no	no
490	2	0	1	MA69_10539,MA69_2508	*	gi|322693092|gb|EFY84966.1|	yes	no	no
491	1	1	1	MA69_1053	gi|322711673|gb|EFZ03246.1|	gi|322699798|gb|EFY91557.1|	no	no	no
492	1	1	1	MA69_10540	gi|322704876|gb|EFY96467.1|	gi|322693091|gb|EFY84965.1|	no	no	no
493	2	2	2	MA69_10541,MA69_1658	gi|322712554|gb|EFZ04127.1|,gi|322704877|gb|EFY96468.1|	gi|322694364|gb|EFY86196.1|,gi|322693090|gb|EFY84964.1|	no	no	no
494	1	1	1	MA69_10543	gi|322704878|gb|EFY96469.1|	gi|322693088|gb|EFY84962.1|	no	no	no
495	1	1	1	MA69_10545	gi|322702675|gb|EFY94306.1|	gi|322693083|gb|EFY84957.1|	no	no	no
496	1	1	0	MA69_10546	gi|322702674|gb|EFY94305.1|	*	no	no	no
497	1	1	2	MA69_10547	gi|322702673|gb|EFY94304.1|	gi|322693081|gb|EFY84955.1|,gi|322694589|gb|EFY86415.1|	no	no	yes
498	2	2	2	MA69_10549,MA69_8598	gi|322703704|gb|EFY95309.1|,gi|322702672|gb|EFY94303.1|	gi|322700853|gb|EFY92605.1|,gi|322693080|gb|EFY84954.1|	no	no	no
499	1	1	1	MA69_1054	gi|322711674|gb|EFZ03247.1|	gi|322699799|gb|EFY91558.1|	no	no	no
500	1	2	1	MA69_10550	gi|322702671|gb|EFY94302.1|,gi|322706213|gb|EFY97794.1|	gi|322693079|gb|EFY84953.1|	no	yes	no
501	1	1	2	MA69_10551	gi|322702670|gb|EFY94301.1|	gi|322693078|gb|EFY84952.1|,gi|322693493|gb|EFY85351.1|	no	no	yes
502	1	1	1	MA69_10552	gi|322702669|gb|EFY94300.1|	gi|322693077|gb|EFY84951.1|	no	no	no
503	1	1	1	MA69_10554	gi|322702668|gb|EFY94299.1|	gi|322692893|gb|EFY84777.1|	no	no	no
504	1	1	1	MA69_10555	gi|322702667|gb|EFY94298.1|	gi|322692892|gb|EFY84776.1|	no	no	no
505	1	1	1	MA69_10556	gi|322702666|gb|EFY94297.1|	gi|322692891|gb|EFY84775.1|	no	no	no
506	1	1	1	MA69_10557	gi|322702665|gb|EFY94296.1|	gi|322692890|gb|EFY84774.1|	no	no	no
507	1	1	1	MA69_10558	gi|322702664|gb|EFY94295.1|	gi|322692889|gb|EFY84773.1|	no	no	no
508	1	1	1	MA69_10559	gi|322702663|gb|EFY94294.1|	gi|322692888|gb|EFY84772.1|	no	no	no
509	2	2	2	MA69_1055,MA69_5000	gi|322702472|gb|EFY94117.1|,gi|322711675|gb|EFZ03248.1|	gi|322696733|gb|EFY88521.1|,gi|322699801|gb|EFY91560.1|	no	no	no
510	1	1	1	MA69_10560	gi|322702662|gb|EFY94293.1|	gi|322692887|gb|EFY84771.1|	no	no	no
511	1	1	1	MA69_10561	gi|322702661|gb|EFY94292.1|	gi|322692886|gb|EFY84770.1|	no	no	no
512	1	1	1	MA69_10562	gi|322702660|gb|EFY94291.1|	gi|322692885|gb|EFY84769.1|	no	no	no
513	2	1	2	MA69_10563,MA69_5841	gi|322710559|gb|EFZ02133.1|	gi|322698491|gb|EFY90261.1|,gi|322696356|gb|EFY88149.1|	no	no	no
514	1	0	1	MA69_10564	*	gi|322698912|gb|EFY90678.1|	no	no	no
515	2	2	1	MA69_10565,MA69_6521	gi|322706091|gb|EFY97673.1|,gi|322702968|gb|EFY94586.1|	gi|322700153|gb|EFY91910.1|	no	no	no
516	1	1	0	MA69_10568	gi|322702970|gb|EFY94588.1|	*	no	no	no
517	2	0	1	MA69_10569,MA69_11141	*	gi|322697816|gb|EFY89592.1|	yes	no	no
518	2	0	0	MA69_10570,MA69_11142	*	*	yes	no	no
519	2	1	0	MA69_10572,MA69_11144	gi|322712748|gb|EFZ04321.1|	*	yes	no	no
520	2	0	0	MA69_10573,MA69_10845	*	*	yes	no	no
521	2	1	0	MA69_10576,MA69_9760	gi|322704601|gb|EFY96194.1|	*	yes	no	no
522	2	3	0	MA69_10578,MA69_8554	gi|322703666|gb|EFY95271.1|,gi|322704701|gb|EFY96293.1|,gi|322703986|gb|EFY95586.1|	*	no	yes	no
523	1	1	1	MA69_1057	gi|322707013|gb|EFY98592.1|	gi|322701013|gb|EFY92764.1|	no	no	no
524	2	1	3	MA69_10582,MA69_2562	gi|322704748|gb|EFY96340.1|	gi|322698880|gb|EFY90646.1|,gi|322693007|gb|EFY84885.1|,gi|322700328|gb|EFY92084.1|	no	no	yes
525	2	1	0	MA69_10584,MA69_6838	gi|322710453|gb|EFZ02028.1|	*	yes	no	no
526	2	0	0	MA69_10585,MA69_11193	*	*	yes	no	no
527	2	0	1	MA69_10586,MA69_5963	*	gi|322698957|gb|EFY90723.1|	yes	no	no
528	2	2	0	MA69_10588,MA69_3043	gi|322702975|gb|EFY94593.1|,gi|322710449|gb|EFZ02024.1|	*	no	no	no
529	2	1	0	MA69_10589,MA69_10745	gi|322710448|gb|EFZ02023.1|	*	yes	no	no
530	1	1	1	MA69_1058	gi|322707012|gb|EFY98591.1|	gi|322701014|gb|EFY92765.1|	no	no	no
531	1	0	2	MA69_10590	*	gi|322698906|gb|EFY90672.1|,gi|322693219|gb|EFY85087.1|	no	no	yes
532	1	1	0	MA69_10595	gi|322712278|gb|EFZ03851.1|	*	no	no	no
533	2	2	0	MA69_10596,MA69_7129	gi|322707345|gb|EFY98924.1|,gi|322712277|gb|EFZ03850.1|	*	no	no	no
534	1	1	1	MA69_10598	gi|322712274|gb|EFZ03847.1|	gi|322693412|gb|EFY85273.1|	no	no	no
535	1	1	2	MA69_1059	gi|322707011|gb|EFY98590.1|	gi|322701015|gb|EFY92766.1|,gi|322700895|gb|EFY92647.1|	no	no	yes
536	2	2	2	MA69_105,MA69_1903	gi|322712897|gb|EFZ04470.1|,gi|322710073|gb|EFZ01648.1|	gi|322700034|gb|EFY91791.1|,gi|322697933|gb|EFY89708.1|	no	no	no
537	1	1	0	MA69_10600	gi|322705475|gb|EFY97061.1|	*	no	no	no
538	1	1	1	MA69_10601	gi|322705472|gb|EFY97058.1|	gi|322701983|gb|EFY93731.1|	no	no	no
539	1	0	1	MA69_10602	*	gi|322701982|gb|EFY93730.1|	no	no	no
540	1	1	0	MA69_10603	gi|322705471|gb|EFY97057.1|	*	no	no	no
541	1	1	1	MA69_10604	gi|322705470|gb|EFY97056.1|	gi|322701979|gb|EFY93727.1|	no	no	no
542	3	3	3	MA69_10605,MA69_8299,MA69_3674	gi|322708425|gb|EFZ00003.1|,gi|322710311|gb|EFZ01886.1|,gi|322705469|gb|EFY97055.1|	gi|322695116|gb|EFY86930.1|,gi|322700751|gb|EFY92504.1|,gi|322701978|gb|EFY93726.1|	no	no	no
543	1	1	0	MA69_10606	gi|322705468|gb|EFY97054.1|	*	no	no	no
544	1	1	0	MA69_10608	gi|322705467|gb|EFY97053.1|	*	no	no	no
545	1	0	1	MA69_10609	*	gi|322693072|gb|EFY84947.1|	no	no	no
546	1	1	1	MA69_1060	gi|322707010|gb|EFY98589.1|	gi|322701016|gb|EFY92767.1|	no	no	no
547	1	1	1	MA69_10610	gi|322705465|gb|EFY97051.1|	gi|322693070|gb|EFY84945.1|	no	no	no
548	1	1	1	MA69_10611	gi|322705464|gb|EFY97050.1|	gi|322693069|gb|EFY84944.1|	no	no	no
549	1	1	1	MA69_10612	gi|322705463|gb|EFY97049.1|	gi|322693068|gb|EFY84943.1|	no	no	no
550	1	1	0	MA69_10613	gi|322705462|gb|EFY97048.1|	*	no	no	no
551	1	1	0	MA69_10614	gi|322705461|gb|EFY97047.1|	*	no	no	no
552	1	1	1	MA69_10615	gi|322705460|gb|EFY97046.1|	gi|322693066|gb|EFY84941.1|	no	no	no
553	2	2	1	MA69_10616,MA69_8005	gi|322709138|gb|EFZ00714.1|,gi|322705459|gb|EFY97045.1|	gi|322693065|gb|EFY84940.1|	no	no	no
554	1	2	1	MA69_10617	gi|322710207|gb|EFZ01782.1|,gi|322705458|gb|EFY97044.1|	gi|322693064|gb|EFY84939.1|	no	yes	no
555	1	1	0	MA69_10618	gi|322705457|gb|EFY97043.1|	*	no	no	no
556	1	1	0	MA69_10619	gi|322705456|gb|EFY97042.1|	*	no	no	no
557	1	1	1	MA69_1061	gi|322707009|gb|EFY98588.1|	gi|322701017|gb|EFY92768.1|	no	no	no
558	2	2	1	MA69_10620,MA69_7593	gi|322709065|gb|EFZ00642.1|,gi|322705455|gb|EFY97041.1|	gi|322699968|gb|EFY91726.1|	no	no	no
559	2	2	0	MA69_10621,MA69_4757	gi|322706572|gb|EFY98152.1|,gi|322705454|gb|EFY97040.1|	*	no	no	no
560	1	1	1	MA69_10622	gi|322705453|gb|EFY97039.1|	gi|322693062|gb|EFY84937.1|	no	no	no
561	2	2	2	MA69_10623,MA69_3345	gi|322712370|gb|EFZ03943.1|,gi|322705452|gb|EFY97038.1|	gi|322698104|gb|EFY89877.1|,gi|322701167|gb|EFY92918.1|	no	no	no
562	2	2	2	MA69_10624,MA69_3854	gi|322703752|gb|EFY95356.1|,gi|322705451|gb|EFY97037.1|	gi|322696192|gb|EFY87988.1|,gi|322693061|gb|EFY84936.1|	no	no	no
563	2	2	0	MA69_10625,MA69_4098	gi|322706246|gb|EFY97827.1|,gi|322705444|gb|EFY97030.1|	*	no	no	no
564	3	3	0	MA69_10626,MA69_5355,MA69_4099	gi|322706247|gb|EFY97828.1|,gi|322712141|gb|EFZ03714.1|,gi|322705443|gb|EFY97029.1|	*	no	no	no
565	2	2	0	MA69_10627,MA69_10696	gi|322705442|gb|EFY97028.1|,gi|322705413|gb|EFY96999.1|	*	no	no	no
566	2	2	0	MA69_10628,MA69_10697	gi|322705414|gb|EFY97000.1|,gi|322705441|gb|EFY97027.1|	*	no	no	no
567	1	1	0	MA69_10629	gi|322705440|gb|EFY97026.1|	*	no	no	no
568	1	1	0	MA69_1062	gi|322707008|gb|EFY98587.1|	*	no	no	no
569	1	1	0	MA69_10631	gi|322705438|gb|EFY97024.1|	*	no	no	no
570	1	1	1	MA69_10632	gi|322705437|gb|EFY97023.1|	gi|322697021|gb|EFY88806.1|	no	no	no
571	1	1	1	MA69_10633	gi|322705436|gb|EFY97022.1|	gi|322697019|gb|EFY88804.1|	no	no	no
572	2	2	2	MA69_10634,MA69_112	gi|322710080|gb|EFZ01655.1|,gi|322705435|gb|EFY97021.1|	gi|322697018|gb|EFY88803.1|,gi|322695264|gb|EFY87075.1|	no	no	no
573	1	1	1	MA69_10635	gi|322705434|gb|EFY97020.1|	gi|322697014|gb|EFY88799.1|	no	no	no
574	1	1	1	MA69_10636	gi|322705433|gb|EFY97019.1|	gi|322697012|gb|EFY88797.1|	no	no	no
575	1	1	1	MA69_10637	gi|322705432|gb|EFY97018.1|	gi|322697011|gb|EFY88796.1|	no	no	no
576	1	1	1	MA69_10638	gi|322705431|gb|EFY97017.1|	gi|322697010|gb|EFY88795.1|	no	no	no
577	1	1	1	MA69_10639	gi|322705430|gb|EFY97016.1|	gi|322697009|gb|EFY88794.1|	no	no	no
578	1	1	1	MA69_1063	gi|322707007|gb|EFY98586.1|	gi|322701018|gb|EFY92769.1|	no	no	no
579	2	2	2	MA69_10641,MA69_1465	gi|322707709|gb|EFY99287.1|,gi|322705429|gb|EFY97015.1|	gi|322700494|gb|EFY92249.1|,gi|322697008|gb|EFY88793.1|	no	no	no
580	1	1	1	MA69_10642	gi|322705428|gb|EFY97014.1|	gi|322697007|gb|EFY88792.1|	no	no	no
581	1	1	1	MA69_10643	gi|322705427|gb|EFY97013.1|	gi|322697006|gb|EFY88791.1|	no	no	no
582	1	1	1	MA69_10644	gi|322705426|gb|EFY97012.1|	gi|322697005|gb|EFY88790.1|	no	no	no
583	1	1	1	MA69_10645	gi|322705425|gb|EFY97011.1|	gi|322697004|gb|EFY88789.1|	no	no	no
584	2	2	2	MA69_10647,MA69_8104	gi|322710421|gb|EFZ01996.1|,gi|322705424|gb|EFY97010.1|	gi|322697214|gb|EFY88996.1|,gi|322697003|gb|EFY88788.1|	no	no	no
585	1	1	1	MA69_10648	gi|322705423|gb|EFY97009.1|	gi|322697002|gb|EFY88787.1|	no	no	no
586	1	1	1	MA69_10649	gi|322705422|gb|EFY97008.1|	gi|322697001|gb|EFY88786.1|	no	no	no
587	1	1	1	MA69_1064	gi|322707006|gb|EFY98585.1|	gi|322701019|gb|EFY92770.1|	no	no	no
588	2	2	1	MA69_10652,MA69_4056	gi|322706207|gb|EFY97788.1|,gi|322705420|gb|EFY97006.1|	gi|322696999|gb|EFY88784.1|	no	no	no
589	1	1	1	MA69_10653	gi|322705419|gb|EFY97005.1|	gi|322696998|gb|EFY88783.1|	no	no	no
590	1	1	1	MA69_10654	gi|322705418|gb|EFY97004.1|	gi|322696997|gb|EFY88782.1|	no	no	no
591	2	2	2	MA69_10656,MA69_8631	gi|322711708|gb|EFZ03281.1|,gi|322705417|gb|EFY97003.1|	gi|322699837|gb|EFY91596.1|,gi|322696996|gb|EFY88781.1|	no	no	no
592	2	1	1	MA69_10658,MA69_6333	gi|322706436|gb|EFY98016.1|	gi|322701913|gb|EFY93661.1|	yes	no	no
593	1	0	1	MA69_10661	*	gi|322695127|gb|EFY86941.1|	no	no	no
594	1	1	0	MA69_10662	gi|322706434|gb|EFY98014.1|	*	no	no	no
595	1	1	0	MA69_10663	gi|322706433|gb|EFY98013.1|	*	no	no	no
596	2	1	1	MA69_10667,MA69_8571	gi|322703682|gb|EFY95287.1|	gi|322698889|gb|EFY90655.1|	yes	no	no
597	1	1	2	MA69_10668	gi|322709353|gb|EFZ00929.1|	gi|322697147|gb|EFY88930.1|,gi|322698890|gb|EFY90656.1|	no	no	yes
598	2	1	1	MA69_10669,MA69_8217	gi|322704955|gb|EFY96545.1|	gi|322699406|gb|EFY91168.1|	yes	no	no
599	1	1	1	MA69_1066	gi|322707005|gb|EFY98584.1|	gi|322701020|gb|EFY92771.1|	no	no	no
600	2	0	1	MA69_10671,MA69_8243	*	gi|322698898|gb|EFY90664.1|	yes	no	no
601	1	0	2	MA69_10672	*	gi|322698899|gb|EFY90665.1|,gi|322694089|gb|EFY85928.1|	no	no	yes
602	1	1	2	MA69_10673	gi|322703693|gb|EFY95298.1|	gi|322700844|gb|EFY92596.1|,gi|322694626|gb|EFY86451.1|	no	no	yes
603	1	0	1	MA69_10674	*	gi|322694628|gb|EFY86453.1|	no	no	no
604	1	0	1	MA69_10675	*	gi|322694625|gb|EFY86450.1|	no	no	no
605	2	0	0	MA69_10678,MA69_6384	*	*	yes	no	no
606	1	1	1	MA69_10679	gi|322705399|gb|EFY96985.1|	gi|322696979|gb|EFY88764.1|	no	no	no
607	1	1	1	MA69_1067	gi|322707004|gb|EFY98583.1|	gi|322701021|gb|EFY92772.1|	no	no	no
608	2	1	1	MA69_10680,MA69_3638	gi|322705400|gb|EFY96986.1|	gi|322696980|gb|EFY88765.1|	yes	no	no
609	3	3	1	MA69_10682,MA69_1728,MA69_7568	gi|322704881|gb|EFY96471.1|,gi|322712624|gb|EFZ04197.1|,gi|322705401|gb|EFY96987.1|	gi|322696982|gb|EFY88767.1|	no	no	no
610	1	1	1	MA69_10683	gi|322705402|gb|EFY96988.1|	gi|322696983|gb|EFY88768.1|	no	no	no
611	1	1	0	MA69_10685	gi|322705403|gb|EFY96989.1|	*	no	no	no
612	1	1	2	MA69_10686	gi|322705404|gb|EFY96990.1|	gi|322696985|gb|EFY88770.1|,gi|322697068|gb|EFY88852.1|	no	no	yes
613	1	1	1	MA69_10688	gi|322705406|gb|EFY96992.1|	gi|322696987|gb|EFY88772.1|	no	no	no
614	1	1	0	MA69_10689	gi|322705407|gb|EFY96993.1|	*	no	no	no
615	1	1	1	MA69_1068	gi|322707003|gb|EFY98582.1|	gi|322701022|gb|EFY92773.1|	no	no	no
616	1	1	0	MA69_10690	gi|322705408|gb|EFY96994.1|	*	no	no	no
617	1	1	0	MA69_10691	gi|322705409|gb|EFY96995.1|	*	no	no	no
618	2	2	2	MA69_10692,MA69_4146	gi|322706288|gb|EFY97869.1|,gi|322705410|gb|EFY96996.1|	gi|322696991|gb|EFY88776.1|,gi|322701185|gb|EFY92936.1|	no	no	no
619	1	1	0	MA69_10693	gi|322705411|gb|EFY96997.1|	*	no	no	no
620	1	1	1	MA69_10698	gi|322705415|gb|EFY97001.1|	gi|322696993|gb|EFY88778.1|	no	no	no
621	1	1	1	MA69_1069	gi|322707002|gb|EFY98581.1|	gi|322701023|gb|EFY92774.1|	no	no	no
622	1	2	2	MA69_106	gi|322703059|gb|EFY94675.1|,gi|322710074|gb|EFZ01649.1|	gi|322702076|gb|EFY93824.1|,gi|322699944|gb|EFY91702.1|	no	no	no
623	1	2	1	MA69_10700	gi|322703629|gb|EFY95235.1|,gi|322707474|gb|EFY99052.1|	gi|322694166|gb|EFY86003.1|	no	yes	no
624	1	2	0	MA69_10701	gi|322703628|gb|EFY95234.1|,gi|322711786|gb|EFZ03359.1|	*	no	yes	no
625	2	2	2	MA69_10702,MA69_1322	gi|322707838|gb|EFY99416.1|,gi|322703627|gb|EFY95233.1|	gi|322700363|gb|EFY92118.1|,gi|322694165|gb|EFY86002.1|	no	no	no
626	2	2	2	MA69_10703,MA69_8989	gi|322709639|gb|EFZ01215.1|,gi|322703626|gb|EFY95232.1|	gi|322701416|gb|EFY93166.1|,gi|322694164|gb|EFY86001.1|	no	no	no
627	1	2	1	MA69_10704	gi|322703625|gb|EFY95231.1|,gi|322712754|gb|EFZ04327.1|	gi|322694163|gb|EFY86000.1|	no	yes	no
628	1	1	1	MA69_10705	gi|322703623|gb|EFY95229.1|	gi|322694161|gb|EFY85998.1|	no	no	no
629	1	1	1	MA69_10706	gi|322703622|gb|EFY95228.1|	gi|322694160|gb|EFY85997.1|	no	no	no
630	1	1	1	MA69_10707	gi|322703621|gb|EFY95227.1|	gi|322694159|gb|EFY85996.1|	no	no	no
631	1	1	1	MA69_10708	gi|322703620|gb|EFY95226.1|	gi|322694158|gb|EFY85995.1|	no	no	no
632	1	1	1	MA69_10709	gi|322703619|gb|EFY95225.1|	gi|322694157|gb|EFY85994.1|	no	no	no
633	1	1	1	MA69_1070	gi|322707001|gb|EFY98580.1|	gi|322701024|gb|EFY92775.1|	no	no	no
634	1	1	1	MA69_10710	gi|322703618|gb|EFY95224.1|	gi|322694156|gb|EFY85993.1|	no	no	no
635	1	1	1	MA69_10712	gi|322703617|gb|EFY95223.1|	gi|322694155|gb|EFY85992.1|	no	no	no
636	1	2	1	MA69_10713	gi|322703616|gb|EFY95222.1|,gi|322703818|gb|EFY95421.1|	gi|322694154|gb|EFY85991.1|	no	yes	no
637	1	1	1	MA69_10715	gi|322703615|gb|EFY95221.1|	gi|322694153|gb|EFY85990.1|	no	no	no
638	1	1	1	MA69_10716	gi|322703614|gb|EFY95220.1|	gi|322694152|gb|EFY85989.1|	no	no	no
639	1	1	1	MA69_10717	gi|322703613|gb|EFY95219.1|	gi|322694151|gb|EFY85988.1|	no	no	no
640	1	1	1	MA69_10718	gi|322703612|gb|EFY95218.1|	gi|322694150|gb|EFY85987.1|	no	no	no
641	1	1	1	MA69_10719	gi|322703611|gb|EFY95217.1|	gi|322694149|gb|EFY85986.1|	no	no	no
642	1	1	1	MA69_1071	gi|322707000|gb|EFY98579.1|	gi|322701025|gb|EFY92776.1|	no	no	no
643	1	1	0	MA69_10720	gi|322703610|gb|EFY95216.1|	*	no	no	no
644	2	2	2	MA69_10721,MA69_9657	gi|322703501|gb|EFY95109.1|,gi|322703609|gb|EFY95215.1|	gi|322701231|gb|EFY92981.1|,gi|322692974|gb|EFY84854.1|	no	no	no
645	1	1	1	MA69_10722	gi|322703608|gb|EFY95214.1|	gi|322692975|gb|EFY84855.1|	no	no	no
646	2	1	0	MA69_10723,MA69_10848	gi|322703607|gb|EFY95213.1|	*	yes	no	no
647	1	1	1	MA69_10724	gi|322703606|gb|EFY95212.1|	gi|322692976|gb|EFY84856.1|	no	no	no
648	2	0	2	MA69_10725,MA69_2906	*	gi|322694115|gb|EFY85953.1|,gi|322692978|gb|EFY84858.1|	no	no	no
649	1	1	0	MA69_10727	gi|322703603|gb|EFY95209.1|	*	no	no	no
650	1	1	0	MA69_10728	gi|322703602|gb|EFY95208.1|	*	no	no	no
651	1	1	1	MA69_1072	gi|322706999|gb|EFY98578.1|	gi|322701026|gb|EFY92777.1|	no	no	no
652	1	1	1	MA69_10730	gi|322703601|gb|EFY95207.1|	gi|322692972|gb|EFY84852.1|	no	no	no
653	1	1	1	MA69_10732	gi|322703600|gb|EFY95206.1|	gi|322696844|gb|EFY88630.1|	no	no	no
654	1	1	1	MA69_10733	gi|322703599|gb|EFY95205.1|	gi|322692971|gb|EFY84851.1|	no	no	no
655	1	1	0	MA69_10734	gi|322703598|gb|EFY95204.1|	*	no	no	no
656	1	1	1	MA69_10735	gi|322703597|gb|EFY95203.1|	gi|322692970|gb|EFY84850.1|	no	no	no
657	2	1	0	MA69_10736,MA69_3269	gi|322703596|gb|EFY95202.1|	*	yes	no	no
658	1	1	1	MA69_10738	gi|322703594|gb|EFY95200.1|	gi|322692966|gb|EFY84846.1|	no	no	no
659	1	1	0	MA69_10739	gi|322709089|gb|EFZ00665.1|	*	no	no	no
660	1	1	1	MA69_1073	gi|322706998|gb|EFY98577.1|	gi|322701027|gb|EFY92778.1|	no	no	no
661	1	1	1	MA69_10741	gi|322709091|gb|EFZ00667.1|	gi|322692965|gb|EFY84845.1|	no	no	no
662	2	2	1	MA69_10742,MA69_11145	gi|322711774|gb|EFZ03347.1|,gi|322709092|gb|EFZ00668.1|	gi|322692964|gb|EFY84844.1|	no	no	no
663	1	2	1	MA69_10743	gi|322709094|gb|EFZ00670.1|,gi|322711775|gb|EFZ03348.1|	gi|322697608|gb|EFY89386.1|	no	yes	no
664	2	1	0	MA69_10747,MA69_10843	gi|322702394|gb|EFY94048.1|	*	yes	no	no
665	1	1	0	MA69_10749	gi|322702393|gb|EFY94047.1|	*	no	no	no
666	1	1	1	MA69_1074	gi|322706997|gb|EFY98576.1|	gi|322701028|gb|EFY92779.1|	no	no	no
667	1	0	1	MA69_10751	*	gi|322698911|gb|EFY90677.1|	no	no	no
668	2	1	0	MA69_10754,MA69_11066	gi|322712942|gb|EFZ04515.1|	*	yes	no	no
669	3	2	0	MA69_10755,MA69_6690,MA69_11047	gi|322704939|gb|EFY96529.1|,gi|322703845|gb|EFY95447.1|	*	yes	no	no
670	2	2	0	MA69_10759,MA69_8652	gi|322711690|gb|EFZ03263.1|,gi|322703543|gb|EFY95150.1|	*	no	no	no
671	2	2	2	MA69_1075,MA69_6782	gi|322705672|gb|EFY97256.1|,gi|322706996|gb|EFY98575.1|	gi|322701548|gb|EFY93297.1|,gi|322701029|gb|EFY92780.1|	no	no	no
672	1	1	1	MA69_10761	gi|322703541|gb|EFY95148.1|	gi|322692597|gb|EFY84497.1|	no	no	no
673	2	3	0	MA69_10762,MA69_4466	gi|322706845|gb|EFY98425.1|,gi|322703540|gb|EFY95147.1|,gi|322702755|gb|EFY94381.1|	*	no	yes	no
674	1	1	1	MA69_10763	gi|322703536|gb|EFY95143.1|	gi|322692593|gb|EFY84493.1|	no	no	no
675	1	1	1	MA69_10765	gi|322703534|gb|EFY95141.1|	gi|322692591|gb|EFY84491.1|	no	no	no
676	2	3	1	MA69_10766,MA69_5257	gi|322712042|gb|EFZ03615.1|,gi|322712431|gb|EFZ04004.1|,gi|322703533|gb|EFY95140.1|	gi|322694984|gb|EFY86800.1|	no	yes	no
677	2	2	2	MA69_10767,MA69_9335	gi|322703404|gb|EFY95013.1|,gi|322703532|gb|EFY95139.1|	gi|322696768|gb|EFY88556.1|,gi|322692588|gb|EFY84488.1|	no	no	no
678	1	1	1	MA69_10769	gi|322703530|gb|EFY95137.1|	gi|322692585|gb|EFY84485.1|	no	no	no
679	1	1	1	MA69_1076	gi|322706995|gb|EFY98574.1|	gi|322701030|gb|EFY92781.1|	no	no	no
680	1	2	1	MA69_10770	gi|322703529|gb|EFY95136.1|,gi|322702371|gb|EFY94031.1|	gi|322696054|gb|EFY87852.1|	no	yes	no
681	1	1	0	MA69_10772	gi|322704381|gb|EFY95977.1|	*	no	no	no
682	1	1	0	MA69_10773	gi|322704380|gb|EFY95976.1|	*	no	no	no
683	1	1	1	MA69_10774	gi|322704379|gb|EFY95975.1|	gi|322692757|gb|EFY84648.1|	no	no	no
684	1	0	1	MA69_1077	*	gi|322701031|gb|EFY92782.1|	no	no	no
685	2	2	1	MA69_10780,MA69_9468	gi|322704520|gb|EFY96114.1|,gi|322712288|gb|EFZ03861.1|	gi|322693153|gb|EFY85025.1|	no	no	no
686	1	0	0	MA69_10782	*	*	yes	no	no
687	2	1	0	MA69_10784,MA69_11330	gi|322702548|gb|EFY94187.1|	*	yes	no	no
688	1	0	0	MA69_10787	*	*	yes	no	no
689	2	0	0	MA69_10788,MA69_11113	*	*	yes	no	no
690	1	1	0	MA69_10789	gi|322712292|gb|EFZ03865.1|	*	no	no	no
691	1	1	1	MA69_1078	gi|322706993|gb|EFY98572.1|	gi|322701032|gb|EFY92783.1|	no	no	no
692	2	2	1	MA69_10792,MA69_7413	gi|322707066|gb|EFY98645.1|,gi|322712291|gb|EFZ03864.1|	gi|322698988|gb|EFY90753.1|	no	no	no
693	2	0	1	MA69_10794,MA69_9498	*	gi|322695495|gb|EFY87302.1|	yes	no	no
694	2	1	0	MA69_10795,MA69_3180	gi|322702628|gb|EFY94261.1|	*	yes	no	no
695	1	1	1	MA69_10796	gi|322703917|gb|EFY95518.1|	gi|322695568|gb|EFY87374.1|	no	no	no
696	1	1	1	MA69_10797	gi|322703916|gb|EFY95517.1|	gi|322693295|gb|EFY85160.1|	no	no	no
697	2	2	2	MA69_10798,MA69_9044	gi|322705480|gb|EFY97065.1|,gi|322703915|gb|EFY95516.1|	gi|322701338|gb|EFY93088.1|,gi|322693296|gb|EFY85161.1|	no	no	no
698	1	1	1	MA69_1079	gi|322706992|gb|EFY98571.1|	gi|322701033|gb|EFY92784.1|	no	no	no
699	2	2	2	MA69_107,MA69_2322	gi|322709858|gb|EFZ01433.1|,gi|322710075|gb|EFZ01650.1|	gi|322692257|gb|EFY84190.1|,gi|322702077|gb|EFY93825.1|	no	no	no
700	1	1	1	MA69_10800	gi|322703914|gb|EFY95515.1|	gi|322693297|gb|EFY85162.1|	no	no	no
701	1	1	1	MA69_10801	gi|322703913|gb|EFY95514.1|	gi|322693298|gb|EFY85163.1|	no	no	no
702	1	1	1	MA69_10802	gi|322703912|gb|EFY95513.1|	gi|322693299|gb|EFY85164.1|	no	no	no
703	1	1	1	MA69_10803	gi|322703911|gb|EFY95512.1|	gi|322693300|gb|EFY85165.1|	no	no	no
704	1	1	1	MA69_10804	gi|322703910|gb|EFY95511.1|	gi|322693301|gb|EFY85166.1|	no	no	no
705	1	1	1	MA69_10805	gi|322703909|gb|EFY95510.1|	gi|322693302|gb|EFY85167.1|	no	no	no
706	1	1	1	MA69_10806	gi|322703908|gb|EFY95509.1|	gi|322693303|gb|EFY85168.1|	no	no	no
707	1	1	1	MA69_10807	gi|322703907|gb|EFY95508.1|	gi|322693304|gb|EFY85169.1|	no	no	no
708	1	1	1	MA69_10809	gi|322703905|gb|EFY95506.1|	gi|322693306|gb|EFY85171.1|	no	no	no
709	1	1	1	MA69_1080	gi|322706991|gb|EFY98570.1|	gi|322701034|gb|EFY92785.1|	no	no	no
710	1	1	0	MA69_10814	gi|322703903|gb|EFY95504.1|	*	no	no	no
711	2	2	1	MA69_10815,MA69_2060	gi|322702804|gb|EFY94428.1|,gi|322703902|gb|EFY95503.1|	gi|322693311|gb|EFY85176.1|	no	no	no
712	1	1	0	MA69_10816	gi|322703901|gb|EFY95502.1|	*	no	no	no
713	1	1	1	MA69_10817	gi|322703900|gb|EFY95501.1|	gi|322693312|gb|EFY85177.1|	no	no	no
714	1	1	0	MA69_10818	gi|322702658|gb|EFY94289.1|	*	no	no	no
715	1	1	0	MA69_10819	gi|322702659|gb|EFY94290.1|	*	no	no	no
716	2	2	2	MA69_1081,MA69_2016	gi|322712791|gb|EFZ04364.1|,gi|322706990|gb|EFY98569.1|	gi|322698074|gb|EFY89847.1|,gi|322701035|gb|EFY92786.1|	no	no	no
717	2	0	0	MA69_10820,MA69_10822	*	*	yes	no	no
718	2	0	0	MA69_10821,MA69_9942	*	*	yes	no	no
719	1	1	0	MA69_10825	gi|322706180|gb|EFY97761.1|	*	no	no	no
720	2	1	1	MA69_10827,MA69_2954	gi|322710775|gb|EFZ02349.1|	gi|322693556|gb|EFY85412.1|	yes	no	no
721	2	0	1	MA69_10828,MA69_308	*	gi|322697449|gb|EFY89229.1|	yes	no	no
722	2	2	1	MA69_10829,MA69_4567	gi|322706752|gb|EFY98332.1|,gi|322706183|gb|EFY97764.1|	gi|322693686|gb|EFY85538.1|	no	no	no
723	1	1	1	MA69_1082	gi|322706989|gb|EFY98568.1|	gi|322701036|gb|EFY92787.1|	no	no	no
724	2	2	1	MA69_10830,MA69_7271	gi|322707208|gb|EFY98787.1|,gi|322706184|gb|EFY97765.1|	gi|322701608|gb|EFY93357.1|	no	no	no
725	2	2	1	MA69_10831,MA69_4613	gi|322706708|gb|EFY98288.1|,gi|322706185|gb|EFY97766.1|	gi|322700982|gb|EFY92734.1|	no	no	no
726	2	2	1	MA69_10832,MA69_8592	gi|322703699|gb|EFY95304.1|,gi|322706186|gb|EFY97767.1|	gi|322700849|gb|EFY92601.1|	no	no	no
727	2	2	1	MA69_10833,MA69_4988	gi|322703113|gb|EFY94728.1|,gi|322706187|gb|EFY97768.1|	gi|322696724|gb|EFY88512.1|	no	no	no
728	2	2	0	MA69_10835,MA69_7192	gi|322707284|gb|EFY98863.1|,gi|322706189|gb|EFY97770.1|	*	no	no	no
729	2	2	1	MA69_10837,MA69_3947	gi|322705017|gb|EFY96606.1|,gi|322706190|gb|EFY97771.1|	gi|322695474|gb|EFY87281.1|	no	no	no
730	1	2	1	MA69_10838	gi|322706191|gb|EFY97772.1|,gi|322710539|gb|EFZ02113.1|	gi|322699270|gb|EFY91033.1|	no	yes	no
731	2	2	1	MA69_10839,MA69_15	gi|322709987|gb|EFZ01562.1|,gi|322706192|gb|EFY97773.1|	gi|322697846|gb|EFY89621.1|	no	no	no
732	1	1	1	MA69_1083	gi|322706988|gb|EFY98567.1|	gi|322701037|gb|EFY92788.1|	no	no	no
733	1	0	1	MA69_10847	*	gi|322692698|gb|EFY84592.1|	no	no	no
734	1	1	1	MA69_1084	gi|322706987|gb|EFY98566.1|	gi|322701038|gb|EFY92789.1|	no	no	no
735	2	1	2	MA69_10854,MA69_10945	gi|322712632|gb|EFZ04205.1|	gi|322699332|gb|EFY91094.1|,gi|322695492|gb|EFY87299.1|	no	no	no
736	2	1	0	MA69_10859,MA69_6370	gi|322711765|gb|EFZ03338.1|	*	yes	no	no
737	1	1	1	MA69_1085	gi|322706986|gb|EFY98565.1|	gi|322701039|gb|EFY92790.1|	no	no	no
738	1	1	0	MA69_10862	gi|322703808|gb|EFY95411.1|	*	no	no	no
739	2	1	0	MA69_10864,MA69_4160	gi|322706301|gb|EFY97882.1|	*	yes	no	no
740	1	1	0	MA69_10865	gi|322706300|gb|EFY97881.1|	*	no	no	no
741	2	2	1	MA69_10867,MA69_545	gi|322708015|gb|EFY99592.1|,gi|322711762|gb|EFZ03335.1|	gi|322697546|gb|EFY89325.1|	no	no	no
742	2	1	0	MA69_10868,MA69_11347	gi|322702552|gb|EFY94190.1|	*	yes	no	no
743	1	1	1	MA69_10869	gi|322702553|gb|EFY94191.1|	gi|322693241|gb|EFY85109.1|	no	no	no
744	1	1	1	MA69_1086	gi|322706985|gb|EFY98564.1|	gi|322701041|gb|EFY92792.1|	no	no	no
745	2	0	0	MA69_10872,MA69_5656	*	*	yes	no	no
746	2	2	1	MA69_10873,MA69_9028	gi|322709678|gb|EFZ01254.1|,gi|322712737|gb|EFZ04310.1|	gi|322699433|gb|EFY91195.1|	no	no	no
747	1	0	1	MA69_10876	*	gi|322698914|gb|EFY90680.1|	no	no	no
748	2	2	2	MA69_10877,MA69_6367	gi|322702299|gb|EFY93980.1|,gi|322703833|gb|EFY95436.1|	gi|322692310|gb|EFY84234.1|,gi|322692253|gb|EFY84187.1|	no	no	no
749	2	2	2	MA69_10878,MA69_9316	gi|322703421|gb|EFY95030.1|,gi|322702345|gb|EFY94010.1|	gi|322698935|gb|EFY90701.1|,gi|322698877|gb|EFY90643.1|	no	no	no
750	1	1	1	MA69_10879	gi|322704920|gb|EFY96510.1|	gi|322698904|gb|EFY90670.1|	no	no	no
751	1	1	1	MA69_1087	gi|322706984|gb|EFY98563.1|	gi|322701042|gb|EFY92793.1|	no	no	no
752	1	1	0	MA69_10880	gi|322712244|gb|EFZ03817.1|	*	no	no	no
753	2	1	0	MA69_10881,MA69_4199	gi|322707630|gb|EFY99208.1|	*	yes	no	no
754	1	1	1	MA69_10889	gi|322708764|gb|EFZ00341.1|	gi|322699185|gb|EFY90949.1|	no	no	no
755	1	0	1	MA69_1088	*	gi|322701043|gb|EFY92794.1|	no	no	no
756	1	1	1	MA69_10890	gi|322708763|gb|EFZ00340.1|	gi|322699186|gb|EFY90950.1|	no	no	no
757	1	1	1	MA69_10892	gi|322708761|gb|EFZ00338.1|	gi|322699187|gb|EFY90951.1|	no	no	no
758	1	1	1	MA69_10893	gi|322708760|gb|EFZ00337.1|	gi|322699188|gb|EFY90952.1|	no	no	no
759	2	2	2	MA69_10894,MA69_259	gi|322711172|gb|EFZ02746.1|,gi|322708759|gb|EFZ00336.1|	gi|322697400|gb|EFY89180.1|,gi|322699189|gb|EFY90953.1|	no	no	no
760	1	1	1	MA69_10895	gi|322708758|gb|EFZ00335.1|	gi|322699190|gb|EFY90954.1|	no	no	no
761	1	1	1	MA69_10897	gi|322708756|gb|EFZ00333.1|	gi|322699192|gb|EFY90956.1|	no	no	no
762	1	1	1	MA69_10898	gi|322708755|gb|EFZ00332.1|	gi|322699193|gb|EFY90957.1|	no	no	no
763	2	2	2	MA69_10899,MA69_8447	gi|322708754|gb|EFZ00331.1|,gi|322705120|gb|EFY96708.1|	gi|322693388|gb|EFY85250.1|,gi|322699194|gb|EFY90958.1|	no	no	no
764	1	1	1	MA69_1089	gi|322706982|gb|EFY98561.1|	gi|322701044|gb|EFY92795.1|	no	no	no
765	1	1	1	MA69_10900	gi|322708753|gb|EFZ00330.1|	gi|322699195|gb|EFY90959.1|	no	no	no
766	2	0	0	MA69_10902,MA69_11281	*	*	yes	no	no
767	2	2	0	MA69_10905,MA69_9802	gi|322704638|gb|EFY96231.1|,gi|322712956|gb|EFZ04529.1|	*	no	no	no
768	1	1	1	MA69_1090	gi|322706981|gb|EFY98560.1|	gi|322701045|gb|EFY92796.1|	no	no	no
769	2	1	0	MA69_10910,MA69_2586	gi|322704769|gb|EFY96361.1|	*	yes	no	no
770	2	1	1	MA69_10912,MA69_2075	gi|322702840|gb|EFY94463.1|	gi|322692313|gb|EFY84236.1|	yes	no	no
771	2	0	1	MA69_10913,MA69_6401	*	gi|322697807|gb|EFY89583.1|	yes	no	no
772	2	1	1	MA69_10917,MA69_9723	gi|322702375|gb|EFY94034.1|	gi|322697084|gb|EFY88868.1|	yes	no	no
773	1	1	1	MA69_1091	gi|322706980|gb|EFY98559.1|	gi|322701046|gb|EFY92797.1|	no	no	no
774	1	2	0	MA69_10922	gi|322702701|gb|EFY94330.1|,gi|322702700|gb|EFY94329.1|	*	no	yes	no
775	1	0	1	MA69_10923	*	gi|322698926|gb|EFY90692.1|	no	no	no
776	1	1	0	MA69_10925	gi|322702703|gb|EFY94332.1|	*	no	no	no
777	1	1	0	MA69_10926	gi|322702704|gb|EFY94333.1|	*	no	no	no
778	1	0	0	MA69_10928	*	*	yes	no	no
779	1	1	1	MA69_1092	gi|322706979|gb|EFY98558.1|	gi|322701047|gb|EFY92798.1|	no	no	no
780	1	0	1	MA69_10934	*	gi|322697064|gb|EFY88848.1|	no	no	no
781	1	0	2	MA69_10937	*	gi|322698909|gb|EFY90675.1|,gi|322698910|gb|EFY90676.1|	no	no	yes
782	2	1	2	MA69_10938,MA69_9600	gi|322712432|gb|EFZ04005.1|	gi|322697804|gb|EFY89580.1|,gi|322698908|gb|EFY90674.1|	no	no	no
783	1	0	1	MA69_10939	*	gi|322698907|gb|EFY90673.1|	no	no	no
784	1	1	1	MA69_1093	gi|322706978|gb|EFY98557.1|	gi|322701048|gb|EFY92799.1|	no	no	no
785	2	1	1	MA69_10940,MA69_9361	gi|322704299|gb|EFY95896.1|	gi|322696475|gb|EFY88267.1|	yes	no	no
786	1	1	0	MA69_10943	gi|322711447|gb|EFZ03020.1|	*	no	no	no
787	2	0	0	MA69_10944,MA69_11311	*	*	yes	no	no
788	1	1	0	MA69_10948	gi|322711722|gb|EFZ03295.1|	*	no	no	no
789	1	1	1	MA69_1094	gi|322706977|gb|EFY98556.1|	gi|322701049|gb|EFY92800.1|	no	no	no
790	2	1	0	MA69_10951,MA69_1788	gi|322712215|gb|EFZ03788.1|	*	yes	no	no
791	1	1	0	MA69_10952	gi|322703813|gb|EFY95416.1|	*	no	no	no
792	2	0	0	MA69_10953,MA69_11276	*	*	yes	no	no
793	1	2	0	MA69_10956	gi|322702907|gb|EFY94527.1|,gi|322702287|gb|EFY93974.1|	*	no	yes	no
794	1	1	0	MA69_10959	gi|322706417|gb|EFY97998.1|	*	no	no	no
795	2	2	2	MA69_1095,MA69_453	gi|322711341|gb|EFZ02915.1|,gi|322706976|gb|EFY98555.1|	gi|322700638|gb|EFY92392.1|,gi|322701050|gb|EFY92801.1|	no	no	no
796	1	1	0	MA69_10960	gi|322706415|gb|EFY97996.1|	*	no	no	no
797	1	1	0	MA69_10961	gi|322706414|gb|EFY97995.1|	*	no	no	no
798	1	1	0	MA69_10963	gi|322706412|gb|EFY97993.1|	*	no	no	no
799	2	2	0	MA69_10964,MA69_3296	gi|322712415|gb|EFZ03988.1|,gi|322706411|gb|EFY97992.1|	*	no	no	no
800	1	0	0	MA69_10966	*	*	yes	no	no
801	1	1	0	MA69_10967	gi|322711737|gb|EFZ03310.1|	*	no	no	no
802	1	1	1	MA69_10968	gi|322702751|gb|EFY94377.1|	gi|322692283|gb|EFY84211.1|	no	no	no
803	2	1	1	MA69_10969,MA69_6205	gi|322705852|gb|EFY97435.1|	gi|322694966|gb|EFY86783.1|	yes	no	no
804	1	1	1	MA69_1096	gi|322706975|gb|EFY98554.1|	gi|322701051|gb|EFY92802.1|	no	no	no
805	1	2	0	MA69_10970	gi|322702390|gb|EFY94045.1|,gi|322706330|gb|EFY97911.1|	*	no	yes	no
806	1	1	0	MA69_10972	gi|322712940|gb|EFZ04513.1|	*	no	no	no
807	2	1	1	MA69_10973,MA69_2535	gi|322704719|gb|EFY96311.1|	gi|322702048|gb|EFY93796.1|	yes	no	no
808	1	0	0	MA69_10976	*	*	yes	no	no
809	1	1	1	MA69_10977	gi|322702347|gb|EFY94012.1|	gi|322698875|gb|EFY90641.1|	no	no	no
810	2	2	0	MA69_10978,MA69_11125	gi|322702746|gb|EFY94373.1|,gi|322702973|gb|EFY94591.1|	*	no	no	no
811	2	1	2	MA69_10979,MA69_5797	gi|322708924|gb|EFZ00501.1|	gi|322699055|gb|EFY90820.1|,gi|322698913|gb|EFY90679.1|	no	no	no
812	1	1	1	MA69_1097	gi|322706974|gb|EFY98553.1|	gi|322701052|gb|EFY92803.1|	no	no	no
813	1	1	0	MA69_10980	gi|322702860|gb|EFY94482.1|	*	no	no	no
814	2	1	1	MA69_10982,MA69_8562	gi|322703675|gb|EFY95280.1|	gi|322700832|gb|EFY92584.1|	yes	no	no
815	2	1	1	MA69_10984,MA69_1701	gi|322712598|gb|EFZ04171.1|	gi|322694210|gb|EFY86046.1|	yes	no	no
816	1	1	0	MA69_10986	gi|322712957|gb|EFZ04530.1|	*	no	no	no
817	2	1	0	MA69_10989,MA69_4960	gi|322703084|gb|EFY94699.1|	*	yes	no	no
818	1	1	1	MA69_1098	gi|322706973|gb|EFY98552.1|	gi|322701053|gb|EFY92804.1|	no	no	no
819	2	1	0	MA69_10993,MA69_8575	gi|322703686|gb|EFY95291.1|	*	yes	no	no
820	1	1	0	MA69_10996	gi|322702335|gb|EFY94003.1|	*	no	no	no
821	2	1	1	MA69_10998,MA69_7387	gi|322707092|gb|EFY98671.1|	gi|322699013|gb|EFY90778.1|	yes	no	no
822	1	1	1	MA69_1099	gi|322706972|gb|EFY98551.1|	gi|322701054|gb|EFY92805.1|	no	no	no
823	1	1	0	MA69_10	gi|322709982|gb|EFZ01557.1|	*	no	no	no
824	2	0	0	MA69_11001,MA69_6261	*	*	yes	no	no
825	1	1	0	MA69_11005	gi|322711740|gb|EFZ03313.1|	*	no	no	no
826	1	2	1	MA69_11006	gi|322711739|gb|EFZ03312.1|,gi|322704266|gb|EFY95863.1|	gi|322695892|gb|EFY87693.1|	no	yes	no
827	1	0	0	MA69_11008	*	*	yes	no	no
828	1	0	1	MA69_1100	*	gi|322701055|gb|EFY92806.1|	no	no	no
829	2	1	0	MA69_11010,MA69_9392	gi|322704272|gb|EFY95869.1|	*	yes	no	no
830	1	0	2	MA69_11014	*	gi|322698658|gb|EFY90426.1|,gi|322698918|gb|EFY90684.1|	no	no	yes
831	2	1	1	MA69_11015,MA69_4690	gi|322706636|gb|EFY98216.1|	gi|322700916|gb|EFY92668.1|	yes	no	no
832	1	2	0	MA69_11017	gi|322702303|gb|EFY93982.1|,gi|322712298|gb|EFZ03871.1|	*	no	yes	no
833	2	0	0	MA69_11021,MA69_6498	*	*	yes	no	no
834	1	1	0	MA69_11027	gi|322703824|gb|EFY95427.1|	*	no	no	no
835	1	1	0	MA69_11029	gi|322702630|gb|EFY94263.1|	*	no	no	no
836	1	1	1	MA69_1102	gi|322706970|gb|EFY98549.1|	gi|322701056|gb|EFY92807.1|	no	no	no
837	2	0	0	MA69_11032,MA69_11579	*	*	yes	no	no
838	2	0	0	MA69_11035,MA69_3992	*	*	yes	no	no
839	2	1	1	MA69_11036,MA69_2998	gi|322710821|gb|EFZ02395.1|	gi|322698832|gb|EFY90599.1|	yes	no	no
840	1	0	1	MA69_11038	*	gi|322692309|gb|EFY84233.1|	no	no	no
841	2	1	1	MA69_11039,MA69_5427	gi|322704793|gb|EFY96384.1|	gi|322692364|gb|EFY84282.1|	yes	no	no
842	2	2	2	MA69_1103,MA69_5554	gi|322708568|gb|EFZ00145.1|,gi|322706969|gb|EFY98548.1|	gi|322696903|gb|EFY88689.1|,gi|322701058|gb|EFY92809.1|	no	no	no
843	2	0	0	MA69_11040,MA69_11203	*	*	yes	no	no
844	2	1	1	MA69_11048,MA69_6303	gi|322703969|gb|EFY95570.1|	gi|322695569|gb|EFY87375.1|	yes	no	no
845	1	1	2	MA69_11049	gi|322711717|gb|EFZ03290.1|	gi|322698879|gb|EFY90645.1|,gi|322698878|gb|EFY90644.1|	no	no	yes
846	1	1	1	MA69_1104	gi|322706968|gb|EFY98547.1|	gi|322701059|gb|EFY92810.1|	no	no	no
847	2	1	0	MA69_11050,MA69_9571	gi|322703135|gb|EFY94749.1|	*	yes	no	no
848	2	0	0	MA69_11051,MA69_6536	*	*	yes	no	no
849	2	1	0	MA69_11052,MA69_3381	gi|322712334|gb|EFZ03907.1|	*	yes	no	no
850	2	1	0	MA69_11053,MA69_3382	gi|322712333|gb|EFZ03906.1|	*	yes	no	no
851	2	0	1	MA69_11056,MA69_11413	*	gi|322694049|gb|EFY85889.1|	yes	no	no
852	1	2	0	MA69_11058	gi|322712745|gb|EFZ04318.1|,gi|322702265|gb|EFY93966.1|	*	no	yes	no
853	1	1	1	MA69_1105	gi|322706967|gb|EFY98546.1|	gi|322701060|gb|EFY92811.1|	no	no	no
854	2	0	0	MA69_11061,MA69_11340	*	*	yes	no	no
855	2	1	0	MA69_11063,MA69_6706	gi|322705161|gb|EFY96749.1|	*	yes	no	no
856	2	1	0	MA69_11067,MA69_11150	gi|322712941|gb|EFZ04514.1|	*	yes	no	no
857	2	0	0	MA69_11068,MA69_11134	*	*	yes	no	no
858	1	1	1	MA69_1106	gi|322706966|gb|EFY98545.1|	gi|322701061|gb|EFY92812.1|	no	no	no
859	1	1	0	MA69_11070	gi|322702557|gb|EFY94195.1|	*	no	no	no
860	1	0	1	MA69_11072	*	gi|322694410|gb|EFY86240.1|	no	no	no
861	2	0	0	MA69_11074,MA69_11540	*	*	yes	no	no
862	2	2	0	MA69_11075,MA69_11139	gi|322711772|gb|EFZ03345.1|,gi|322711950|gb|EFZ03523.1|	*	no	no	no
863	2	0	0	MA69_11076,MA69_11123	*	*	yes	no	no
864	1	1	1	MA69_1107	gi|322706965|gb|EFY98544.1|	gi|322701062|gb|EFY92813.1|	no	no	no
865	2	1	1	MA69_11080,MA69_7391	gi|322707088|gb|EFY98667.1|	gi|322699009|gb|EFY90774.1|	yes	no	no
866	2	0	0	MA69_11082,MA69_7016	*	*	yes	no	no
867	1	0	1	MA69_11083	*	gi|322696414|gb|EFY88206.1|	no	no	no
868	1	1	0	MA69_11084	gi|322711855|gb|EFZ03428.1|	*	no	no	no
869	1	1	0	MA69_11085	gi|322711759|gb|EFZ03332.1|	*	no	no	no
870	2	1	1	MA69_11087,MA69_3198	gi|322711010|gb|EFZ02584.1|	gi|322699449|gb|EFY91210.1|	yes	no	no
871	2	2	0	MA69_11088,MA69_820	gi|322708280|gb|EFY99857.1|,gi|322702851|gb|EFY94473.1|	*	no	no	no
872	1	1	1	MA69_1108	gi|322706964|gb|EFY98543.1|	gi|322701063|gb|EFY92814.1|	no	no	no
873	1	1	1	MA69_11095	gi|322702550|gb|EFY94188.1|	gi|322692171|gb|EFY84126.1|	no	no	no
874	1	1	0	MA69_11096	gi|322711768|gb|EFZ03341.1|	*	no	no	no
875	2	1	1	MA69_11097,MA69_5245	gi|322712030|gb|EFZ03603.1|	gi|322694707|gb|EFY86529.1|	yes	no	no
876	2	0	0	MA69_11098,MA69_11369	*	*	yes	no	no
877	1	1	1	MA69_1109	gi|322706963|gb|EFY98542.1|	gi|322701064|gb|EFY92815.1|	no	no	no
878	1	1	0	MA69_110	gi|322710078|gb|EFZ01653.1|	*	no	no	no
879	1	1	0	MA69_11100	gi|322711555|gb|EFZ03128.1|	*	no	no	no
880	2	1	2	MA69_11106,MA69_4310	gi|322707536|gb|EFY99114.1|	gi|322696695|gb|EFY88484.1|,gi|322697071|gb|EFY88855.1|	no	no	no
881	2	1	1	MA69_11107,MA69_938	gi|322711560|gb|EFZ03133.1|	gi|322695026|gb|EFY86842.1|	yes	no	no
882	2	2	1	MA69_11108,MA69_1816	gi|322703872|gb|EFY95474.1|,gi|322711766|gb|EFZ03339.1|	gi|322697346|gb|EFY89127.1|	no	no	no
883	1	1	0	MA69_11109	gi|322703799|gb|EFY95402.1|	*	no	no	no
884	1	1	1	MA69_1110	gi|322706962|gb|EFY98541.1|	gi|322701065|gb|EFY92816.1|	no	no	no
885	2	1	0	MA69_11112,MA69_7034	gi|322703261|gb|EFY94873.1|	*	yes	no	no
886	2	1	1	MA69_11114,MA69_43	gi|322710014|gb|EFZ01589.1|	gi|322697875|gb|EFY89650.1|	yes	no	no
887	1	1	0	MA69_11116	gi|322703825|gb|EFY95428.1|	*	no	no	no
888	1	2	0	MA69_11118	gi|322703827|gb|EFY95430.1|,gi|322702632|gb|EFY94265.1|	*	no	yes	no
889	1	1	1	MA69_1111	gi|322706961|gb|EFY98540.1|	gi|322701066|gb|EFY92817.1|	no	no	no
890	1	1	0	MA69_11122	gi|322702366|gb|EFY94027.1|	*	no	no	no
891	1	1	0	MA69_11126	gi|322703829|gb|EFY95432.1|	*	no	no	no
892	1	2	0	MA69_11127	gi|322703830|gb|EFY95433.1|,gi|322702312|gb|EFY93987.1|	*	no	yes	no
893	1	1	0	MA69_11128	gi|322703831|gb|EFY95434.1|	*	no	no	no
894	1	1	0	MA69_11129	gi|322703834|gb|EFY95437.1|	*	no	no	no
895	1	1	1	MA69_1112	gi|322706960|gb|EFY98539.1|	gi|322701067|gb|EFY92818.1|	no	no	no
896	2	1	1	MA69_11136,MA69_4138	gi|322706279|gb|EFY97860.1|	gi|322692787|gb|EFY84676.1|	yes	no	no
897	2	1	0	MA69_11137,MA69_6901	gi|322705991|gb|EFY97573.1|	*	yes	no	no
898	1	1	1	MA69_1113	gi|322706959|gb|EFY98538.1|	gi|322701068|gb|EFY92819.1|	no	no	no
899	1	1	0	MA69_11140	gi|322712740|gb|EFZ04313.1|	*	no	no	no
900	2	0	0	MA69_11146,MA69_6371	*	*	yes	no	no
901	1	1	1	MA69_1114	gi|322706958|gb|EFY98537.1|	gi|322701069|gb|EFY92820.1|	no	no	no
902	2	1	1	MA69_11151,MA69_2768	gi|322710601|gb|EFZ02175.1|	gi|322696074|gb|EFY87872.1|	yes	no	no
903	2	2	1	MA69_1115,MA69_9366	gi|322704296|gb|EFY95893.1|,gi|322706957|gb|EFY98536.1|	gi|322701070|gb|EFY92821.1|	no	no	no
904	1	1	0	MA69_11161	gi|322706435|gb|EFY98015.1|	*	no	no	no
905	1	1	1	MA69_11164	gi|322702787|gb|EFY94412.1|	gi|322692245|gb|EFY84180.1|	no	no	no
906	2	1	0	MA69_11165,MA69_9928	gi|322702789|gb|EFY94414.1|	*	yes	no	no
907	1	1	0	MA69_11166	gi|322702790|gb|EFY94415.1|	*	no	no	no
908	1	1	0	MA69_11168	gi|322712938|gb|EFZ04511.1|	*	no	no	no
909	1	1	1	MA69_1116	gi|322706956|gb|EFY98535.1|	gi|322701071|gb|EFY92822.1|	no	no	no
910	1	0	0	MA69_11170	*	*	yes	no	no
911	2	1	1	MA69_11173,MA69_4595	gi|322706727|gb|EFY98307.1|	gi|322701001|gb|EFY92753.1|	yes	no	no
912	1	1	1	MA69_1117	gi|322706955|gb|EFY98534.1|	gi|322701072|gb|EFY92823.1|	no	no	no
913	2	2	1	MA69_11180,MA69_6739	gi|322705630|gb|EFY97214.1|,gi|322702972|gb|EFY94590.1|	gi|322697937|gb|EFY89711.1|	no	no	no
914	1	1	0	MA69_11184	gi|322711776|gb|EFZ03349.1|	*	no	no	no
915	2	1	1	MA69_11186,MA69_8412	gi|322705099|gb|EFY96687.1|	gi|322696831|gb|EFY88618.1|	yes	no	no
916	2	1	1	MA69_11187,MA69_9550	gi|322702650|gb|EFY94282.1|	gi|322697759|gb|EFY89535.1|	yes	no	no
917	1	1	1	MA69_1118	gi|322706954|gb|EFY98533.1|	gi|322701073|gb|EFY92824.1|	no	no	no
918	1	1	0	MA69_11190	gi|322712282|gb|EFZ03855.1|	*	no	no	no
919	1	0	2	MA69_11191	*	gi|322695228|gb|EFY87040.1|,gi|322693244|gb|EFY85111.1|	no	no	yes
920	1	1	0	MA69_11192	gi|322712251|gb|EFZ03824.1|	*	no	no	no
921	2	0	0	MA69_11194,MA69_11455	*	*	yes	no	no
922	1	1	1	MA69_11196	gi|322712759|gb|EFZ04332.1|	gi|322701910|gb|EFY93658.1|	no	no	no
923	3	2	0	MA69_11199,MA69_8072,MA69_7580	gi|322702455|gb|EFY94101.1|,gi|322710394|gb|EFZ01969.1|	*	yes	no	no
924	1	1	1	MA69_1119	gi|322706953|gb|EFY98532.1|	gi|322701074|gb|EFY92825.1|	no	no	no
925	1	1	1	MA69_111	gi|322710079|gb|EFZ01654.1|	gi|322702087|gb|EFY93835.1|	no	no	no
926	1	2	0	MA69_11200	gi|322712761|gb|EFZ04334.1|,gi|322702441|gb|EFY94089.1|	*	no	yes	no
927	2	1	0	MA69_11207,MA69_3385	gi|322712330|gb|EFZ03903.1|	*	yes	no	no
928	2	1	0	MA69_11208,MA69_3386	gi|322712329|gb|EFZ03902.1|	*	yes	no	no
929	2	0	0	MA69_11210,MA69_3226	*	*	yes	no	no
930	2	1	0	MA69_11213,MA69_5537	gi|322702219|gb|EFY93957.1|	*	yes	no	no
931	1	1	0	MA69_11214	gi|322702792|gb|EFY94417.1|	*	no	no	no
932	2	0	0	MA69_11216,MA69_11218	*	*	yes	no	no
933	1	0	0	MA69_11217	*	*	yes	no	no
934	2	0	0	MA69_11219,MA69_6378	*	*	yes	no	no
935	1	1	1	MA69_1121	gi|322706951|gb|EFY98530.1|	gi|322701076|gb|EFY92827.1|	no	no	no
936	3	2	2	MA69_11221,MA69_8645,MA69_4234	gi|322707605|gb|EFY99183.1|,gi|322711696|gb|EFZ03269.1|	gi|322699825|gb|EFY91584.1|,gi|322696623|gb|EFY88412.1|	yes	no	no
937	2	2	1	MA69_11223,MA69_3783	gi|322708318|gb|EFY99895.1|,gi|322711470|gb|EFZ03043.1|	gi|322694269|gb|EFY86103.1|	no	no	no
938	2	1	0	MA69_11227,MA69_11363	gi|322702452|gb|EFY94099.1|	*	yes	no	no
939	1	1	1	MA69_1122	gi|322706950|gb|EFY98529.1|	gi|322701077|gb|EFY92828.1|	no	no	no
940	1	2	0	MA69_11231	gi|322702738|gb|EFY94365.1|,gi|322712223|gb|EFZ03796.1|	*	no	yes	no
941	1	2	0	MA69_11232	gi|322702739|gb|EFY94366.1|,gi|322712224|gb|EFZ03797.1|	*	no	yes	no
942	2	2	0	MA69_11234,MA69_11368	gi|322702737|gb|EFY94364.1|,gi|322712232|gb|EFZ03805.1|	*	no	no	no
943	2	2	1	MA69_11235,MA69_3472	gi|322705224|gb|EFY96811.1|,gi|322712233|gb|EFZ03806.1|	gi|322695650|gb|EFY87455.1|	no	no	no
944	2	1	1	MA69_11237,MA69_4832	gi|322706501|gb|EFY98081.1|	gi|322696134|gb|EFY87931.1|	yes	no	no
945	1	1	0	MA69_11238	gi|322702735|gb|EFY94362.1|	*	no	no	no
946	2	2	2	MA69_1123,MA69_8318	gi|322710292|gb|EFZ01867.1|,gi|322706949|gb|EFY98528.1|	gi|322695098|gb|EFY86912.1|,gi|322701078|gb|EFY92829.1|	no	no	no
947	2	1	1	MA69_11240,MA69_11392	gi|322704925|gb|EFY96515.1|	gi|322698776|gb|EFY90543.1|	yes	no	no
948	1	1	0	MA69_11241	gi|322712247|gb|EFZ03820.1|	*	no	no	no
949	1	0	2	MA69_11242	*	gi|322699904|gb|EFY91662.1|,gi|322697352|gb|EFY89133.1|	no	no	yes
950	1	0	2	MA69_11243	*	gi|322699905|gb|EFY91663.1|,gi|322697351|gb|EFY89132.1|	no	no	yes
951	2	1	1	MA69_11244,MA69_1377	gi|322707788|gb|EFY99366.1|	gi|322700417|gb|EFY92172.1|	yes	no	no
952	1	2	1	MA69_11245	gi|322703804|gb|EFY95407.1|,gi|322710455|gb|EFZ02030.1|	gi|322692284|gb|EFY84212.1|	no	yes	no
953	2	1	0	MA69_11246,MA69_11247	gi|322702763|gb|EFY94389.1|	*	yes	no	no
954	1	0	1	MA69_11249	*	gi|322696227|gb|EFY88022.1|	no	no	no
955	2	1	0	MA69_1124,MA69_3088	gi|322712171|gb|EFZ03744.1|	*	yes	no	no
956	3	2	0	MA69_11253,MA69_11378,MA69_11366	gi|322702734|gb|EFY94361.1|,gi|322709288|gb|EFZ00864.1|	*	yes	no	no
957	1	1	0	MA69_11254	gi|322702732|gb|EFY94359.1|	*	no	no	no
958	1	1	0	MA69_11261	gi|322702742|gb|EFY94369.1|	*	no	no	no
959	2	1	1	MA69_11264,MA69_8372	gi|322705379|gb|EFY96965.1|	gi|322699852|gb|EFY91610.1|	yes	no	no
960	2	1	2	MA69_11266,MA69_6778	gi|322705669|gb|EFY97253.1|	gi|322701552|gb|EFY93301.1|,gi|322701953|gb|EFY93701.1|	no	no	no
961	1	1	1	MA69_1126	gi|322706948|gb|EFY98527.1|	gi|322701079|gb|EFY92830.1|	no	no	no
962	1	2	0	MA69_11271	gi|322703817|gb|EFY95420.1|,gi|322702761|gb|EFY94387.1|	*	no	yes	no
963	2	2	2	MA69_1127,MA69_6547	gi|322706069|gb|EFY97651.1|,gi|322706947|gb|EFY98526.1|	gi|322699711|gb|EFY91470.1|,gi|322701080|gb|EFY92831.1|	no	no	no
964	2	0	0	MA69_11280,MA69_11626	*	*	yes	no	no
965	2	2	1	MA69_11287,MA69_6379	gi|322711751|gb|EFZ03324.1|,gi|322703816|gb|EFY95419.1|	gi|322692559|gb|EFY84461.1|	no	no	no
966	1	1	0	MA69_11291	gi|322702744|gb|EFY94371.1|	*	no	no	no
967	1	2	0	MA69_11292	gi|322702745|gb|EFY94372.1|,gi|322712231|gb|EFZ03804.1|	*	no	yes	no
968	2	0	0	MA69_11293,MA69_11295	*	*	yes	no	no
969	2	0	0	MA69_11296,MA69_11388	*	*	yes	no	no
970	1	1	1	MA69_1129	gi|322706944|gb|EFY98523.1|	gi|322701083|gb|EFY92834.1|	no	no	no
971	2	1	1	MA69_11303,MA69_9946	gi|322704923|gb|EFY96513.1|	gi|322699871|gb|EFY91629.1|	yes	no	no
972	1	1	0	MA69_11304	gi|322702976|gb|EFY94594.1|	*	no	no	no
973	2	2	2	MA69_11306,MA69_11513	gi|322704930|gb|EFY96520.1|,gi|322704931|gb|EFY96521.1|	gi|322698944|gb|EFY90710.1|,gi|322698945|gb|EFY90711.1|	no	no	no
974	2	1	0	MA69_11307,MA69_11406	gi|322704932|gb|EFY96522.1|	*	yes	no	no
975	1	1	1	MA69_1130	gi|322706943|gb|EFY98522.1|	gi|322701084|gb|EFY92835.1|	no	no	no
976	2	0	0	MA69_11310,MA69_11370	*	*	yes	no	no
977	2	0	0	MA69_11315,MA69_4942	*	*	yes	no	no
978	1	1	2	MA69_11316	gi|322704927|gb|EFY96517.1|	gi|322698925|gb|EFY90691.1|,gi|322698949|gb|EFY90715.1|	no	no	yes
979	1	1	2	MA69_11317	gi|322704928|gb|EFY96518.1|	gi|322698948|gb|EFY90714.1|,gi|322698773|gb|EFY90540.1|	no	no	yes
980	1	1	1	MA69_1131	gi|322706942|gb|EFY98521.1|	gi|322701085|gb|EFY92836.1|	no	no	no
981	3	1	2	MA69_11321,MA69_6578,MA69_11379	gi|322704935|gb|EFY96525.1|	gi|322692557|gb|EFY84459.1|,gi|322698942|gb|EFY90708.1|	yes	no	no
982	2	0	0	MA69_11322,MA69_11358	*	*	yes	no	no
983	2	0	0	MA69_11324,MA69_11357	*	*	yes	no	no
984	2	1	0	MA69_11326,MA69_6377	gi|322703835|gb|EFY95438.1|	*	yes	no	no
985	3	2	2	MA69_1132,MA69_8542,MA69_3853	gi|322703751|gb|EFY95355.1|,gi|322703661|gb|EFY95266.1|	gi|322700822|gb|EFY92574.1|,gi|322696193|gb|EFY87989.1|	yes	no	no
986	1	1	3	MA69_11332	gi|322704926|gb|EFY96516.1|	gi|322698921|gb|EFY90687.1|,gi|322698952|gb|EFY90718.1|,gi|322698953|gb|EFY90719.1|	no	no	yes
987	1	1	0	MA69_1133	gi|322706940|gb|EFY98519.1|	*	no	no	no
988	2	1	1	MA69_11342,MA69_7040	gi|322703257|gb|EFY94869.1|	gi|322697276|gb|EFY89057.1|	yes	no	no
989	1	0	0	MA69_11344	*	*	yes	no	no
990	1	1	1	MA69_1134	gi|322706939|gb|EFY98518.1|	gi|322701087|gb|EFY92838.1|	no	no	no
991	1	0	0	MA69_11356	*	*	yes	no	no
992	3	2	2	MA69_1135,MA69_2678,MA69_3105	gi|322710905|gb|EFZ02479.1|,gi|322703568|gb|EFY95175.1|	gi|322699541|gb|EFY91302.1|,gi|322694180|gb|EFY86017.1|	yes	no	no
993	2	2	0	MA69_11360,MA69_5451	gi|322707389|gb|EFY98968.1|,gi|322709059|gb|EFZ00636.1|	*	no	no	no
994	1	1	1	MA69_1136	gi|322706938|gb|EFY98517.1|	gi|322701089|gb|EFY92840.1|	no	no	no
995	2	0	0	MA69_11371,MA69_6576	*	*	yes	no	no
996	2	2	2	MA69_1137,MA69_2962	gi|322710783|gb|EFZ02357.1|,gi|322706937|gb|EFY98516.1|	gi|322698795|gb|EFY90562.1|,gi|322701091|gb|EFY92842.1|	no	no	no
997	2	0	0	MA69_11383,MA69_11393	*	*	yes	no	no
998	1	1	1	MA69_1138	gi|322706936|gb|EFY98515.1|	gi|322701092|gb|EFY92843.1|	no	no	no
999	1	2	0	MA69_11395	gi|322702453|gb|EFY94100.1|,gi|322712235|gb|EFZ03808.1|	*	no	yes	no
1000	1	1	0	MA69_1139	gi|322706935|gb|EFY98514.1|	*	no	no	no
1001	1	1	0	MA69_113	gi|322710081|gb|EFZ01656.1|	*	no	no	no
1002	1	1	0	MA69_11409	gi|322712639|gb|EFZ04212.1|	*	no	no	no
1003	1	0	1	MA69_1140	*	gi|322701093|gb|EFY92844.1|	no	no	no
1004	2	0	0	MA69_11415,MA69_11633	*	*	yes	no	no
1005	1	1	1	MA69_1141	gi|322706934|gb|EFY98513.1|	gi|322701094|gb|EFY92845.1|	no	no	no
1006	1	1	1	MA69_1142	gi|322706933|gb|EFY98512.1|	gi|322701095|gb|EFY92846.1|	no	no	no
1007	1	1	0	MA69_11433	gi|322712229|gb|EFZ03802.1|	*	no	no	no
1008	2	2	0	MA69_1143,MA69_9341	gi|322706442|gb|EFY98022.1|,gi|322706932|gb|EFY98511.1|	*	no	no	no
1009	2	2	1	MA69_1144,MA69_4759	gi|322706570|gb|EFY98150.1|,gi|322706931|gb|EFY98510.1|	gi|322695449|gb|EFY87257.1|	no	no	no
1010	1	1	1	MA69_11451	gi|322711227|gb|EFZ02801.1|	gi|322700519|gb|EFY92273.1|	no	no	no
1011	1	1	0	MA69_11452	gi|322703836|gb|EFY95439.1|	*	no	no	no
1012	2	2	1	MA69_1145,MA69_6276	gi|322705905|gb|EFY97488.1|,gi|322706930|gb|EFY98509.1|	gi|322701096|gb|EFY92847.1|	no	no	no
1013	1	1	1	MA69_1146	gi|322706929|gb|EFY98508.1|	gi|322701097|gb|EFY92848.1|	no	no	no
1014	2	1	0	MA69_11476,MA69_11486	gi|322703820|gb|EFY95423.1|	*	yes	no	no
1015	1	1	1	MA69_1147	gi|322706928|gb|EFY98507.1|	gi|322701098|gb|EFY92849.1|	no	no	no
1016	1	0	0	MA69_11488	*	*	yes	no	no
1017	1	1	1	MA69_1148	gi|322706927|gb|EFY98506.1|	gi|322701099|gb|EFY92850.1|	no	no	no
1018	1	1	1	MA69_1149	gi|322706926|gb|EFY98505.1|	gi|322701100|gb|EFY92851.1|	no	no	no
1019	1	1	1	MA69_114	gi|322710082|gb|EFZ01657.1|	gi|322702089|gb|EFY93837.1|	no	no	no
1020	1	1	1	MA69_1150	gi|322706924|gb|EFY98503.1|	gi|322701102|gb|EFY92853.1|	no	no	no
1021	1	1	1	MA69_1151	gi|322706923|gb|EFY98502.1|	gi|322701103|gb|EFY92854.1|	no	no	no
1022	1	1	1	MA69_1152	gi|322706922|gb|EFY98501.1|	gi|322701104|gb|EFY92855.1|	no	no	no
1023	1	1	1	MA69_1153	gi|322706920|gb|EFY98499.1|	gi|322701105|gb|EFY92856.1|	no	no	no
1024	1	1	1	MA69_1154	gi|322706919|gb|EFY98498.1|	gi|322701106|gb|EFY92857.1|	no	no	no
1025	1	0	0	MA69_11554	*	*	yes	no	no
1026	2	0	0	MA69_11555,MA69_11557	*	*	yes	no	no
1027	1	1	1	MA69_1155	gi|322706918|gb|EFY98497.1|	gi|322701107|gb|EFY92858.1|	no	no	no
1028	1	1	1	MA69_1156	gi|322706917|gb|EFY98496.1|	gi|322701108|gb|EFY92859.1|	no	no	no
1029	2	0	0	MA69_11573,MA69_11578	*	*	yes	no	no
1030	2	2	2	MA69_1157,MA69_3603	gi|322708498|gb|EFZ00076.1|,gi|322706916|gb|EFY98495.1|	gi|322696567|gb|EFY88357.1|,gi|322701109|gb|EFY92860.1|	no	no	no
1031	1	1	1	MA69_1158	gi|322706915|gb|EFY98494.1|	gi|322701110|gb|EFY92861.1|	no	no	no
1032	1	1	0	MA69_1159	gi|322706914|gb|EFY98493.1|	*	no	no	no
1033	1	1	1	MA69_1160	gi|322706913|gb|EFY98492.1|	gi|322701112|gb|EFY92863.1|	no	no	no
1034	1	1	2	MA69_1161	gi|322706912|gb|EFY98491.1|	gi|322701113|gb|EFY92864.1|,gi|322695250|gb|EFY87061.1|	no	no	yes
1035	2	0	0	MA69_11628,MA69_845	*	*	yes	no	no
1036	1	1	1	MA69_1162	gi|322706911|gb|EFY98490.1|	gi|322701114|gb|EFY92865.1|	no	no	no
1037	2	2	2	MA69_1163,MA69_9909	gi|322702961|gb|EFY94579.1|,gi|322706910|gb|EFY98489.1|	gi|322699330|gb|EFY91092.1|,gi|322701115|gb|EFY92866.1|	no	no	no
1038	1	1	1	MA69_1164	gi|322706909|gb|EFY98488.1|	gi|322701116|gb|EFY92867.1|	no	no	no
1039	1	0	1	MA69_1165	*	gi|322701117|gb|EFY92868.1|	no	no	no
1040	1	1	1	MA69_1166	gi|322706908|gb|EFY98487.1|	gi|322701118|gb|EFY92869.1|	no	no	no
1041	1	1	1	MA69_1167	gi|322706907|gb|EFY98486.1|	gi|322701119|gb|EFY92870.1|	no	no	no
1042	2	1	1	MA69_1168,MA69_5395	gi|322706906|gb|EFY98485.1|	gi|322701120|gb|EFY92871.1|	yes	no	no
1043	1	1	1	MA69_1169	gi|322706905|gb|EFY98484.1|	gi|322701121|gb|EFY92872.1|	no	no	no
1044	2	0	0	MA69_11705,MA69_11707	*	*	yes	no	no
1045	1	1	1	MA69_1170	gi|322706904|gb|EFY98483.1|	gi|322701122|gb|EFY92873.1|	no	no	no
1046	1	1	1	MA69_1171	gi|322706903|gb|EFY98482.1|	gi|322701123|gb|EFY92874.1|	no	no	no
1047	1	1	1	MA69_1172	gi|322706902|gb|EFY98481.1|	gi|322701124|gb|EFY92875.1|	no	no	no
1048	2	2	1	MA69_1173,MA69_9862	gi|322704434|gb|EFY96029.1|,gi|322706901|gb|EFY98480.1|	gi|322701125|gb|EFY92876.1|	no	no	no
1049	1	1	1	MA69_1174	gi|322706900|gb|EFY98479.1|	gi|322701126|gb|EFY92877.1|	no	no	no
1050	1	1	1	MA69_1175	gi|322706899|gb|EFY98478.1|	gi|322701127|gb|EFY92878.1|	no	no	no
1051	1	0	1	MA69_1176	*	gi|322701128|gb|EFY92879.1|	no	no	no
1052	1	1	1	MA69_1177	gi|322706898|gb|EFY98477.1|	gi|322701129|gb|EFY92880.1|	no	no	no
1053	1	1	1	MA69_1178	gi|322706897|gb|EFY98476.1|	gi|322701130|gb|EFY92881.1|	no	no	no
1054	1	1	1	MA69_1179	gi|322706896|gb|EFY98475.1|	gi|322701131|gb|EFY92882.1|	no	no	no
1055	1	1	1	MA69_117	gi|322710084|gb|EFZ01659.1|	gi|322702091|gb|EFY93839.1|	no	no	no
1056	1	1	1	MA69_1180	gi|322706895|gb|EFY98474.1|	gi|322701132|gb|EFY92883.1|	no	no	no
1057	1	1	1	MA69_1181	gi|322706894|gb|EFY98473.1|	gi|322701133|gb|EFY92884.1|	no	no	no
1058	1	0	1	MA69_1182	*	gi|322701134|gb|EFY92885.1|	no	no	no
1059	1	1	1	MA69_1183	gi|322706892|gb|EFY98471.1|	gi|322701135|gb|EFY92886.1|	no	no	no
1060	1	1	1	MA69_1184	gi|322706891|gb|EFY98470.1|	gi|322701136|gb|EFY92887.1|	no	no	no
1061	1	1	1	MA69_1185	gi|322706890|gb|EFY98469.1|	gi|322701137|gb|EFY92888.1|	no	no	no
1062	1	1	1	MA69_1186	gi|322706889|gb|EFY98468.1|	gi|322701138|gb|EFY92889.1|	no	no	no
1063	1	1	1	MA69_1187	gi|322706888|gb|EFY98467.1|	gi|322701139|gb|EFY92890.1|	no	no	no
1064	1	2	2	MA69_1188	gi|322706887|gb|EFY98466.1|,gi|322710532|gb|EFZ02106.1|	gi|322699263|gb|EFY91026.1|,gi|322701140|gb|EFY92891.1|	no	no	no
1065	1	1	1	MA69_1189	gi|322706886|gb|EFY98465.1|	gi|322701141|gb|EFY92892.1|	no	no	no
1066	1	1	1	MA69_118	gi|322710085|gb|EFZ01660.1|	gi|322702092|gb|EFY93840.1|	no	no	no
1067	2	1	2	MA69_1190,MA69_3618	gi|322706885|gb|EFY98464.1|	gi|322696552|gb|EFY88342.1|,gi|322701142|gb|EFY92893.1|	no	no	no
1068	2	2	2	MA69_1191,MA69_6889	gi|322705980|gb|EFY97562.1|,gi|322706884|gb|EFY98463.1|	gi|322693644|gb|EFY85497.1|,gi|322701143|gb|EFY92894.1|	no	no	no
1069	1	1	1	MA69_1192	gi|322706883|gb|EFY98462.1|	gi|322701144|gb|EFY92895.1|	no	no	no
1070	1	1	1	MA69_1193	gi|322706882|gb|EFY98461.1|	gi|322701145|gb|EFY92896.1|	no	no	no
1071	1	1	1	MA69_1194	gi|322706881|gb|EFY98460.1|	gi|322701146|gb|EFY92897.1|	no	no	no
1072	1	1	1	MA69_1195	gi|322706880|gb|EFY98459.1|	gi|322701147|gb|EFY92898.1|	no	no	no
1073	1	0	1	MA69_1197	*	gi|322701150|gb|EFY92901.1|	no	no	no
1074	1	1	1	MA69_1198	gi|322706875|gb|EFY98454.1|	gi|322701152|gb|EFY92903.1|	no	no	no
1075	1	1	1	MA69_1199	gi|322706874|gb|EFY98453.1|	gi|322701153|gb|EFY92904.1|	no	no	no
1076	1	1	0	MA69_119	gi|322710086|gb|EFZ01661.1|	*	no	no	no
1077	1	1	1	MA69_11	gi|322709983|gb|EFZ01558.1|	gi|322697842|gb|EFY89617.1|	no	no	no
1078	1	1	1	MA69_1200	gi|322706873|gb|EFY98452.1|	gi|322701154|gb|EFY92905.1|	no	no	no
1079	1	1	1	MA69_1201	gi|322706872|gb|EFY98451.1|	gi|322701155|gb|EFY92906.1|	no	no	no
1080	1	1	1	MA69_1202	gi|322706871|gb|EFY98450.1|	gi|322701156|gb|EFY92907.1|	no	no	no
1081	1	1	1	MA69_1203	gi|322706870|gb|EFY98449.1|	gi|322701157|gb|EFY92908.1|	no	no	no
1082	1	1	1	MA69_1204	gi|322706869|gb|EFY98448.1|	gi|322701158|gb|EFY92909.1|	no	no	no
1083	2	1	2	MA69_1205,MA69_7753	gi|322709373|gb|EFZ00949.1|	gi|322697169|gb|EFY88952.1|,gi|322701159|gb|EFY92910.1|	no	no	no
1084	2	2	2	MA69_1206,MA69_5521	gi|322706867|gb|EFY98446.1|,gi|322706398|gb|EFY97979.1|	gi|322695143|gb|EFY86956.1|,gi|322701160|gb|EFY92911.1|	no	no	no
1085	1	1	1	MA69_1207	gi|322706865|gb|EFY98444.1|	gi|322701162|gb|EFY92913.1|	no	no	no
1086	1	1	1	MA69_1208	gi|322706864|gb|EFY98443.1|	gi|322701163|gb|EFY92914.1|	no	no	no
1087	1	1	1	MA69_1209	gi|322706863|gb|EFY98442.1|	gi|322701164|gb|EFY92915.1|	no	no	no
1088	1	0	1	MA69_120	*	gi|322702093|gb|EFY93841.1|	no	no	no
1089	1	1	1	MA69_1212	gi|322706861|gb|EFY98440.1|	gi|322701165|gb|EFY92916.1|	no	no	no
1090	1	1	1	MA69_1213	gi|322706860|gb|EFY98439.1|	gi|322701166|gb|EFY92917.1|	no	no	no
1091	1	1	1	MA69_1214	gi|322706859|gb|EFY98438.1|	gi|322701168|gb|EFY92919.1|	no	no	no
1092	1	1	1	MA69_1215	gi|322706858|gb|EFY98437.1|	gi|322701169|gb|EFY92920.1|	no	no	no
1093	1	0	1	MA69_1216	*	gi|322701170|gb|EFY92921.1|	no	no	no
1094	1	1	1	MA69_1217	gi|322706857|gb|EFY98436.1|	gi|322701171|gb|EFY92922.1|	no	no	no
1095	1	1	2	MA69_1218	gi|322706856|gb|EFY98435.1|	gi|322701172|gb|EFY92923.1|,gi|322702108|gb|EFY93856.1|	no	no	yes
1096	1	1	0	MA69_1219	gi|322706855|gb|EFY98434.1|	*	no	no	no
1097	1	1	1	MA69_121	gi|322710087|gb|EFZ01662.1|	gi|322702094|gb|EFY93842.1|	no	no	no
1098	1	1	1	MA69_1220	gi|322706854|gb|EFY98433.1|	gi|322701173|gb|EFY92924.1|	no	no	no
1099	1	1	1	MA69_1221	gi|322706853|gb|EFY98432.1|	gi|322701174|gb|EFY92925.1|	no	no	no
1100	2	2	2	MA69_1222,MA69_7871	gi|322709260|gb|EFZ00836.1|,gi|322707934|gb|EFY99512.1|	gi|322699581|gb|EFY91341.1|,gi|322701175|gb|EFY92926.1|	no	no	no
1101	1	1	1	MA69_1223	gi|322707933|gb|EFY99511.1|	gi|322701176|gb|EFY92927.1|	no	no	no
1102	2	2	1	MA69_1224,MA69_6445	gi|322706159|gb|EFY97741.1|,gi|322707932|gb|EFY99510.1|	gi|322701177|gb|EFY92928.1|	no	no	no
1103	1	1	1	MA69_1225	gi|322707931|gb|EFY99509.1|	gi|322701178|gb|EFY92929.1|	no	no	no
1104	1	1	0	MA69_1226	gi|322707930|gb|EFY99508.1|	*	no	no	no
1105	1	1	1	MA69_1227	gi|322707929|gb|EFY99507.1|	gi|322701180|gb|EFY92931.1|	no	no	no
1106	1	1	0	MA69_1229	gi|322707926|gb|EFY99504.1|	*	no	no	no
1107	1	1	1	MA69_122	gi|322710088|gb|EFZ01663.1|	gi|322702095|gb|EFY93843.1|	no	no	no
1108	1	1	0	MA69_1230	gi|322707925|gb|EFY99503.1|	*	no	no	no
1109	1	1	1	MA69_1231	gi|322707924|gb|EFY99502.1|	gi|322701184|gb|EFY92935.1|	no	no	no
1110	2	2	2	MA69_1232,MA69_3789	gi|322708312|gb|EFY99889.1|,gi|322707923|gb|EFY99501.1|	gi|322694275|gb|EFY86109.1|,gi|322701186|gb|EFY92937.1|	no	no	no
1111	2	2	2	MA69_1233,MA69_3134	gi|322710950|gb|EFZ02524.1|,gi|322707922|gb|EFY99500.1|	gi|322699509|gb|EFY91270.1|,gi|322701187|gb|EFY92938.1|	no	no	no
1112	1	1	1	MA69_1234	gi|322707921|gb|EFY99499.1|	gi|322701188|gb|EFY92939.1|	no	no	no
1113	1	1	1	MA69_1235	gi|322707920|gb|EFY99498.1|	gi|322701189|gb|EFY92940.1|	no	no	no
1114	1	1	1	MA69_1236	gi|322707919|gb|EFY99497.1|	gi|322701190|gb|EFY92941.1|	no	no	no
1115	2	2	2	MA69_1237,MA69_3087	gi|322710906|gb|EFZ02480.1|,gi|322707918|gb|EFY99496.1|	gi|322699557|gb|EFY91318.1|,gi|322701192|gb|EFY92943.1|	no	no	no
1116	1	1	1	MA69_1238	gi|322707917|gb|EFY99495.1|	gi|322701193|gb|EFY92944.1|	no	no	no
1117	1	1	0	MA69_1240	gi|322707916|gb|EFY99494.1|	*	no	no	no
1118	2	2	2	MA69_1241,MA69_3866	gi|322703764|gb|EFY95368.1|,gi|322707915|gb|EFY99493.1|	gi|322696180|gb|EFY87976.1|,gi|322701194|gb|EFY92945.1|	no	no	no
1119	1	1	1	MA69_1242	gi|322707914|gb|EFY99492.1|	gi|322701195|gb|EFY92946.1|	no	no	no
1120	2	1	2	MA69_1243,MA69_7143	gi|322707333|gb|EFY98912.1|	gi|322702162|gb|EFY93910.1|,gi|322701196|gb|EFY92947.1|	no	no	no
1121	1	1	1	MA69_1244	gi|322707913|gb|EFY99491.1|	gi|322701197|gb|EFY92948.1|	no	no	no
1122	2	0	1	MA69_1245,MA69_1858	*	gi|322701198|gb|EFY92949.1|	yes	no	no
1123	2	1	2	MA69_1246,MA69_336	gi|322707912|gb|EFY99490.1|	gi|322700531|gb|EFY92285.1|,gi|322701199|gb|EFY92950.1|	no	no	no
1124	1	1	1	MA69_1247	gi|322707911|gb|EFY99489.1|	gi|322701200|gb|EFY92951.1|	no	no	no
1125	1	1	1	MA69_1248	gi|322707910|gb|EFY99488.1|	gi|322701201|gb|EFY92952.1|	no	no	no
1126	1	1	1	MA69_1249	gi|322707909|gb|EFY99487.1|	gi|322701203|gb|EFY92954.1|	no	no	no
1127	1	1	1	MA69_124	gi|322710089|gb|EFZ01664.1|	gi|322702096|gb|EFY93844.1|	no	no	no
1128	2	1	2	MA69_1251,MA69_7571	gi|322707907|gb|EFY99485.1|	gi|322697674|gb|EFY89451.1|,gi|322701205|gb|EFY92956.1|	no	no	no
1129	2	2	2	MA69_1253,MA69_7262	gi|322707216|gb|EFY98795.1|,gi|322707905|gb|EFY99483.1|	gi|322701616|gb|EFY93365.1|,gi|322701207|gb|EFY92958.1|	no	no	no
1130	1	1	1	MA69_1254	gi|322707904|gb|EFY99482.1|	gi|322701208|gb|EFY92959.1|	no	no	no
1131	1	1	1	MA69_1255	gi|322707903|gb|EFY99481.1|	gi|322701209|gb|EFY92960.1|	no	no	no
1132	1	1	1	MA69_1256	gi|322707902|gb|EFY99480.1|	gi|322701210|gb|EFY92961.1|	no	no	no
1133	2	2	2	MA69_1257,MA69_5088	gi|322711869|gb|EFZ03442.1|,gi|322707901|gb|EFY99479.1|	gi|322695422|gb|EFY87230.1|,gi|322701211|gb|EFY92962.1|	no	no	no
1134	2	1	2	MA69_1258,MA69_6945	gi|322707900|gb|EFY99478.1|	gi|322699754|gb|EFY91513.1|,gi|322701212|gb|EFY92963.1|	no	no	no
1135	1	1	2	MA69_1259	gi|322707899|gb|EFY99477.1|	gi|322701213|gb|EFY92964.1|,gi|322700399|gb|EFY92154.1|	no	no	yes
1136	2	1	1	MA69_1260,MA69_8943	gi|322709595|gb|EFZ01171.1|	gi|322694529|gb|EFY86356.1|	yes	no	no
1137	2	1	2	MA69_1261,MA69_2352	gi|322709831|gb|EFZ01406.1|	gi|322698537|gb|EFY90306.1|,gi|322694782|gb|EFY86603.1|	no	no	no
1138	1	1	0	MA69_1262	gi|322707896|gb|EFY99474.1|	*	no	no	no
1139	2	2	2	MA69_1264,MA69_4597	gi|322706725|gb|EFY98305.1|,gi|322707894|gb|EFY99472.1|	gi|322700999|gb|EFY92751.1|,gi|322694780|gb|EFY86601.1|	no	no	no
1140	1	1	1	MA69_1265	gi|322707893|gb|EFY99471.1|	gi|322694779|gb|EFY86600.1|	no	no	no
1141	1	1	1	MA69_1266	gi|322707892|gb|EFY99470.1|	gi|322694778|gb|EFY86599.1|	no	no	no
1142	1	1	1	MA69_1267	gi|322707891|gb|EFY99469.1|	gi|322694777|gb|EFY86598.1|	no	no	no
1143	1	1	1	MA69_1268	gi|322707890|gb|EFY99468.1|	gi|322694776|gb|EFY86597.1|	no	no	no
1144	2	2	2	MA69_1269,MA69_4577	gi|322706743|gb|EFY98323.1|,gi|322707889|gb|EFY99467.1|	gi|322693675|gb|EFY85527.1|,gi|322694775|gb|EFY86596.1|	no	no	no
1145	1	1	0	MA69_126	gi|322710090|gb|EFZ01665.1|	*	no	no	no
1146	1	1	1	MA69_1270	gi|322707888|gb|EFY99466.1|	gi|322694774|gb|EFY86595.1|	no	no	no
1147	2	2	1	MA69_1271,MA69_6088	gi|322708679|gb|EFZ00256.1|,gi|322707887|gb|EFY99465.1|	gi|322694773|gb|EFY86594.1|	no	no	no
1148	1	1	1	MA69_1273	gi|322707886|gb|EFY99464.1|	gi|322694772|gb|EFY86593.1|	no	no	no
1149	1	1	1	MA69_1274	gi|322707884|gb|EFY99462.1|	gi|322694770|gb|EFY86591.1|	no	no	no
1150	1	1	1	MA69_1275	gi|322707883|gb|EFY99461.1|	gi|322694769|gb|EFY86590.1|	no	no	no
1151	1	1	1	MA69_1276	gi|322707882|gb|EFY99460.1|	gi|322694768|gb|EFY86589.1|	no	no	no
1152	1	0	1	MA69_1277	*	gi|322694767|gb|EFY86588.1|	no	no	no
1153	1	0	1	MA69_1278	*	gi|322694766|gb|EFY86587.1|	no	no	no
1154	2	2	2	MA69_1279,MA69_9638	gi|322703482|gb|EFY95090.1|,gi|322707881|gb|EFY99459.1|	gi|322701215|gb|EFY92965.1|,gi|322694765|gb|EFY86586.1|	no	no	no
1155	1	1	1	MA69_127	gi|322710091|gb|EFZ01666.1|	gi|322702098|gb|EFY93846.1|	no	no	no
1156	2	2	2	MA69_1280,MA69_5002	gi|322702470|gb|EFY94115.1|,gi|322707880|gb|EFY99458.1|	gi|322696735|gb|EFY88523.1|,gi|322694764|gb|EFY86585.1|	no	no	no
1157	1	1	1	MA69_1281	gi|322707879|gb|EFY99457.1|	gi|322694761|gb|EFY86582.1|	no	no	no
1158	2	1	2	MA69_1282,MA69_3297	gi|322707878|gb|EFY99456.1|	gi|322695295|gb|EFY87106.1|,gi|322694760|gb|EFY86581.1|	no	no	no
1159	1	1	1	MA69_1283	gi|322707877|gb|EFY99455.1|	gi|322694759|gb|EFY86580.1|	no	no	no
1160	3	2	1	MA69_1284,MA69_8422,MA69_6807	gi|322707876|gb|EFY99454.1|,gi|322702880|gb|EFY94501.1|	gi|322694758|gb|EFY86579.1|	yes	no	no
1161	2	2	2	MA69_1285,MA69_8952	gi|322709604|gb|EFZ01180.1|,gi|322707875|gb|EFY99453.1|	gi|322701453|gb|EFY93203.1|,gi|322694757|gb|EFY86578.1|	no	no	no
1162	2	2	2	MA69_1287,MA69_1622	gi|322712522|gb|EFZ04095.1|,gi|322707874|gb|EFY99452.1|	gi|322695364|gb|EFY87173.1|,gi|322694756|gb|EFY86577.1|	no	no	no
1163	2	1	1	MA69_1288,MA69_614	gi|322708082|gb|EFY99659.1|	gi|322697475|gb|EFY89254.1|	yes	no	no
1164	2	2	2	MA69_1289,MA69_6002	gi|322708636|gb|EFZ00213.1|,gi|322707872|gb|EFY99450.1|	gi|322698037|gb|EFY89811.1|,gi|322694755|gb|EFY86576.1|	no	no	no
1165	1	1	1	MA69_128	gi|322710092|gb|EFZ01667.1|	gi|322702099|gb|EFY93847.1|	no	no	no
1166	1	1	1	MA69_1290	gi|322707871|gb|EFY99449.1|	gi|322694754|gb|EFY86575.1|	no	no	no
1167	1	1	1	MA69_1291	gi|322707870|gb|EFY99448.1|	gi|322694753|gb|EFY86574.1|	no	no	no
1168	2	1	1	MA69_1292,MA69_4086	gi|322706237|gb|EFY97818.1|	gi|322694752|gb|EFY86573.1|	yes	no	no
1169	2	2	2	MA69_1293,MA69_4197	gi|322707633|gb|EFY99211.1|,gi|322707868|gb|EFY99446.1|	gi|322698269|gb|EFY90041.1|,gi|322694751|gb|EFY86572.1|	no	no	no
1170	1	1	1	MA69_1294	gi|322707867|gb|EFY99445.1|	gi|322694750|gb|EFY86571.1|	no	no	no
1171	1	1	0	MA69_1295	gi|322707866|gb|EFY99444.1|	*	no	no	no
1172	1	1	1	MA69_1296	gi|322707865|gb|EFY99443.1|	gi|322694749|gb|EFY86570.1|	no	no	no
1173	1	1	1	MA69_1297	gi|322707864|gb|EFY99442.1|	gi|322694748|gb|EFY86569.1|	no	no	no
1174	1	1	1	MA69_1298	gi|322707863|gb|EFY99441.1|	gi|322694747|gb|EFY86568.1|	no	no	no
1175	1	1	1	MA69_1299	gi|322707862|gb|EFY99440.1|	gi|322700339|gb|EFY92094.1|	no	no	no
1176	1	1	1	MA69_129	gi|322710093|gb|EFZ01668.1|	gi|322702100|gb|EFY93848.1|	no	no	no
1177	3	3	3	MA69_12,MA69_9112,MA69_3144	gi|322710961|gb|EFZ02535.1|,gi|322705527|gb|EFY97112.1|,gi|322709984|gb|EFZ01559.1|	gi|322701298|gb|EFY93048.1|,gi|322699498|gb|EFY91259.1|,gi|322697843|gb|EFY89618.1|	no	no	no
1178	1	1	1	MA69_1300	gi|322707861|gb|EFY99439.1|	gi|322700340|gb|EFY92095.1|	no	no	no
1179	1	1	0	MA69_1301	gi|322707860|gb|EFY99438.1|	*	no	no	no
1180	1	1	1	MA69_1302	gi|322707859|gb|EFY99437.1|	gi|322700341|gb|EFY92096.1|	no	no	no
1181	2	2	2	MA69_1303,MA69_325	gi|322711226|gb|EFZ02800.1|,gi|322707858|gb|EFY99436.1|	gi|322700518|gb|EFY92272.1|,gi|322700342|gb|EFY92097.1|	no	no	no
1182	1	1	1	MA69_1306	gi|322707855|gb|EFY99433.1|	gi|322700345|gb|EFY92100.1|	no	no	no
1183	1	1	1	MA69_1307	gi|322707854|gb|EFY99432.1|	gi|322700346|gb|EFY92101.1|	no	no	no
1184	1	1	1	MA69_1308	gi|322707853|gb|EFY99431.1|	gi|322700347|gb|EFY92102.1|	no	no	no
1185	1	1	1	MA69_1309	gi|322707852|gb|EFY99430.1|	gi|322700348|gb|EFY92103.1|	no	no	no
1186	1	1	1	MA69_130	gi|322710094|gb|EFZ01669.1|	gi|322702101|gb|EFY93849.1|	no	no	no
1187	1	1	1	MA69_1310	gi|322707851|gb|EFY99429.1|	gi|322700349|gb|EFY92104.1|	no	no	no
1188	1	1	1	MA69_1311	gi|322707850|gb|EFY99428.1|	gi|322700350|gb|EFY92105.1|	no	no	no
1189	1	1	1	MA69_1312	gi|322707849|gb|EFY99427.1|	gi|322700351|gb|EFY92106.1|	no	no	no
1190	1	1	1	MA69_1313	gi|322707847|gb|EFY99425.1|	gi|322700353|gb|EFY92108.1|	no	no	no
1191	1	2	1	MA69_1314	gi|322707846|gb|EFY99424.1|,gi|322710362|gb|EFZ01937.1|	gi|322700355|gb|EFY92110.1|	no	yes	no
1192	1	1	1	MA69_1315	gi|322707845|gb|EFY99423.1|	gi|322700359|gb|EFY92114.1|	no	no	no
1193	2	2	2	MA69_1316,MA69_1612	gi|322712511|gb|EFZ04084.1|,gi|322707844|gb|EFY99422.1|	gi|322695375|gb|EFY87184.1|,gi|322700356|gb|EFY92111.1|	no	no	no
1194	2	3	2	MA69_1317,MA69_8640	gi|322710499|gb|EFZ02073.1|,gi|322711699|gb|EFZ03272.1|,gi|322707843|gb|EFY99421.1|	gi|322699828|gb|EFY91587.1|,gi|322700357|gb|EFY92112.1|	no	yes	no
1195	1	2	1	MA69_1318	gi|322707842|gb|EFY99420.1|,gi|322712266|gb|EFZ03839.1|	gi|322700358|gb|EFY92113.1|	no	yes	no
1196	1	1	0	MA69_1319	gi|322707841|gb|EFY99419.1|	*	no	no	no
1197	2	2	1	MA69_131,MA69_472	gi|322707943|gb|EFY99520.1|,gi|322710095|gb|EFZ01670.1|	gi|322700656|gb|EFY92410.1|	no	no	no
1198	1	1	1	MA69_1320	gi|322707840|gb|EFY99418.1|	gi|322700361|gb|EFY92116.1|	no	no	no
1199	1	1	1	MA69_1321	gi|322707839|gb|EFY99417.1|	gi|322700362|gb|EFY92117.1|	no	no	no
1200	2	2	1	MA69_1323,MA69_1326	gi|322707833|gb|EFY99411.1|,gi|322707837|gb|EFY99415.1|	gi|322700364|gb|EFY92119.1|	no	no	no
1201	1	1	1	MA69_1324	gi|322707835|gb|EFY99413.1|	gi|322700366|gb|EFY92121.1|	no	no	no
1202	1	1	1	MA69_1325	gi|322707834|gb|EFY99412.1|	gi|322700367|gb|EFY92122.1|	no	no	no
1203	1	1	1	MA69_1327	gi|322707832|gb|EFY99410.1|	gi|322700368|gb|EFY92123.1|	no	no	no
1204	1	1	1	MA69_1328	gi|322707831|gb|EFY99409.1|	gi|322700369|gb|EFY92124.1|	no	no	no
1205	1	1	1	MA69_132	gi|322710096|gb|EFZ01671.1|	gi|322702102|gb|EFY93850.1|	no	no	no
1206	1	1	1	MA69_1330	gi|322707830|gb|EFY99408.1|	gi|322700370|gb|EFY92125.1|	no	no	no
1207	1	1	0	MA69_1331	gi|322707829|gb|EFY99407.1|	*	no	no	no
1208	1	1	0	MA69_1332	gi|322707828|gb|EFY99406.1|	*	no	no	no
1209	1	1	1	MA69_1333	gi|322707827|gb|EFY99405.1|	gi|322700374|gb|EFY92129.1|	no	no	no
1210	1	1	1	MA69_1334	gi|322707826|gb|EFY99404.1|	gi|322700375|gb|EFY92130.1|	no	no	no
1211	1	2	1	MA69_1335	gi|322707825|gb|EFY99403.1|,gi|322709082|gb|EFZ00659.1|	gi|322700376|gb|EFY92131.1|	no	yes	no
1212	1	1	1	MA69_1336	gi|322707824|gb|EFY99402.1|	gi|322700377|gb|EFY92132.1|	no	no	no
1213	2	2	2	MA69_1337,MA69_1911	gi|322712889|gb|EFZ04462.1|,gi|322707823|gb|EFY99401.1|	gi|322700042|gb|EFY91799.1|,gi|322700378|gb|EFY92133.1|	no	no	no
1214	1	1	1	MA69_1338	gi|322707822|gb|EFY99400.1|	gi|322700379|gb|EFY92134.1|	no	no	no
1215	1	1	1	MA69_1339	gi|322707821|gb|EFY99399.1|	gi|322700380|gb|EFY92135.1|	no	no	no
1216	1	1	1	MA69_133	gi|322710097|gb|EFZ01672.1|	gi|322698384|gb|EFY90155.1|	no	no	no
1217	1	1	1	MA69_1340	gi|322707820|gb|EFY99398.1|	gi|322700381|gb|EFY92136.1|	no	no	no
1218	1	1	1	MA69_1341	gi|322707819|gb|EFY99397.1|	gi|322700382|gb|EFY92137.1|	no	no	no
1219	1	1	1	MA69_1342	gi|322707818|gb|EFY99396.1|	gi|322700383|gb|EFY92138.1|	no	no	no
1220	1	0	1	MA69_1343	*	gi|322700384|gb|EFY92139.1|	no	no	no
1221	1	0	1	MA69_1344	*	gi|322700385|gb|EFY92140.1|	no	no	no
1222	1	1	1	MA69_1346	gi|322707817|gb|EFY99395.1|	gi|322700387|gb|EFY92142.1|	no	no	no
1223	1	1	0	MA69_1347	gi|322707816|gb|EFY99394.1|	*	no	no	no
1224	1	1	0	MA69_1348	gi|322707815|gb|EFY99393.1|	*	no	no	no
1225	1	1	1	MA69_1349	gi|322707814|gb|EFY99392.1|	gi|322700388|gb|EFY92143.1|	no	no	no
1226	1	1	1	MA69_134	gi|322710098|gb|EFZ01673.1|	gi|322698383|gb|EFY90154.1|	no	no	no
1227	1	1	1	MA69_1350	gi|322707813|gb|EFY99391.1|	gi|322700389|gb|EFY92144.1|	no	no	no
1228	1	1	1	MA69_1351	gi|322707812|gb|EFY99390.1|	gi|322700390|gb|EFY92145.1|	no	no	no
1229	2	2	2	MA69_1352,MA69_233	gi|322711148|gb|EFZ02722.1|,gi|322707811|gb|EFY99389.1|	gi|322697383|gb|EFY89163.1|,gi|322700392|gb|EFY92147.1|	no	no	no
1230	1	1	1	MA69_1353	gi|322707810|gb|EFY99388.1|	gi|322700393|gb|EFY92148.1|	no	no	no
1231	1	1	1	MA69_1354	gi|322707809|gb|EFY99387.1|	gi|322700394|gb|EFY92149.1|	no	no	no
1232	1	1	1	MA69_1355	gi|322707808|gb|EFY99386.1|	gi|322700395|gb|EFY92150.1|	no	no	no
1233	1	1	1	MA69_1356	gi|322707807|gb|EFY99385.1|	gi|322700396|gb|EFY92151.1|	no	no	no
1234	1	0	1	MA69_1357	*	gi|322700397|gb|EFY92152.1|	no	no	no
1235	1	1	1	MA69_1358	gi|322707805|gb|EFY99383.1|	gi|322700398|gb|EFY92153.1|	no	no	no
1236	2	2	1	MA69_1359,MA69_2708	gi|322702617|gb|EFY94251.1|,gi|322707804|gb|EFY99382.1|	gi|322699988|gb|EFY91746.1|	no	no	no
1237	1	1	1	MA69_135	gi|322710099|gb|EFZ01674.1|	gi|322698382|gb|EFY90153.1|	no	no	no
1238	1	1	1	MA69_1360	gi|322707803|gb|EFY99381.1|	gi|322700402|gb|EFY92157.1|	no	no	no
1239	1	1	1	MA69_1361	gi|322707802|gb|EFY99380.1|	gi|322700403|gb|EFY92158.1|	no	no	no
1240	2	1	2	MA69_1362,MA69_1381	gi|322707784|gb|EFY99362.1|	gi|322700421|gb|EFY92176.1|,gi|322700404|gb|EFY92159.1|	no	no	no
1241	1	1	1	MA69_1363	gi|322707801|gb|EFY99379.1|	gi|322700405|gb|EFY92160.1|	no	no	no
1242	1	1	0	MA69_1364	gi|322707800|gb|EFY99378.1|	*	no	no	no
1243	1	1	0	MA69_1366	gi|322707799|gb|EFY99377.1|	*	no	no	no
1244	1	1	1	MA69_1367	gi|322707798|gb|EFY99376.1|	gi|322700406|gb|EFY92161.1|	no	no	no
1245	2	2	2	MA69_1368,MA69_781	gi|322708243|gb|EFY99820.1|,gi|322707797|gb|EFY99375.1|	gi|322700289|gb|EFY92045.1|,gi|322700407|gb|EFY92162.1|	no	no	no
1246	1	1	1	MA69_1369	gi|322707796|gb|EFY99374.1|	gi|322700408|gb|EFY92163.1|	no	no	no
1247	1	1	1	MA69_136	gi|322710100|gb|EFZ01675.1|	gi|322698381|gb|EFY90152.1|	no	no	no
1248	1	1	1	MA69_1370	gi|322707795|gb|EFY99373.1|	gi|322700409|gb|EFY92164.1|	no	no	no
1249	1	1	1	MA69_1371	gi|322707794|gb|EFY99372.1|	gi|322700410|gb|EFY92165.1|	no	no	no
1250	1	1	1	MA69_1372	gi|322707793|gb|EFY99371.1|	gi|322700411|gb|EFY92166.1|	no	no	no
1251	2	2	2	MA69_1373,MA69_5217	gi|322712003|gb|EFZ03576.1|,gi|322707792|gb|EFY99370.1|	gi|322694734|gb|EFY86556.1|,gi|322700413|gb|EFY92168.1|	no	no	no
1252	1	1	1	MA69_1374	gi|322707791|gb|EFY99369.1|	gi|322700414|gb|EFY92169.1|	no	no	no
1253	1	1	1	MA69_1375	gi|322707790|gb|EFY99368.1|	gi|322700415|gb|EFY92170.1|	no	no	no
1254	2	2	2	MA69_1376,MA69_9792	gi|322704628|gb|EFY96221.1|,gi|322707789|gb|EFY99367.1|	gi|322692455|gb|EFY84365.1|,gi|322700416|gb|EFY92171.1|	no	no	no
1255	1	1	0	MA69_1378	gi|322707787|gb|EFY99365.1|	*	no	no	no
1256	2	2	2	MA69_137,MA69_2985	gi|322710808|gb|EFZ02382.1|,gi|322710102|gb|EFZ01677.1|	gi|322698818|gb|EFY90585.1|,gi|322698379|gb|EFY90150.1|	no	no	no
1257	2	2	2	MA69_1380,MA69_3107	gi|322710925|gb|EFZ02499.1|,gi|322707785|gb|EFY99363.1|	gi|322699539|gb|EFY91300.1|,gi|322700420|gb|EFY92175.1|	no	no	no
1258	1	1	0	MA69_1383	gi|322707782|gb|EFY99360.1|	*	no	no	no
1259	1	1	0	MA69_1384	gi|322707781|gb|EFY99359.1|	*	no	no	no
1260	1	1	1	MA69_1385	gi|322707780|gb|EFY99358.1|	gi|322700423|gb|EFY92178.1|	no	no	no
1261	1	1	1	MA69_1386	gi|322707779|gb|EFY99357.1|	gi|322700425|gb|EFY92180.1|	no	no	no
1262	2	2	2	MA69_1387,MA69_1764	gi|322712192|gb|EFZ03765.1|,gi|322707778|gb|EFY99356.1|	gi|322697296|gb|EFY89077.1|,gi|322700426|gb|EFY92181.1|	no	no	no
1263	1	1	1	MA69_1388	gi|322707777|gb|EFY99355.1|	gi|322700427|gb|EFY92182.1|	no	no	no
1264	2	2	1	MA69_1389,MA69_8677	gi|322710250|gb|EFZ01825.1|,gi|322707776|gb|EFY99354.1|	gi|322693968|gb|EFY85811.1|	no	no	no
1265	1	1	1	MA69_138	gi|322710103|gb|EFZ01678.1|	gi|322698378|gb|EFY90149.1|	no	no	no
1266	1	1	1	MA69_1390	gi|322707775|gb|EFY99353.1|	gi|322700400|gb|EFY92155.1|	no	no	no
1267	1	1	1	MA69_1391	gi|322707774|gb|EFY99352.1|	gi|322700428|gb|EFY92183.1|	no	no	no
1268	1	1	1	MA69_1392	gi|322707773|gb|EFY99351.1|	gi|322700429|gb|EFY92184.1|	no	no	no
1269	1	1	1	MA69_1393	gi|322707772|gb|EFY99350.1|	gi|322700430|gb|EFY92185.1|	no	no	no
1270	1	1	1	MA69_1394	gi|322707771|gb|EFY99349.1|	gi|322700431|gb|EFY92186.1|	no	no	no
1271	2	2	1	MA69_1395,MA69_8588	gi|322703695|gb|EFY95300.1|,gi|322707770|gb|EFY99348.1|	gi|322700432|gb|EFY92187.1|	no	no	no
1272	1	1	1	MA69_1396	gi|322707769|gb|EFY99347.1|	gi|322700433|gb|EFY92188.1|	no	no	no
1273	2	2	0	MA69_1397,MA69_1774	gi|322707768|gb|EFY99346.1|,gi|322706877|gb|EFY98456.1|	*	no	no	no
1274	1	1	1	MA69_1398	gi|322707767|gb|EFY99345.1|	gi|322700434|gb|EFY92189.1|	no	no	no
1275	1	1	1	MA69_1399	gi|322707766|gb|EFY99344.1|	gi|322700435|gb|EFY92190.1|	no	no	no
1276	2	2	3	MA69_139,MA69_634	gi|322708100|gb|EFY99677.1|,gi|322710104|gb|EFZ01679.1|	gi|322694703|gb|EFY86526.1|,gi|322701902|gb|EFY93650.1|,gi|322698377|gb|EFY90148.1|	no	no	yes
1277	1	1	1	MA69_13	gi|322709985|gb|EFZ01560.1|	gi|322697844|gb|EFY89619.1|	no	no	no
1278	1	1	1	MA69_1400	gi|322707765|gb|EFY99343.1|	gi|322700436|gb|EFY92191.1|	no	no	no
1279	1	0	1	MA69_1401	*	gi|322700437|gb|EFY92192.1|	no	no	no
1280	1	1	1	MA69_1402	gi|322707764|gb|EFY99342.1|	gi|322700438|gb|EFY92193.1|	no	no	no
1281	1	1	1	MA69_1403	gi|322707763|gb|EFY99341.1|	gi|322700439|gb|EFY92194.1|	no	no	no
1282	2	2	2	MA69_1404,MA69_7441	gi|322707037|gb|EFY98616.1|,gi|322707762|gb|EFY99340.1|	gi|322692810|gb|EFY84698.1|,gi|322700440|gb|EFY92195.1|	no	no	no
1283	1	1	0	MA69_1405	gi|322707761|gb|EFY99339.1|	*	no	no	no
1284	1	1	2	MA69_1406	gi|322707760|gb|EFY99338.1|	gi|322700442|gb|EFY92197.1|,gi|322694126|gb|EFY85964.1|	no	no	yes
1285	1	0	1	MA69_1407	*	gi|322700443|gb|EFY92198.1|	no	no	no
1286	1	1	1	MA69_1408	gi|322707759|gb|EFY99337.1|	gi|322700444|gb|EFY92199.1|	no	no	no
1287	1	1	1	MA69_1409	gi|322707758|gb|EFY99336.1|	gi|322700445|gb|EFY92200.1|	no	no	no
1288	2	2	1	MA69_140,MA69_4888	gi|322706450|gb|EFY98030.1|,gi|322710105|gb|EFZ01680.1|	gi|322698376|gb|EFY90147.1|	no	no	no
1289	1	1	1	MA69_1410	gi|322707757|gb|EFY99335.1|	gi|322700446|gb|EFY92201.1|	no	no	no
1290	1	1	1	MA69_1411	gi|322707756|gb|EFY99334.1|	gi|322700447|gb|EFY92202.1|	no	no	no
1291	1	1	1	MA69_1412	gi|322707755|gb|EFY99333.1|	gi|322700448|gb|EFY92203.1|	no	no	no
1292	1	1	1	MA69_1413	gi|322707754|gb|EFY99332.1|	gi|322700449|gb|EFY92204.1|	no	no	no
1293	1	1	1	MA69_1414	gi|322707753|gb|EFY99331.1|	gi|322700450|gb|EFY92205.1|	no	no	no
1294	1	1	1	MA69_1416	gi|322707751|gb|EFY99329.1|	gi|322700452|gb|EFY92207.1|	no	no	no
1295	1	0	1	MA69_1419	*	gi|322696782|gb|EFY88569.1|	no	no	no
1296	1	1	1	MA69_141	gi|322710106|gb|EFZ01681.1|	gi|322698375|gb|EFY90146.1|	no	no	no
1297	2	1	0	MA69_1420,MA69_8398	gi|322705352|gb|EFY96938.1|	*	yes	no	no
1298	2	2	2	MA69_1421,MA69_3669	gi|322708430|gb|EFZ00008.1|,gi|322707750|gb|EFY99328.1|	gi|322700747|gb|EFY92500.1|,gi|322700453|gb|EFY92208.1|	no	no	no
1299	1	1	1	MA69_1422	gi|322707749|gb|EFY99327.1|	gi|322700454|gb|EFY92209.1|	no	no	no
1300	1	1	1	MA69_1423	gi|322707748|gb|EFY99326.1|	gi|322700455|gb|EFY92210.1|	no	no	no
1301	2	2	2	MA69_1424,MA69_6548	gi|322706068|gb|EFY97650.1|,gi|322707747|gb|EFY99325.1|	gi|322699712|gb|EFY91471.1|,gi|322700456|gb|EFY92211.1|	no	no	no
1302	1	1	1	MA69_1425	gi|322707746|gb|EFY99324.1|	gi|322700457|gb|EFY92212.1|	no	no	no
1303	1	1	1	MA69_1426	gi|322707745|gb|EFY99323.1|	gi|322700458|gb|EFY92213.1|	no	no	no
1304	1	1	1	MA69_1427	gi|322707744|gb|EFY99322.1|	gi|322700459|gb|EFY92214.1|	no	no	no
1305	1	1	0	MA69_1428	gi|322707743|gb|EFY99321.1|	*	no	no	no
1306	1	1	1	MA69_1429	gi|322707742|gb|EFY99320.1|	gi|322700461|gb|EFY92216.1|	no	no	no
1307	1	1	1	MA69_142	gi|322710107|gb|EFZ01682.1|	gi|322698374|gb|EFY90145.1|	no	no	no
1308	1	1	0	MA69_1430	gi|322707741|gb|EFY99319.1|	*	no	no	no
1309	1	1	1	MA69_1431	gi|322707740|gb|EFY99318.1|	gi|322700462|gb|EFY92217.1|	no	no	no
1310	1	1	1	MA69_1432	gi|322707739|gb|EFY99317.1|	gi|322700463|gb|EFY92218.1|	no	no	no
1311	1	1	0	MA69_1433	gi|322707738|gb|EFY99316.1|	*	no	no	no
1312	1	1	1	MA69_1434	gi|322707737|gb|EFY99315.1|	gi|322700464|gb|EFY92219.1|	no	no	no
1313	1	1	1	MA69_1435	gi|322707736|gb|EFY99314.1|	gi|322700465|gb|EFY92220.1|	no	no	no
1314	2	2	2	MA69_1436,MA69_6950	gi|322706038|gb|EFY97620.1|,gi|322707735|gb|EFY99313.1|	gi|322699748|gb|EFY91507.1|,gi|322700466|gb|EFY92221.1|	no	no	no
1315	1	1	1	MA69_1437	gi|322707734|gb|EFY99312.1|	gi|322700468|gb|EFY92223.1|	no	no	no
1316	1	1	1	MA69_1438	gi|322707733|gb|EFY99311.1|	gi|322700469|gb|EFY92224.1|	no	no	no
1317	2	2	1	MA69_1439,MA69_2115	gi|322704215|gb|EFY95813.1|,gi|322707732|gb|EFY99310.1|	gi|322700470|gb|EFY92225.1|	no	no	no
1318	1	1	1	MA69_143	gi|322710108|gb|EFZ01683.1|	gi|322698373|gb|EFY90144.1|	no	no	no
1319	2	2	3	MA69_1440,MA69_5188	gi|322711973|gb|EFZ03546.1|,gi|322707731|gb|EFY99309.1|	gi|322693019|gb|EFY84897.1|,gi|322700471|gb|EFY92226.1|,gi|322702063|gb|EFY93811.1|	no	no	yes
1320	2	2	2	MA69_1441,MA69_6524	gi|322707730|gb|EFY99308.1|,gi|322706089|gb|EFY97671.1|	gi|322700157|gb|EFY91914.1|,gi|322700472|gb|EFY92227.1|	no	no	no
1321	1	0	1	MA69_1442	*	gi|322700473|gb|EFY92228.1|	no	no	no
1322	2	2	2	MA69_1443,MA69_1771	gi|322712200|gb|EFZ03773.1|,gi|322707729|gb|EFY99307.1|	gi|322697305|gb|EFY89086.1|,gi|322700474|gb|EFY92229.1|	no	no	no
1323	1	1	1	MA69_1444	gi|322707728|gb|EFY99306.1|	gi|322700475|gb|EFY92230.1|	no	no	no
1324	1	1	1	MA69_1445	gi|322707727|gb|EFY99305.1|	gi|322700476|gb|EFY92231.1|	no	no	no
1325	1	1	1	MA69_1446	gi|322707726|gb|EFY99304.1|	gi|322700477|gb|EFY92232.1|	no	no	no
1326	1	1	1	MA69_1447	gi|322707725|gb|EFY99303.1|	gi|322700478|gb|EFY92233.1|	no	no	no
1327	1	1	1	MA69_144	gi|322710109|gb|EFZ01684.1|	gi|322698372|gb|EFY90143.1|	no	no	no
1328	1	1	1	MA69_1450	gi|322707723|gb|EFY99301.1|	gi|322700480|gb|EFY92235.1|	no	no	no
1329	1	1	1	MA69_1452	gi|322707722|gb|EFY99300.1|	gi|322700481|gb|EFY92236.1|	no	no	no
1330	1	1	1	MA69_1453	gi|322707721|gb|EFY99299.1|	gi|322700482|gb|EFY92237.1|	no	no	no
1331	1	1	1	MA69_1454	gi|322707720|gb|EFY99298.1|	gi|322700483|gb|EFY92238.1|	no	no	no
1332	2	2	1	MA69_1455,MA69_2544	gi|322704729|gb|EFY96321.1|,gi|322707719|gb|EFY99297.1|	gi|322700484|gb|EFY92239.1|	no	no	no
1333	1	1	1	MA69_1456	gi|322707718|gb|EFY99296.1|	gi|322700485|gb|EFY92240.1|	no	no	no
1334	2	2	2	MA69_1457,MA69_7451	gi|322707717|gb|EFY99295.1|,gi|322707027|gb|EFY98606.1|	gi|322692818|gb|EFY84706.1|,gi|322700486|gb|EFY92241.1|	no	no	no
1335	1	1	1	MA69_1458	gi|322707716|gb|EFY99294.1|	gi|322700487|gb|EFY92242.1|	no	no	no
1336	1	1	1	MA69_1459	gi|322707715|gb|EFY99293.1|	gi|322700488|gb|EFY92243.1|	no	no	no
1337	1	1	1	MA69_1461	gi|322707713|gb|EFY99291.1|	gi|322700490|gb|EFY92245.1|	no	no	no
1338	1	1	1	MA69_1462	gi|322707712|gb|EFY99290.1|	gi|322700491|gb|EFY92246.1|	no	no	no
1339	2	2	2	MA69_1463,MA69_5605	gi|322708703|gb|EFZ00280.1|,gi|322707711|gb|EFY99289.1|	gi|322695063|gb|EFY86878.1|,gi|322700492|gb|EFY92247.1|	no	no	no
1340	1	1	1	MA69_1464	gi|322707710|gb|EFY99288.1|	gi|322700493|gb|EFY92248.1|	no	no	no
1341	1	1	1	MA69_1466	gi|322707708|gb|EFY99286.1|	gi|322700495|gb|EFY92250.1|	no	no	no
1342	1	1	1	MA69_1467	gi|322707707|gb|EFY99285.1|	gi|322700496|gb|EFY92251.1|	no	no	no
1343	1	1	1	MA69_1468	gi|322707706|gb|EFY99284.1|	gi|322700497|gb|EFY92252.1|	no	no	no
1344	1	1	1	MA69_1469	gi|322707705|gb|EFY99283.1|	gi|322700498|gb|EFY92253.1|	no	no	no
1345	1	1	1	MA69_1470	gi|322707704|gb|EFY99282.1|	gi|322700499|gb|EFY92254.1|	no	no	no
1346	2	2	1	MA69_1471,MA69_9223	gi|322711823|gb|EFZ03396.1|,gi|322707702|gb|EFY99280.1|	gi|322700501|gb|EFY92256.1|	no	no	no
1347	2	2	1	MA69_1472,MA69_9219	gi|322711827|gb|EFZ03400.1|,gi|322707701|gb|EFY99279.1|	gi|322700502|gb|EFY92257.1|	no	no	no
1348	1	1	1	MA69_1473	gi|322707700|gb|EFY99278.1|	gi|322700503|gb|EFY92258.1|	no	no	no
1349	2	2	1	MA69_1474,MA69_7487	gi|322710503|gb|EFZ02077.1|,gi|322707699|gb|EFY99277.1|	gi|322700504|gb|EFY92259.1|	no	no	no
1350	3	3	3	MA69_1475,MA69_5499,MA69_5497	gi|322706378|gb|EFY97959.1|,gi|322706380|gb|EFY97961.1|,gi|322707698|gb|EFY99276.1|	gi|322695153|gb|EFY86966.1|,gi|322695155|gb|EFY86968.1|,gi|322700505|gb|EFY92260.1|	no	no	no
1351	1	1	1	MA69_1476	gi|322707697|gb|EFY99275.1|	gi|322700506|gb|EFY92261.1|	no	no	no
1352	1	1	0	MA69_1478	gi|322707696|gb|EFY99274.1|	*	no	no	no
1353	1	1	1	MA69_1479	gi|322707695|gb|EFY99273.1|	gi|322694051|gb|EFY85891.1|	no	no	no
1354	1	1	1	MA69_147	gi|322710110|gb|EFZ01685.1|	gi|322698371|gb|EFY90142.1|	no	no	no
1355	1	1	1	MA69_1481	gi|322707693|gb|EFY99271.1|	gi|322694053|gb|EFY85893.1|	no	no	no
1356	2	2	1	MA69_1482,MA69_6624	gi|322702581|gb|EFY94217.1|,gi|322707692|gb|EFY99270.1|	gi|322701934|gb|EFY93682.1|	no	no	no
1357	1	1	1	MA69_1483	gi|322707691|gb|EFY99269.1|	gi|322694055|gb|EFY85895.1|	no	no	no
1358	1	1	1	MA69_1484	gi|322707690|gb|EFY99268.1|	gi|322694056|gb|EFY85896.1|	no	no	no
1359	1	1	1	MA69_1485	gi|322707689|gb|EFY99267.1|	gi|322694057|gb|EFY85897.1|	no	no	no
1360	1	1	1	MA69_1486	gi|322707688|gb|EFY99266.1|	gi|322694058|gb|EFY85898.1|	no	no	no
1361	1	1	1	MA69_1487	gi|322707687|gb|EFY99265.1|	gi|322694059|gb|EFY85899.1|	no	no	no
1362	1	1	1	MA69_1488	gi|322707686|gb|EFY99264.1|	gi|322694060|gb|EFY85900.1|	no	no	no
1363	1	1	1	MA69_1489	gi|322707685|gb|EFY99263.1|	gi|322694061|gb|EFY85901.1|	no	no	no
1364	1	1	1	MA69_148	gi|322710111|gb|EFZ01686.1|	gi|322698370|gb|EFY90141.1|	no	no	no
1365	1	1	1	MA69_1490	gi|322707684|gb|EFY99262.1|	gi|322694062|gb|EFY85902.1|	no	no	no
1366	1	1	1	MA69_1491	gi|322707683|gb|EFY99261.1|	gi|322694063|gb|EFY85903.1|	no	no	no
1367	2	2	1	MA69_1492,MA69_4368	gi|322707482|gb|EFY99060.1|,gi|322707682|gb|EFY99260.1|	gi|322694064|gb|EFY85904.1|	no	no	no
1368	1	1	1	MA69_1493	gi|322707681|gb|EFY99259.1|	gi|322694065|gb|EFY85905.1|	no	no	no
1369	1	1	1	MA69_1494	gi|322707680|gb|EFY99258.1|	gi|322694066|gb|EFY85906.1|	no	no	no
1370	1	1	1	MA69_1495	gi|322707679|gb|EFY99257.1|	gi|322694067|gb|EFY85907.1|	no	no	no
1371	2	2	1	MA69_1496,MA69_9736	gi|322707678|gb|EFY99256.1|,gi|322704573|gb|EFY96166.1|	gi|322694068|gb|EFY85908.1|	no	no	no
1372	1	1	1	MA69_1497	gi|322707677|gb|EFY99255.1|	gi|322694069|gb|EFY85909.1|	no	no	no
1373	1	1	1	MA69_1498	gi|322707676|gb|EFY99254.1|	gi|322694070|gb|EFY85910.1|	no	no	no
1374	1	1	1	MA69_1499	gi|322707675|gb|EFY99253.1|	gi|322694071|gb|EFY85911.1|	no	no	no
1375	1	1	1	MA69_149	gi|322710112|gb|EFZ01687.1|	gi|322698369|gb|EFY90140.1|	no	no	no
1376	1	1	1	MA69_14	gi|322709986|gb|EFZ01561.1|	gi|322697845|gb|EFY89620.1|	no	no	no
1377	1	1	1	MA69_1500	gi|322707674|gb|EFY99252.1|	gi|322694072|gb|EFY85912.1|	no	no	no
1378	1	1	1	MA69_1501	gi|322707673|gb|EFY99251.1|	gi|322694073|gb|EFY85913.1|	no	no	no
1379	1	1	1	MA69_1502	gi|322707672|gb|EFY99250.1|	gi|322694074|gb|EFY85914.1|	no	no	no
1380	1	1	1	MA69_1503	gi|322707671|gb|EFY99249.1|	gi|322694075|gb|EFY85915.1|	no	no	no
1381	1	1	1	MA69_1504	gi|322707670|gb|EFY99248.1|	gi|322694076|gb|EFY85916.1|	no	no	no
1382	2	2	2	MA69_1505,MA69_5857	gi|322708866|gb|EFZ00443.1|,gi|322707669|gb|EFY99247.1|	gi|322698506|gb|EFY90276.1|,gi|322694077|gb|EFY85917.1|	no	no	no
1383	1	1	1	MA69_1506	gi|322707668|gb|EFY99246.1|	gi|322694078|gb|EFY85918.1|	no	no	no
1384	1	1	2	MA69_1507	gi|322707667|gb|EFY99245.1|	gi|322694079|gb|EFY85919.1|,gi|322699945|gb|EFY91703.1|	no	no	yes
1385	2	2	1	MA69_1508,MA69_8303	gi|322710308|gb|EFZ01883.1|,gi|322707666|gb|EFY99244.1|	gi|322695112|gb|EFY86926.1|	no	no	no
1386	1	1	1	MA69_1509	gi|322707665|gb|EFY99243.1|	gi|322694081|gb|EFY85921.1|	no	no	no
1387	1	1	1	MA69_150	gi|322710114|gb|EFZ01689.1|	gi|322698367|gb|EFY90138.1|	no	no	no
1388	2	2	2	MA69_1510,MA69_9526	gi|322702603|gb|EFY94238.1|,gi|322707664|gb|EFY99242.1|	gi|322697735|gb|EFY89511.1|,gi|322692962|gb|EFY84843.1|	no	no	no
1389	1	1	1	MA69_1511	gi|322707663|gb|EFY99241.1|	gi|322692961|gb|EFY84842.1|	no	no	no
1390	1	1	1	MA69_1512	gi|322707662|gb|EFY99240.1|	gi|322692960|gb|EFY84841.1|	no	no	no
1391	1	1	1	MA69_1513	gi|322707661|gb|EFY99239.1|	gi|322692959|gb|EFY84840.1|	no	no	no
1392	1	1	1	MA69_1514	gi|322707660|gb|EFY99238.1|	gi|322692958|gb|EFY84839.1|	no	no	no
1393	2	1	1	MA69_1515,MA69_8820	gi|322707659|gb|EFY99237.1|	gi|322692957|gb|EFY84838.1|	yes	no	no
1394	2	2	2	MA69_1516,MA69_7861	gi|322707658|gb|EFY99236.1|,gi|322709270|gb|EFZ00846.1|	gi|322692956|gb|EFY84837.1|,gi|322699592|gb|EFY91352.1|	no	no	no
1395	1	1	1	MA69_1517	gi|322707657|gb|EFY99235.1|	gi|322692955|gb|EFY84836.1|	no	no	no
1396	2	2	2	MA69_1518,MA69_4008	gi|322705074|gb|EFY96663.1|,gi|322707656|gb|EFY99234.1|	gi|322697566|gb|EFY89344.1|,gi|322692954|gb|EFY84835.1|	no	no	no
1397	1	1	1	MA69_1519	gi|322707655|gb|EFY99233.1|	gi|322692953|gb|EFY84834.1|	no	no	no
1398	1	1	1	MA69_151	gi|322710115|gb|EFZ01690.1|	gi|322698366|gb|EFY90137.1|	no	no	no
1399	1	1	1	MA69_1520	gi|322707654|gb|EFY99232.1|	gi|322692952|gb|EFY84833.1|	no	no	no
1400	1	1	1	MA69_1522	gi|322707652|gb|EFY99230.1|	gi|322692950|gb|EFY84831.1|	no	no	no
1401	1	1	1	MA69_1523	gi|322707650|gb|EFY99228.1|	gi|322692948|gb|EFY84829.1|	no	no	no
1402	1	1	1	MA69_1524	gi|322707649|gb|EFY99227.1|	gi|322692947|gb|EFY84828.1|	no	no	no
1403	1	1	1	MA69_1525	gi|322707648|gb|EFY99226.1|	gi|322694246|gb|EFY86081.1|	no	no	no
1404	2	2	2	MA69_1526,MA69_2904	gi|322710726|gb|EFZ02300.1|,gi|322707647|gb|EFY99225.1|	gi|322696546|gb|EFY88337.1|,gi|322694247|gb|EFY86082.1|	no	no	no
1405	1	1	1	MA69_1527	gi|322707646|gb|EFY99224.1|	gi|322694248|gb|EFY86083.1|	no	no	no
1406	1	1	1	MA69_1528	gi|322707645|gb|EFY99223.1|	gi|322694249|gb|EFY86084.1|	no	no	no
1407	1	1	1	MA69_1529	gi|322707644|gb|EFY99222.1|	gi|322694250|gb|EFY86085.1|	no	no	no
1408	1	2	1	MA69_152	gi|322710116|gb|EFZ01691.1|,gi|322702881|gb|EFY94502.1|	gi|322698365|gb|EFY90136.1|	no	yes	no
1409	1	1	1	MA69_1531	gi|322707643|gb|EFY99221.1|	gi|322694251|gb|EFY86086.1|	no	no	no
1410	1	1	1	MA69_1532	gi|322707642|gb|EFY99220.1|	gi|322694252|gb|EFY86087.1|	no	no	no
1411	1	1	1	MA69_1533	gi|322707641|gb|EFY99219.1|	gi|322694253|gb|EFY86088.1|	no	no	no
1412	1	1	1	MA69_1534	gi|322712436|gb|EFZ04009.1|	gi|322694254|gb|EFY86089.1|	no	no	no
1413	2	2	2	MA69_1535,MA69_6038	gi|322708551|gb|EFZ00128.1|,gi|322712437|gb|EFZ04010.1|	gi|322698000|gb|EFY89774.1|,gi|322694255|gb|EFY86090.1|	no	no	no
1414	1	1	1	MA69_1536	gi|322712438|gb|EFZ04011.1|	gi|322694256|gb|EFY86091.1|	no	no	no
1415	2	1	1	MA69_1537,MA69_8428	gi|322702874|gb|EFY94495.1|	gi|322694259|gb|EFY86094.1|	yes	no	no
1416	2	0	3	MA69_1538,MA69_261	*	gi|322697402|gb|EFY89182.1|,gi|322693456|gb|EFY85315.1|,gi|322692751|gb|EFY84642.1|	no	no	yes
1417	1	1	1	MA69_1539	gi|322712441|gb|EFZ04014.1|	gi|322693457|gb|EFY85316.1|	no	no	no
1418	2	2	2	MA69_153,MA69_9138	gi|322705548|gb|EFY97133.1|,gi|322710117|gb|EFZ01692.1|	gi|322701274|gb|EFY93024.1|,gi|322698364|gb|EFY90135.1|	no	no	no
1419	1	1	0	MA69_1540	gi|322712443|gb|EFZ04016.1|	*	no	no	no
1420	2	2	2	MA69_1541,MA69_9874	gi|322704451|gb|EFY96046.1|,gi|322712444|gb|EFZ04017.1|	gi|322692909|gb|EFY84792.1|,gi|322693459|gb|EFY85318.1|	no	no	no
1421	1	1	1	MA69_1542	gi|322712445|gb|EFZ04018.1|	gi|322693460|gb|EFY85319.1|	no	no	no
1422	1	1	1	MA69_1546	gi|322712449|gb|EFZ04022.1|	gi|322693464|gb|EFY85323.1|	no	no	no
1423	2	2	1	MA69_1547,MA69_8380	gi|322705371|gb|EFY96957.1|,gi|322712450|gb|EFZ04023.1|	gi|322693465|gb|EFY85324.1|	no	no	no
1424	1	1	1	MA69_1548	gi|322712451|gb|EFZ04024.1|	gi|322693466|gb|EFY85325.1|	no	no	no
1425	1	1	1	MA69_1549	gi|322712452|gb|EFZ04025.1|	gi|322693467|gb|EFY85326.1|	no	no	no
1426	1	1	1	MA69_154	gi|322710118|gb|EFZ01693.1|	gi|322698363|gb|EFY90134.1|	no	no	no
1427	1	1	1	MA69_1550	gi|322712453|gb|EFZ04026.1|	gi|322693468|gb|EFY85327.1|	no	no	no
1428	1	1	1	MA69_1551	gi|322712454|gb|EFZ04027.1|	gi|322693469|gb|EFY85328.1|	no	no	no
1429	1	1	1	MA69_1552	gi|322712455|gb|EFZ04028.1|	gi|322693470|gb|EFY85329.1|	no	no	no
1430	1	1	1	MA69_1553	gi|322712456|gb|EFZ04029.1|	gi|322693471|gb|EFY85330.1|	no	no	no
1431	1	1	1	MA69_1554	gi|322712457|gb|EFZ04030.1|	gi|322693472|gb|EFY85331.1|	no	no	no
1432	1	1	1	MA69_1555	gi|322712458|gb|EFZ04031.1|	gi|322693473|gb|EFY85332.1|	no	no	no
1433	1	1	1	MA69_1557	gi|322712459|gb|EFZ04032.1|	gi|322693474|gb|EFY85333.1|	no	no	no
1434	1	1	1	MA69_1558	gi|322712460|gb|EFZ04033.1|	gi|322693475|gb|EFY85334.1|	no	no	no
1435	1	1	1	MA69_1559	gi|322712461|gb|EFZ04034.1|	gi|322693476|gb|EFY85335.1|	no	no	no
1436	1	1	1	MA69_155	gi|322710119|gb|EFZ01694.1|	gi|322698362|gb|EFY90133.1|	no	no	no
1437	1	1	1	MA69_1560	gi|322712462|gb|EFZ04035.1|	gi|322693477|gb|EFY85336.1|	no	no	no
1438	2	2	2	MA69_1561,MA69_6851	gi|322705732|gb|EFY97316.1|,gi|322712463|gb|EFZ04036.1|	gi|322693478|gb|EFY85337.1|,gi|322701484|gb|EFY93233.1|	no	no	no
1439	2	2	2	MA69_1562,MA69_1563	gi|322712465|gb|EFZ04038.1|,gi|322712464|gb|EFZ04037.1|	gi|322693480|gb|EFY85339.1|,gi|322693479|gb|EFY85338.1|	no	no	no
1440	1	1	1	MA69_1564	gi|322712466|gb|EFZ04039.1|	gi|322693481|gb|EFY85340.1|	no	no	no
1441	1	1	1	MA69_1565	gi|322712467|gb|EFZ04040.1|	gi|322693482|gb|EFY85341.1|	no	no	no
1442	1	1	1	MA69_1566	gi|322712468|gb|EFZ04041.1|	gi|322694258|gb|EFY86093.1|	no	no	no
1443	1	1	1	MA69_1567	gi|322712469|gb|EFZ04042.1|	gi|322695418|gb|EFY87227.1|	no	no	no
1444	2	2	2	MA69_1568,MA69_4002	gi|322705068|gb|EFY96657.1|,gi|322712470|gb|EFZ04043.1|	gi|322697571|gb|EFY89349.1|,gi|322695417|gb|EFY87226.1|	no	no	no
1445	2	2	2	MA69_1569,MA69_5035	gi|322704018|gb|EFY95618.1|,gi|322712471|gb|EFZ04044.1|	gi|322698140|gb|EFY89913.1|,gi|322695416|gb|EFY87225.1|	no	no	no
1446	1	1	1	MA69_156	gi|322710120|gb|EFZ01695.1|	gi|322698361|gb|EFY90132.1|	no	no	no
1447	1	1	1	MA69_1570	gi|322712472|gb|EFZ04045.1|	gi|322695415|gb|EFY87224.1|	no	no	no
1448	1	1	1	MA69_1571	gi|322712473|gb|EFZ04046.1|	gi|322695414|gb|EFY87223.1|	no	no	no
1449	1	1	1	MA69_1572	gi|322712474|gb|EFZ04047.1|	gi|322695413|gb|EFY87222.1|	no	no	no
1450	1	1	1	MA69_1573	gi|322712475|gb|EFZ04048.1|	gi|322695412|gb|EFY87221.1|	no	no	no
1451	1	1	1	MA69_1574	gi|322712476|gb|EFZ04049.1|	gi|322695411|gb|EFY87220.1|	no	no	no
1452	2	2	1	MA69_1575,MA69_5391	gi|322704826|gb|EFY96417.1|,gi|322712477|gb|EFZ04050.1|	gi|322695410|gb|EFY87219.1|	no	no	no
1453	2	2	2	MA69_1576,MA69_9994	gi|322712664|gb|EFZ04237.1|,gi|322712478|gb|EFZ04051.1|	gi|322695320|gb|EFY87130.1|,gi|322695409|gb|EFY87218.1|	no	no	no
1454	2	2	1	MA69_1578,MA69_1663	gi|322712559|gb|EFZ04132.1|,gi|322712480|gb|EFZ04053.1|	gi|322695407|gb|EFY87216.1|	no	no	no
1455	1	1	1	MA69_1579	gi|322712481|gb|EFZ04054.1|	gi|322695406|gb|EFY87215.1|	no	no	no
1456	1	1	1	MA69_1580	gi|322712482|gb|EFZ04055.1|	gi|322695405|gb|EFY87214.1|	no	no	no
1457	1	1	1	MA69_1581	gi|322712483|gb|EFZ04056.1|	gi|322695404|gb|EFY87213.1|	no	no	no
1458	2	1	1	MA69_1582,MA69_6497	gi|322712484|gb|EFZ04057.1|	gi|322695403|gb|EFY87212.1|	yes	no	no
1459	1	1	1	MA69_1583	gi|322712485|gb|EFZ04058.1|	gi|322695402|gb|EFY87211.1|	no	no	no
1460	1	1	1	MA69_1584	gi|322712486|gb|EFZ04059.1|	gi|322695401|gb|EFY87210.1|	no	no	no
1461	2	1	2	MA69_1585,MA69_9819	gi|322712487|gb|EFZ04060.1|	gi|322694438|gb|EFY86268.1|,gi|322695400|gb|EFY87209.1|	no	no	no
1462	1	1	1	MA69_1586	gi|322712488|gb|EFZ04061.1|	gi|322695399|gb|EFY87208.1|	no	no	no
1463	1	1	1	MA69_1587	gi|322712489|gb|EFZ04062.1|	gi|322695398|gb|EFY87207.1|	no	no	no
1464	1	1	1	MA69_1588	gi|322712490|gb|EFZ04063.1|	gi|322695397|gb|EFY87206.1|	no	no	no
1465	2	2	2	MA69_1589,MA69_7506	gi|322710480|gb|EFZ02054.1|,gi|322712491|gb|EFZ04064.1|	gi|322699229|gb|EFY90992.1|,gi|322695396|gb|EFY87205.1|	no	no	no
1466	1	1	0	MA69_158	gi|322710121|gb|EFZ01696.1|	*	no	no	no
1467	2	2	2	MA69_1590,MA69_7500	gi|322710486|gb|EFZ02060.1|,gi|322712492|gb|EFZ04065.1|	gi|322699235|gb|EFY90998.1|,gi|322695395|gb|EFY87204.1|	no	no	no
1468	1	1	1	MA69_1592	gi|322712493|gb|EFZ04066.1|	gi|322695393|gb|EFY87202.1|	no	no	no
1469	2	2	1	MA69_1593,MA69_6446	gi|322706158|gb|EFY97740.1|,gi|322712494|gb|EFZ04067.1|	gi|322696222|gb|EFY88018.1|	no	no	no
1470	1	1	0	MA69_1594	gi|322712495|gb|EFZ04068.1|	*	no	no	no
1471	1	1	1	MA69_1595	gi|322712496|gb|EFZ04069.1|	gi|322695392|gb|EFY87201.1|	no	no	no
1472	1	1	1	MA69_1596	gi|322712497|gb|EFZ04070.1|	gi|322695391|gb|EFY87200.1|	no	no	no
1473	2	2	2	MA69_1597,MA69_6850	gi|322705731|gb|EFY97315.1|,gi|322712498|gb|EFZ04071.1|	gi|322701485|gb|EFY93234.1|,gi|322695390|gb|EFY87199.1|	no	no	no
1474	1	1	1	MA69_1598	gi|322712499|gb|EFZ04072.1|	gi|322695389|gb|EFY87198.1|	no	no	no
1475	1	1	1	MA69_1599	gi|322712500|gb|EFZ04073.1|	gi|322695388|gb|EFY87197.1|	no	no	no
1476	1	1	1	MA69_159	gi|322710122|gb|EFZ01697.1|	gi|322698360|gb|EFY90131.1|	no	no	no
1477	1	1	1	MA69_1600	gi|322712501|gb|EFZ04074.1|	gi|322695386|gb|EFY87195.1|	no	no	no
1478	1	1	1	MA69_1601	gi|322712502|gb|EFZ04075.1|	gi|322695385|gb|EFY87194.1|	no	no	no
1479	1	1	1	MA69_1602	gi|322712503|gb|EFZ04076.1|	gi|322695384|gb|EFY87193.1|	no	no	no
1480	1	1	1	MA69_1604	gi|322712504|gb|EFZ04077.1|	gi|322695382|gb|EFY87191.1|	no	no	no
1481	1	1	1	MA69_1605	gi|322712505|gb|EFZ04078.1|	gi|322695381|gb|EFY87190.1|	no	no	no
1482	1	1	1	MA69_1606	gi|322712506|gb|EFZ04079.1|	gi|322695380|gb|EFY87189.1|	no	no	no
1483	1	1	1	MA69_1607	gi|322712507|gb|EFZ04080.1|	gi|322695379|gb|EFY87188.1|	no	no	no
1484	1	1	1	MA69_1608	gi|322712508|gb|EFZ04081.1|	gi|322695378|gb|EFY87187.1|	no	no	no
1485	2	2	2	MA69_1609,MA69_7735	gi|322709389|gb|EFZ00965.1|,gi|322712509|gb|EFZ04082.1|	gi|322697186|gb|EFY88969.1|,gi|322695377|gb|EFY87186.1|	no	no	no
1486	1	1	1	MA69_160	gi|322710123|gb|EFZ01698.1|	gi|322698359|gb|EFY90130.1|	no	no	no
1487	1	1	0	MA69_1610	gi|322712510|gb|EFZ04083.1|	*	no	no	no
1488	1	1	1	MA69_1613	gi|322712512|gb|EFZ04085.1|	gi|322695374|gb|EFY87183.1|	no	no	no
1489	2	2	2	MA69_1614,MA69_5795	gi|322708926|gb|EFZ00503.1|,gi|322712514|gb|EFZ04087.1|	gi|322699057|gb|EFY90822.1|,gi|322695372|gb|EFY87181.1|	no	no	no
1490	1	1	1	MA69_1615	gi|322712515|gb|EFZ04088.1|	gi|322695371|gb|EFY87180.1|	no	no	no
1491	2	2	2	MA69_1616,MA69_4925	gi|322703013|gb|EFY94630.1|,gi|322712516|gb|EFZ04089.1|	gi|322702073|gb|EFY93821.1|,gi|322695370|gb|EFY87179.1|	no	no	no
1492	1	1	1	MA69_1617	gi|322712517|gb|EFZ04090.1|	gi|322695369|gb|EFY87178.1|	no	no	no
1493	1	1	1	MA69_1618	gi|322712518|gb|EFZ04091.1|	gi|322695368|gb|EFY87177.1|	no	no	no
1494	2	2	2	MA69_1619,MA69_6149	gi|322705803|gb|EFY97386.1|,gi|322712519|gb|EFZ04092.1|	gi|322698238|gb|EFY90010.1|,gi|322695367|gb|EFY87176.1|	no	no	no
1495	1	1	1	MA69_161	gi|322710124|gb|EFZ01699.1|	gi|322698358|gb|EFY90129.1|	no	no	no
1496	2	1	1	MA69_1620,MA69_5038	gi|322704021|gb|EFY95621.1|	gi|322698137|gb|EFY89910.1|	yes	no	no
1497	1	1	1	MA69_1621	gi|322712521|gb|EFZ04094.1|	gi|322695365|gb|EFY87174.1|	no	no	no
1498	1	2	0	MA69_1623	gi|322712523|gb|EFZ04096.1|,gi|322703050|gb|EFY94666.1|	*	no	yes	no
1499	1	1	1	MA69_1624	gi|322712524|gb|EFZ04097.1|	gi|322695363|gb|EFY87172.1|	no	no	no
1500	1	1	1	MA69_1625	gi|322712525|gb|EFZ04098.1|	gi|322695362|gb|EFY87171.1|	no	no	no
1501	1	1	2	MA69_1628	gi|322712528|gb|EFZ04101.1|	gi|322692542|gb|EFY84445.1|,gi|322692541|gb|EFY84444.1|	no	no	yes
1502	1	1	1	MA69_162	gi|322710125|gb|EFZ01700.1|	gi|322698357|gb|EFY90128.1|	no	no	no
1503	1	1	1	MA69_1632	gi|322712530|gb|EFZ04103.1|	gi|322692544|gb|EFY84447.1|	no	no	no
1504	1	1	0	MA69_1633	gi|322712531|gb|EFZ04104.1|	*	no	no	no
1505	2	3	2	MA69_1634,MA69_2024	gi|322712783|gb|EFZ04356.1|,gi|322702817|gb|EFY94441.1|,gi|322712532|gb|EFZ04105.1|	gi|322698067|gb|EFY89840.1|,gi|322692545|gb|EFY84448.1|	no	yes	no
1506	1	1	0	MA69_1635	gi|322702238|gb|EFY93961.1|	*	no	no	no
1507	1	1	0	MA69_1637	gi|322712533|gb|EFZ04106.1|	*	no	no	no
1508	1	1	0	MA69_1638	gi|322712534|gb|EFZ04107.1|	*	no	no	no
1509	1	1	1	MA69_1639	gi|322712535|gb|EFZ04108.1|	gi|322692547|gb|EFY84450.1|	no	no	no
1510	1	1	1	MA69_163	gi|322710126|gb|EFZ01701.1|	gi|322698356|gb|EFY90127.1|	no	no	no
1511	1	1	1	MA69_1640	gi|322712536|gb|EFZ04109.1|	gi|322692548|gb|EFY84451.1|	no	no	no
1512	1	1	1	MA69_1641	gi|322712537|gb|EFZ04110.1|	gi|322692549|gb|EFY84452.1|	no	no	no
1513	2	2	2	MA69_1642,MA69_6219	gi|322705865|gb|EFY97448.1|,gi|322712538|gb|EFZ04111.1|	gi|322694953|gb|EFY86770.1|,gi|322692550|gb|EFY84453.1|	no	no	no
1514	1	0	1	MA69_1643	*	gi|322692551|gb|EFY84454.1|	no	no	no
1515	1	1	1	MA69_1644	gi|322712540|gb|EFZ04113.1|	gi|322692552|gb|EFY84455.1|	no	no	no
1516	1	1	1	MA69_1645	gi|322712541|gb|EFZ04114.1|	gi|322692341|gb|EFY84261.1|	no	no	no
1517	1	1	1	MA69_1646	gi|322712542|gb|EFZ04115.1|	gi|322692342|gb|EFY84262.1|	no	no	no
1518	1	1	1	MA69_1647	gi|322712543|gb|EFZ04116.1|	gi|322692343|gb|EFY84263.1|	no	no	no
1519	1	1	2	MA69_1648	gi|322712544|gb|EFZ04117.1|	gi|322692344|gb|EFY84264.1|,gi|322699935|gb|EFY91693.1|	no	no	yes
1520	2	2	1	MA69_1649,MA69_6825	gi|322705710|gb|EFY97294.1|,gi|322712545|gb|EFZ04118.1|	gi|322692345|gb|EFY84265.1|	no	no	no
1521	1	1	1	MA69_164	gi|322710127|gb|EFZ01702.1|	gi|322698355|gb|EFY90126.1|	no	no	no
1522	2	1	2	MA69_1650,MA69_6194	gi|322712546|gb|EFZ04119.1|	gi|322694978|gb|EFY86795.1|,gi|322692346|gb|EFY84266.1|	no	no	no
1523	2	3	2	MA69_1651,MA69_7732	gi|322709392|gb|EFZ00968.1|,gi|322707928|gb|EFY99506.1|,gi|322712547|gb|EFZ04120.1|	gi|322697189|gb|EFY88972.1|,gi|322694882|gb|EFY86701.1|	no	yes	no
1524	1	1	1	MA69_1652	gi|322712548|gb|EFZ04121.1|	gi|322694880|gb|EFY86699.1|	no	no	no
1525	2	1	1	MA69_1653,MA69_9315	gi|322712549|gb|EFZ04122.1|	gi|322694877|gb|EFY86696.1|	yes	no	no
1526	1	1	0	MA69_1654	gi|322712550|gb|EFZ04123.1|	*	no	no	no
1527	2	2	2	MA69_1655,MA69_728	gi|322708193|gb|EFY99770.1|,gi|322712551|gb|EFZ04124.1|	gi|322700238|gb|EFY91994.1|,gi|322694368|gb|EFY86200.1|	no	no	no
1528	2	1	2	MA69_1657,MA69_8958	gi|322709609|gb|EFZ01185.1|	gi|322701448|gb|EFY93198.1|,gi|322694366|gb|EFY86198.1|	no	no	no
1529	1	1	1	MA69_1659	gi|322712555|gb|EFZ04128.1|	gi|322694363|gb|EFY86195.1|	no	no	no
1530	1	1	1	MA69_165	gi|322710128|gb|EFZ01703.1|	gi|322698354|gb|EFY90125.1|	no	no	no
1531	1	1	1	MA69_1660	gi|322712556|gb|EFZ04129.1|	gi|322694362|gb|EFY86194.1|	no	no	no
1532	1	1	1	MA69_1661	gi|322712557|gb|EFZ04130.1|	gi|322694361|gb|EFY86193.1|	no	no	no
1533	2	2	2	MA69_1662,MA69_6656	gi|322703196|gb|EFY94809.1|,gi|322712558|gb|EFZ04131.1|	gi|322694807|gb|EFY86627.1|,gi|322694360|gb|EFY86192.1|	no	no	no
1534	1	1	1	MA69_1664	gi|322712560|gb|EFZ04133.1|	gi|322694359|gb|EFY86191.1|	no	no	no
1535	1	1	2	MA69_1665	gi|322712561|gb|EFZ04134.1|	gi|322694358|gb|EFY86190.1|,gi|322697693|gb|EFY89470.1|	no	no	yes
1536	1	1	0	MA69_1666	gi|322703796|gb|EFY95399.1|	*	no	no	no
1537	1	1	1	MA69_1667	gi|322712564|gb|EFZ04137.1|	gi|322694357|gb|EFY86189.1|	no	no	no
1538	1	1	1	MA69_1668	gi|322712565|gb|EFZ04138.1|	gi|322694356|gb|EFY86188.1|	no	no	no
1539	2	2	2	MA69_1669,MA69_9188	gi|322705591|gb|EFY97176.1|,gi|322712566|gb|EFZ04139.1|	gi|322694642|gb|EFY86466.1|,gi|322694355|gb|EFY86187.1|	no	no	no
1540	1	1	1	MA69_166	gi|322710129|gb|EFZ01704.1|	gi|322698353|gb|EFY90124.1|	no	no	no
1541	1	1	1	MA69_1670	gi|322712567|gb|EFZ04140.1|	gi|322694354|gb|EFY86186.1|	no	no	no
1542	1	1	1	MA69_1672	gi|322712568|gb|EFZ04141.1|	gi|322694352|gb|EFY86184.1|	no	no	no
1543	1	1	1	MA69_1673	gi|322712570|gb|EFZ04143.1|	gi|322694351|gb|EFY86183.1|	no	no	no
1544	1	1	1	MA69_1674	gi|322712571|gb|EFZ04144.1|	gi|322694350|gb|EFY86182.1|	no	no	no
1545	1	1	1	MA69_1675	gi|322712573|gb|EFZ04146.1|	gi|322694348|gb|EFY86180.1|	no	no	no
1546	1	1	1	MA69_1676	gi|322712574|gb|EFZ04147.1|	gi|322694347|gb|EFY86179.1|	no	no	no
1547	2	2	2	MA69_1677,MA69_5	gi|322709977|gb|EFZ01552.1|,gi|322712575|gb|EFZ04148.1|	gi|322697839|gb|EFY89614.1|,gi|322694346|gb|EFY86178.1|	no	no	no
1548	1	1	0	MA69_1678	gi|322712576|gb|EFZ04149.1|	*	no	no	no
1549	1	1	1	MA69_1679	gi|322712577|gb|EFZ04150.1|	gi|322694345|gb|EFY86177.1|	no	no	no
1550	2	3	2	MA69_167,MA69_3741	gi|322708358|gb|EFY99935.1|,gi|322710130|gb|EFZ01705.1|,gi|322706141|gb|EFY97723.1|	gi|322696823|gb|EFY88610.1|,gi|322698352|gb|EFY90123.1|	no	yes	no
1551	2	2	2	MA69_1681,MA69_8439	gi|322705115|gb|EFY96703.1|,gi|322712578|gb|EFZ04151.1|	gi|322693379|gb|EFY85241.1|,gi|322694344|gb|EFY86176.1|	no	no	no
1552	1	1	1	MA69_1682	gi|322712579|gb|EFZ04152.1|	gi|322694343|gb|EFY86175.1|	no	no	no
1553	1	1	1	MA69_1683	gi|322712580|gb|EFZ04153.1|	gi|322694342|gb|EFY86174.1|	no	no	no
1554	1	1	1	MA69_1684	gi|322712581|gb|EFZ04154.1|	gi|322694341|gb|EFY86173.1|	no	no	no
1555	1	1	1	MA69_1685	gi|322712582|gb|EFZ04155.1|	gi|322694340|gb|EFY86172.1|	no	no	no
1556	1	1	1	MA69_1687	gi|322712585|gb|EFZ04158.1|	gi|322694337|gb|EFY86169.1|	no	no	no
1557	1	1	1	MA69_1688	gi|322712586|gb|EFZ04159.1|	gi|322694336|gb|EFY86168.1|	no	no	no
1558	1	1	1	MA69_1689	gi|322712587|gb|EFZ04160.1|	gi|322694335|gb|EFY86167.1|	no	no	no
1559	1	1	1	MA69_168	gi|322710131|gb|EFZ01706.1|	gi|322698351|gb|EFY90122.1|	no	no	no
1560	1	1	0	MA69_1690	gi|322712588|gb|EFZ04161.1|	*	no	no	no
1561	1	1	1	MA69_1691	gi|322712589|gb|EFZ04162.1|	gi|322694333|gb|EFY86165.1|	no	no	no
1562	1	1	1	MA69_1692	gi|322712590|gb|EFZ04163.1|	gi|322694332|gb|EFY86164.1|	no	no	no
1563	1	1	1	MA69_1693	gi|322712591|gb|EFZ04164.1|	gi|322694217|gb|EFY86053.1|	no	no	no
1564	1	1	1	MA69_1694	gi|322712592|gb|EFZ04165.1|	gi|322694216|gb|EFY86052.1|	no	no	no
1565	1	1	1	MA69_1695	gi|322712593|gb|EFZ04166.1|	gi|322694215|gb|EFY86051.1|	no	no	no
1566	1	1	1	MA69_1696	gi|322712594|gb|EFZ04167.1|	gi|322694214|gb|EFY86050.1|	no	no	no
1567	1	1	1	MA69_1698	gi|322712595|gb|EFZ04168.1|	gi|322694213|gb|EFY86049.1|	no	no	no
1568	1	1	1	MA69_1699	gi|322712596|gb|EFZ04169.1|	gi|322694212|gb|EFY86048.1|	no	no	no
1569	2	2	1	MA69_169,MA69_2633	gi|322703036|gb|EFY94652.1|,gi|322710132|gb|EFZ01707.1|	gi|322698350|gb|EFY90121.1|	no	no	no
1570	1	1	1	MA69_16	gi|322709988|gb|EFZ01563.1|	gi|322697847|gb|EFY89622.1|	no	no	no
1571	1	0	1	MA69_1700	*	gi|322694211|gb|EFY86047.1|	no	no	no
1572	1	1	0	MA69_1702	gi|322712599|gb|EFZ04172.1|	*	no	no	no
1573	1	1	0	MA69_1703	gi|322712600|gb|EFZ04173.1|	*	no	no	no
1574	1	1	2	MA69_1705	gi|322712602|gb|EFZ04175.1|	gi|322694207|gb|EFY86043.1|,gi|322696333|gb|EFY88127.1|	no	no	yes
1575	2	2	2	MA69_1706,MA69_5152	gi|322711934|gb|EFZ03507.1|,gi|322712603|gb|EFZ04176.1|	gi|322700178|gb|EFY91934.1|,gi|322696708|gb|EFY88496.1|	no	no	no
1576	1	0	1	MA69_1707	*	gi|322694205|gb|EFY86041.1|	no	no	no
1577	2	2	2	MA69_1709,MA69_2527	gi|322704714|gb|EFY96306.1|,gi|322712605|gb|EFZ04178.1|	gi|322702042|gb|EFY93790.1|,gi|322694203|gb|EFY86039.1|	no	no	no
1578	1	1	1	MA69_170	gi|322710133|gb|EFZ01708.1|	gi|322698349|gb|EFY90120.1|	no	no	no
1579	3	2	1	MA69_1710,MA69_6518,MA69_6352	gi|322712606|gb|EFZ04179.1|,gi|322706472|gb|EFY98052.1|	gi|322698965|gb|EFY90731.1|	yes	no	no
1580	1	1	0	MA69_1711	gi|322712607|gb|EFZ04180.1|	*	no	no	no
1581	1	1	1	MA69_1712	gi|322712608|gb|EFZ04181.1|	gi|322694200|gb|EFY86036.1|	no	no	no
1582	2	2	2	MA69_1713,MA69_2097	gi|322702826|gb|EFY94449.1|,gi|322712609|gb|EFZ04182.1|	gi|322692673|gb|EFY84568.1|,gi|322694199|gb|EFY86035.1|	no	no	no
1583	1	1	1	MA69_1714	gi|322712610|gb|EFZ04183.1|	gi|322692639|gb|EFY84536.1|	no	no	no
1584	1	1	1	MA69_1715	gi|322712611|gb|EFZ04184.1|	gi|322692640|gb|EFY84537.1|	no	no	no
1585	1	1	1	MA69_1716	gi|322712612|gb|EFZ04185.1|	gi|322692641|gb|EFY84538.1|	no	no	no
1586	2	2	2	MA69_1717,MA69_4739	gi|322706589|gb|EFY98169.1|,gi|322712613|gb|EFZ04186.1|	gi|322700866|gb|EFY92618.1|,gi|322692642|gb|EFY84539.1|	no	no	no
1587	1	1	1	MA69_1718	gi|322712614|gb|EFZ04187.1|	gi|322692643|gb|EFY84540.1|	no	no	no
1588	1	2	1	MA69_1719	gi|322712615|gb|EFZ04188.1|,gi|322712965|gb|EFZ04538.1|	gi|322692644|gb|EFY84541.1|	no	yes	no
1589	1	1	1	MA69_171	gi|322710134|gb|EFZ01709.1|	gi|322698348|gb|EFY90119.1|	no	no	no
1590	1	2	1	MA69_1720	gi|322712616|gb|EFZ04189.1|,gi|322712966|gb|EFZ04539.1|	gi|322692645|gb|EFY84542.1|	no	yes	no
1591	1	1	1	MA69_1721	gi|322712617|gb|EFZ04190.1|	gi|322692646|gb|EFY84543.1|	no	no	no
1592	1	1	1	MA69_1722	gi|322712618|gb|EFZ04191.1|	gi|322692647|gb|EFY84544.1|	no	no	no
1593	1	1	1	MA69_1723	gi|322712619|gb|EFZ04192.1|	gi|322697242|gb|EFY89024.1|	no	no	no
1594	1	1	0	MA69_1724	gi|322712621|gb|EFZ04194.1|	*	no	no	no
1595	1	1	1	MA69_1726	gi|322712622|gb|EFZ04195.1|	gi|322694198|gb|EFY86034.1|	no	no	no
1596	1	1	0	MA69_1729	gi|322702490|gb|EFY94133.1|	*	no	no	no
1597	1	1	1	MA69_172	gi|322710135|gb|EFZ01710.1|	gi|322698347|gb|EFY90118.1|	no	no	no
1598	1	1	0	MA69_1732	gi|322702434|gb|EFY94083.1|	*	no	no	no
1599	1	1	0	MA69_1733	gi|322702491|gb|EFY94134.1|	*	no	no	no
1600	1	1	1	MA69_1734	gi|322702492|gb|EFY94135.1|	gi|322692638|gb|EFY84535.1|	no	no	no
1601	1	1	1	MA69_1735	gi|322702493|gb|EFY94136.1|	gi|322692637|gb|EFY84534.1|	no	no	no
1602	1	1	1	MA69_1736	gi|322702494|gb|EFY94137.1|	gi|322692635|gb|EFY84532.1|	no	no	no
1603	1	1	1	MA69_1737	gi|322702495|gb|EFY94138.1|	gi|322699703|gb|EFY91462.1|	no	no	no
1604	2	2	2	MA69_1738,MA69_7974	gi|322709168|gb|EFZ00744.1|,gi|322702496|gb|EFY94139.1|	gi|322692251|gb|EFY84185.1|,gi|322694193|gb|EFY86029.1|	no	no	no
1605	1	0	1	MA69_1739	*	gi|322694194|gb|EFY86030.1|	no	no	no
1606	1	1	1	MA69_173	gi|322710136|gb|EFZ01711.1|	gi|322698346|gb|EFY90117.1|	no	no	no
1607	1	1	0	MA69_1740	gi|322702498|gb|EFY94141.1|	*	no	no	no
1608	1	1	1	MA69_1741	gi|322702499|gb|EFY94142.1|	gi|322694195|gb|EFY86031.1|	no	no	no
1609	1	1	1	MA69_1742	gi|322702500|gb|EFY94143.1|	gi|322694196|gb|EFY86032.1|	no	no	no
1610	1	1	1	MA69_1743	gi|322712172|gb|EFZ03745.1|	gi|322697277|gb|EFY89058.1|	no	no	no
1611	1	1	1	MA69_1744	gi|322712173|gb|EFZ03746.1|	gi|322697278|gb|EFY89059.1|	no	no	no
1612	1	1	1	MA69_1745	gi|322712174|gb|EFZ03747.1|	gi|322697279|gb|EFY89060.1|	no	no	no
1613	1	1	1	MA69_1746	gi|322712175|gb|EFZ03748.1|	gi|322697280|gb|EFY89061.1|	no	no	no
1614	2	2	2	MA69_1747,MA69_3694	gi|322708407|gb|EFY99984.1|,gi|322712176|gb|EFZ03749.1|	gi|322700770|gb|EFY92523.1|,gi|322697281|gb|EFY89062.1|	no	no	no
1615	1	1	0	MA69_1748	gi|322712177|gb|EFZ03750.1|	*	no	no	no
1616	1	1	0	MA69_1749	gi|322712178|gb|EFZ03751.1|	*	no	no	no
1617	1	1	1	MA69_174	gi|322710137|gb|EFZ01712.1|	gi|322698345|gb|EFY90116.1|	no	no	no
1618	1	1	1	MA69_1750	gi|322712179|gb|EFZ03752.1|	gi|322697283|gb|EFY89064.1|	no	no	no
1619	1	0	1	MA69_1751	*	gi|322697284|gb|EFY89065.1|	no	no	no
1620	2	2	1	MA69_1752,MA69_3349	gi|322712366|gb|EFZ03939.1|,gi|322712180|gb|EFZ03753.1|	gi|322697285|gb|EFY89066.1|	no	no	no
1621	1	1	0	MA69_1753	gi|322712181|gb|EFZ03754.1|	*	no	no	no
1622	1	1	1	MA69_1754	gi|322712182|gb|EFZ03755.1|	gi|322697286|gb|EFY89067.1|	no	no	no
1623	1	1	1	MA69_1755	gi|322712183|gb|EFZ03756.1|	gi|322697287|gb|EFY89068.1|	no	no	no
1624	1	1	1	MA69_1756	gi|322712184|gb|EFZ03757.1|	gi|322697288|gb|EFY89069.1|	no	no	no
1625	1	1	1	MA69_1757	gi|322712185|gb|EFZ03758.1|	gi|322697289|gb|EFY89070.1|	no	no	no
1626	2	2	2	MA69_1758,MA69_6451	gi|322706152|gb|EFY97734.1|,gi|322712186|gb|EFZ03759.1|	gi|322700091|gb|EFY91848.1|,gi|322697290|gb|EFY89071.1|	no	no	no
1627	1	1	1	MA69_1759	gi|322712187|gb|EFZ03760.1|	gi|322697291|gb|EFY89072.1|	no	no	no
1628	1	1	1	MA69_175	gi|322710138|gb|EFZ01713.1|	gi|322698344|gb|EFY90115.1|	no	no	no
1629	1	1	1	MA69_1760	gi|322712188|gb|EFZ03761.1|	gi|322697292|gb|EFY89073.1|	no	no	no
1630	1	1	1	MA69_1761	gi|322712189|gb|EFZ03762.1|	gi|322697293|gb|EFY89074.1|	no	no	no
1631	1	1	1	MA69_1762	gi|322712190|gb|EFZ03763.1|	gi|322697294|gb|EFY89075.1|	no	no	no
1632	2	2	1	MA69_1763,MA69_6546	gi|322706070|gb|EFY97652.1|,gi|322712191|gb|EFZ03764.1|	gi|322697295|gb|EFY89076.1|	no	no	no
1633	1	1	1	MA69_1765	gi|322712193|gb|EFZ03766.1|	gi|322697297|gb|EFY89078.1|	no	no	no
1634	1	1	1	MA69_1766	gi|322712194|gb|EFZ03767.1|	gi|322697298|gb|EFY89079.1|	no	no	no
1635	1	1	1	MA69_1767	gi|322712195|gb|EFZ03768.1|	gi|322697300|gb|EFY89081.1|	no	no	no
1636	1	1	1	MA69_1768	gi|322712196|gb|EFZ03769.1|	gi|322697301|gb|EFY89082.1|	no	no	no
1637	1	1	1	MA69_1769	gi|322712197|gb|EFZ03770.1|	gi|322697302|gb|EFY89083.1|	no	no	no
1638	1	1	1	MA69_176	gi|322710139|gb|EFZ01714.1|	gi|322698343|gb|EFY90114.1|	no	no	no
1639	1	1	1	MA69_1770	gi|322712198|gb|EFZ03771.1|	gi|322697303|gb|EFY89084.1|	no	no	no
1640	1	1	1	MA69_1772	gi|322712201|gb|EFZ03774.1|	gi|322697306|gb|EFY89087.1|	no	no	no
1641	1	1	0	MA69_1773	gi|322712202|gb|EFZ03775.1|	*	no	no	no
1642	1	1	1	MA69_1775	gi|322712203|gb|EFZ03776.1|	gi|322697307|gb|EFY89088.1|	no	no	no
1643	1	1	2	MA69_1776	gi|322712204|gb|EFZ03777.1|	gi|322697308|gb|EFY89089.1|,gi|322697151|gb|EFY88934.1|	no	no	yes
1644	1	1	2	MA69_1777	gi|322712205|gb|EFZ03778.1|	gi|322697309|gb|EFY89090.1|,gi|322697221|gb|EFY89003.1|	no	no	yes
1645	2	2	2	MA69_1778,MA69_7489	gi|322710501|gb|EFZ02075.1|,gi|322712206|gb|EFZ03779.1|	gi|322699240|gb|EFY91003.1|,gi|322697310|gb|EFY89091.1|	no	no	no
1646	1	1	1	MA69_1779	gi|322712207|gb|EFZ03780.1|	gi|322697311|gb|EFY89092.1|	no	no	no
1647	1	1	1	MA69_177	gi|322710140|gb|EFZ01715.1|	gi|322698342|gb|EFY90113.1|	no	no	no
1648	1	1	1	MA69_1780	gi|322712208|gb|EFZ03781.1|	gi|322697312|gb|EFY89093.1|	no	no	no
1649	1	2	1	MA69_1781	gi|322712209|gb|EFZ03782.1|,gi|322709067|gb|EFZ00644.1|	gi|322697313|gb|EFY89094.1|	no	yes	no
1650	1	1	1	MA69_1782	gi|322712210|gb|EFZ03783.1|	gi|322697314|gb|EFY89095.1|	no	no	no
1651	1	1	1	MA69_1783	gi|322712211|gb|EFZ03784.1|	gi|322697315|gb|EFY89096.1|	no	no	no
1652	2	2	2	MA69_1784,MA69_6299	gi|322703973|gb|EFY95574.1|,gi|322712212|gb|EFZ03785.1|	gi|322695573|gb|EFY87379.1|,gi|322697316|gb|EFY89097.1|	no	no	no
1653	1	1	1	MA69_1786	gi|322712213|gb|EFZ03786.1|	gi|322694744|gb|EFY86566.1|	no	no	no
1654	1	2	1	MA69_1787	gi|322712214|gb|EFZ03787.1|,gi|322702938|gb|EFY94557.1|	gi|322692164|gb|EFY84122.1|	no	yes	no
1655	2	2	2	MA69_1789,MA69_9021	gi|322709671|gb|EFZ01247.1|,gi|322712216|gb|EFZ03789.1|	gi|322701384|gb|EFY93134.1|,gi|322702064|gb|EFY93812.1|	no	no	no
1656	2	2	2	MA69_178,MA69_4388	gi|322707462|gb|EFY99040.1|,gi|322710141|gb|EFZ01716.1|	gi|322695729|gb|EFY87532.1|,gi|322698341|gb|EFY90112.1|	no	no	no
1657	1	1	1	MA69_1791	gi|322703898|gb|EFY95500.1|	gi|322697321|gb|EFY89102.1|	no	no	no
1658	1	1	1	MA69_1792	gi|322703897|gb|EFY95499.1|	gi|322697322|gb|EFY89103.1|	no	no	no
1659	1	1	0	MA69_1793	gi|322703896|gb|EFY95498.1|	*	no	no	no
1660	2	2	1	MA69_1794,MA69_4768	gi|322706557|gb|EFY98137.1|,gi|322703895|gb|EFY95497.1|	gi|322697323|gb|EFY89104.1|	no	no	no
1661	1	1	1	MA69_1795	gi|322703894|gb|EFY95496.1|	gi|322697324|gb|EFY89105.1|	no	no	no
1662	1	1	1	MA69_1796	gi|322703893|gb|EFY95495.1|	gi|322697325|gb|EFY89106.1|	no	no	no
1663	1	1	1	MA69_1797	gi|322703892|gb|EFY95494.1|	gi|322697326|gb|EFY89107.1|	no	no	no
1664	1	1	1	MA69_1798	gi|322703891|gb|EFY95493.1|	gi|322697327|gb|EFY89108.1|	no	no	no
1665	1	1	1	MA69_1799	gi|322703889|gb|EFY95491.1|	gi|322697329|gb|EFY89110.1|	no	no	no
1666	1	1	1	MA69_179	gi|322710143|gb|EFZ01718.1|	gi|322698339|gb|EFY90110.1|	no	no	no
1667	1	1	1	MA69_17	gi|322709989|gb|EFZ01564.1|	gi|322697848|gb|EFY89623.1|	no	no	no
1668	1	1	1	MA69_1800	gi|322703888|gb|EFY95490.1|	gi|322697330|gb|EFY89111.1|	no	no	no
1669	1	1	1	MA69_1801	gi|322703887|gb|EFY95489.1|	gi|322697331|gb|EFY89112.1|	no	no	no
1670	1	1	1	MA69_1802	gi|322703886|gb|EFY95488.1|	gi|322697332|gb|EFY89113.1|	no	no	no
1671	1	1	1	MA69_1803	gi|322703885|gb|EFY95487.1|	gi|322697333|gb|EFY89114.1|	no	no	no
1672	1	1	1	MA69_1804	gi|322703884|gb|EFY95486.1|	gi|322697334|gb|EFY89115.1|	no	no	no
1673	1	1	1	MA69_1805	gi|322703883|gb|EFY95485.1|	gi|322697335|gb|EFY89116.1|	no	no	no
1674	1	1	1	MA69_1806	gi|322703882|gb|EFY95484.1|	gi|322697336|gb|EFY89117.1|	no	no	no
1675	1	1	1	MA69_1807	gi|322703881|gb|EFY95483.1|	gi|322697337|gb|EFY89118.1|	no	no	no
1676	1	1	1	MA69_1808	gi|322703880|gb|EFY95482.1|	gi|322697338|gb|EFY89119.1|	no	no	no
1677	1	1	1	MA69_1809	gi|322703879|gb|EFY95481.1|	gi|322697344|gb|EFY89125.1|	no	no	no
1678	1	1	1	MA69_180	gi|322710144|gb|EFZ01719.1|	gi|322698338|gb|EFY90109.1|	no	no	no
1679	1	1	1	MA69_1810	gi|322703878|gb|EFY95480.1|	gi|322697343|gb|EFY89124.1|	no	no	no
1680	1	1	1	MA69_1811	gi|322703877|gb|EFY95479.1|	gi|322697339|gb|EFY89120.1|	no	no	no
1681	1	1	1	MA69_1812	gi|322703876|gb|EFY95478.1|	gi|322697340|gb|EFY89121.1|	no	no	no
1682	1	0	1	MA69_1813	*	gi|322697341|gb|EFY89122.1|	no	no	no
1683	1	1	1	MA69_1814	gi|322703874|gb|EFY95476.1|	gi|322697342|gb|EFY89123.1|	no	no	no
1684	1	1	1	MA69_1815	gi|322703873|gb|EFY95475.1|	gi|322697345|gb|EFY89126.1|	no	no	no
1685	1	1	1	MA69_1818	gi|322703870|gb|EFY95472.1|	gi|322697348|gb|EFY89129.1|	no	no	no
1686	1	1	1	MA69_181	gi|322710145|gb|EFZ01720.1|	gi|322698337|gb|EFY90108.1|	no	no	no
1687	1	1	1	MA69_1820	gi|322703869|gb|EFY95471.1|	gi|322697350|gb|EFY89131.1|	no	no	no
1688	1	1	1	MA69_1821	gi|322703868|gb|EFY95470.1|	gi|322701963|gb|EFY93711.1|	no	no	no
1689	2	2	0	MA69_1822,MA69_4993	gi|322703118|gb|EFY94733.1|,gi|322703867|gb|EFY95469.1|	*	no	no	no
1690	1	1	1	MA69_1824	gi|322703866|gb|EFY95468.1|	gi|322701961|gb|EFY93709.1|	no	no	no
1691	1	1	1	MA69_1825	gi|322703865|gb|EFY95467.1|	gi|322701959|gb|EFY93707.1|	no	no	no
1692	2	2	2	MA69_1829,MA69_9665	gi|322703508|gb|EFY95116.1|,gi|322703863|gb|EFY95465.1|	gi|322693716|gb|EFY85567.1|,gi|322701956|gb|EFY93704.1|	no	no	no
1693	1	1	1	MA69_182	gi|322710146|gb|EFZ01721.1|	gi|322698336|gb|EFY90107.1|	no	no	no
1694	2	2	2	MA69_1830,MA69_9664	gi|322703507|gb|EFY95115.1|,gi|322703862|gb|EFY95464.1|	gi|322693717|gb|EFY85568.1|,gi|322701954|gb|EFY93702.1|	no	no	no
1695	2	2	2	MA69_1831,MA69_2227	gi|322709958|gb|EFZ01533.1|,gi|322703861|gb|EFY95463.1|	gi|322697821|gb|EFY89596.1|,gi|322696052|gb|EFY87850.1|	no	no	no
1696	1	0	1	MA69_1832	*	gi|322696051|gb|EFY87849.1|	no	no	no
1697	1	1	1	MA69_1833	gi|322703860|gb|EFY95462.1|	gi|322696050|gb|EFY87848.1|	no	no	no
1698	1	1	1	MA69_1834	gi|322703859|gb|EFY95461.1|	gi|322696049|gb|EFY87847.1|	no	no	no
1699	1	1	1	MA69_1835	gi|322703858|gb|EFY95460.1|	gi|322696048|gb|EFY87846.1|	no	no	no
1700	1	1	1	MA69_1836	gi|322703857|gb|EFY95459.1|	gi|322696047|gb|EFY87845.1|	no	no	no
1701	1	1	1	MA69_1837	gi|322703856|gb|EFY95458.1|	gi|322696046|gb|EFY87844.1|	no	no	no
1702	1	1	1	MA69_1839	gi|322703855|gb|EFY95457.1|	gi|322696045|gb|EFY87843.1|	no	no	no
1703	2	2	2	MA69_183,MA69_2052	gi|322702797|gb|EFY94421.1|,gi|322710147|gb|EFZ01722.1|	gi|322698045|gb|EFY89818.1|,gi|322698335|gb|EFY90106.1|	no	no	no
1704	1	1	1	MA69_1841	gi|322703853|gb|EFY95455.1|	gi|322696043|gb|EFY87841.1|	no	no	no
1705	1	1	1	MA69_1842	gi|322703851|gb|EFY95453.1|	gi|322696041|gb|EFY87839.1|	no	no	no
1706	1	1	1	MA69_1843	gi|322703850|gb|EFY95452.1|	gi|322696040|gb|EFY87838.1|	no	no	no
1707	1	1	1	MA69_1844	gi|322703849|gb|EFY95451.1|	gi|322696039|gb|EFY87837.1|	no	no	no
1708	2	3	2	MA69_1845,MA69_6876	gi|322705756|gb|EFY97340.1|,gi|322709174|gb|EFZ00750.1|,gi|322703848|gb|EFY95450.1|	gi|322701460|gb|EFY93209.1|,gi|322698966|gb|EFY90732.1|	no	yes	no
1709	1	2	1	MA69_1846	gi|322703847|gb|EFY95449.1|,gi|322706432|gb|EFY98012.1|	gi|322694295|gb|EFY86128.1|	no	yes	no
1710	1	1	1	MA69_1849	gi|322703844|gb|EFY95446.1|	gi|322696036|gb|EFY87834.1|	no	no	no
1711	1	1	1	MA69_184	gi|322710148|gb|EFZ01723.1|	gi|322698334|gb|EFY90105.1|	no	no	no
1712	1	0	1	MA69_1850	*	gi|322696035|gb|EFY87833.1|	no	no	no
1713	1	1	1	MA69_1852	gi|322703843|gb|EFY95445.1|	gi|322696034|gb|EFY87832.1|	no	no	no
1714	1	1	0	MA69_1855	gi|322703841|gb|EFY95443.1|	*	no	no	no
1715	1	0	1	MA69_1857	*	gi|322700693|gb|EFY92446.1|	no	no	no
1716	2	2	1	MA69_1859,MA69_9408	gi|322704258|gb|EFY95855.1|,gi|322703839|gb|EFY95441.1|	gi|322696444|gb|EFY88236.1|	no	no	no
1717	1	1	1	MA69_185	gi|322710149|gb|EFZ01724.1|	gi|322698333|gb|EFY90104.1|	no	no	no
1718	2	2	1	MA69_1862,MA69_4096	gi|322706244|gb|EFY97825.1|,gi|322712935|gb|EFZ04508.1|	gi|322700691|gb|EFY92444.1|	no	no	no
1719	1	1	0	MA69_1863	gi|322712934|gb|EFZ04507.1|	*	no	no	no
1720	2	1	2	MA69_1864,MA69_5435	gi|322702284|gb|EFY93972.1|	gi|322698261|gb|EFY90033.1|,gi|322700689|gb|EFY92442.1|	no	no	no
1721	1	1	0	MA69_1866	gi|322712932|gb|EFZ04505.1|	*	no	no	no
1722	2	2	2	MA69_1868,MA69_3341	gi|322712374|gb|EFZ03947.1|,gi|322712930|gb|EFZ04503.1|	gi|322695254|gb|EFY87065.1|,gi|322700003|gb|EFY91760.1|	no	no	no
1723	1	1	1	MA69_1869	gi|322712929|gb|EFZ04502.1|	gi|322694551|gb|EFY86378.1|	no	no	no
1724	1	1	1	MA69_186	gi|322710150|gb|EFZ01725.1|	gi|322698332|gb|EFY90103.1|	no	no	no
1725	1	1	0	MA69_1870	gi|322712928|gb|EFZ04501.1|	*	no	no	no
1726	1	1	1	MA69_1871	gi|322712927|gb|EFZ04500.1|	gi|322700005|gb|EFY91762.1|	no	no	no
1727	1	1	1	MA69_1872	gi|322712926|gb|EFZ04499.1|	gi|322700006|gb|EFY91763.1|	no	no	no
1728	1	1	1	MA69_1873	gi|322712925|gb|EFZ04498.1|	gi|322700007|gb|EFY91764.1|	no	no	no
1729	1	2	1	MA69_1874	gi|338819517|sp|E9EM69.1|SHO1_METAR,gi|322712924|gb|EFZ04497.1|	gi|322700008|gb|EFY91765.1|	no	yes	no
1730	1	2	2	MA69_1875	gi|322712923|gb|EFZ04496.1|,gi|322712687|gb|EFZ04260.1|	gi|322693364|gb|EFY85227.1|,gi|322700009|gb|EFY91766.1|	no	no	no
1731	1	1	1	MA69_1876	gi|322712922|gb|EFZ04495.1|	gi|322700010|gb|EFY91767.1|	no	no	no
1732	1	1	1	MA69_1877	gi|322712921|gb|EFZ04494.1|	gi|322700011|gb|EFY91768.1|	no	no	no
1733	1	1	1	MA69_1878	gi|322712920|gb|EFZ04493.1|	gi|322700012|gb|EFY91769.1|	no	no	no
1734	1	1	1	MA69_1879	gi|322712919|gb|EFZ04492.1|	gi|322700013|gb|EFY91770.1|	no	no	no
1735	1	1	1	MA69_187	gi|322711108|gb|EFZ02682.1|	gi|322698681|gb|EFY90449.1|	no	no	no
1736	1	1	1	MA69_1880	gi|322712918|gb|EFZ04491.1|	gi|322700014|gb|EFY91771.1|	no	no	no
1737	1	1	1	MA69_1881	gi|322712917|gb|EFZ04490.1|	gi|322700015|gb|EFY91772.1|	no	no	no
1738	1	1	1	MA69_1882	gi|322712916|gb|EFZ04489.1|	gi|322700016|gb|EFY91773.1|	no	no	no
1739	1	1	1	MA69_1883	gi|322712915|gb|EFZ04488.1|	gi|322700017|gb|EFY91774.1|	no	no	no
1740	1	1	1	MA69_1886	gi|322712912|gb|EFZ04485.1|	gi|322700020|gb|EFY91777.1|	no	no	no
1741	1	1	1	MA69_1887	gi|322712911|gb|EFZ04484.1|	gi|322700021|gb|EFY91778.1|	no	no	no
1742	1	1	1	MA69_1888	gi|322712910|gb|EFZ04483.1|	gi|322700022|gb|EFY91779.1|	no	no	no
1743	1	1	1	MA69_1889	gi|322712909|gb|EFZ04482.1|	gi|322700023|gb|EFY91780.1|	no	no	no
1744	1	1	1	MA69_188	gi|322711109|gb|EFZ02683.1|	gi|322698680|gb|EFY90448.1|	no	no	no
1745	1	1	1	MA69_1890	gi|322712908|gb|EFZ04481.1|	gi|322700024|gb|EFY91781.1|	no	no	no
1746	2	2	1	MA69_1891,MA69_4950	gi|322703074|gb|EFY94689.1|,gi|322712907|gb|EFZ04480.1|	gi|322693168|gb|EFY85039.1|	no	no	no
1747	2	2	2	MA69_1892,MA69_4951	gi|322703075|gb|EFY94690.1|,gi|322712906|gb|EFZ04479.1|	gi|322693167|gb|EFY85038.1|,gi|322700025|gb|EFY91782.1|	no	no	no
1748	1	1	1	MA69_1893	gi|322712905|gb|EFZ04478.1|	gi|322700026|gb|EFY91783.1|	no	no	no
1749	1	1	0	MA69_1894	gi|322712904|gb|EFZ04477.1|	*	no	no	no
1750	1	1	1	MA69_1895	gi|322712903|gb|EFZ04476.1|	gi|322700027|gb|EFY91784.1|	no	no	no
1751	1	1	1	MA69_1896	gi|322712902|gb|EFZ04475.1|	gi|322700028|gb|EFY91785.1|	no	no	no
1752	1	1	1	MA69_1897	gi|322712901|gb|EFZ04474.1|	gi|322700029|gb|EFY91786.1|	no	no	no
1753	1	1	1	MA69_1898	gi|322712900|gb|EFZ04473.1|	gi|322700030|gb|EFY91787.1|	no	no	no
1754	1	1	1	MA69_189	gi|322711110|gb|EFZ02684.1|	gi|322698679|gb|EFY90447.1|	no	no	no
1755	1	1	1	MA69_18	gi|322709990|gb|EFZ01565.1|	gi|322697849|gb|EFY89624.1|	no	no	no
1756	1	1	1	MA69_1901	gi|322712899|gb|EFZ04472.1|	gi|322700032|gb|EFY91789.1|	no	no	no
1757	1	1	1	MA69_1902	gi|322712898|gb|EFZ04471.1|	gi|322700033|gb|EFY91790.1|	no	no	no
1758	1	1	1	MA69_1904	gi|322712896|gb|EFZ04469.1|	gi|322700035|gb|EFY91792.1|	no	no	no
1759	1	1	1	MA69_1906	gi|322712894|gb|EFZ04467.1|	gi|322700037|gb|EFY91794.1|	no	no	no
1760	1	1	1	MA69_1907	gi|322712893|gb|EFZ04466.1|	gi|322700038|gb|EFY91795.1|	no	no	no
1761	1	1	1	MA69_1908	gi|322712892|gb|EFZ04465.1|	gi|322700039|gb|EFY91796.1|	no	no	no
1762	1	1	1	MA69_1909	gi|322712891|gb|EFZ04464.1|	gi|322700040|gb|EFY91797.1|	no	no	no
1763	1	1	1	MA69_190	gi|322711111|gb|EFZ02685.1|	gi|322698678|gb|EFY90446.1|	no	no	no
1764	1	1	1	MA69_1910	gi|322712890|gb|EFZ04463.1|	gi|322700041|gb|EFY91798.1|	no	no	no
1765	1	1	1	MA69_1912	gi|322712888|gb|EFZ04461.1|	gi|322700043|gb|EFY91800.1|	no	no	no
1766	1	1	1	MA69_1913	gi|322712887|gb|EFZ04460.1|	gi|322700044|gb|EFY91801.1|	no	no	no
1767	1	1	1	MA69_1914	gi|322712886|gb|EFZ04459.1|	gi|322700045|gb|EFY91802.1|	no	no	no
1768	1	1	1	MA69_1915	gi|322712885|gb|EFZ04458.1|	gi|322700046|gb|EFY91803.1|	no	no	no
1769	1	1	1	MA69_1916	gi|322712884|gb|EFZ04457.1|	gi|322700047|gb|EFY91804.1|	no	no	no
1770	2	2	2	MA69_1919,MA69_8289	gi|322710323|gb|EFZ01898.1|,gi|322712881|gb|EFZ04454.1|	gi|322692826|gb|EFY84713.1|,gi|322700050|gb|EFY91807.1|	no	no	no
1771	1	1	1	MA69_191	gi|322711112|gb|EFZ02686.1|	gi|322698677|gb|EFY90445.1|	no	no	no
1772	1	2	0	MA69_1920	gi|322712880|gb|EFZ04453.1|,gi|322704137|gb|EFY95735.1|	*	no	yes	no
1773	1	1	1	MA69_1921	gi|322712879|gb|EFZ04452.1|	gi|322700051|gb|EFY91808.1|	no	no	no
1774	1	1	1	MA69_1922	gi|322712878|gb|EFZ04451.1|	gi|322700052|gb|EFY91809.1|	no	no	no
1775	2	1	2	MA69_1923,MA69_8525	gi|322705192|gb|EFY96780.1|	gi|322697725|gb|EFY89502.1|,gi|322700053|gb|EFY91810.1|	no	no	no
1776	1	1	1	MA69_1924	gi|322712877|gb|EFZ04450.1|	gi|322700054|gb|EFY91811.1|	no	no	no
1777	1	1	1	MA69_1926	gi|322712876|gb|EFZ04449.1|	gi|322700055|gb|EFY91812.1|	no	no	no
1778	2	2	2	MA69_1927,MA69_7843	gi|322709287|gb|EFZ00863.1|,gi|322712875|gb|EFZ04448.1|	gi|322699609|gb|EFY91369.1|,gi|322700056|gb|EFY91813.1|	no	no	no
1779	1	1	1	MA69_1928	gi|322712874|gb|EFZ04447.1|	gi|322700057|gb|EFY91814.1|	no	no	no
1780	1	1	1	MA69_1929	gi|322712873|gb|EFZ04446.1|	gi|322700058|gb|EFY91815.1|	no	no	no
1781	1	1	1	MA69_192	gi|322711113|gb|EFZ02687.1|	gi|322698676|gb|EFY90444.1|	no	no	no
1782	2	2	2	MA69_1930,MA69_4902	gi|322702994|gb|EFY94611.1|,gi|322712872|gb|EFZ04445.1|	gi|322692842|gb|EFY84728.1|,gi|322700059|gb|EFY91816.1|	no	no	no
1783	1	1	1	MA69_1931	gi|322712871|gb|EFZ04444.1|	gi|322700060|gb|EFY91817.1|	no	no	no
1784	1	1	1	MA69_1932	gi|322712870|gb|EFZ04443.1|	gi|322700061|gb|EFY91818.1|	no	no	no
1785	1	1	1	MA69_1933	gi|322712869|gb|EFZ04442.1|	gi|322700062|gb|EFY91819.1|	no	no	no
1786	1	1	1	MA69_1934	gi|322712868|gb|EFZ04441.1|	gi|322700063|gb|EFY91820.1|	no	no	no
1787	1	1	1	MA69_1936	gi|322712867|gb|EFZ04440.1|	gi|322700064|gb|EFY91821.1|	no	no	no
1788	2	2	0	MA69_1937,MA69_6070	gi|322712866|gb|EFZ04439.1|,gi|322708523|gb|EFZ00100.1|	*	no	no	no
1789	1	1	1	MA69_1938	gi|322712865|gb|EFZ04438.1|	gi|322700066|gb|EFY91823.1|	no	no	no
1790	1	1	1	MA69_1939	gi|322712864|gb|EFZ04437.1|	gi|322700067|gb|EFY91824.1|	no	no	no
1791	1	1	1	MA69_193	gi|322711114|gb|EFZ02688.1|	gi|322698675|gb|EFY90443.1|	no	no	no
1792	1	1	1	MA69_1940	gi|322712863|gb|EFZ04436.1|	gi|322700068|gb|EFY91825.1|	no	no	no
1793	1	1	1	MA69_1941	gi|322712862|gb|EFZ04435.1|	gi|322700069|gb|EFY91826.1|	no	no	no
1794	1	1	1	MA69_1942	gi|322712861|gb|EFZ04434.1|	gi|322700070|gb|EFY91827.1|	no	no	no
1795	1	1	0	MA69_1943	gi|322712860|gb|EFZ04433.1|	*	no	no	no
1796	2	2	2	MA69_1944,MA69_74	gi|322710042|gb|EFZ01617.1|,gi|322712858|gb|EFZ04431.1|	gi|322697902|gb|EFY89677.1|,gi|322700072|gb|EFY91829.1|	no	no	no
1797	2	2	2	MA69_1947,MA69_5194	gi|322711980|gb|EFZ03553.1|,gi|322712856|gb|EFZ04429.1|	gi|322692611|gb|EFY84510.1|,gi|322700074|gb|EFY91831.1|	no	no	no
1798	1	1	1	MA69_1948	gi|322712855|gb|EFZ04428.1|	gi|322692185|gb|EFY84135.1|	no	no	no
1799	1	0	1	MA69_1949	*	gi|322692186|gb|EFY84136.1|	no	no	no
1800	1	1	1	MA69_194	gi|322711115|gb|EFZ02689.1|	gi|322698673|gb|EFY90441.1|	no	no	no
1801	1	1	1	MA69_1950	gi|322712853|gb|EFZ04426.1|	gi|322692187|gb|EFY84137.1|	no	no	no
1802	1	1	1	MA69_1951	gi|322712852|gb|EFZ04425.1|	gi|322702117|gb|EFY93865.1|	no	no	no
1803	1	1	0	MA69_1952	gi|322712851|gb|EFZ04424.1|	*	no	no	no
1804	1	1	1	MA69_1954	gi|322712850|gb|EFZ04423.1|	gi|322698160|gb|EFY89932.1|	no	no	no
1805	1	1	1	MA69_1955	gi|322712849|gb|EFZ04422.1|	gi|322698161|gb|EFY89933.1|	no	no	no
1806	1	1	1	MA69_1956	gi|322712848|gb|EFZ04421.1|	gi|322698164|gb|EFY89936.1|	no	no	no
1807	1	1	1	MA69_1957	gi|322712847|gb|EFZ04420.1|	gi|322698165|gb|EFY89937.1|	no	no	no
1808	1	1	1	MA69_1958	gi|322712846|gb|EFZ04419.1|	gi|322698166|gb|EFY89938.1|	no	no	no
1809	2	2	2	MA69_1959,MA69_7211	gi|322707266|gb|EFY98845.1|,gi|322712845|gb|EFZ04418.1|	gi|322693436|gb|EFY85296.1|,gi|322698167|gb|EFY89939.1|	no	no	no
1810	1	1	1	MA69_195	gi|322711116|gb|EFZ02690.1|	gi|322698674|gb|EFY90442.1|	no	no	no
1811	1	1	1	MA69_1960	gi|322712844|gb|EFZ04417.1|	gi|322698168|gb|EFY89940.1|	no	no	no
1812	2	2	1	MA69_1961,MA69_5454	gi|322706340|gb|EFY97921.1|,gi|322712843|gb|EFZ04416.1|	gi|322698169|gb|EFY89941.1|	no	no	no
1813	1	1	1	MA69_1962	gi|322712842|gb|EFZ04415.1|	gi|322698170|gb|EFY89942.1|	no	no	no
1814	1	1	1	MA69_1963	gi|322712841|gb|EFZ04414.1|	gi|322698171|gb|EFY89943.1|	no	no	no
1815	1	1	1	MA69_1964	gi|322712840|gb|EFZ04413.1|	gi|322698172|gb|EFY89944.1|	no	no	no
1816	1	1	1	MA69_1966	gi|322712838|gb|EFZ04411.1|	gi|322698174|gb|EFY89946.1|	no	no	no
1817	1	1	0	MA69_1967	gi|322712837|gb|EFZ04410.1|	*	no	no	no
1818	2	1	2	MA69_1968,MA69_4510	gi|322712836|gb|EFZ04409.1|	gi|322701710|gb|EFY93459.1|,gi|322698175|gb|EFY89947.1|	no	no	no
1819	1	1	1	MA69_1969	gi|322712835|gb|EFZ04408.1|	gi|322698176|gb|EFY89948.1|	no	no	no
1820	2	2	2	MA69_196,MA69_3352	gi|322712363|gb|EFZ03936.1|,gi|322711117|gb|EFZ02691.1|	gi|322692880|gb|EFY84765.1|,gi|322698672|gb|EFY90440.1|	no	no	no
1821	2	2	2	MA69_1970,MA69_5153	gi|322711935|gb|EFZ03508.1|,gi|322712834|gb|EFZ04407.1|	gi|322700179|gb|EFY91935.1|,gi|322698177|gb|EFY89949.1|	no	no	no
1822	1	1	1	MA69_1972	gi|322712833|gb|EFZ04406.1|	gi|322698178|gb|EFY89950.1|	no	no	no
1823	1	1	1	MA69_1973	gi|322712832|gb|EFZ04405.1|	gi|322698179|gb|EFY89951.1|	no	no	no
1824	1	1	1	MA69_1974	gi|322712831|gb|EFZ04404.1|	gi|322698180|gb|EFY89952.1|	no	no	no
1825	1	1	1	MA69_1975	gi|322712830|gb|EFZ04403.1|	gi|322698181|gb|EFY89953.1|	no	no	no
1826	1	1	1	MA69_1976	gi|322712829|gb|EFZ04402.1|	gi|322698182|gb|EFY89954.1|	no	no	no
1827	1	1	1	MA69_1977	gi|322712828|gb|EFZ04401.1|	gi|322698183|gb|EFY89955.1|	no	no	no
1828	1	1	1	MA69_1979	gi|322712826|gb|EFZ04399.1|	gi|322698185|gb|EFY89957.1|	no	no	no
1829	1	1	1	MA69_197	gi|322711118|gb|EFZ02692.1|	gi|322698671|gb|EFY90439.1|	no	no	no
1830	1	1	1	MA69_1980	gi|322712825|gb|EFZ04398.1|	gi|322698186|gb|EFY89958.1|	no	no	no
1831	1	1	1	MA69_1981	gi|322712824|gb|EFZ04397.1|	gi|322698187|gb|EFY89959.1|	no	no	no
1832	1	1	1	MA69_1982	gi|322712823|gb|EFZ04396.1|	gi|322698188|gb|EFY89960.1|	no	no	no
1833	1	1	1	MA69_1983	gi|322712822|gb|EFZ04395.1|	gi|322698189|gb|EFY89961.1|	no	no	no
1834	1	1	1	MA69_1984	gi|322712821|gb|EFZ04394.1|	gi|322698190|gb|EFY89962.1|	no	no	no
1835	1	1	1	MA69_1988	gi|322712817|gb|EFZ04390.1|	gi|322698099|gb|EFY89872.1|	no	no	no
1836	2	2	2	MA69_1989,MA69_9807	gi|322704386|gb|EFY95981.1|,gi|322712816|gb|EFZ04389.1|	gi|322693861|gb|EFY85707.1|,gi|322696240|gb|EFY88035.1|	no	no	no
1837	1	1	1	MA69_198	gi|322711119|gb|EFZ02693.1|	gi|322698670|gb|EFY90438.1|	no	no	no
1838	1	1	1	MA69_1990	gi|322712815|gb|EFZ04388.1|	gi|322698097|gb|EFY89870.1|	no	no	no
1839	2	0	0	MA69_1991,MA69_6601	*	*	yes	no	no
1840	1	1	1	MA69_1993	gi|322712813|gb|EFZ04386.1|	gi|322698095|gb|EFY89868.1|	no	no	no
1841	1	1	1	MA69_1995	gi|322712812|gb|EFZ04385.1|	gi|322698094|gb|EFY89867.1|	no	no	no
1842	2	2	2	MA69_1997,MA69_8625	gi|322702424|gb|EFY94074.1|,gi|322712809|gb|EFZ04382.1|	gi|322699841|gb|EFY91600.1|,gi|322698090|gb|EFY89863.1|	no	no	no
1843	1	1	1	MA69_1998	gi|322712808|gb|EFZ04381.1|	gi|322698089|gb|EFY89862.1|	no	no	no
1844	1	1	1	MA69_1999	gi|322712807|gb|EFZ04380.1|	gi|322698088|gb|EFY89861.1|	no	no	no
1845	1	1	1	MA69_199	gi|322711120|gb|EFZ02694.1|	gi|322698669|gb|EFY90437.1|	no	no	no
1846	2	2	1	MA69_19,MA69_2190	gi|322709991|gb|EFZ01566.1|,gi|322704153|gb|EFY95751.1|	gi|322697850|gb|EFY89625.1|	no	no	no
1847	2	1	1	MA69_1,MA69_7009	gi|322705960|gb|EFY97543.1|	gi|322697080|gb|EFY88864.1|	yes	no	no
1848	1	1	0	MA69_2002	gi|322712805|gb|EFZ04378.1|	*	no	no	no
1849	1	1	1	MA69_2003	gi|322712804|gb|EFZ04377.1|	gi|322698086|gb|EFY89859.1|	no	no	no
1850	1	1	1	MA69_2004	gi|322712803|gb|EFZ04376.1|	gi|322698085|gb|EFY89858.1|	no	no	no
1851	1	1	1	MA69_2005	gi|322712802|gb|EFZ04375.1|	gi|322698084|gb|EFY89857.1|	no	no	no
1852	2	2	1	MA69_2006,MA69_9715	gi|322702920|gb|EFY94539.1|,gi|322712801|gb|EFZ04374.1|	gi|322698083|gb|EFY89856.1|	no	no	no
1853	1	1	1	MA69_2007	gi|322712800|gb|EFZ04373.1|	gi|322698082|gb|EFY89855.1|	no	no	no
1854	1	1	1	MA69_2008	gi|322712799|gb|EFZ04372.1|	gi|322698081|gb|EFY89854.1|	no	no	no
1855	1	1	1	MA69_2009	gi|322712798|gb|EFZ04371.1|	gi|322698080|gb|EFY89853.1|	no	no	no
1856	1	1	1	MA69_200	gi|322711121|gb|EFZ02695.1|	gi|322698668|gb|EFY90436.1|	no	no	no
1857	1	1	1	MA69_2010	gi|322712797|gb|EFZ04370.1|	gi|322698079|gb|EFY89852.1|	no	no	no
1858	1	1	1	MA69_2011	gi|322712796|gb|EFZ04369.1|	gi|322698078|gb|EFY89851.1|	no	no	no
1859	1	1	1	MA69_2012	gi|322712795|gb|EFZ04368.1|	gi|322698077|gb|EFY89850.1|	no	no	no
1860	1	1	1	MA69_2013	gi|322712794|gb|EFZ04367.1|	gi|322698076|gb|EFY89849.1|	no	no	no
1861	1	1	0	MA69_2015	gi|322712792|gb|EFZ04365.1|	*	no	no	no
1862	1	1	1	MA69_2017	gi|322712790|gb|EFZ04363.1|	gi|322698073|gb|EFY89846.1|	no	no	no
1863	2	2	2	MA69_2018,MA69_6982	gi|322705936|gb|EFY97519.1|,gi|322712789|gb|EFZ04362.1|	gi|322695815|gb|EFY87617.1|,gi|322698072|gb|EFY89845.1|	no	no	no
1864	1	1	0	MA69_2019	gi|322712788|gb|EFZ04361.1|	*	no	no	no
1865	1	1	1	MA69_201	gi|322711122|gb|EFZ02696.1|	gi|322698667|gb|EFY90435.1|	no	no	no
1866	1	1	1	MA69_2020	gi|322712787|gb|EFZ04360.1|	gi|322698071|gb|EFY89844.1|	no	no	no
1867	1	1	1	MA69_2021	gi|322712786|gb|EFZ04359.1|	gi|322698070|gb|EFY89843.1|	no	no	no
1868	1	1	1	MA69_2023	gi|322712784|gb|EFZ04357.1|	gi|322698068|gb|EFY89841.1|	no	no	no
1869	2	2	1	MA69_2025,MA69_6395	gi|322702717|gb|EFY94345.1|,gi|322712782|gb|EFZ04355.1|	gi|322698066|gb|EFY89839.1|	no	no	no
1870	1	1	1	MA69_2026	gi|322712781|gb|EFZ04354.1|	gi|322698065|gb|EFY89838.1|	no	no	no
1871	1	1	1	MA69_2027	gi|322712780|gb|EFZ04353.1|	gi|322698064|gb|EFY89837.1|	no	no	no
1872	1	1	1	MA69_2028	gi|322712779|gb|EFZ04352.1|	gi|322698063|gb|EFY89836.1|	no	no	no
1873	1	1	1	MA69_2029	gi|322712778|gb|EFZ04351.1|	gi|322698062|gb|EFY89835.1|	no	no	no
1874	1	1	1	MA69_202	gi|322711123|gb|EFZ02697.1|	gi|322698666|gb|EFY90434.1|	no	no	no
1875	1	1	0	MA69_2030	gi|322712777|gb|EFZ04350.1|	*	no	no	no
1876	1	1	1	MA69_2031	gi|322712776|gb|EFZ04349.1|	gi|322698061|gb|EFY89834.1|	no	no	no
1877	2	2	2	MA69_2033,MA69_827	gi|322708287|gb|EFY99864.1|,gi|322712774|gb|EFZ04347.1|	gi|322700332|gb|EFY92088.1|,gi|322698059|gb|EFY89832.1|	no	no	no
1878	1	0	1	MA69_2035	*	gi|322698057|gb|EFY89830.1|	no	no	no
1879	1	1	2	MA69_2036	gi|322712773|gb|EFZ04346.1|	gi|322698056|gb|EFY89829.1|,gi|322695307|gb|EFY87117.1|	no	no	yes
1880	1	1	1	MA69_2037	gi|322712772|gb|EFZ04345.1|	gi|322698055|gb|EFY89828.1|	no	no	no
1881	1	1	0	MA69_2038	gi|322712771|gb|EFZ04344.1|	*	no	no	no
1882	1	1	1	MA69_2039	gi|322712770|gb|EFZ04343.1|	gi|322698054|gb|EFY89827.1|	no	no	no
1883	1	1	1	MA69_203	gi|322711124|gb|EFZ02698.1|	gi|322698665|gb|EFY90433.1|	no	no	no
1884	1	1	0	MA69_2040	gi|322712769|gb|EFZ04342.1|	*	no	no	no
1885	2	2	1	MA69_2041,MA69_8667	gi|322711676|gb|EFZ03249.1|,gi|322712768|gb|EFZ04341.1|	gi|322699803|gb|EFY91562.1|	no	no	no
1886	1	0	1	MA69_2042	*	gi|322698051|gb|EFY89824.1|	no	no	no
1887	1	1	0	MA69_2043	gi|322712766|gb|EFZ04339.1|	*	no	no	no
1888	2	3	0	MA69_2044,MA69_7663	gi|322711405|gb|EFZ02978.1|,gi|322704435|gb|EFY96030.1|,gi|322712765|gb|EFZ04338.1|	*	no	yes	no
1889	1	1	1	MA69_2045	gi|322712764|gb|EFZ04337.1|	gi|322701986|gb|EFY93734.1|	no	no	no
1890	1	1	0	MA69_2047	gi|322712763|gb|EFZ04336.1|	*	no	no	no
1891	1	1	0	MA69_2049	gi|322702794|gb|EFY94418.1|	*	no	no	no
1892	1	1	1	MA69_204	gi|322711125|gb|EFZ02699.1|	gi|322698664|gb|EFY90432.1|	no	no	no
1893	2	2	2	MA69_2050,MA69_317	gi|322711220|gb|EFZ02794.1|,gi|322702795|gb|EFY94419.1|	gi|322700510|gb|EFY92264.1|,gi|322698047|gb|EFY89820.1|	no	no	no
1894	1	1	0	MA69_2051	gi|322702796|gb|EFY94420.1|	*	no	no	no
1895	1	1	1	MA69_2053	gi|322702798|gb|EFY94422.1|	gi|322698044|gb|EFY89817.1|	no	no	no
1896	1	1	1	MA69_2054	gi|322702799|gb|EFY94423.1|	gi|322698043|gb|EFY89816.1|	no	no	no
1897	2	1	0	MA69_2055,MA69_297	gi|322711206|gb|EFZ02780.1|	*	yes	no	no
1898	1	1	0	MA69_2056	gi|322702800|gb|EFY94424.1|	*	no	no	no
1899	1	1	0	MA69_2057	gi|322702801|gb|EFY94425.1|	*	no	no	no
1900	2	1	1	MA69_2058,MA69_6140	gi|322702802|gb|EFY94426.1|	gi|322698228|gb|EFY90000.1|	yes	no	no
1901	1	1	1	MA69_2059	gi|322702803|gb|EFY94427.1|	gi|322699369|gb|EFY91131.1|	no	no	no
1902	1	1	0	MA69_2061	gi|322702805|gb|EFY94429.1|	*	no	no	no
1903	1	1	0	MA69_2062	gi|322702807|gb|EFY94431.1|	*	no	no	no
1904	1	1	1	MA69_2063	gi|322702808|gb|EFY94432.1|	gi|322699372|gb|EFY91134.1|	no	no	no
1905	2	1	1	MA69_2064,MA69_9929	gi|322702809|gb|EFY94433.1|	gi|322699373|gb|EFY91135.1|	yes	no	no
1906	2	2	0	MA69_2065,MA69_6742	gi|322705633|gb|EFY97217.1|,gi|322702810|gb|EFY94434.1|	*	no	no	no
1907	1	1	0	MA69_2066	gi|322704385|gb|EFY95980.1|	*	no	no	no
1908	1	1	0	MA69_2067	gi|322704384|gb|EFY95979.1|	*	no	no	no
1909	1	1	1	MA69_2068	gi|322702848|gb|EFY94471.1|	gi|322693859|gb|EFY85705.1|	no	no	no
1910	1	1	1	MA69_2069	gi|322702847|gb|EFY94470.1|	gi|322693858|gb|EFY85704.1|	no	no	no
1911	1	1	1	MA69_206	gi|322711126|gb|EFZ02700.1|	gi|322698663|gb|EFY90431.1|	no	no	no
1912	1	1	1	MA69_2070	gi|322702845|gb|EFY94468.1|	gi|322693856|gb|EFY85702.1|	no	no	no
1913	1	1	1	MA69_2071	gi|322702844|gb|EFY94467.1|	gi|322693855|gb|EFY85701.1|	no	no	no
1914	1	1	1	MA69_2072	gi|322702843|gb|EFY94466.1|	gi|322693854|gb|EFY85700.1|	no	no	no
1915	2	2	1	MA69_2073,MA69_21	gi|322709994|gb|EFZ01569.1|,gi|322702842|gb|EFY94465.1|	gi|322693853|gb|EFY85699.1|	no	no	no
1916	2	2	0	MA69_2074,MA69_8066	gi|322710388|gb|EFZ01963.1|,gi|322702841|gb|EFY94464.1|	*	no	no	no
1917	1	1	1	MA69_2076	gi|322702839|gb|EFY94462.1|	gi|322692314|gb|EFY84237.1|	no	no	no
1918	1	1	0	MA69_2077	gi|322702838|gb|EFY94461.1|	*	no	no	no
1919	2	2	1	MA69_2078,MA69_5740	gi|322708980|gb|EFZ00557.1|,gi|322702837|gb|EFY94460.1|	gi|322693284|gb|EFY85150.1|	no	no	no
1920	2	2	0	MA69_2079,MA69_3346	gi|322712369|gb|EFZ03942.1|,gi|322702836|gb|EFY94459.1|	*	no	no	no
1921	1	1	0	MA69_207	gi|322711127|gb|EFZ02701.1|	*	no	no	no
1922	1	1	1	MA69_2081	gi|322702834|gb|EFY94457.1|	gi|322692668|gb|EFY84563.1|	no	no	no
1923	1	1	1	MA69_2082	gi|322702832|gb|EFY94455.1|	gi|322692758|gb|EFY84649.1|	no	no	no
1924	2	2	0	MA69_2083,MA69_3401	gi|322712316|gb|EFZ03889.1|,gi|322702831|gb|EFY94454.1|	*	no	no	no
1925	1	1	0	MA69_2084	gi|322702830|gb|EFY94453.1|	*	no	no	no
1926	2	2	0	MA69_2085,MA69_9653	gi|322703496|gb|EFY95104.1|,gi|322702829|gb|EFY94452.1|	*	no	no	no
1927	1	1	1	MA69_208	gi|322711128|gb|EFZ02702.1|	gi|322698661|gb|EFY90429.1|	no	no	no
1928	1	1	0	MA69_2090	gi|322702827|gb|EFY94450.1|	*	no	no	no
1929	2	1	0	MA69_2092,MA69_9372	gi|322704290|gb|EFY95887.1|	*	yes	no	no
1930	2	0	0	MA69_2095,MA69_3996	*	*	yes	no	no
1931	2	1	2	MA69_2096,MA69_4981	gi|322703105|gb|EFY94720.1|	gi|322696716|gb|EFY88504.1|,gi|322694556|gb|EFY86383.1|	no	no	no
1932	2	1	2	MA69_2098,MA69_5040	gi|322704023|gb|EFY95623.1|	gi|322698135|gb|EFY89908.1|,gi|322692674|gb|EFY84569.1|	no	no	no
1933	1	1	1	MA69_2099	gi|322702825|gb|EFY94448.1|	gi|322692675|gb|EFY84570.1|	no	no	no
1934	1	1	1	MA69_209	gi|322711129|gb|EFZ02703.1|	gi|322698660|gb|EFY90428.1|	no	no	no
1935	2	2	2	MA69_20,MA69_3806	gi|322704489|gb|EFY96083.1|,gi|322709992|gb|EFZ01567.1|	gi|322697041|gb|EFY88825.1|,gi|322697851|gb|EFY89626.1|	no	no	no
1936	2	2	1	MA69_2100,MA69_8614	gi|322703719|gb|EFY95324.1|,gi|322702824|gb|EFY94447.1|	gi|322692676|gb|EFY84571.1|	no	no	no
1937	1	1	0	MA69_2101	gi|322702823|gb|EFY94446.1|	*	no	no	no
1938	1	1	0	MA69_2102	gi|322702822|gb|EFY94445.1|	*	no	no	no
1939	2	1	0	MA69_2104,MA69_8611	gi|322703717|gb|EFY95322.1|	*	yes	no	no
1940	1	1	0	MA69_2107	gi|322704224|gb|EFY95822.1|	*	no	no	no
1941	1	1	1	MA69_2108	gi|322704223|gb|EFY95821.1|	gi|322692679|gb|EFY84574.1|	no	no	no
1942	1	1	1	MA69_2109	gi|322704222|gb|EFY95820.1|	gi|322692680|gb|EFY84575.1|	no	no	no
1943	1	1	1	MA69_210	gi|322711130|gb|EFZ02704.1|	gi|322697356|gb|EFY89136.1|	no	no	no
1944	2	2	2	MA69_2110,MA69_4520	gi|322706797|gb|EFY98377.1|,gi|322704221|gb|EFY95819.1|	gi|322701700|gb|EFY93449.1|,gi|322692681|gb|EFY84576.1|	no	no	no
1945	2	2	0	MA69_2111,MA69_6645	gi|322703206|gb|EFY94819.1|,gi|322704220|gb|EFY95818.1|	*	no	no	no
1946	2	2	2	MA69_2112,MA69_3032	gi|322710850|gb|EFZ02424.1|,gi|322704219|gb|EFY95817.1|	gi|322698864|gb|EFY90631.1|,gi|322692683|gb|EFY84578.1|	no	no	no
1947	1	1	0	MA69_2113	gi|322704217|gb|EFY95815.1|	*	no	no	no
1948	1	1	0	MA69_2116	gi|322704214|gb|EFY95812.1|	*	no	no	no
1949	1	1	1	MA69_2117	gi|322704213|gb|EFY95811.1|	gi|322696281|gb|EFY88075.1|	no	no	no
1950	1	1	1	MA69_2118	gi|322704212|gb|EFY95810.1|	gi|322696282|gb|EFY88076.1|	no	no	no
1951	2	2	2	MA69_2119,MA69_4715	gi|322706611|gb|EFY98191.1|,gi|322704211|gb|EFY95809.1|	gi|322700890|gb|EFY92642.1|,gi|322696283|gb|EFY88077.1|	no	no	no
1952	1	1	0	MA69_211	gi|322711131|gb|EFZ02705.1|	*	no	no	no
1953	1	1	1	MA69_2121	gi|322704210|gb|EFY95808.1|	gi|322696284|gb|EFY88078.1|	no	no	no
1954	2	2	2	MA69_2123,MA69_3231	gi|322711041|gb|EFZ02615.1|,gi|322704208|gb|EFY95806.1|	gi|322698748|gb|EFY90516.1|,gi|322696288|gb|EFY88082.1|	no	no	no
1955	1	1	1	MA69_2124	gi|322704207|gb|EFY95805.1|	gi|322696289|gb|EFY88083.1|	no	no	no
1956	1	1	1	MA69_2125	gi|322704206|gb|EFY95804.1|	gi|322696290|gb|EFY88084.1|	no	no	no
1957	1	1	1	MA69_2126	gi|322704204|gb|EFY95802.1|	gi|322696292|gb|EFY88086.1|	no	no	no
1958	1	1	1	MA69_2127	gi|322704203|gb|EFY95801.1|	gi|322696293|gb|EFY88087.1|	no	no	no
1959	2	2	2	MA69_2128,MA69_2130	gi|322704200|gb|EFY95798.1|,gi|322704202|gb|EFY95800.1|	gi|322696296|gb|EFY88090.1|,gi|322696294|gb|EFY88088.1|	no	no	no
1960	1	1	1	MA69_2129	gi|322704201|gb|EFY95799.1|	gi|322696295|gb|EFY88089.1|	no	no	no
1961	2	1	2	MA69_212,MA69_3725	gi|322708376|gb|EFY99953.1|	gi|322693214|gb|EFY85083.1|,gi|322697357|gb|EFY89137.1|	no	no	no
1962	1	1	1	MA69_2131	gi|322704199|gb|EFY95797.1|	gi|322696297|gb|EFY88091.1|	no	no	no
1963	1	1	1	MA69_2132	gi|322704198|gb|EFY95796.1|	gi|322696298|gb|EFY88092.1|	no	no	no
1964	1	1	1	MA69_2133	gi|322704197|gb|EFY95795.1|	gi|322696299|gb|EFY88093.1|	no	no	no
1965	1	1	1	MA69_2134	gi|322704196|gb|EFY95794.1|	gi|322696300|gb|EFY88094.1|	no	no	no
1966	2	2	1	MA69_2135,MA69_7543	gi|322704907|gb|EFY96497.1|,gi|322704195|gb|EFY95793.1|	gi|322697662|gb|EFY89439.1|	no	no	no
1967	1	0	1	MA69_2137	*	gi|322696303|gb|EFY88097.1|	no	no	no
1968	1	0	1	MA69_2138	*	gi|322696304|gb|EFY88098.1|	no	no	no
1969	1	1	1	MA69_2139	gi|322704192|gb|EFY95790.1|	gi|322696305|gb|EFY88099.1|	no	no	no
1970	1	1	1	MA69_213	gi|322711133|gb|EFZ02707.1|	gi|322697358|gb|EFY89138.1|	no	no	no
1971	1	1	1	MA69_2140	gi|322704191|gb|EFY95789.1|	gi|322696306|gb|EFY88100.1|	no	no	no
1972	1	1	1	MA69_2141	gi|322704190|gb|EFY95788.1|	gi|322696307|gb|EFY88101.1|	no	no	no
1973	2	2	2	MA69_2142,MA69_8872	gi|322709526|gb|EFZ01102.1|,gi|322704189|gb|EFY95787.1|	gi|322693536|gb|EFY85393.1|,gi|322696308|gb|EFY88102.1|	no	no	no
1974	1	1	1	MA69_2143	gi|322704188|gb|EFY95786.1|	gi|322696310|gb|EFY88104.1|	no	no	no
1975	2	2	2	MA69_2144,MA69_4023	gi|322705086|gb|EFY96675.1|,gi|322704187|gb|EFY95785.1|	gi|322692936|gb|EFY84818.1|,gi|322696311|gb|EFY88105.1|	no	no	no
1976	3	3	3	MA69_2145,MA69_4022,MA69_2316	gi|322705085|gb|EFY96674.1|,gi|322709864|gb|EFZ01439.1|,gi|322704186|gb|EFY95784.1|	gi|322692937|gb|EFY84819.1|,gi|322693341|gb|EFY85205.1|,gi|322696312|gb|EFY88106.1|	no	no	no
1977	1	1	0	MA69_2147	gi|322704185|gb|EFY95783.1|	*	no	no	no
1978	2	3	2	MA69_2148,MA69_8039	gi|322709105|gb|EFZ00681.1|,gi|322709600|gb|EFZ01176.1|,gi|322704184|gb|EFY95782.1|	gi|322694521|gb|EFY86348.1|,gi|322696314|gb|EFY88108.1|	no	yes	no
1979	1	1	1	MA69_2149	gi|322704183|gb|EFY95781.1|	gi|322696315|gb|EFY88109.1|	no	no	no
1980	1	1	1	MA69_2150	gi|322704182|gb|EFY95780.1|	gi|322696316|gb|EFY88110.1|	no	no	no
1981	2	2	2	MA69_2151,MA69_3055	gi|322710875|gb|EFZ02449.1|,gi|322704181|gb|EFY95779.1|	gi|322693837|gb|EFY85684.1|,gi|322696317|gb|EFY88111.1|	no	no	no
1982	2	2	1	MA69_2153,MA69_6396	gi|322702718|gb|EFY94346.1|,gi|322704179|gb|EFY95777.1|	gi|322696319|gb|EFY88113.1|	no	no	no
1983	1	1	1	MA69_2155	gi|322704178|gb|EFY95776.1|	gi|322696321|gb|EFY88115.1|	no	no	no
1984	1	2	1	MA69_2156	gi|322704177|gb|EFY95775.1|,gi|322705143|gb|EFY96731.1|	gi|322696322|gb|EFY88116.1|	no	yes	no
1985	2	2	2	MA69_215,MA69_8976	gi|322709625|gb|EFZ01201.1|,gi|322711134|gb|EFZ02708.1|	gi|322701431|gb|EFY93181.1|,gi|322697359|gb|EFY89139.1|	no	no	no
1986	1	0	1	MA69_2160	*	gi|322696325|gb|EFY88119.1|	no	no	no
1987	2	2	2	MA69_2161,MA69_55	gi|322710026|gb|EFZ01601.1|,gi|322704175|gb|EFY95773.1|	gi|322697886|gb|EFY89661.1|,gi|322696326|gb|EFY88120.1|	no	no	no
1988	1	1	1	MA69_2162	gi|322704174|gb|EFY95772.1|	gi|322696327|gb|EFY88121.1|	no	no	no
1989	1	1	1	MA69_2163	gi|322704173|gb|EFY95771.1|	gi|322696328|gb|EFY88122.1|	no	no	no
1990	1	1	0	MA69_2164	gi|322704172|gb|EFY95770.1|	*	no	no	no
1991	1	1	1	MA69_2166	gi|322704171|gb|EFY95769.1|	gi|322696330|gb|EFY88124.1|	no	no	no
1992	1	1	0	MA69_2167	gi|322704170|gb|EFY95768.1|	*	no	no	no
1993	1	1	0	MA69_2168	gi|322704169|gb|EFY95767.1|	*	no	no	no
1994	1	0	1	MA69_216	*	gi|322697360|gb|EFY89140.1|	no	no	no
1995	2	1	2	MA69_2170,MA69_4774	gi|322706562|gb|EFY98142.1|	gi|322692488|gb|EFY84395.1|,gi|322695458|gb|EFY87266.1|	no	no	no
1996	2	2	2	MA69_2171,MA69_4190	gi|322706331|gb|EFY97912.1|,gi|322704168|gb|EFY95766.1|	gi|322694409|gb|EFY86239.1|,gi|322694010|gb|EFY85852.1|	no	no	no
1997	1	1	1	MA69_2173	gi|322704167|gb|EFY95765.1|	gi|322696331|gb|EFY88125.1|	no	no	no
1998	1	1	1	MA69_2174	gi|322704166|gb|EFY95764.1|	gi|322696332|gb|EFY88126.1|	no	no	no
1999	1	1	1	MA69_2175	gi|322704165|gb|EFY95763.1|	gi|322696334|gb|EFY88128.1|	no	no	no
[truncated: 6,567 more rows]

## Sheet: Expanded Ma69
Ortholog_Group	#Ma69	#ARSEF23	#CQMa102	Ma69	ARSEF23	CQMa102	Expanded Ma69	Expanded ARSEF23	Expanded CQMa102
1	2	1	1	MA69_10000,MA69_2210	gi|322712659|gb|EFZ04232.1|	gi|322699635|gb|EFY91395.1|	yes	no	no
18	2	1	0	MA69_10019,MA69_4956	gi|322703080|gb|EFY94695.1|	*	yes	no	no
33	3	2	2	MA69_10032,MA69_6628,MA69_3990	gi|322703988|gb|EFY95588.1|,gi|322703276|gb|EFY94887.1|	gi|322697584|gb|EFY89362.1|,gi|322695339|gb|EFY87149.1|	yes	no	no
39	2	1	1	MA69_10038,MA69_10776	gi|322703282|gb|EFY94893.1|	gi|322695356|gb|EFY87166.1|	yes	no	no
73	3	2	1	MA69_10076,MA69_6644,MA69_5445	gi|322703207|gb|EFY94820.1|,gi|322707638|gb|EFY99216.1|	gi|322694796|gb|EFY86616.1|	yes	no	no
85	2	0	0	MA69_10087,MA69_10946	*	*	yes	no	no
184	2	1	1	MA69_10190,MA69_5960	gi|322708765|gb|EFZ00342.1|	gi|322699184|gb|EFY90948.1|	yes	no	no
212	2	1	1	MA69_10218,MA69_8581	gi|322703636|gb|EFY95242.1|	gi|322697809|gb|EFY89585.1|	yes	no	no
217	2	1	1	MA69_10229,MA69_7104	gi|322707369|gb|EFY98948.1|	gi|322702199|gb|EFY93947.1|	yes	no	no
219	2	1	0	MA69_10232,MA69_8120	gi|322710444|gb|EFZ02019.1|	*	yes	no	no
235	2	1	0	MA69_10251,MA69_1854	gi|322704641|gb|EFY96234.1|	*	yes	no	no
269	2	1	0	MA69_10289,MA69_9598	gi|322703162|gb|EFY94776.1|	*	yes	no	no
271	2	1	0	MA69_10290,MA69_10695	gi|322705412|gb|EFY96998.1|	*	yes	no	no
307	3	2	2	MA69_10330,MA69_8236,MA69_2091	gi|322710370|gb|EFZ01945.1|,gi|322704342|gb|EFY95938.1|	gi|322694095|gb|EFY85934.1|,gi|322696399|gb|EFY88192.1|	yes	no	no
340	2	1	1	MA69_10367,MA69_1704	gi|322712601|gb|EFZ04174.1|	gi|322694208|gb|EFY86044.1|	yes	no	no
364	2	1	1	MA69_10392,MA69_9903	gi|322702955|gb|EFY94573.1|	gi|322693904|gb|EFY85749.1|	yes	no	no
367	2	1	1	MA69_10396,MA69_9963	gi|322712694|gb|EFZ04267.1|	gi|322692179|gb|EFY84131.1|	yes	no	no
385	2	1	1	MA69_10414,MA69_9572	gi|322705316|gb|EFY96903.1|	gi|322697780|gb|EFY89556.1|	yes	no	no
416	2	1	1	MA69_10454,MA69_11328	gi|322711770|gb|EFZ03343.1|	gi|322699319|gb|EFY91082.1|	yes	no	no
419	2	0	0	MA69_10461,MA69_9925	*	*	yes	no	no
424	2	1	1	MA69_10468,MA69_6553	gi|322706062|gb|EFY97644.1|	gi|322699321|gb|EFY91084.1|	yes	no	no
447	2	1	1	MA69_10493,MA69_9878	gi|322704833|gb|EFY96424.1|	gi|322694446|gb|EFY86275.1|	yes	no	no
480	2	1	0	MA69_10528,MA69_9970	gi|322704867|gb|EFY96458.1|	*	yes	no	no
490	2	0	1	MA69_10539,MA69_2508	*	gi|322693092|gb|EFY84966.1|	yes	no	no
517	2	0	1	MA69_10569,MA69_11141	*	gi|322697816|gb|EFY89592.1|	yes	no	no
518	2	0	0	MA69_10570,MA69_11142	*	*	yes	no	no
519	2	1	0	MA69_10572,MA69_11144	gi|322712748|gb|EFZ04321.1|	*	yes	no	no
520	2	0	0	MA69_10573,MA69_10845	*	*	yes	no	no
521	2	1	0	MA69_10576,MA69_9760	gi|322704601|gb|EFY96194.1|	*	yes	no	no
525	2	1	0	MA69_10584,MA69_6838	gi|322710453|gb|EFZ02028.1|	*	yes	no	no
526	2	0	0	MA69_10585,MA69_11193	*	*	yes	no	no
527	2	0	1	MA69_10586,MA69_5963	*	gi|322698957|gb|EFY90723.1|	yes	no	no
529	2	1	0	MA69_10589,MA69_10745	gi|322710448|gb|EFZ02023.1|	*	yes	no	no
592	2	1	1	MA69_10658,MA69_6333	gi|322706436|gb|EFY98016.1|	gi|322701913|gb|EFY93661.1|	yes	no	no
596	2	1	1	MA69_10667,MA69_8571	gi|322703682|gb|EFY95287.1|	gi|322698889|gb|EFY90655.1|	yes	no	no
598	2	1	1	MA69_10669,MA69_8217	gi|322704955|gb|EFY96545.1|	gi|322699406|gb|EFY91168.1|	yes	no	no
600	2	0	1	MA69_10671,MA69_8243	*	gi|322698898|gb|EFY90664.1|	yes	no	no
605	2	0	0	MA69_10678,MA69_6384	*	*	yes	no	no
608	2	1	1	MA69_10680,MA69_3638	gi|322705400|gb|EFY96986.1|	gi|322696980|gb|EFY88765.1|	yes	no	no
646	2	1	0	MA69_10723,MA69_10848	gi|322703607|gb|EFY95213.1|	*	yes	no	no
657	2	1	0	MA69_10736,MA69_3269	gi|322703596|gb|EFY95202.1|	*	yes	no	no
664	2	1	0	MA69_10747,MA69_10843	gi|322702394|gb|EFY94048.1|	*	yes	no	no
668	2	1	0	MA69_10754,MA69_11066	gi|322712942|gb|EFZ04515.1|	*	yes	no	no
669	3	2	0	MA69_10755,MA69_6690,MA69_11047	gi|322704939|gb|EFY96529.1|,gi|322703845|gb|EFY95447.1|	*	yes	no	no
686	1	0	0	MA69_10782	*	*	yes	no	no
687	2	1	0	MA69_10784,MA69_11330	gi|322702548|gb|EFY94187.1|	*	yes	no	no
688	1	0	0	MA69_10787	*	*	yes	no	no
689	2	0	0	MA69_10788,MA69_11113	*	*	yes	no	no
693	2	0	1	MA69_10794,MA69_9498	*	gi|322695495|gb|EFY87302.1|	yes	no	no
694	2	1	0	MA69_10795,MA69_3180	gi|322702628|gb|EFY94261.1|	*	yes	no	no
717	2	0	0	MA69_10820,MA69_10822	*	*	yes	no	no
718	2	0	0	MA69_10821,MA69_9942	*	*	yes	no	no
720	2	1	1	MA69_10827,MA69_2954	gi|322710775|gb|EFZ02349.1|	gi|322693556|gb|EFY85412.1|	yes	no	no
721	2	0	1	MA69_10828,MA69_308	*	gi|322697449|gb|EFY89229.1|	yes	no	no
736	2	1	0	MA69_10859,MA69_6370	gi|322711765|gb|EFZ03338.1|	*	yes	no	no
739	2	1	0	MA69_10864,MA69_4160	gi|322706301|gb|EFY97882.1|	*	yes	no	no
742	2	1	0	MA69_10868,MA69_11347	gi|322702552|gb|EFY94190.1|	*	yes	no	no
745	2	0	0	MA69_10872,MA69_5656	*	*	yes	no	no
753	2	1	0	MA69_10881,MA69_4199	gi|322707630|gb|EFY99208.1|	*	yes	no	no
766	2	0	0	MA69_10902,MA69_11281	*	*	yes	no	no
769	2	1	0	MA69_10910,MA69_2586	gi|322704769|gb|EFY96361.1|	*	yes	no	no
770	2	1	1	MA69_10912,MA69_2075	gi|322702840|gb|EFY94463.1|	gi|322692313|gb|EFY84236.1|	yes	no	no
771	2	0	1	MA69_10913,MA69_6401	*	gi|322697807|gb|EFY89583.1|	yes	no	no
772	2	1	1	MA69_10917,MA69_9723	gi|322702375|gb|EFY94034.1|	gi|322697084|gb|EFY88868.1|	yes	no	no
778	1	0	0	MA69_10928	*	*	yes	no	no
785	2	1	1	MA69_10940,MA69_9361	gi|322704299|gb|EFY95896.1|	gi|322696475|gb|EFY88267.1|	yes	no	no
787	2	0	0	MA69_10944,MA69_11311	*	*	yes	no	no
790	2	1	0	MA69_10951,MA69_1788	gi|322712215|gb|EFZ03788.1|	*	yes	no	no
792	2	0	0	MA69_10953,MA69_11276	*	*	yes	no	no
800	1	0	0	MA69_10966	*	*	yes	no	no
803	2	1	1	MA69_10969,MA69_6205	gi|322705852|gb|EFY97435.1|	gi|322694966|gb|EFY86783.1|	yes	no	no
807	2	1	1	MA69_10973,MA69_2535	gi|322704719|gb|EFY96311.1|	gi|322702048|gb|EFY93796.1|	yes	no	no
808	1	0	0	MA69_10976	*	*	yes	no	no
814	2	1	1	MA69_10982,MA69_8562	gi|322703675|gb|EFY95280.1|	gi|322700832|gb|EFY92584.1|	yes	no	no
815	2	1	1	MA69_10984,MA69_1701	gi|322712598|gb|EFZ04171.1|	gi|322694210|gb|EFY86046.1|	yes	no	no
817	2	1	0	MA69_10989,MA69_4960	gi|322703084|gb|EFY94699.1|	*	yes	no	no
819	2	1	0	MA69_10993,MA69_8575	gi|322703686|gb|EFY95291.1|	*	yes	no	no
821	2	1	1	MA69_10998,MA69_7387	gi|322707092|gb|EFY98671.1|	gi|322699013|gb|EFY90778.1|	yes	no	no
824	2	0	0	MA69_11001,MA69_6261	*	*	yes	no	no
827	1	0	0	MA69_11008	*	*	yes	no	no
829	2	1	0	MA69_11010,MA69_9392	gi|322704272|gb|EFY95869.1|	*	yes	no	no
831	2	1	1	MA69_11015,MA69_4690	gi|322706636|gb|EFY98216.1|	gi|322700916|gb|EFY92668.1|	yes	no	no
833	2	0	0	MA69_11021,MA69_6498	*	*	yes	no	no
837	2	0	0	MA69_11032,MA69_11579	*	*	yes	no	no
838	2	0	0	MA69_11035,MA69_3992	*	*	yes	no	no
839	2	1	1	MA69_11036,MA69_2998	gi|322710821|gb|EFZ02395.1|	gi|322698832|gb|EFY90599.1|	yes	no	no
841	2	1	1	MA69_11039,MA69_5427	gi|322704793|gb|EFY96384.1|	gi|322692364|gb|EFY84282.1|	yes	no	no
843	2	0	0	MA69_11040,MA69_11203	*	*	yes	no	no
844	2	1	1	MA69_11048,MA69_6303	gi|322703969|gb|EFY95570.1|	gi|322695569|gb|EFY87375.1|	yes	no	no
847	2	1	0	MA69_11050,MA69_9571	gi|322703135|gb|EFY94749.1|	*	yes	no	no
848	2	0	0	MA69_11051,MA69_6536	*	*	yes	no	no
849	2	1	0	MA69_11052,MA69_3381	gi|322712334|gb|EFZ03907.1|	*	yes	no	no
850	2	1	0	MA69_11053,MA69_3382	gi|322712333|gb|EFZ03906.1|	*	yes	no	no
851	2	0	1	MA69_11056,MA69_11413	*	gi|322694049|gb|EFY85889.1|	yes	no	no
854	2	0	0	MA69_11061,MA69_11340	*	*	yes	no	no
855	2	1	0	MA69_11063,MA69_6706	gi|322705161|gb|EFY96749.1|	*	yes	no	no
856	2	1	0	MA69_11067,MA69_11150	gi|322712941|gb|EFZ04514.1|	*	yes	no	no
857	2	0	0	MA69_11068,MA69_11134	*	*	yes	no	no
861	2	0	0	MA69_11074,MA69_11540	*	*	yes	no	no
863	2	0	0	MA69_11076,MA69_11123	*	*	yes	no	no
865	2	1	1	MA69_11080,MA69_7391	gi|322707088|gb|EFY98667.1|	gi|322699009|gb|EFY90774.1|	yes	no	no
866	2	0	0	MA69_11082,MA69_7016	*	*	yes	no	no
870	2	1	1	MA69_11087,MA69_3198	gi|322711010|gb|EFZ02584.1|	gi|322699449|gb|EFY91210.1|	yes	no	no
875	2	1	1	MA69_11097,MA69_5245	gi|322712030|gb|EFZ03603.1|	gi|322694707|gb|EFY86529.1|	yes	no	no
876	2	0	0	MA69_11098,MA69_11369	*	*	yes	no	no
881	2	1	1	MA69_11107,MA69_938	gi|322711560|gb|EFZ03133.1|	gi|322695026|gb|EFY86842.1|	yes	no	no
885	2	1	0	MA69_11112,MA69_7034	gi|322703261|gb|EFY94873.1|	*	yes	no	no
886	2	1	1	MA69_11114,MA69_43	gi|322710014|gb|EFZ01589.1|	gi|322697875|gb|EFY89650.1|	yes	no	no
896	2	1	1	MA69_11136,MA69_4138	gi|322706279|gb|EFY97860.1|	gi|322692787|gb|EFY84676.1|	yes	no	no
897	2	1	0	MA69_11137,MA69_6901	gi|322705991|gb|EFY97573.1|	*	yes	no	no
900	2	0	0	MA69_11146,MA69_6371	*	*	yes	no	no
902	2	1	1	MA69_11151,MA69_2768	gi|322710601|gb|EFZ02175.1|	gi|322696074|gb|EFY87872.1|	yes	no	no
906	2	1	0	MA69_11165,MA69_9928	gi|322702789|gb|EFY94414.1|	*	yes	no	no
910	1	0	0	MA69_11170	*	*	yes	no	no
911	2	1	1	MA69_11173,MA69_4595	gi|322706727|gb|EFY98307.1|	gi|322701001|gb|EFY92753.1|	yes	no	no
915	2	1	1	MA69_11186,MA69_8412	gi|322705099|gb|EFY96687.1|	gi|322696831|gb|EFY88618.1|	yes	no	no
916	2	1	1	MA69_11187,MA69_9550	gi|322702650|gb|EFY94282.1|	gi|322697759|gb|EFY89535.1|	yes	no	no
921	2	0	0	MA69_11194,MA69_11455	*	*	yes	no	no
923	3	2	0	MA69_11199,MA69_8072,MA69_7580	gi|322702455|gb|EFY94101.1|,gi|322710394|gb|EFZ01969.1|	*	yes	no	no
927	2	1	0	MA69_11207,MA69_3385	gi|322712330|gb|EFZ03903.1|	*	yes	no	no
928	2	1	0	MA69_11208,MA69_3386	gi|322712329|gb|EFZ03902.1|	*	yes	no	no
929	2	0	0	MA69_11210,MA69_3226	*	*	yes	no	no
930	2	1	0	MA69_11213,MA69_5537	gi|322702219|gb|EFY93957.1|	*	yes	no	no
932	2	0	0	MA69_11216,MA69_11218	*	*	yes	no	no
933	1	0	0	MA69_11217	*	*	yes	no	no
934	2	0	0	MA69_11219,MA69_6378	*	*	yes	no	no
936	3	2	2	MA69_11221,MA69_8645,MA69_4234	gi|322707605|gb|EFY99183.1|,gi|322711696|gb|EFZ03269.1|	gi|322699825|gb|EFY91584.1|,gi|322696623|gb|EFY88412.1|	yes	no	no
938	2	1	0	MA69_11227,MA69_11363	gi|322702452|gb|EFY94099.1|	*	yes	no	no
944	2	1	1	MA69_11237,MA69_4832	gi|322706501|gb|EFY98081.1|	gi|322696134|gb|EFY87931.1|	yes	no	no
947	2	1	1	MA69_11240,MA69_11392	gi|322704925|gb|EFY96515.1|	gi|322698776|gb|EFY90543.1|	yes	no	no
951	2	1	1	MA69_11244,MA69_1377	gi|322707788|gb|EFY99366.1|	gi|322700417|gb|EFY92172.1|	yes	no	no
953	2	1	0	MA69_11246,MA69_11247	gi|322702763|gb|EFY94389.1|	*	yes	no	no
955	2	1	0	MA69_1124,MA69_3088	gi|322712171|gb|EFZ03744.1|	*	yes	no	no
956	3	2	0	MA69_11253,MA69_11378,MA69_11366	gi|322702734|gb|EFY94361.1|,gi|322709288|gb|EFZ00864.1|	*	yes	no	no
959	2	1	1	MA69_11264,MA69_8372	gi|322705379|gb|EFY96965.1|	gi|322699852|gb|EFY91610.1|	yes	no	no
964	2	0	0	MA69_11280,MA69_11626	*	*	yes	no	no
968	2	0	0	MA69_11293,MA69_11295	*	*	yes	no	no
969	2	0	0	MA69_11296,MA69_11388	*	*	yes	no	no
971	2	1	1	MA69_11303,MA69_9946	gi|322704923|gb|EFY96513.1|	gi|322699871|gb|EFY91629.1|	yes	no	no
974	2	1	0	MA69_11307,MA69_11406	gi|322704932|gb|EFY96522.1|	*	yes	no	no
976	2	0	0	MA69_11310,MA69_11370	*	*	yes	no	no
977	2	0	0	MA69_11315,MA69_4942	*	*	yes	no	no
981	3	1	2	MA69_11321,MA69_6578,MA69_11379	gi|322704935|gb|EFY96525.1|	gi|322692557|gb|EFY84459.1|,gi|322698942|gb|EFY90708.1|	yes	no	no
982	2	0	0	MA69_11322,MA69_11358	*	*	yes	no	no
983	2	0	0	MA69_11324,MA69_11357	*	*	yes	no	no
984	2	1	0	MA69_11326,MA69_6377	gi|322703835|gb|EFY95438.1|	*	yes	no	no
985	3	2	2	MA69_1132,MA69_8542,MA69_3853	gi|322703751|gb|EFY95355.1|,gi|322703661|gb|EFY95266.1|	gi|322700822|gb|EFY92574.1|,gi|322696193|gb|EFY87989.1|	yes	no	no
988	2	1	1	MA69_11342,MA69_7040	gi|322703257|gb|EFY94869.1|	gi|322697276|gb|EFY89057.1|	yes	no	no
989	1	0	0	MA69_11344	*	*	yes	no	no
991	1	0	0	MA69_11356	*	*	yes	no	no
992	3	2	2	MA69_1135,MA69_2678,MA69_3105	gi|322710905|gb|EFZ02479.1|,gi|322703568|gb|EFY95175.1|	gi|322699541|gb|EFY91302.1|,gi|322694180|gb|EFY86017.1|	yes	no	no
995	2	0	0	MA69_11371,MA69_6576	*	*	yes	no	no
997	2	0	0	MA69_11383,MA69_11393	*	*	yes	no	no
1004	2	0	0	MA69_11415,MA69_11633	*	*	yes	no	no
1014	2	1	0	MA69_11476,MA69_11486	gi|322703820|gb|EFY95423.1|	*	yes	no	no
1016	1	0	0	MA69_11488	*	*	yes	no	no
1025	1	0	0	MA69_11554	*	*	yes	no	no
1026	2	0	0	MA69_11555,MA69_11557	*	*	yes	no	no
1029	2	0	0	MA69_11573,MA69_11578	*	*	yes	no	no
1035	2	0	0	MA69_11628,MA69_845	*	*	yes	no	no
1042	2	1	1	MA69_1168,MA69_5395	gi|322706906|gb|EFY98485.1|	gi|322701120|gb|EFY92871.1|	yes	no	no
1044	2	0	0	MA69_11705,MA69_11707	*	*	yes	no	no
1122	2	0	1	MA69_1245,MA69_1858	*	gi|322701198|gb|EFY92949.1|	yes	no	no
1136	2	1	1	MA69_1260,MA69_8943	gi|322709595|gb|EFZ01171.1|	gi|322694529|gb|EFY86356.1|	yes	no	no
1160	3	2	1	MA69_1284,MA69_8422,MA69_6807	gi|322707876|gb|EFY99454.1|,gi|322702880|gb|EFY94501.1|	gi|322694758|gb|EFY86579.1|	yes	no	no
1163	2	1	1	MA69_1288,MA69_614	gi|322708082|gb|EFY99659.1|	gi|322697475|gb|EFY89254.1|	yes	no	no
1168	2	1	1	MA69_1292,MA69_4086	gi|322706237|gb|EFY97818.1|	gi|322694752|gb|EFY86573.1|	yes	no	no
1297	2	1	0	MA69_1420,MA69_8398	gi|322705352|gb|EFY96938.1|	*	yes	no	no
1393	2	1	1	MA69_1515,MA69_8820	gi|322707659|gb|EFY99237.1|	gi|322692957|gb|EFY84838.1|	yes	no	no
1415	2	1	1	MA69_1537,MA69_8428	gi|322702874|gb|EFY94495.1|	gi|322694259|gb|EFY86094.1|	yes	no	no
1458	2	1	1	MA69_1582,MA69_6497	gi|322712484|gb|EFZ04057.1|	gi|322695403|gb|EFY87212.1|	yes	no	no
1496	2	1	1	MA69_1620,MA69_5038	gi|322704021|gb|EFY95621.1|	gi|322698137|gb|EFY89910.1|	yes	no	no
1525	2	1	1	MA69_1653,MA69_9315	gi|322712549|gb|EFZ04122.1|	gi|322694877|gb|EFY86696.1|	yes	no	no
1579	3	2	1	MA69_1710,MA69_6518,MA69_6352	gi|322712606|gb|EFZ04179.1|,gi|322706472|gb|EFY98052.1|	gi|322698965|gb|EFY90731.1|	yes	no	no
1839	2	0	0	MA69_1991,MA69_6601	*	*	yes	no	no
1847	2	1	1	MA69_1,MA69_7009	gi|322705960|gb|EFY97543.1|	gi|322697080|gb|EFY88864.1|	yes	no	no
1897	2	1	0	MA69_2055,MA69_297	gi|322711206|gb|EFZ02780.1|	*	yes	no	no
1900	2	1	1	MA69_2058,MA69_6140	gi|322702802|gb|EFY94426.1|	gi|322698228|gb|EFY90000.1|	yes	no	no
1905	2	1	1	MA69_2064,MA69_9929	gi|322702809|gb|EFY94433.1|	gi|322699373|gb|EFY91135.1|	yes	no	no
1929	2	1	0	MA69_2092,MA69_9372	gi|322704290|gb|EFY95887.1|	*	yes	no	no
1930	2	0	0	MA69_2095,MA69_3996	*	*	yes	no	no
1939	2	1	0	MA69_2104,MA69_8611	gi|322703717|gb|EFY95322.1|	*	yes	no	no
2023	2	1	1	MA69_2201,MA69_8158	gi|322702893|gb|EFY94513.1|	gi|322692315|gb|EFY84238.1|	yes	no	no
2028	2	0	0	MA69_2206,MA69_354	*	*	yes	no	no
2038	2	1	1	MA69_2220,MA69_2474	gi|322709713|gb|EFZ01288.1|	gi|322701992|gb|EFY93740.1|	yes	no	no
2079	2	1	1	MA69_2260,MA69_6944	gi|322709925|gb|EFZ01500.1|	gi|322693949|gb|EFY85793.1|	yes	no	no
2264	3	2	2	MA69_2439,MA69_9642,MA69_6723	gi|322705612|gb|EFY97196.1|,gi|322703485|gb|EFY95093.1|	gi|322701219|gb|EFY92969.1|,gi|322697954|gb|EFY89728.1|	yes	no	no
2331	2	0	0	MA69_2504,MA69_9719	*	*	yes	no	no
2401	2	1	0	MA69_2589,MA69_9951	gi|322703498|gb|EFY95106.1|	*	yes	no	no
2403	2	1	1	MA69_2590,MA69_7083	gi|322707387|gb|EFY98966.1|	gi|322693546|gb|EFY85402.1|	yes	no	no
2420	2	1	0	MA69_2611,MA69_7047	gi|322703056|gb|EFY94672.1|	*	yes	no	no
2470	2	1	1	MA69_266,MA69_9916	gi|322711180|gb|EFZ02754.1|	gi|322697407|gb|EFY89187.1|	yes	no	no
2490	2	1	1	MA69_2689,MA69_910	gi|322711532|gb|EFZ03105.1|	gi|322695002|gb|EFY86818.1|	yes	no	no
2496	2	1	1	MA69_2695,MA69_9938	gi|322703584|gb|EFY95191.1|	gi|322699981|gb|EFY91739.1|	yes	no	no
2501	3	1	1	MA69_269,MA69_9486,MA69_5424	gi|322704537|gb|EFY96131.1|	gi|322697410|gb|EFY89190.1|	yes	no	no
2518	2	1	1	MA69_2720,MA69_7079	gi|322703220|gb|EFY94832.1|	gi|322696352|gb|EFY88145.1|	yes	no	no
2564	3	1	1	MA69_2771,MA69_5438,MA69_345	gi|322710604|gb|EFZ02178.1|	gi|322701853|gb|EFY93601.1|	yes	no	no
2588	2	1	1	MA69_2798,MA69_4934	gi|322710628|gb|EFZ02202.1|	gi|322701828|gb|EFY93576.1|	yes	no	no
2634	2	1	1	MA69_2842,MA69_9959	gi|322712698|gb|EFZ04271.1|	gi|322696522|gb|EFY88313.1|	yes	no	no
2747	2	1	1	MA69_2959,MA69_7738	gi|322710780|gb|EFZ02354.1|	gi|322693551|gb|EFY85407.1|	yes	no	no
2751	2	1	1	MA69_2964,MA69_4930	gi|322710785|gb|EFZ02359.1|	gi|322698797|gb|EFY90564.1|	yes	no	no
2763	3	2	0	MA69_2976,MA69_8154,MA69_7509	gi|322702889|gb|EFY94509.1|,gi|322710467|gb|EFZ02041.1|	*	yes	no	no
2803	2	1	1	MA69_301,MA69_6493	gi|322711208|gb|EFZ02782.1|	gi|322697441|gb|EFY89221.1|	yes	no	no
3043	2	1	1	MA69_3268,MA69_7364	gi|322707115|gb|EFY98694.1|	gi|322699034|gb|EFY90799.1|	yes	no	no
3065	2	1	1	MA69_3293,MA69_4127	gi|322712418|gb|EFZ03991.1|	gi|322696628|gb|EFY88417.1|	yes	no	no
3097	2	0	1	MA69_3327,MA69_6565	*	gi|322699731|gb|EFY91490.1|	yes	no	no
3101	2	1	0	MA69_3333,MA69_7534	gi|322712382|gb|EFZ03955.1|	*	yes	no	no
3129	2	0	0	MA69_3365,MA69_8605	*	*	yes	no	no
3132	2	1	1	MA69_3368,MA69_4376	gi|322712348|gb|EFZ03921.1|	gi|322692864|gb|EFY84749.1|	yes	no	no
3145	2	0	0	MA69_3389,MA69_4038	*	*	yes	no	no
3147	2	0	0	MA69_3390,MA69_4039	*	*	yes	no	no
3149	2	1	0	MA69_3392,MA69_4045	gi|322712326|gb|EFZ03899.1|	*	yes	no	no
3151	2	0	1	MA69_3394,MA69_4046	*	gi|322695162|gb|EFY86975.1|	yes	no	no
3152	2	1	0	MA69_3395,MA69_4037	gi|322712323|gb|EFZ03896.1|	*	yes	no	no
3160	3	2	1	MA69_3403,MA69_9902,MA69_3984	gi|322705050|gb|EFY96639.1|,gi|322702954|gb|EFY94572.1|	gi|322697590|gb|EFY89368.1|	yes	no	no
3268	3	2	2	MA69_351,MA69_9380,MA69_5533	gi|322704283|gb|EFY95880.1|,gi|322711250|gb|EFZ02824.1|	gi|322696466|gb|EFY88258.1|,gi|322700544|gb|EFY92298.1|	yes	no	no
3270	2	1	1	MA69_3523,MA69_6115	gi|322705770|gb|EFY97353.1|	gi|322698205|gb|EFY89977.1|	yes	no	no
3336	2	1	1	MA69_3598,MA69_5899	gi|322708826|gb|EFZ00403.1|	gi|322699123|gb|EFY90887.1|	yes	no	no
3383	2	1	0	MA69_3650,MA69_9729	gi|322702526|gb|EFY94167.1|	*	yes	no	no
3444	2	1	1	MA69_3714,MA69_9939	gi|322708387|gb|EFY99964.1|	gi|322699387|gb|EFY91149.1|	yes	no	no
3449	2	0	1	MA69_371,MA69_8209	*	gi|322700562|gb|EFY92316.1|	yes	no	no
3508	2	1	1	MA69_3784,MA69_7237	gi|322707242|gb|EFY98821.1|	gi|322701644|gb|EFY93393.1|	yes	no	no
3545	3	2	1	MA69_3823,MA69_5544,MA69_5341	gi|322712126|gb|EFZ03699.1|,gi|322703723|gb|EFY95327.1|	gi|322697025|gb|EFY88809.1|	yes	no	no
3557	2	1	1	MA69_3835,MA69_9731	gi|322703734|gb|EFY95338.1|	gi|322696210|gb|EFY88006.1|	yes	no	no
3587	2	1	0	MA69_3868,MA69_4181	gi|322703766|gb|EFY95370.1|	*	yes	no	no
3615	2	0	1	MA69_3898,MA69_7890	*	gi|322693966|gb|EFY85809.1|	yes	no	no
3656	2	1	0	MA69_3937,MA69_9800	gi|322705007|gb|EFY96596.1|	*	yes	no	no
3703	2	1	1	MA69_3991,MA69_8141	gi|322705056|gb|EFY96645.1|	gi|322697583|gb|EFY89361.1|	yes	no	no
3736	2	1	0	MA69_4033,MA69_6977	gi|322705932|gb|EFY97515.1|	*	yes	no	no
3738	2	0	1	MA69_4043,MA69_9921	*	gi|322693900|gb|EFY85745.1|	yes	no	no
3739	2	1	0	MA69_4047,MA69_8538	gi|322705205|gb|EFY96793.1|	*	yes	no	no
3762	2	1	1	MA69_4080,MA69_8596	gi|322703702|gb|EFY95307.1|	gi|322696825|gb|EFY88612.1|	yes	no	no
3772	2	1	0	MA69_4097,MA69_8629	gi|322706245|gb|EFY97826.1|	*	yes	no	no
3779	2	0	0	MA69_4107,MA69_6588	*	*	yes	no	no
3788	2	1	1	MA69_4116,MA69_8306	gi|322710305|gb|EFZ01880.1|	gi|322695109|gb|EFY86923.1|	yes	no	no
3790	2	0	0	MA69_4118,MA69_7530	*	*	yes	no	no
3857	2	1	1	MA69_4207,MA69_5720	gi|322707623|gb|EFY99201.1|	gi|322699362|gb|EFY91124.1|	yes	no	no
3919	2	1	1	MA69_4282,MA69_4285	gi|322707563|gb|EFY99141.1|	gi|322696670|gb|EFY88459.1|	yes	no	no
4053	2	1	1	MA69_4424,MA69_6173	gi|322707426|gb|EFY99004.1|	gi|322695765|gb|EFY87568.1|	yes	no	no
4147	3	2	1	MA69_4525,MA69_5095,MA69_4815	gi|322711875|gb|EFZ03448.1|,gi|322706792|gb|EFY98372.1|	gi|322694482|gb|EFY86310.1|	yes	no	no
4242	2	1	0	MA69_4631,MA69_8737	gi|322706691|gb|EFY98271.1|	*	yes	no	no
4318	2	1	0	MA69_4710,MA69_8180	gi|322702916|gb|EFY94536.1|	*	yes	no	no
4370	1	0	0	MA69_4771	*	*	yes	no	no
4390	2	0	1	MA69_4795,MA69_9518	*	gi|322695298|gb|EFY87109.1|	yes	no	no
4391	2	1	1	MA69_4796,MA69_6282	gi|322706536|gb|EFY98116.1|	gi|322694227|gb|EFY86062.1|	yes	no	no
4464	2	0	1	MA69_4875,MA69_9328	*	gi|322696761|gb|EFY88549.1|	yes	no	no
4515	2	1	0	MA69_4939,MA69_8499	gi|322703066|gb|EFY94681.1|	*	yes	no	no
4522	2	1	1	MA69_4947,MA69_5789	gi|322708931|gb|EFZ00508.1|	gi|322699063|gb|EFY90828.1|	yes	no	no
4539	2	1	1	MA69_4973,MA69_5448	gi|322703097|gb|EFY94712.1|	gi|322693045|gb|EFY84921.1|	yes	no	no
4576	2	1	1	MA69_5018,MA69_9748	gi|322704002|gb|EFY95602.1|	gi|322692272|gb|EFY84202.1|	yes	no	no
4737	2	1	1	MA69_5201,MA69_9799	gi|322711987|gb|EFZ03560.1|	gi|322692606|gb|EFY84505.1|	yes	no	no
4879	3	2	0	MA69_5350,MA69_6102,MA69_5416	gi|322704803|gb|EFY96394.1|,gi|322712136|gb|EFZ03709.1|	*	yes	no	no
4912	2	1	1	MA69_5397,MA69_8343	gi|322704822|gb|EFY96413.1|	gi|322694454|gb|EFY86283.1|	yes	no	no
4930	2	1	1	MA69_5415,MA69_879	gi|322704804|gb|EFY96395.1|	gi|322698101|gb|EFY89874.1|	yes	no	no
4958	2	1	1	MA69_5455,MA69_8355	gi|322706341|gb|EFY97922.1|	gi|322696448|gb|EFY88240.1|	yes	no	no
4993	2	1	1	MA69_5503,MA69_8418	gi|322702415|gb|EFY94066.1|	gi|322695151|gb|EFY86964.1|	yes	no	no
5415	1	0	0	MA69_5965	*	*	yes	no	no
5514	2	1	1	MA69_6073,MA69_6368	gi|322710451|gb|EFZ02026.1|	gi|322698960|gb|EFY90726.1|	yes	no	no
5542	2	1	0	MA69_6100,MA69_9432	gi|322704235|gb|EFY95832.1|	*	yes	no	no
5675	3	1	0	MA69_6253,MA69_7479,MA69_9485	gi|322704536|gb|EFY96130.1|	*	yes	no	no
5727	2	1	1	MA69_6322,MA69_9898	gi|322702950|gb|EFY94568.1|	gi|322695531|gb|EFY87337.1|	yes	no	no
5737	2	1	1	MA69_6332,MA69_6500	gi|322703944|gb|EFY95545.1|	gi|322695542|gb|EFY87348.1|	yes	no	no
5753	2	1	1	MA69_6351,MA69_6365	gi|322703918|gb|EFY95519.1|	gi|322695560|gb|EFY87366.1|	yes	no	no
5763	2	1	1	MA69_6372,MA69_9423	gi|322704242|gb|EFY95839.1|	gi|322696429|gb|EFY88221.1|	yes	no	no
5765	2	0	0	MA69_6376,MA69_7627	*	*	yes	no	no
5767	1	0	0	MA69_6380	*	*	yes	no	no
5789	2	1	0	MA69_6422,MA69_888	gi|322711512|gb|EFZ03085.1|	*	yes	no	no
5900	2	1	0	MA69_6580,MA69_7032	gi|322703263|gb|EFY94875.1|	*	yes	no	no
5902	2	1	1	MA69_6582,MA69_9409	gi|322704257|gb|EFY95854.1|	gi|322696443|gb|EFY88235.1|	yes	no	no
5933	2	1	1	MA69_6621,MA69_7470	gi|322702584|gb|EFY94220.1|	gi|322697299|gb|EFY89080.1|	yes	no	no
5941	2	1	1	MA69_6643,MA69_9218	gi|322711828|gb|EFZ03401.1|	gi|322692690|gb|EFY84584.1|	yes	no	no
5951	2	1	1	MA69_6660,MA69_9940	gi|322703192|gb|EFY94805.1|	gi|322694814|gb|EFY86634.1|	yes	no	no
6128	2	1	0	MA69_6884,MA69_8512	gi|322706759|gb|EFY98339.1|	*	yes	no	no
6191	2	1	1	MA69_6954,MA69_7913	gi|322709222|gb|EFZ00798.1|	gi|322694788|gb|EFY86609.1|	yes	no	no
6370	2	1	0	MA69_7173,MA69_8544	gi|322703662|gb|EFY95267.1|	*	yes	no	no
6470	2	1	1	MA69_7284,MA69_7595	gi|322707195|gb|EFY98774.1|	gi|322699966|gb|EFY91724.1|	yes	no	no
6651	2	1	1	MA69_7490,MA69_7901	gi|322709234|gb|EFZ00810.1|	gi|322692414|gb|EFY84327.1|	yes	no	no
6667	3	2	1	MA69_7510,MA69_8537,MA69_9739	gi|322705204|gb|EFY96792.1|,gi|322710468|gb|EFZ02042.1|	gi|322692562|gb|EFY84464.1|	yes	no	no
6668	2	1	0	MA69_7511,MA69_784	gi|322710469|gb|EFZ02043.1|	*	yes	no	no
6674	2	1	1	MA69_7525,MA69_922	gi|322711544|gb|EFZ03117.1|	gi|322695012|gb|EFY86828.1|	yes	no	no
6702	2	1	0	MA69_7569,MA69_8961	gi|322704880|gb|EFY96470.1|	*	yes	no	no
6705	3	1	0	MA69_7573,MA69_8917,MA69_9924	gi|322709569|gb|EFZ01145.1|	*	yes	no	no
6745	2	0	0	MA69_7633,MA69_892	*	*	yes	no	no
6777	2	1	1	MA69_7668,MA69_8174	gi|322702909|gb|EFY94529.1|	gi|322701341|gb|EFY93091.1|	yes	no	no
6850	2	1	1	MA69_7754,MA69_9724	gi|322709372|gb|EFZ00948.1|	gi|322697168|gb|EFY88951.1|	yes	no	no
7087	2	1	1	MA69_8061,MA69_9941	gi|322710383|gb|EFZ01958.1|	gi|322694109|gb|EFY85948.1|	yes	no	no
7158	2	0	0	MA69_8172,MA69_876	*	*	yes	no	no
7180	2	1	1	MA69_8204,MA69_9139	gi|322702325|gb|EFY93995.1|	gi|322701273|gb|EFY93023.1|	yes	no	no
7248	2	1	1	MA69_8290,MA69_9871	gi|322704448|gb|EFY96043.1|	gi|322692906|gb|EFY84789.1|	yes	no	no
7319	2	1	0	MA69_8400,MA69_9900	gi|322702952|gb|EFY94570.1|	*	yes	no	no
7341	2	1	1	MA69_8442,MA69_9599	gi|322712433|gb|EFZ04006.1|	gi|322697803|gb|EFY89579.1|	yes	no	no
7570	2	1	1	MA69_8797,MA69_9923	gi|322709449|gb|EFZ01025.1|	gi|322695702|gb|EFY87506.1|	yes	no	no
7608	2	1	1	MA69_8841,MA69_9971	gi|322709495|gb|EFZ01071.1|	gi|322695656|gb|EFY87460.1|	yes	no	no
7679	2	1	1	MA69_8916,MA69_9838	gi|322709568|gb|EFZ01144.1|	gi|322694557|gb|EFY86384.1|	yes	no	no
7684	2	1	1	MA69_8921,MA69_9325	gi|322709574|gb|EFZ01150.1|	gi|322694547|gb|EFY86374.1|	yes	no	no
8077	2	1	1	MA69_9453,MA69_9858	gi|322704430|gb|EFY96025.1|	gi|322693137|gb|EFY85009.1|	yes	no	no
8191	2	1	1	MA69_9613,MA69_9620	gi|322702773|gb|EFY94398.1|	gi|322693850|gb|EFY85696.1|	yes	no	no
	603

## Sheet: Expanded ARSEF23
Ortholog_Group	#Ma69	#ARSEF23	#CQMa102	Ma69	ARSEF23	CQMa102	Expanded Ma69	Expanded ARSEF23	Expanded CQMa102
16	2	3	0	MA69_10016,MA69_8391	gi|322705358|gb|EFY96944.1|,gi|322703286|gb|EFY94897.1|,gi|322712645|gb|EFZ04218.1|	*	no	yes	no
34	1	3	2	MA69_10033	gi|322704039|gb|EFY95639.1|,gi|322704038|gb|EFY95638.1|,gi|322703277|gb|EFY94888.1|	gi|322698123|gb|EFY89896.1|,gi|322698122|gb|EFY89895.1|	no	yes	no
42	1	2	0	MA69_10040	gi|322703289|gb|EFY94900.1|,gi|322711503|gb|EFZ03076.1|	*	no	yes	no
75	1	2	0	MA69_10078	gi|322711430|gb|EFZ03003.1|,gi|322711438|gb|EFZ03011.1|	*	no	yes	no
87	1	2	1	MA69_1008	gi|322711633|gb|EFZ03206.1|,gi|322712629|gb|EFZ04202.1|	gi|322693197|gb|EFY85066.1|	no	yes	no
111	2	3	2	MA69_10116,MA69_2001	gi|322712806|gb|EFZ04379.1|,gi|322703357|gb|EFY94967.1|,gi|322702544|gb|EFY94183.1|	gi|322698087|gb|EFY89860.1|,gi|322696819|gb|EFY88606.1|	no	yes	no
135	2	3	2	MA69_1013,MA69_10863	gi|322703807|gb|EFY95410.1|,gi|322703809|gb|EFY95412.1|,gi|322711638|gb|EFZ03211.1|	gi|322693821|gb|EFY85669.1|,gi|322692684|gb|EFY84579.1|	no	yes	no
198	1	2	1	MA69_10205	gi|322703649|gb|EFY95255.1|,gi|322702381|gb|EFY94038.1|	gi|322692670|gb|EFY84565.1|	no	yes	no
242	2	3	0	MA69_10258,MA69_9859	gi|322704431|gb|EFY96026.1|,gi|322702813|gb|EFY94437.1|,gi|322704648|gb|EFY96241.1|	*	no	yes	no
259	2	3	1	MA69_10275,MA69_8414	gi|322705097|gb|EFY96685.1|,gi|322706209|gb|EFY97790.1|,gi|322704665|gb|EFY96258.1|	gi|322701939|gb|EFY93687.1|	no	yes	no
368	1	2	0	MA69_10397	gi|322705302|gb|EFY96889.1|,gi|322712295|gb|EFZ03868.1|	*	no	yes	no
413	1	2	0	MA69_10448	gi|322710553|gb|EFZ02127.1|,gi|322710547|gb|EFZ02121.1|	*	no	yes	no
421	2	3	0	MA69_10465,MA69_9693	gi|322702944|gb|EFY94563.1|,gi|322705294|gb|EFY96881.1|,gi|322702766|gb|EFY94392.1|	*	no	yes	no
462	1	2	1	MA69_10509	gi|322704850|gb|EFY96441.1|,gi|322705349|gb|EFY96935.1|	gi|322692401|gb|EFY84315.1|	no	yes	no
468	2	3	2	MA69_10515,MA69_729	gi|322708194|gb|EFY99771.1|,gi|322704856|gb|EFY96447.1|,gi|322709881|gb|EFZ01456.1|	gi|322700240|gb|EFY91996.1|,gi|322693325|gb|EFY85189.1|	no	yes	no
500	1	2	1	MA69_10550	gi|322702671|gb|EFY94302.1|,gi|322706213|gb|EFY97794.1|	gi|322693079|gb|EFY84953.1|	no	yes	no
522	2	3	0	MA69_10578,MA69_8554	gi|322703666|gb|EFY95271.1|,gi|322704701|gb|EFY96293.1|,gi|322703986|gb|EFY95586.1|	*	no	yes	no
554	1	2	1	MA69_10617	gi|322710207|gb|EFZ01782.1|,gi|322705458|gb|EFY97044.1|	gi|322693064|gb|EFY84939.1|	no	yes	no
623	1	2	1	MA69_10700	gi|322703629|gb|EFY95235.1|,gi|322707474|gb|EFY99052.1|	gi|322694166|gb|EFY86003.1|	no	yes	no
624	1	2	0	MA69_10701	gi|322703628|gb|EFY95234.1|,gi|322711786|gb|EFZ03359.1|	*	no	yes	no
627	1	2	1	MA69_10704	gi|322703625|gb|EFY95231.1|,gi|322712754|gb|EFZ04327.1|	gi|322694163|gb|EFY86000.1|	no	yes	no
636	1	2	1	MA69_10713	gi|322703616|gb|EFY95222.1|,gi|322703818|gb|EFY95421.1|	gi|322694154|gb|EFY85991.1|	no	yes	no
663	1	2	1	MA69_10743	gi|322709094|gb|EFZ00670.1|,gi|322711775|gb|EFZ03348.1|	gi|322697608|gb|EFY89386.1|	no	yes	no
673	2	3	0	MA69_10762,MA69_4466	gi|322706845|gb|EFY98425.1|,gi|322703540|gb|EFY95147.1|,gi|322702755|gb|EFY94381.1|	*	no	yes	no
676	2	3	1	MA69_10766,MA69_5257	gi|322712042|gb|EFZ03615.1|,gi|322712431|gb|EFZ04004.1|,gi|322703533|gb|EFY95140.1|	gi|322694984|gb|EFY86800.1|	no	yes	no
680	1	2	1	MA69_10770	gi|322703529|gb|EFY95136.1|,gi|322702371|gb|EFY94031.1|	gi|322696054|gb|EFY87852.1|	no	yes	no
730	1	2	1	MA69_10838	gi|322706191|gb|EFY97772.1|,gi|322710539|gb|EFZ02113.1|	gi|322699270|gb|EFY91033.1|	no	yes	no
774	1	2	0	MA69_10922	gi|322702701|gb|EFY94330.1|,gi|322702700|gb|EFY94329.1|	*	no	yes	no
793	1	2	0	MA69_10956	gi|322702907|gb|EFY94527.1|,gi|322702287|gb|EFY93974.1|	*	no	yes	no
805	1	2	0	MA69_10970	gi|322702390|gb|EFY94045.1|,gi|322706330|gb|EFY97911.1|	*	no	yes	no
826	1	2	1	MA69_11006	gi|322711739|gb|EFZ03312.1|,gi|322704266|gb|EFY95863.1|	gi|322695892|gb|EFY87693.1|	no	yes	no
832	1	2	0	MA69_11017	gi|322702303|gb|EFY93982.1|,gi|322712298|gb|EFZ03871.1|	*	no	yes	no
852	1	2	0	MA69_11058	gi|322712745|gb|EFZ04318.1|,gi|322702265|gb|EFY93966.1|	*	no	yes	no
888	1	2	0	MA69_11118	gi|322703827|gb|EFY95430.1|,gi|322702632|gb|EFY94265.1|	*	no	yes	no
892	1	2	0	MA69_11127	gi|322703830|gb|EFY95433.1|,gi|322702312|gb|EFY93987.1|	*	no	yes	no
926	1	2	0	MA69_11200	gi|322712761|gb|EFZ04334.1|,gi|322702441|gb|EFY94089.1|	*	no	yes	no
940	1	2	0	MA69_11231	gi|322702738|gb|EFY94365.1|,gi|322712223|gb|EFZ03796.1|	*	no	yes	no
941	1	2	0	MA69_11232	gi|322702739|gb|EFY94366.1|,gi|322712224|gb|EFZ03797.1|	*	no	yes	no
952	1	2	1	MA69_11245	gi|322703804|gb|EFY95407.1|,gi|322710455|gb|EFZ02030.1|	gi|322692284|gb|EFY84212.1|	no	yes	no
962	1	2	0	MA69_11271	gi|322703817|gb|EFY95420.1|,gi|322702761|gb|EFY94387.1|	*	no	yes	no
967	1	2	0	MA69_11292	gi|322702745|gb|EFY94372.1|,gi|322712231|gb|EFZ03804.1|	*	no	yes	no
999	1	2	0	MA69_11395	gi|322702453|gb|EFY94100.1|,gi|322712235|gb|EFZ03808.1|	*	no	yes	no
1191	1	2	1	MA69_1314	gi|322707846|gb|EFY99424.1|,gi|322710362|gb|EFZ01937.1|	gi|322700355|gb|EFY92110.1|	no	yes	no
1194	2	3	2	MA69_1317,MA69_8640	gi|322710499|gb|EFZ02073.1|,gi|322711699|gb|EFZ03272.1|,gi|322707843|gb|EFY99421.1|	gi|322699828|gb|EFY91587.1|,gi|322700357|gb|EFY92112.1|	no	yes	no
1195	1	2	1	MA69_1318	gi|322707842|gb|EFY99420.1|,gi|322712266|gb|EFZ03839.1|	gi|322700358|gb|EFY92113.1|	no	yes	no
1211	1	2	1	MA69_1335	gi|322707825|gb|EFY99403.1|,gi|322709082|gb|EFZ00659.1|	gi|322700376|gb|EFY92131.1|	no	yes	no
1408	1	2	1	MA69_152	gi|322710116|gb|EFZ01691.1|,gi|322702881|gb|EFY94502.1|	gi|322698365|gb|EFY90136.1|	no	yes	no
1498	1	2	0	MA69_1623	gi|322712523|gb|EFZ04096.1|,gi|322703050|gb|EFY94666.1|	*	no	yes	no
1505	2	3	2	MA69_1634,MA69_2024	gi|322712783|gb|EFZ04356.1|,gi|322702817|gb|EFY94441.1|,gi|322712532|gb|EFZ04105.1|	gi|322698067|gb|EFY89840.1|,gi|322692545|gb|EFY84448.1|	no	yes	no
1523	2	3	2	MA69_1651,MA69_7732	gi|322709392|gb|EFZ00968.1|,gi|322707928|gb|EFY99506.1|,gi|322712547|gb|EFZ04120.1|	gi|322697189|gb|EFY88972.1|,gi|322694882|gb|EFY86701.1|	no	yes	no
1550	2	3	2	MA69_167,MA69_3741	gi|322708358|gb|EFY99935.1|,gi|322710130|gb|EFZ01705.1|,gi|322706141|gb|EFY97723.1|	gi|322696823|gb|EFY88610.1|,gi|322698352|gb|EFY90123.1|	no	yes	no
1588	1	2	1	MA69_1719	gi|322712615|gb|EFZ04188.1|,gi|322712965|gb|EFZ04538.1|	gi|322692644|gb|EFY84541.1|	no	yes	no
1590	1	2	1	MA69_1720	gi|322712616|gb|EFZ04189.1|,gi|322712966|gb|EFZ04539.1|	gi|322692645|gb|EFY84542.1|	no	yes	no
1649	1	2	1	MA69_1781	gi|322712209|gb|EFZ03782.1|,gi|322709067|gb|EFZ00644.1|	gi|322697313|gb|EFY89094.1|	no	yes	no
1654	1	2	1	MA69_1787	gi|322712214|gb|EFZ03787.1|,gi|322702938|gb|EFY94557.1|	gi|322692164|gb|EFY84122.1|	no	yes	no
1708	2	3	2	MA69_1845,MA69_6876	gi|322705756|gb|EFY97340.1|,gi|322709174|gb|EFZ00750.1|,gi|322703848|gb|EFY95450.1|	gi|322701460|gb|EFY93209.1|,gi|322698966|gb|EFY90732.1|	no	yes	no
1709	1	2	1	MA69_1846	gi|322703847|gb|EFY95449.1|,gi|322706432|gb|EFY98012.1|	gi|322694295|gb|EFY86128.1|	no	yes	no
1729	1	2	1	MA69_1874	gi|338819517|sp|E9EM69.1|SHO1_METAR,gi|322712924|gb|EFZ04497.1|	gi|322700008|gb|EFY91765.1|	no	yes	no
1772	1	2	0	MA69_1920	gi|322712880|gb|EFZ04453.1|,gi|322704137|gb|EFY95735.1|	*	no	yes	no
1888	2	3	0	MA69_2044,MA69_7663	gi|322711405|gb|EFZ02978.1|,gi|322704435|gb|EFY96030.1|,gi|322712765|gb|EFZ04338.1|	*	no	yes	no
1978	2	3	2	MA69_2148,MA69_8039	gi|322709105|gb|EFZ00681.1|,gi|322709600|gb|EFZ01176.1|,gi|322704184|gb|EFY95782.1|	gi|322694521|gb|EFY86348.1|,gi|322696314|gb|EFY88108.1|	no	yes	no
1984	1	2	1	MA69_2156	gi|322704177|gb|EFY95775.1|,gi|322705143|gb|EFY96731.1|	gi|322696322|gb|EFY88116.1|	no	yes	no
2033	2	3	1	MA69_2214,MA69_8521	gi|322705189|gb|EFY96777.1|,gi|322712250|gb|EFZ03823.1|,gi|322709972|gb|EFZ01547.1|	gi|322697721|gb|EFY89498.1|	no	yes	no
2050	1	2	1	MA69_2232	gi|322709953|gb|EFZ01528.1|,gi|322712228|gb|EFZ03801.1|	gi|322693922|gb|EFY85766.1|	no	yes	no
2178	2	3	2	MA69_2358,MA69_6599	gi|322712723|gb|EFZ04296.1|,gi|322702440|gb|EFY94088.1|,gi|322709825|gb|EFZ01400.1|	gi|322694005|gb|EFY85847.1|,gi|322698543|gb|EFY90312.1|	no	yes	no
2298	1	2	1	MA69_2472	gi|322709715|gb|EFZ01290.1|,gi|322703285|gb|EFY94896.1|	gi|322701990|gb|EFY93738.1|	no	yes	no
2347	2	3	1	MA69_2524,MA69_8230	gi|322704942|gb|EFY96532.1|,gi|322704711|gb|EFY96303.1|,gi|322702902|gb|EFY94522.1|	gi|322702039|gb|EFY93787.1|	no	yes	no
2352	2	3	2	MA69_252,MA69_4878	gi|322706459|gb|EFY98039.1|,gi|322705416|gb|EFY97002.1|,gi|322711165|gb|EFZ02739.1|	gi|322696094|gb|EFY87891.1|,gi|322696995|gb|EFY88780.1|	no	yes	no
2385	1	2	1	MA69_2571	gi|322704755|gb|EFY96347.1|,gi|322702608|gb|EFY94243.1|	gi|322701242|gb|EFY92992.1|	no	yes	no
2400	1	2	0	MA69_2587	gi|322704770|gb|EFY96362.1|,gi|322703537|gb|EFY95144.1|	*	no	yes	no
2452	1	2	0	MA69_2651	gi|322703462|gb|EFY95071.1|,gi|322712300|gb|EFZ03873.1|	*	no	yes	no
2483	1	2	1	MA69_2682	gi|322703573|gb|EFY95180.1|,gi|322708404|gb|EFY99981.1|	gi|322700773|gb|EFY92526.1|	no	yes	no
2488	1	2	1	MA69_2687	gi|322703578|gb|EFY95185.1|,gi|322712947|gb|EFZ04520.1|	gi|322692268|gb|EFY84199.1|	no	yes	no
2499	1	2	0	MA69_2698	gi|322703587|gb|EFY95194.1|,gi|322712245|gb|EFZ03818.1|	*	no	yes	no
2514	2	3	1	MA69_2717,MA69_8065	gi|322710387|gb|EFZ01962.1|,gi|322702625|gb|EFY94259.1|,gi|322702419|gb|EFY94070.1|	gi|322692261|gb|EFY84193.1|	no	yes	no
2570	1	2	1	MA69_2777	gi|322710610|gb|EFZ02184.1|,gi|322702367|gb|EFY94028.1|	gi|322701846|gb|EFY93594.1|	no	yes	no
2627	2	3	2	MA69_2836,MA69_4188	gi|322706327|gb|EFY97908.1|,gi|322710709|gb|EFZ02283.1|,gi|322702733|gb|EFY94360.1|	gi|322696528|gb|EFY88319.1|,gi|322694412|gb|EFY86242.1|	no	yes	no
2658	1	2	1	MA69_2868	gi|322710681|gb|EFZ02255.1|,gi|322710039|gb|EFZ01614.1|	gi|322692627|gb|EFY84525.1|	no	yes	no
2826	1	2	1	MA69_3042	gi|322710863|gb|EFZ02437.1|,gi|322706216|gb|EFY97797.1|	gi|322698873|gb|EFY90640.1|	no	yes	no
2846	2	3	2	MA69_3063,MA69_7991	gi|322709152|gb|EFZ00728.1|,gi|322710883|gb|EFZ02457.1|,gi|322703327|gb|EFY94938.1|	gi|322694186|gb|EFY86022.1|,gi|322693845|gb|EFY85692.1|	no	yes	no
2847	1	2	1	MA69_3065	gi|322710884|gb|EFZ02458.1|,gi|322710456|gb|EFZ02031.1|	gi|322693846|gb|EFY85693.1|	no	yes	no
3103	1	2	0	MA69_3335	gi|322712380|gb|EFZ03953.1|,gi|322712324|gb|EFZ03897.1|	*	no	yes	no
3158	1	2	1	MA69_3400	gi|322712317|gb|EFZ03890.1|,gi|322703395|gb|EFY95005.1|	gi|322701458|gb|EFY93208.1|	no	yes	no
3164	2	3	2	MA69_340,MA69_8532	gi|322705199|gb|EFY96787.1|,gi|322709572|gb|EFZ01148.1|,gi|322711240|gb|EFZ02814.1|	gi|322694549|gb|EFY86376.1|,gi|322700534|gb|EFY92288.1|	no	yes	no
3222	1	2	1	MA69_3473	gi|322703815|gb|EFY95418.1|,gi|322705222|gb|EFY96809.1|	gi|322696502|gb|EFY88293.1|	no	yes	no
3237	1	2	0	MA69_3489	gi|322705209|gb|EFY96796.1|,gi|322709393|gb|EFZ00969.1|	*	no	yes	no
3321	1	2	1	MA69_3581	gi|322704063|gb|EFY95662.1|,gi|322712315|gb|EFZ03888.1|	gi|322701589|gb|EFY93338.1|	no	yes	no
3377	2	3	2	MA69_3644,MA69_502	gi|322707972|gb|EFY99549.1|,gi|322712386|gb|EFZ03959.1|,gi|322708453|gb|EFZ00031.1|	gi|322701882|gb|EFY93630.1|,gi|322701974|gb|EFY93722.1|	no	yes	no
3387	1	2	1	MA69_3654	gi|322708445|gb|EFZ00023.1|,gi|322706420|gb|EFY98000.1|	gi|322701966|gb|EFY93714.1|	no	yes	no
3530	1	2	1	MA69_3807	gi|322704488|gb|EFY96082.1|,gi|322706193|gb|EFY97774.1|	gi|322697040|gb|EFY88824.1|	no	yes	no
3595	1	2	1	MA69_3875	gi|322703774|gb|EFY95378.1|,gi|322704276|gb|EFY95873.1|	gi|322696458|gb|EFY88250.1|	no	yes	no
3614	1	2	1	MA69_3897	gi|322703794|gb|EFY95398.1|,gi|322703344|gb|EFY94954.1|	gi|322693967|gb|EFY85810.1|	no	yes	no
3696	1	2	1	MA69_3982	gi|322705048|gb|EFY96637.1|,gi|322702436|gb|EFY94085.1|	gi|322697592|gb|EFY89370.1|	no	yes	no
3724	2	3	2	MA69_4016,MA69_8994	gi|322709644|gb|EFZ01220.1|,gi|322712270|gb|EFZ03843.1|,gi|322705080|gb|EFY96669.1|	gi|322701411|gb|EFY93161.1|,gi|322692943|gb|EFY84825.1|	no	yes	no
3732	2	3	2	MA69_4029,MA69_5044	gi|322704027|gb|EFY95627.1|,gi|322705091|gb|EFY96680.1|,gi|322703323|gb|EFY94934.1|	gi|322698132|gb|EFY89905.1|,gi|322692929|gb|EFY84811.1|	no	yes	no
3740	1	2	0	MA69_4048	gi|322703325|gb|EFY94936.1|,gi|322703322|gb|EFY94933.1|	*	no	yes	no
3743	2	3	0	MA69_4050,MA69_796	gi|322708256|gb|EFY99833.1|,gi|322705448|gb|EFY97034.1|,gi|322706202|gb|EFY97783.1|	*	no	yes	no
3767	1	2	1	MA69_4087	gi|322706238|gb|EFY97819.1|,gi|322703331|gb|EFY94942.1|	gi|322697095|gb|EFY88879.1|	no	yes	no
3770	1	2	0	MA69_4093	gi|322706241|gb|EFY97822.1|,gi|322705910|gb|EFY97493.1|	*	no	yes	no
3773	1	2	1	MA69_409	gi|322711725|gb|EFZ03298.1|,gi|322711299|gb|EFZ02873.1|	gi|322700599|gb|EFY92353.1|	no	yes	no
3804	1	2	1	MA69_4137	gi|322706278|gb|EFY97859.1|,gi|322706416|gb|EFY97997.1|	gi|322692144|gb|EFY84114.1|	no	yes	no
3836	1	2	1	MA69_4178	gi|322706318|gb|EFY97899.1|,gi|322711754|gb|EFZ03327.1|	gi|322694421|gb|EFY86251.1|	no	yes	no
3875	2	3	2	MA69_4233,MA69_6388	gi|322702715|gb|EFY94343.1|,gi|322703459|gb|EFY95068.1|,gi|322707606|gb|EFY99184.1|	gi|322694930|gb|EFY86748.1|,gi|322696621|gb|EFY88410.1|	no	yes	no
3904	1	2	1	MA69_4266	gi|322707577|gb|EFY99155.1|,gi|322706163|gb|EFY97745.1|	gi|322696654|gb|EFY88443.1|	no	yes	no
3966	1	2	0	MA69_4333	gi|322707512|gb|EFY99090.1|,gi|322712276|gb|EFZ03849.1|	*	no	yes	no
3984	1	2	0	MA69_4351	gi|322707497|gb|EFY99075.1|,gi|322707519|gb|EFY99097.1|	*	no	yes	no
3988	1	2	1	MA69_4357	gi|322707492|gb|EFY99070.1|,gi|322702736|gb|EFY94363.1|	gi|322694041|gb|EFY85882.1|	no	yes	no
4001	1	2	1	MA69_4370	gi|322707480|gb|EFY99058.1|,gi|322708081|gb|EFY99658.1|	gi|322694029|gb|EFY85870.1|	no	yes	no
4006	1	2	1	MA69_4375	gi|322707475|gb|EFY99053.1|,gi|322705370|gb|EFY96956.1|	gi|322702207|gb|EFY93955.1|	no	yes	no
4220	2	3	2	MA69_4607,MA69_7930	gi|322709207|gb|EFZ00783.1|,gi|322706714|gb|EFY98294.1|,gi|322711467|gb|EFZ03040.1|	gi|322692737|gb|EFY84629.1|,gi|322700988|gb|EFY92740.1|	no	yes	no
4223	2	3	2	MA69_4610,MA69_5504	gi|322706383|gb|EFY97964.1|,gi|322709155|gb|EFZ00731.1|,gi|322706711|gb|EFY98291.1|	gi|322695150|gb|EFY86963.1|,gi|322700985|gb|EFY92737.1|	no	yes	no
4388	2	3	2	MA69_4793,MA69_8402	gi|322705109|gb|EFY96697.1|,gi|322712949|gb|EFZ04522.1|,gi|322706538|gb|EFY98118.1|	gi|322693374|gb|EFY85236.1|,gi|322694226|gb|EFY86061.1|	no	yes	no
4418	1	2	1	MA69_4826	gi|322706507|gb|EFY98087.1|,gi|322703765|gb|EFY95369.1|	gi|322696139|gb|EFY87936.1|	no	yes	no
4445	1	2	1	MA69_4853	gi|322706482|gb|EFY98062.1|,gi|322712304|gb|EFZ03877.1|	gi|322696115|gb|EFY87912.1|	no	yes	no
4489	1	2	1	MA69_4905	gi|322702998|gb|EFY94615.1|,gi|322702633|gb|EFY94266.1|	gi|322697240|gb|EFY89022.1|	no	yes	no
4518	1	2	0	MA69_4941	gi|322703068|gb|EFY94683.1|,gi|322702321|gb|EFY93993.1|	*	no	yes	no
4670	1	3	1	MA69_5124	gi|322711904|gb|EFZ03477.1|,gi|322705338|gb|EFY96925.1|,gi|322708460|gb|EFZ00038.1|	gi|322694509|gb|EFY86337.1|	no	yes	no
4963	1	2	0	MA69_5462	gi|322706348|gb|EFY97929.1|,gi|322712714|gb|EFZ04287.1|	*	no	yes	no
4990	2	3	0	MA69_5498,MA69_8122	gi|322706379|gb|EFY97960.1|,gi|322710443|gb|EFZ02018.1|,gi|322702443|gb|EFY94091.1|	*	no	yes	no
5004	1	2	1	MA69_5519	gi|322706397|gb|EFY97978.1|,gi|322712440|gb|EFZ04013.1|	gi|322695144|gb|EFY86957.1|	no	yes	no
5089	1	2	1	MA69_560	gi|322708031|gb|EFY99608.1|,gi|322704445|gb|EFY96040.1|	gi|322697530|gb|EFY89309.1|	no	yes	no
5135	1	2	1	MA69_5658	gi|322702977|gb|EFY94595.1|,gi|322702981|gb|EFY94599.1|	gi|322700809|gb|EFY92562.1|	no	yes	no
5154	1	2	1	MA69_5682	gi|322709030|gb|EFZ00607.1|,gi|322712294|gb|EFZ03867.1|	gi|322695999|gb|EFY87798.1|	no	yes	no
5179	1	2	1	MA69_5707	gi|322703904|gb|EFY95505.1|,gi|322709008|gb|EFZ00585.1|	gi|322695975|gb|EFY87774.1|	no	yes	no
5578	1	2	0	MA69_6139	gi|322705793|gb|EFY97376.1|,gi|322702439|gb|EFY94087.1|	*	no	yes	no
5579	1	2	0	MA69_6141	gi|322705794|gb|EFY97377.1|,gi|322706616|gb|EFY98196.1|	*	no	yes	no
5685	1	2	1	MA69_6265	gi|322705902|gb|EFY97485.1|,gi|322702320|gb|EFY93992.1|	gi|322695792|gb|EFY87594.1|	no	yes	no
5689	2	3	0	MA69_6274,MA69_9857	gi|322704429|gb|EFY96024.1|,gi|322702811|gb|EFY94435.1|,gi|322705907|gb|EFY97490.1|	*	no	yes	no
5704	1	2	1	MA69_6293	gi|322703980|gb|EFY95581.1|,gi|322702445|gb|EFY94093.1|	gi|322695579|gb|EFY87385.1|	no	yes	no
5724	1	2	1	MA69_6317	gi|322703956|gb|EFY95557.1|,gi|322703336|gb|EFY94947.1|	gi|322695527|gb|EFY87333.1|	no	yes	no
5736	1	2	1	MA69_6331	gi|322703945|gb|EFY95546.1|,gi|322702864|gb|EFY94486.1|	gi|322695540|gb|EFY87346.1|	no	yes	no
5757	1	2	0	MA69_6357	gi|322703924|gb|EFY95525.1|,gi|322711500|gb|EFZ03073.1|	*	no	yes	no
5758	1	2	0	MA69_6358	gi|322705201|gb|EFY96789.1|,gi|322708522|gb|EFZ00099.1|	*	no	yes	no
5774	1	2	1	MA69_63	gi|322710032|gb|EFZ01607.1|,gi|334351138|sp|E9ES90.1|STS1_METAR	gi|322697892|gb|EFY89667.1|	no	yes	no
5792	2	3	2	MA69_6427,MA69_8957	gi|322709608|gb|EFZ01184.1|,gi|322711460|gb|EFZ03033.1|,gi|322705398|gb|EFY96984.1|	gi|322701449|gb|EFY93199.1|,gi|322693387|gb|EFY85249.1|	no	yes	no
5848	1	2	1	MA69_6504	gi|322706105|gb|EFY97687.1|,gi|322712146|gb|EFZ03719.1|	gi|322700140|gb|EFY91897.1|	no	yes	no
5901	1	2	1	MA69_6581	gi|322712427|gb|EFZ04000.1|,gi|322711745|gb|EFZ03318.1|	gi|322694018|gb|EFY85860.1|	no	yes	no
5906	2	3	0	MA69_6590,MA69_812	gi|322708269|gb|EFY99846.1|,gi|322703465|gb|EFY95074.1|,gi|322712712|gb|EFZ04285.1|	*	no	yes	no
5915	2	3	2	MA69_6600,MA69_7945	gi|341958590|sp|E9ETL5.1|DAPB_METAR,gi|322709192|gb|EFZ00768.1|,gi|322712724|gb|EFZ04297.1|	gi|341958589|sp|E9ED72.1|DAPB_METAQ,gi|322694322|gb|EFY86155.1|	no	yes	no
5919	1	2	0	MA69_6605	gi|322712728|gb|EFZ04301.1|,gi|322705350|gb|EFY96936.1|	*	no	yes	no
5955	1	2	1	MA69_6666	gi|322703188|gb|EFY94801.1|,gi|322711468|gb|EFZ03041.1|	gi|322694818|gb|EFY86638.1|	no	yes	no
5984	1	2	0	MA69_6709	gi|322704941|gb|EFY96531.1|,gi|322706424|gb|EFY98004.1|	*	no	yes	no
6040	1	2	1	MA69_6774	gi|322705665|gb|EFY97249.1|,gi|322710320|gb|EFZ01895.1|	gi|322701556|gb|EFY93305.1|	no	yes	no
6055	1	2	1	MA69_6794	gi|322705682|gb|EFY97266.1|,gi|322706421|gb|EFY98001.1|	gi|322701538|gb|EFY93287.1|	no	yes	no
6126	2	3	0	MA69_6880,MA69_8197	gi|322712301|gb|EFZ03874.1|,gi|322712635|gb|EFZ04208.1|,gi|322705975|gb|EFY97557.1|	*	no	yes	no
6133	1	2	1	MA69_688	gi|322708152|gb|EFY99729.1|,gi|322702448|gb|EFY94096.1|	gi|322692569|gb|EFY84470.1|	no	yes	no
6146	2	3	2	MA69_6903,MA69_8002	gi|322709141|gb|EFZ00717.1|,gi|322705993|gb|EFY97575.1|,gi|322712755|gb|EFZ04328.1|	gi|322693249|gb|EFY85116.1|,gi|322692183|gb|EFY84134.1|	no	yes	no
6229	1	2	1	MA69_7000	gi|322705951|gb|EFY97534.1|,gi|322706217|gb|EFY97798.1|	gi|322695830|gb|EFY87632.1|	no	yes	no
6279	2	3	1	MA69_7070,MA69_8394	gi|322705356|gb|EFY96942.1|,gi|322703229|gb|EFY94841.1|,gi|322704218|gb|EFY95816.1|	gi|322692524|gb|EFY84429.1|	no	yes	no
6341	1	2	1	MA69_7142	gi|322707334|gb|EFY98913.1|,gi|322704823|gb|EFY96414.1|	gi|322702163|gb|EFY93911.1|	no	yes	no
6589	1	2	1	MA69_7412	gi|322707067|gb|EFY98646.1|,gi|322702464|gb|EFY94110.1|	gi|322698989|gb|EFY90754.1|	no	yes	no
6615	2	3	2	MA69_7440,MA69_9452	gi|322704505|gb|EFY96099.1|,gi|322707038|gb|EFY98617.1|,gi|322711469|gb|EFZ03042.1|	gi|322693136|gb|EFY85008.1|,gi|322692809|gb|EFY84697.1|	no	yes	no
6621	1	2	0	MA69_7447	gi|322707031|gb|EFY98610.1|,gi|322705351|gb|EFY96937.1|	*	no	yes	no
6653	1	2	1	MA69_7492	gi|322710498|gb|EFZ02072.1|,gi|322711901|gb|EFZ03474.1|	gi|322694506|gb|EFY86334.1|	no	yes	no
6657	1	2	0	MA69_7498	gi|322710488|gb|EFZ02062.1|,gi|322702863|gb|EFY94485.1|	*	no	yes	no
6662	1	2	1	MA69_7504	gi|322710482|gb|EFZ02056.1|,gi|322706212|gb|EFY97793.1|	gi|322699231|gb|EFY90994.1|	no	yes	no
6672	1	2	0	MA69_7521	gi|322710479|gb|EFZ02053.1|,gi|322703605|gb|EFY95211.1|	*	no	yes	no
6684	1	2	0	MA69_7541	gi|322704908|gb|EFY96498.1|,gi|322703136|gb|EFY94750.1|	*	no	yes	no
6693	1	2	1	MA69_7555	gi|322704894|gb|EFY96484.1|,gi|322703768|gb|EFY95372.1|	gi|322696177|gb|EFY87973.1|	no	yes	no
6704	2	3	2	MA69_7570,MA69_8043	gi|322709101|gb|EFZ00677.1|,gi|322703539|gb|EFY95146.1|,gi|322702465|gb|EFY94111.1|	gi|322692594|gb|EFY84494.1|,gi|322697675|gb|EFY89452.1|	no	yes	no
6709	1	2	0	MA69_7577	gi|322702458|gb|EFY94104.1|,gi|322708037|gb|EFY99614.1|	*	no	yes	no
6776	1	2	1	MA69_7667	gi|322711409|gb|EFZ02982.1|,gi|322711830|gb|EFZ03403.1|	gi|322695208|gb|EFY87020.1|	no	yes	no
6784	1	2	0	MA69_7680	gi|322711424|gb|EFZ02997.1|,gi|322705057|gb|EFY96646.1|	*	no	yes	no
6872	1	2	0	MA69_7781	gi|322709346|gb|EFZ00922.1|,gi|322712252|gb|EFZ03825.1|	*	no	yes	no
7022	1	2	1	MA69_7966	gi|322709176|gb|EFZ00752.1|,gi|322709081|gb|EFZ00658.1|	gi|322694299|gb|EFY86132.1|	no	yes	no
7120	2	3	2	MA69_8105,MA69_8550	gi|322703665|gb|EFY95270.1|,gi|322710422|gb|EFZ01997.1|,gi|322710229|gb|EFZ01804.1|	gi|322699681|gb|EFY91441.1|,gi|322697213|gb|EFY88995.1|	no	yes	no
7129	1	2	1	MA69_8118	gi|322710434|gb|EFZ02009.1|,gi|322702326|gb|EFY93996.1|	gi|322692748|gb|EFY84639.1|	no	yes	no
7140	1	2	0	MA69_8140	gi|322702513|gb|EFY94155.1|,gi|322712729|gb|EFZ04302.1|	*	no	yes	no
7162	1	2	0	MA69_8177	gi|322702913|gb|EFY94533.1|,gi|322702915|gb|EFY94535.1|	*	no	yes	no
7168	1	2	1	MA69_818	gi|322708279|gb|EFY99856.1|,gi|322711443|gb|EFZ03016.1|	gi|322695241|gb|EFY87053.1|	no	yes	no
7181	1	2	0	MA69_8206	gi|322704413|gb|EFY96008.1|,gi|322704967|gb|EFY96557.1|	*	no	yes	no
7205	1	2	0	MA69_8239	gi|322710367|gb|EFZ01942.1|,gi|322704773|gb|EFY96364.1|	*	no	yes	no
7279	1	2	0	MA69_8337	gi|322710273|gb|EFZ01848.1|,gi|322704962|gb|EFY96552.1|	*	no	yes	no
7300	1	2	0	MA69_8367	gi|322705383|gb|EFY96969.1|,gi|322711710|gb|EFZ03283.1|	*	no	yes	no
7342	1	2	1	MA69_8445	gi|322705118|gb|EFY96706.1|,gi|322702542|gb|EFY94181.1|	gi|322693390|gb|EFY85252.1|	no	yes	no
7372	1	2	1	MA69_84	gi|322710052|gb|EFZ01627.1|,gi|322702679|gb|EFY94309.1|	gi|322697913|gb|EFY89688.1|	no	yes	no
7379	1	2	1	MA69_8508	gi|322705177|gb|EFY96765.1|,gi|322711764|gb|EFZ03337.1|	gi|322697709|gb|EFY89486.1|	no	yes	no
7382	1	2	0	MA69_8513	gi|322705181|gb|EFY96769.1|,gi|322702435|gb|EFY94084.1|	*	no	yes	no
7414	1	2	0	MA69_8576	gi|322709615|gb|EFZ01191.1|,gi|322703687|gb|EFY95292.1|	*	no	yes	no
7417	1	2	0	MA69_8582	gi|322703691|gb|EFY95296.1|,gi|322706560|gb|EFY98140.1|	*	no	yes	no
7526	1	2	1	MA69_8745	gi|322710189|gb|EFZ01764.1|,gi|322706354|gb|EFY97935.1|	gi|322698295|gb|EFY90066.1|	no	yes	no
7605	1	2	1	MA69_8838	gi|322709492|gb|EFZ01068.1|,gi|322703692|gb|EFY95297.1|	gi|322695659|gb|EFY87463.1|	no	yes	no
7662	1	2	0	MA69_889	gi|322711513|gb|EFZ03086.1|,gi|322709056|gb|EFZ00633.1|	*	no	yes	no
7854	1	2	1	MA69_9129	gi|322705539|gb|EFY97124.1|,gi|322706868|gb|EFY98447.1|	gi|322701283|gb|EFY93033.1|	no	yes	no
7906	1	2	1	MA69_9199	gi|322711849|gb|EFZ03422.1|,gi|322705116|gb|EFY96704.1|	gi|322700522|gb|EFY92276.1|	no	yes	no
7908	1	2	1	MA69_9200	gi|322711848|gb|EFZ03421.1|,gi|322702979|gb|EFY94597.1|	gi|322695203|gb|EFY87015.1|	no	yes	no
7925	1	2	0	MA69_9224	gi|322711822|gb|EFZ03395.1|,gi|322711824|gb|EFZ03397.1|	*	no	yes	no
7944	1	2	0	MA69_9254	gi|322711794|gb|EFZ03367.1|,gi|322702812|gb|EFY94436.1|	*	no	yes	no
7945	1	2	0	MA69_9255	gi|322711793|gb|EFZ03366.1|,gi|322702814|gb|EFY94438.1|	*	no	yes	no
7946	2	3	0	MA69_9256,MA69_9957	gi|322712700|gb|EFZ04273.1|,gi|322711792|gb|EFZ03365.1|,gi|322702815|gb|EFY94439.1|	*	no	yes	no
7967	1	2	0	MA69_9284	gi|322703450|gb|EFY95059.1|,gi|322707897|gb|EFY99475.1|	*	no	yes	no
8047	1	2	1	MA69_9410	gi|322704256|gb|EFY95853.1|,gi|322712640|gb|EFZ04213.1|	gi|322696442|gb|EFY88234.1|	no	yes	no
8058	1	2	0	MA69_9424	gi|322704241|gb|EFY95838.1|,gi|322710306|gb|EFZ01881.1|	*	no	yes	no
8150	1	2	1	MA69_9549	gi|322702649|gb|EFY94281.1|,gi|322702856|gb|EFY94478.1|	gi|322697758|gb|EFY89534.1|	no	yes	no
8189	1	2	0	MA69_9610	gi|322702784|gb|EFY94409.1|,gi|322702411|gb|EFY94063.1|	*	no	yes	no
8227	1	2	1	MA69_9659	gi|322703503|gb|EFY95111.1|,gi|322710557|gb|EFZ02131.1|	gi|322696354|gb|EFY88147.1|	no	yes	no
8303	1	2	1	MA69_9775	gi|322704612|gb|EFY96205.1|,gi|322712263|gb|EFZ03836.1|	gi|322699858|gb|EFY91616.1|	no	yes	no
8304	1	2	1	MA69_9776	gi|322704613|gb|EFY96206.1|,gi|322712264|gb|EFZ03837.1|	gi|322699859|gb|EFY91617.1|	no	yes	no
8367	1	2	1	MA69_9873	gi|322704450|gb|EFY96045.1|,gi|322711237|gb|EFZ02811.1|	gi|322692908|gb|EFY84791.1|	no	yes	no
8376	1	2	0	MA69_9892	gi|322704467|gb|EFY96062.1|,gi|322710545|gb|EFZ02119.1|	*	no	yes	no
8378	1	2	0	MA69_9895	gi|322704471|gb|EFY96066.1|,gi|322712958|gb|EFZ04531.1|	*	no	yes	no
8379	1	2	1	MA69_9896	gi|322704472|gb|EFY96067.1|,gi|322703921|gb|EFY95522.1|	gi|322695565|gb|EFY87371.1|	no	yes	no
8410	1	2	0	MA69_9975	gi|322712682|gb|EFZ04255.1|,gi|322708887|gb|EFZ00464.1|	*	no	yes	no
8435	0	2	0	*	gi|322711783|gb|EFZ03356.1|,gi|322711455|gb|EFZ03028.1|	*	no	yes	no
8436	0	1	0	*	gi|322702296|gb|EFY93978.1|	*	no	yes	no
8454	0	2	1	*	gi|322703974|gb|EFY95575.1|,gi|322706464|gb|EFY98044.1|	gi|322696097|gb|EFY87894.1|	no	yes	no
8455	0	2	1	*	gi|322704412|gb|EFY96007.1|,gi|322703505|gb|EFY95113.1|	gi|322692336|gb|EFY84257.1|	no	yes	no
8456	0	2	0	*	gi|322702402|gb|EFY94055.1|,gi|322706422|gb|EFY98002.1|	*	no	yes	no
8459	0	2	0	*	gi|322712960|gb|EFZ04533.1|,gi|322704437|gb|EFY96032.1|	*	no	yes	no
8460	0	2	0	*	gi|322712953|gb|EFZ04526.1|,gi|322702749|gb|EFY94375.1|	*	no	yes	no
8461	0	2	0	*	gi|322712943|gb|EFZ04516.1|,gi|322712757|gb|EFZ04330.1|	*	no	yes	no
8465	0	2	1	*	gi|322712642|gb|EFZ04215.1|,gi|322703954|gb|EFY95555.1|	gi|322695529|gb|EFY87335.1|	no	yes	no
8466	0	2	0	*	gi|322712641|gb|EFZ04214.1|,gi|322712636|gb|EFZ04209.1|	*	no	yes	no
8467	0	2	1	*	gi|322712638|gb|EFZ04211.1|,gi|322703168|gb|EFY94781.1|	gi|322697440|gb|EFY89220.1|	no	yes	no
8468	0	2	0	*	gi|322712630|gb|EFZ04203.1|,gi|322702709|gb|EFY94337.1|	*	no	yes	no
8469	0	2	1	*	gi|322712625|gb|EFZ04198.1|,gi|322702372|gb|EFY94032.1|	gi|322696055|gb|EFY87853.1|	no	yes	no
8470	0	2	0	*	gi|322712435|gb|EFZ04008.1|,gi|322702337|gb|EFY94004.1|	*	no	yes	no
8471	0	2	0	*	gi|322712286|gb|EFZ03859.1|,gi|322702451|gb|EFY94098.1|	*	no	yes	no
8472	0	2	0	*	gi|322712281|gb|EFZ03854.1|,gi|322711715|gb|EFZ03288.1|	*	no	yes	no
8473	0	2	0	*	gi|322712280|gb|EFZ03853.1|,gi|322702292|gb|EFY93977.1|	*	no	yes	no
8474	0	3	0	*	gi|322712273|gb|EFZ03846.1|,gi|322702560|gb|EFY94198.1|,gi|322711472|gb|EFZ03045.1|	*	no	yes	no
8475	0	2	0	*	gi|322712268|gb|EFZ03841.1|,gi|322702752|gb|EFY94378.1|	*	no	yes	no
8477	0	2	0	*	gi|322712265|gb|EFZ03838.1|,gi|322702791|gb|EFY94416.1|	*	no	yes	no
8478	0	2	0	*	gi|322712257|gb|EFZ03830.1|,gi|322712248|gb|EFZ03821.1|	*	no	yes	no
8480	0	2	0	*	gi|322712237|gb|EFZ03810.1|,gi|322702762|gb|EFY94388.1|	*	no	yes	no
8481	0	3	0	*	gi|322712236|gb|EFZ03809.1|,gi|322704772|gb|EFY96363.1|,gi|322702555|gb|EFY94193.1|	*	no	yes	no
8482	0	2	0	*	gi|322712225|gb|EFZ03798.1|,gi|322702741|gb|EFY94368.1|	*	no	yes	no
8483	0	2	0	*	gi|322711771|gb|EFZ03344.1|,gi|322711756|gb|EFZ03329.1|	*	no	yes	no
8485	0	2	0	*	gi|322711761|gb|EFZ03334.1|,gi|322702331|gb|EFY94000.1|	*	no	yes	no
8486	0	2	0	*	gi|322711734|gb|EFZ03307.1|,gi|322702389|gb|EFY94044.1|	*	no	yes	no
8487	0	2	0	*	gi|322711730|gb|EFZ03303.1|,gi|322711723|gb|EFZ03296.1|	*	no	yes	no
8488	0	2	0	*	gi|322711720|gb|EFZ03293.1|,gi|322703328|gb|EFY94939.1|	*	no	yes	no
8489	0	2	1	*	gi|322711716|gb|EFZ03289.1|,gi|322703630|gb|EFY95236.1|	gi|322694167|gb|EFY86004.1|	no	yes	no
8490	0	2	0	*	gi|322711714|gb|EFZ03287.1|,gi|322702748|gb|EFY94374.1|	*	no	yes	no
8491	0	2	1	*	gi|322711510|gb|EFZ03083.1|,gi|322710494|gb|EFZ02068.1|	gi|322697096|gb|EFY88880.1|	no	yes	no
8492	0	2	0	*	gi|322711450|gb|EFZ03023.1|,gi|322703832|gb|EFY95435.1|	*	no	yes	no
8496	0	2	0	*	gi|322710493|gb|EFZ02067.1|,gi|322702370|gb|EFY94030.1|	*	no	yes	no
8498	0	2	0	*	gi|322710463|gb|EFZ02037.1|,gi|322702488|gb|EFY94132.1|	*	no	yes	no
8503	0	2	1	*	gi|322708932|gb|EFZ00509.1|,gi|322706971|gb|EFY98550.1|	gi|322699064|gb|EFY90829.1|	no	yes	no
8504	0	2	1	*	gi|322707637|gb|EFY99215.1|,gi|322705271|gb|EFY96858.1|	gi|322695596|gb|EFY87401.1|	no	yes	no
8505	0	2	0	*	gi|322706534|gb|EFY98114.1|,gi|322704592|gb|EFY96185.1|	*	no	yes	no
8506	0	2	1	*	gi|322706492|gb|EFY98072.1|,gi|322704357|gb|EFY95953.1|	gi|322696593|gb|EFY88383.1|	no	yes	no
8508	0	2	1	*	gi|322704984|gb|EFY96573.1|,gi|322702361|gb|EFY94023.1|	gi|322692435|gb|EFY84346.1|	no	yes	no
8509	0	2	1	*	gi|322704947|gb|EFY96537.1|,gi|322702740|gb|EFY94367.1|	gi|322699399|gb|EFY91161.1|	no	yes	no
8510	0	2	1	*	gi|322704940|gb|EFY96530.1|,gi|322704792|gb|EFY96383.1|	gi|322698940|gb|EFY90706.1|	no	yes	no
8512	0	2	0	*	gi|322704791|gb|EFY96382.1|,gi|322703467|gb|EFY95076.1|	*	no	yes	no
8513	0	2	0	*	gi|322704790|gb|EFY96381.1|,gi|322703468|gb|EFY95077.1|	*	no	yes	no
8514	0	2	0	*	gi|322704581|gb|EFY96174.1|,gi|322703321|gb|EFY94932.1|	*	no	yes	no
8515	0	2	0	*	gi|322703802|gb|EFY95405.1|,gi|322702316|gb|EFY93990.1|	*	no	yes	no
8517	0	2	0	*	gi|322703208|gb|EFY94821.1|,gi|322702758|gb|EFY94384.1|	*	no	yes	no
8519	0	2	0	*	gi|322702978|gb|EFY94596.1|,gi|322702338|gb|EFY94005.1|	*	no	yes	no
8520	0	2	1	*	gi|322702858|gb|EFY94480.1|,gi|322702391|gb|EFY94046.1|	gi|322698967|gb|EFY90733.1|	no	yes	no
8521	0	2	0	*	gi|322702780|gb|EFY94405.1|,gi|322702280|gb|EFY93970.1|	*	no	yes	no
8523	0	2	0	*	gi|322702768|gb|EFY94394.1|,gi|322702767|gb|EFY94393.1|	*	no	yes	no
8524	0	2	0	*	gi|322702757|gb|EFY94383.1|,gi|322702756|gb|EFY94382.1|	*	no	yes	no
8525	0	2	0	*	gi|322702559|gb|EFY94197.1|,gi|322702318|gb|EFY93991.1|	*	no	yes	no
8526	0	2	1	*	gi|322702328|gb|EFY93997.1|,gi|322702227|gb|EFY93958.1|	gi|322701909|gb|EFY93657.1|	no	yes	no

## Sheet: Expanded CQMa102
Ortholog_Group	#Ma69	#ARSEF23	#CQMa102	Ma69	ARSEF23	CQMa102	Expanded Ma69	Expanded ARSEF23	Expanded CQMa102
12	1	2	3	MA69_10012	gi|322712649|gb|EFZ04222.1|,gi|322703842|gb|EFY95444.1|	gi|322696030|gb|EFY87828.1|,gi|322693166|gb|EFY85037.1|,gi|322695334|gb|EFY87144.1|	no	no	yes
20	1	1	2	MA69_10020	gi|322712262|gb|EFZ03835.1|	gi|322695351|gb|EFY87161.1|,gi|322693173|gb|EFY85044.1|	no	no	yes
96	2	2	3	MA69_10100,MA69_10962	gi|322706413|gb|EFY97994.1|,gi|322703342|gb|EFY94952.1|	gi|322695134|gb|EFY86947.1|,gi|322695245|gb|EFY87057.1|,gi|322698895|gb|EFY90661.1|	no	no	yes
102	1	1	2	MA69_10107	gi|322703350|gb|EFY94960.1|	gi|322699892|gb|EFY91650.1|,gi|322697663|gb|EFY89440.1|	no	no	yes
108	2	2	3	MA69_10113,MA69_3802	gi|322704493|gb|EFY96087.1|,gi|322703355|gb|EFY94965.1|	gi|322700733|gb|EFY92486.1|,gi|322695895|gb|EFY87696.1|,gi|322694471|gb|EFY86300.1|	no	no	yes
123	2	2	3	MA69_10127,MA69_9508	gi|322704557|gb|EFY96151.1|,gi|322703367|gb|EFY94977.1|	gi|322693624|gb|EFY85478.1|,gi|322695881|gb|EFY87682.1|,gi|322695354|gb|EFY87164.1|	no	no	yes
147	1	1	2	MA69_10151	gi|322703400|gb|EFY95010.1|	gi|322695859|gb|EFY87660.1|,gi|322693049|gb|EFY84925.1|	no	no	yes
261	1	1	2	MA69_10278	gi|322704667|gb|EFY96260.1|	gi|322700804|gb|EFY92557.1|,gi|322696285|gb|EFY88079.1|	no	no	yes
325	1	1	2	MA69_10350	gi|322704365|gb|EFY95961.1|	gi|322700073|gb|EFY91830.1|,gi|322700679|gb|EFY92432.1|	no	no	yes
338	2	2	3	MA69_10364,MA69_4176	gi|322706316|gb|EFY97897.1|,gi|322704377|gb|EFY95973.1|	gi|322694424|gb|EFY86254.1|,gi|322692884|gb|EFY84768.1|,gi|322701598|gb|EFY93347.1|	no	no	yes
366	2	1	3	MA69_10395,MA69_6314	gi|322703959|gb|EFY95560.1|	gi|322695524|gb|EFY87330.1|,gi|322692386|gb|EFY84302.1|,gi|322700129|gb|EFY91886.1|	no	no	yes
406	1	0	2	MA69_10440	*	gi|322699291|gb|EFY91054.1|,gi|322695876|gb|EFY87677.1|	no	no	yes
443	2	2	3	MA69_1048,MA69_1415	gi|322707752|gb|EFY99330.1|,gi|322711669|gb|EFZ03242.1|	gi|322700451|gb|EFY92206.1|,gi|322694891|gb|EFY86709.1|,gi|322693792|gb|EFY85640.1|	no	no	yes
484	1	1	2	MA69_10531	gi|322704870|gb|EFY96461.1|	gi|322693099|gb|EFY84973.1|,gi|322696471|gb|EFY88263.1|	no	no	yes
497	1	1	2	MA69_10547	gi|322702673|gb|EFY94304.1|	gi|322693081|gb|EFY84955.1|,gi|322694589|gb|EFY86415.1|	no	no	yes
501	1	1	2	MA69_10551	gi|322702670|gb|EFY94301.1|	gi|322693078|gb|EFY84952.1|,gi|322693493|gb|EFY85351.1|	no	no	yes
524	2	1	3	MA69_10582,MA69_2562	gi|322704748|gb|EFY96340.1|	gi|322698880|gb|EFY90646.1|,gi|322693007|gb|EFY84885.1|,gi|322700328|gb|EFY92084.1|	no	no	yes
531	1	0	2	MA69_10590	*	gi|322698906|gb|EFY90672.1|,gi|322693219|gb|EFY85087.1|	no	no	yes
535	1	1	2	MA69_1059	gi|322707011|gb|EFY98590.1|	gi|322701015|gb|EFY92766.1|,gi|322700895|gb|EFY92647.1|	no	no	yes
597	1	1	2	MA69_10668	gi|322709353|gb|EFZ00929.1|	gi|322697147|gb|EFY88930.1|,gi|322698890|gb|EFY90656.1|	no	no	yes
601	1	0	2	MA69_10672	*	gi|322698899|gb|EFY90665.1|,gi|322694089|gb|EFY85928.1|	no	no	yes
602	1	1	2	MA69_10673	gi|322703693|gb|EFY95298.1|	gi|322700844|gb|EFY92596.1|,gi|322694626|gb|EFY86451.1|	no	no	yes
612	1	1	2	MA69_10686	gi|322705404|gb|EFY96990.1|	gi|322696985|gb|EFY88770.1|,gi|322697068|gb|EFY88852.1|	no	no	yes
781	1	0	2	MA69_10937	*	gi|322698909|gb|EFY90675.1|,gi|322698910|gb|EFY90676.1|	no	no	yes
830	1	0	2	MA69_11014	*	gi|322698658|gb|EFY90426.1|,gi|322698918|gb|EFY90684.1|	no	no	yes
845	1	1	2	MA69_11049	gi|322711717|gb|EFZ03290.1|	gi|322698879|gb|EFY90645.1|,gi|322698878|gb|EFY90644.1|	no	no	yes
919	1	0	2	MA69_11191	*	gi|322695228|gb|EFY87040.1|,gi|322693244|gb|EFY85111.1|	no	no	yes
949	1	0	2	MA69_11242	*	gi|322699904|gb|EFY91662.1|,gi|322697352|gb|EFY89133.1|	no	no	yes
950	1	0	2	MA69_11243	*	gi|322699905|gb|EFY91663.1|,gi|322697351|gb|EFY89132.1|	no	no	yes
978	1	1	2	MA69_11316	gi|322704927|gb|EFY96517.1|	gi|322698925|gb|EFY90691.1|,gi|322698949|gb|EFY90715.1|	no	no	yes
979	1	1	2	MA69_11317	gi|322704928|gb|EFY96518.1|	gi|322698948|gb|EFY90714.1|,gi|322698773|gb|EFY90540.1|	no	no	yes
986	1	1	3	MA69_11332	gi|322704926|gb|EFY96516.1|	gi|322698921|gb|EFY90687.1|,gi|322698952|gb|EFY90718.1|,gi|322698953|gb|EFY90719.1|	no	no	yes
1034	1	1	2	MA69_1161	gi|322706912|gb|EFY98491.1|	gi|322701113|gb|EFY92864.1|,gi|322695250|gb|EFY87061.1|	no	no	yes
1095	1	1	2	MA69_1218	gi|322706856|gb|EFY98435.1|	gi|322701172|gb|EFY92923.1|,gi|322702108|gb|EFY93856.1|	no	no	yes
1135	1	1	2	MA69_1259	gi|322707899|gb|EFY99477.1|	gi|322701213|gb|EFY92964.1|,gi|322700399|gb|EFY92154.1|	no	no	yes
1276	2	2	3	MA69_139,MA69_634	gi|322708100|gb|EFY99677.1|,gi|322710104|gb|EFZ01679.1|	gi|322694703|gb|EFY86526.1|,gi|322701902|gb|EFY93650.1|,gi|322698377|gb|EFY90148.1|	no	no	yes
1284	1	1	2	MA69_1406	gi|322707760|gb|EFY99338.1|	gi|322700442|gb|EFY92197.1|,gi|322694126|gb|EFY85964.1|	no	no	yes
1319	2	2	3	MA69_1440,MA69_5188	gi|322711973|gb|EFZ03546.1|,gi|322707731|gb|EFY99309.1|	gi|322693019|gb|EFY84897.1|,gi|322700471|gb|EFY92226.1|,gi|322702063|gb|EFY93811.1|	no	no	yes
1384	1	1	2	MA69_1507	gi|322707667|gb|EFY99245.1|	gi|322694079|gb|EFY85919.1|,gi|322699945|gb|EFY91703.1|	no	no	yes
1416	2	0	3	MA69_1538,MA69_261	*	gi|322697402|gb|EFY89182.1|,gi|322693456|gb|EFY85315.1|,gi|322692751|gb|EFY84642.1|	no	no	yes
1501	1	1	2	MA69_1628	gi|322712528|gb|EFZ04101.1|	gi|322692542|gb|EFY84445.1|,gi|322692541|gb|EFY84444.1|	no	no	yes
1519	1	1	2	MA69_1648	gi|322712544|gb|EFZ04117.1|	gi|322692344|gb|EFY84264.1|,gi|322699935|gb|EFY91693.1|	no	no	yes
1535	1	1	2	MA69_1665	gi|322712561|gb|EFZ04134.1|	gi|322694358|gb|EFY86190.1|,gi|322697693|gb|EFY89470.1|	no	no	yes
1574	1	1	2	MA69_1705	gi|322712602|gb|EFZ04175.1|	gi|322694207|gb|EFY86043.1|,gi|322696333|gb|EFY88127.1|	no	no	yes
1643	1	1	2	MA69_1776	gi|322712204|gb|EFZ03777.1|	gi|322697308|gb|EFY89089.1|,gi|322697151|gb|EFY88934.1|	no	no	yes
1644	1	1	2	MA69_1777	gi|322712205|gb|EFZ03778.1|	gi|322697309|gb|EFY89090.1|,gi|322697221|gb|EFY89003.1|	no	no	yes
1879	1	1	2	MA69_2036	gi|322712773|gb|EFZ04346.1|	gi|322698056|gb|EFY89829.1|,gi|322695307|gb|EFY87117.1|	no	no	yes
2007	1	1	2	MA69_2185	gi|322704157|gb|EFY95755.1|	gi|322696341|gb|EFY88135.1|,gi|322700412|gb|EFY92167.1|	no	no	yes
2021	1	1	2	MA69_219	gi|322711137|gb|EFZ02711.1|	gi|322694992|gb|EFY86808.1|,gi|322697362|gb|EFY89142.1|	no	no	yes
2105	1	1	2	MA69_2286	gi|322709898|gb|EFZ01473.1|	gi|322692774|gb|EFY84664.1|,gi|322693496|gb|EFY85354.1|	no	no	yes
2202	1	1	2	MA69_2381	gi|322709804|gb|EFZ01379.1|	gi|322698563|gb|EFY90332.1|,gi|322693613|gb|EFY85467.1|	no	no	yes
2256	1	1	2	MA69_2430	gi|322709753|gb|EFZ01328.1|	gi|322698616|gb|EFY90385.1|,gi|322699704|gb|EFY91463.1|	no	no	yes
2290	1	1	2	MA69_2463	gi|322709724|gb|EFZ01299.1|	gi|322698645|gb|EFY90414.1|,gi|322695154|gb|EFY86967.1|	no	no	yes
2380	1	1	2	MA69_2566	gi|322704751|gb|EFY96343.1|	gi|322701246|gb|EFY92996.1|,gi|322697082|gb|EFY88866.1|	no	no	yes
2486	1	1	2	MA69_2685	gi|322703576|gb|EFY95183.1|	gi|322692265|gb|EFY84196.1|,gi|322692266|gb|EFY84197.1|	no	no	yes
2520	1	0	2	MA69_2724	*	gi|322696357|gb|EFY88150.1|,gi|322694023|gb|EFY85864.1|	no	no	yes
2574	1	1	2	MA69_2781	gi|322710614|gb|EFZ02188.1|	gi|322701842|gb|EFY93590.1|,gi|322700418|gb|EFY92173.1|	no	no	yes
2692	2	2	3	MA69_2905,MA69_3912	gi|322702575|gb|EFY94212.1|,gi|322710727|gb|EFZ02301.1|	gi|322692437|gb|EFY84348.1|,gi|322694114|gb|EFY85952.1|,gi|322693054|gb|EFY84930.1|	no	no	yes
2716	1	1	2	MA69_292	gi|322711203|gb|EFZ02777.1|	gi|322697432|gb|EFY89212.1|,gi|322700001|gb|EFY91758.1|	no	no	yes
2748	1	1	2	MA69_2960	gi|322710781|gb|EFZ02355.1|	gi|322693549|gb|EFY85405.1|,gi|322693743|gb|EFY85593.1|	no	no	yes
2749	2	2	3	MA69_2961,MA69_3622	gi|322708478|gb|EFZ00056.1|,gi|322710782|gb|EFZ02356.1|	gi|322696548|gb|EFY88338.1|,gi|322693181|gb|EFY85051.1|,gi|322693548|gb|EFY85404.1|	no	no	yes
2790	1	1	2	MA69_3006	gi|322710828|gb|EFZ02402.1|	gi|322698839|gb|EFY90606.1|,gi|322698050|gb|EFY89823.1|	no	no	yes
2812	1	1	2	MA69_3028	gi|322710847|gb|EFZ02421.1|	gi|322698858|gb|EFY90625.1|,gi|322693411|gb|EFY85272.1|	no	no	yes
2888	1	1	2	MA69_3108	gi|322710926|gb|EFZ02500.1|	gi|322699538|gb|EFY91299.1|,gi|322693039|gb|EFY84915.1|	no	no	yes
2908	2	2	3	MA69_3126,MA69_8190	gi|322704979|gb|EFY96569.1|,gi|322710944|gb|EFZ02518.1|	gi|322699427|gb|EFY91189.1|,gi|322699517|gb|EFY91278.1|,gi|322699520|gb|EFY91281.1|	no	no	yes
2909	1	1	3	MA69_3127	gi|322710945|gb|EFZ02519.1|	gi|322699516|gb|EFY91277.1|,gi|322699518|gb|EFY91279.1|,gi|322699519|gb|EFY91280.1|	no	no	yes
2923	2	2	3	MA69_3141,MA69_4166	gi|322706307|gb|EFY97888.1|,gi|322710957|gb|EFZ02531.1|	gi|322694434|gb|EFY86264.1|,gi|322699502|gb|EFY91263.1|,gi|322693073|gb|EFY84948.1|	no	no	yes
2956	1	0	2	MA69_3174	*	gi|322699470|gb|EFY91231.1|,gi|322699850|gb|EFY91609.1|	no	no	yes
2975	1	1	2	MA69_3199	gi|322711011|gb|EFZ02585.1|	gi|322699448|gb|EFY91209.1|,gi|322696691|gb|EFY88480.1|	no	no	yes
2987	1	0	2	MA69_3210	*	gi|322699437|gb|EFY91198.1|,gi|322701762|gb|EFY93510.1|	no	no	yes
2997	1	1	2	MA69_321	gi|322711223|gb|EFZ02797.1|	gi|322700514|gb|EFY92268.1|,gi|322701950|gb|EFY93698.1|	no	no	yes
3061	1	1	2	MA69_3289	gi|322712422|gb|EFZ03995.1|	gi|322693110|gb|EFY84983.1|,gi|322697764|gb|EFY89540.1|	no	no	yes
3091	1	1	2	MA69_3320	gi|322712390|gb|EFZ03963.1|	gi|322695274|gb|EFY87085.1|,gi|322701368|gb|EFY93118.1|	no	no	yes
3106	1	1	2	MA69_3338	gi|322712377|gb|EFZ03950.1|	gi|322695257|gb|EFY87068.1|,gi|322701423|gb|EFY93173.1|	no	no	yes
3157	1	1	2	MA69_33	gi|322710004|gb|EFZ01579.1|	gi|322697864|gb|EFY89639.1|,gi|322694039|gb|EFY85880.1|	no	no	yes
3224	1	1	2	MA69_3475	gi|322705220|gb|EFY96807.1|	gi|322696504|gb|EFY88295.1|,gi|322700825|gb|EFY92577.1|	no	no	yes
3243	1	1	2	MA69_3496	gi|322704132|gb|EFY95731.1|	gi|322694897|gb|EFY86715.1|,gi|322699927|gb|EFY91685.1|	no	no	yes
3267	2	2	3	MA69_3519,MA69_7384	gi|322707095|gb|EFY98674.1|,gi|322704111|gb|EFY95710.1|	gi|322699016|gb|EFY90781.1|,gi|322694920|gb|EFY86738.1|,gi|322697250|gb|EFY89032.1|	no	no	yes
3290	1	0	2	MA69_3546	*	gi|322699975|gb|EFY91733.1|,gi|322698158|gb|EFY89931.1|	no	no	yes
3358	2	2	3	MA69_3620,MA69_4414	gi|322707436|gb|EFY99014.1|,gi|322708480|gb|EFZ00058.1|	gi|322695756|gb|EFY87559.1|,gi|322696550|gb|EFY88340.1|,gi|322696313|gb|EFY88107.1|	no	no	yes
3376	1	1	2	MA69_3643	gi|322708454|gb|EFZ00032.1|	gi|322701975|gb|EFY93723.1|,gi|322698886|gb|EFY90652.1|	no	no	yes
3391	1	1	2	MA69_3658	gi|322708441|gb|EFZ00019.1|	gi|322700736|gb|EFY92489.1|,gi|322696554|gb|EFY88344.1|	no	no	yes
3462	1	1	2	MA69_3736	gi|322708364|gb|EFY99941.1|	gi|322693204|gb|EFY85073.1|,gi|322695462|gb|EFY87270.1|	no	no	yes
3514	1	1	2	MA69_3790	gi|322708311|gb|EFY99888.1|	gi|322694276|gb|EFY86110.1|,gi|322695715|gb|EFY87519.1|	no	no	yes
3554	2	2	3	MA69_3832,MA69_7280	gi|322707199|gb|EFY98778.1|,gi|322703731|gb|EFY95335.1|	gi|322698389|gb|EFY90159.1|,gi|322696301|gb|EFY88095.1|,gi|322696213|gb|EFY88009.1|	no	no	yes
3604	1	1	2	MA69_3885	gi|322703783|gb|EFY95387.1|	gi|322696158|gb|EFY87954.1|,gi|322693797|gb|EFY85645.1|	no	no	yes
3697	1	1	2	MA69_3983	gi|322705049|gb|EFY96638.1|	gi|322697591|gb|EFY89369.1|,gi|322701903|gb|EFY93651.1|	no	no	yes
3726	1	1	2	MA69_4018	gi|322705082|gb|EFY96671.1|	gi|322692941|gb|EFY84823.1|,gi|322694086|gb|EFY85925.1|	no	no	yes
3777	1	1	2	MA69_4103	gi|322706251|gb|EFY97832.1|	gi|322696082|gb|EFY87880.1|,gi|322699323|gb|EFY91086.1|	no	no	yes
3807	1	1	2	MA69_4141	gi|322706282|gb|EFY97863.1|	gi|322692784|gb|EFY84673.1|,gi|322697055|gb|EFY88839.1|	no	no	yes
3825	1	1	2	MA69_4161	gi|322706302|gb|EFY97883.1|	gi|322696411|gb|EFY88204.1|,gi|322694630|gb|EFY86455.1|	no	no	yes
3894	1	1	2	MA69_4257	gi|322707585|gb|EFY99163.1|	gi|322696646|gb|EFY88435.1|,gi|322697209|gb|EFY88991.1|	no	no	yes
3917	2	2	3	MA69_4280,MA69_5439	gi|322704779|gb|EFY96370.1|,gi|322707565|gb|EFY99143.1|	gi|322698265|gb|EFY90037.1|,gi|322696668|gb|EFY88457.1|,gi|322696042|gb|EFY87840.1|	no	no	yes
4118	1	1	2	MA69_4496	gi|322706818|gb|EFY98398.1|	gi|322701722|gb|EFY93471.1|,gi|322700084|gb|EFY91841.1|	no	no	yes
4226	1	1	2	MA69_4614	gi|322706707|gb|EFY98287.1|	gi|322700981|gb|EFY92733.1|,gi|322695265|gb|EFY87076.1|	no	no	yes
4283	1	1	2	MA69_4673	gi|322706651|gb|EFY98231.1|	gi|322700929|gb|EFY92681.1|,gi|322696235|gb|EFY88030.1|	no	no	yes
4308	1	1	2	MA69_4700	gi|322706626|gb|EFY98206.1|	gi|322700905|gb|EFY92657.1|,gi|322701266|gb|EFY93016.1|	no	no	yes
4343	1	1	2	MA69_4738	gi|322706590|gb|EFY98170.1|	gi|322700867|gb|EFY92619.1|,gi|322696749|gb|EFY88537.1|	no	no	yes
4498	2	2	3	MA69_4917,MA69_8328	gi|322710282|gb|EFZ01857.1|,gi|322703007|gb|EFY94624.1|	gi|322695088|gb|EFY86902.1|,gi|322692934|gb|EFY84816.1|,gi|322693116|gb|EFY84989.1|	no	no	yes
4531	1	1	2	MA69_4963	gi|322703087|gb|EFY94702.1|	gi|322693163|gb|EFY85034.1|,gi|322700098|gb|EFY91855.1|	no	no	yes
4549	2	2	3	MA69_4983,MA69_5148	gi|322711929|gb|EFZ03502.1|,gi|322703107|gb|EFY94722.1|	gi|322700173|gb|EFY91929.1|,gi|322698219|gb|EFY89991.1|,gi|322696718|gb|EFY88506.1|	no	no	yes
4648	1	1	2	MA69_5100	gi|322711880|gb|EFZ03453.1|	gi|322694487|gb|EFY86315.1|,gi|322701597|gb|EFY93346.1|	no	no	yes
4667	1	1	2	MA69_5120	gi|322711900|gb|EFZ03473.1|	gi|322694505|gb|EFY86333.1|,gi|322697685|gb|EFY89462.1|	no	no	yes
4672	1	1	2	MA69_5126	gi|322711906|gb|EFZ03479.1|	gi|322694511|gb|EFY86339.1|,gi|322693662|gb|EFY85515.1|	no	no	yes
4710	1	1	2	MA69_5170	gi|322711954|gb|EFZ03527.1|	gi|322700199|gb|EFY91955.1|,gi|322700197|gb|EFY91953.1|	no	no	yes
4733	1	1	2	MA69_5195	gi|322711981|gb|EFZ03554.1|	gi|322692610|gb|EFY84509.1|,gi|322692518|gb|EFY84423.1|	no	no	yes
4769	1	1	2	MA69_5237	gi|322712022|gb|EFZ03595.1|	gi|322694715|gb|EFY86537.1|,gi|322693348|gb|EFY85211.1|	no	no	yes
4771	2	2	3	MA69_5239,MA69_7043	gi|322703255|gb|EFY94867.1|,gi|322712024|gb|EFZ03597.1|	gi|322693191|gb|EFY85061.1|,gi|322694713|gb|EFY86535.1|,gi|322701642|gb|EFY93391.1|	no	no	yes
4789	2	2	3	MA69_5259,MA69_6523	gi|322706090|gb|EFY97672.1|,gi|322712044|gb|EFZ03617.1|	gi|322700154|gb|EFY91911.1|,gi|322695956|gb|EFY87756.1|,gi|322692359|gb|EFY84278.1|	no	no	yes
4971	1	1	2	MA69_5472	gi|322706357|gb|EFY97938.1|	gi|322695181|gb|EFY86994.1|,gi|322694472|gb|EFY86301.1|	no	no	yes
4989	1	1	2	MA69_5496	gi|322706377|gb|EFY97958.1|	gi|322695156|gb|EFY86969.1|,gi|322697806|gb|EFY89582.1|	no	no	yes
5002	1	1	2	MA69_5517	gi|322706395|gb|EFY97976.1|	gi|322695146|gb|EFY86959.1|,gi|322693240|gb|EFY85108.1|	no	no	yes
5051	1	1	2	MA69_5573	gi|322708585|gb|EFZ00162.1|	gi|322696885|gb|EFY88671.1|,gi|322701935|gb|EFY93683.1|	no	no	yes
5066	1	1	2	MA69_5588	gi|322708598|gb|EFZ00175.1|	gi|322696873|gb|EFY88659.1|,gi|322694083|gb|EFY85922.1|	no	no	yes
5088	1	1	2	MA69_5609	gi|322708707|gb|EFZ00284.1|	gi|322695059|gb|EFY86874.1|,gi|322697595|gb|EFY89373.1|	no	no	yes
5173	1	1	2	MA69_5701	gi|322709085|gb|EFZ00662.1|	gi|322695981|gb|EFY87780.1|,gi|322702001|gb|EFY93749.1|	no	no	yes
5303	1	1	2	MA69_583	gi|322708053|gb|EFY99630.1|	gi|322697502|gb|EFY89281.1|,gi|322701516|gb|EFY93265.1|	no	no	yes
5335	1	1	2	MA69_587	gi|322708057|gb|EFY99634.1|	gi|322697499|gb|EFY89278.1|,gi|322698884|gb|EFY90650.1|	no	no	yes
5417	1	1	2	MA69_5969	gi|322708606|gb|EFZ00183.1|	gi|322696865|gb|EFY88651.1|,gi|322696244|gb|EFY88039.1|	no	no	yes
5520	1	1	2	MA69_607	gi|322708076|gb|EFY99653.1|	gi|322697481|gb|EFY89260.1|,gi|322699862|gb|EFY91620.1|	no	no	yes
5575	1	1	2	MA69_6136	gi|322705790|gb|EFY97373.1|	gi|322698226|gb|EFY89998.1|,gi|322695207|gb|EFY87019.1|	no	no	yes
5642	2	2	3	MA69_6213,MA69_8621	gi|322702428|gb|EFY94078.1|,gi|322705860|gb|EFY97443.1|	gi|322699845|gb|EFY91604.1|,gi|322694958|gb|EFY86775.1|,gi|322695267|gb|EFY87078.1|	no	no	yes
5728	1	1	2	MA69_6323	gi|322703952|gb|EFY95553.1|	gi|322695533|gb|EFY87339.1|,gi|322700852|gb|EFY92604.1|	no	no	yes
5806	1	1	2	MA69_6449	gi|322706155|gb|EFY97737.1|	gi|322700082|gb|EFY91839.1|,gi|322700083|gb|EFY91840.1|	no	no	yes
5825	2	2	3	MA69_6471,MA69_9509	gi|322704558|gb|EFY96152.1|,gi|322706132|gb|EFY97714.1|	gi|322693623|gb|EFY85477.1|,gi|322695266|gb|EFY87077.1|,gi|322700103|gb|EFY91860.1|	no	no	yes
5866	1	2	3	MA69_6539	gi|322706077|gb|EFY97659.1|,gi|322709966|gb|EFZ01541.1|	gi|322697829|gb|EFY89604.1|,gi|322695261|gb|EFY87072.1|,gi|322699705|gb|EFY91464.1|	no	no	yes
5898	1	1	2	MA69_6577	gi|322704933|gb|EFY96523.1|	gi|322692554|gb|EFY84456.1|,gi|322698943|gb|EFY90709.1|	no	no	yes
5904	1	1	2	MA69_6587	gi|322712710|gb|EFZ04283.1|	gi|322692788|gb|EFY84677.1|,gi|322699353|gb|EFY91115.1|	no	no	yes
5954	2	2	3	MA69_6665,MA69_7097	gi|322707375|gb|EFY98954.1|,gi|322703186|gb|EFY94799.1|	gi|322702206|gb|EFY93954.1|,gi|322692760|gb|EFY84651.1|,gi|322694820|gb|EFY86640.1|	no	no	yes
5983	1	0	3	MA69_6708	*	gi|322698901|gb|EFY90667.1|,gi|322698903|gb|EFY90669.1|,gi|322698939|gb|EFY90705.1|	no	no	yes
6002	1	1	2	MA69_672	gi|322708136|gb|EFY99713.1|	gi|322697388|gb|EFY89168.1|,gi|322697957|gb|EFY89731.1|	no	no	yes
6030	1	1	2	MA69_6762	gi|322705651|gb|EFY97235.1|	gi|322701570|gb|EFY93319.1|,gi|322692317|gb|EFY84240.1|	no	no	yes
6124	2	1	3	MA69_6879,MA69_9690	gi|322702946|gb|EFY94565.1|	gi|322699847|gb|EFY91606.1|,gi|322692672|gb|EFY84567.1|,gi|322693577|gb|EFY85432.1|	no	no	yes
6220	1	1	2	MA69_6990	gi|322705943|gb|EFY97526.1|	gi|322695822|gb|EFY87624.1|,gi|322697183|gb|EFY88966.1|	no	no	yes
6239	2	2	3	MA69_7014,MA69_8382	gi|322705368|gb|EFY96954.1|,gi|322705963|gb|EFY97546.1|	gi|322693897|gb|EFY85742.1|,gi|322692979|gb|EFY84859.1|,gi|322695847|gb|EFY87649.1|	no	no	yes
6264	2	2	3	MA69_7052,MA69_7503	gi|322710483|gb|EFZ02057.1|,gi|322703247|gb|EFY94859.1|	gi|322699232|gb|EFY90995.1|,gi|322697261|gb|EFY89043.1|,gi|322693183|gb|EFY85053.1|	no	no	yes
6354	1	1	2	MA69_7155	gi|322707321|gb|EFY98900.1|	gi|322702150|gb|EFY93898.1|,gi|322695420|gb|EFY87228.1|	no	no	yes
6371	1	1	2	MA69_7174	gi|322707303|gb|EFY98882.1|	gi|322702078|gb|EFY93826.1|,gi|322692141|gb|EFY84113.1|	no	no	yes
6407	1	1	2	MA69_7215	gi|322707263|gb|EFY98842.1|	gi|322693432|gb|EFY85292.1|,gi|322700233|gb|EFY91989.1|	no	no	yes
6425	1	1	2	MA69_7232	gi|322707246|gb|EFY98825.1|	gi|322701647|gb|EFY93396.1|,gi|322696591|gb|EFY88381.1|	no	no	yes
6466	1	1	2	MA69_727	gi|322708192|gb|EFY99769.1|	gi|322700237|gb|EFY91993.1|,gi|322697201|gb|EFY88983.1|	no	no	yes
6530	1	1	2	MA69_7349	gi|322707131|gb|EFY98710.1|	gi|322698396|gb|EFY90166.1|,gi|322694112|gb|EFY85951.1|	no	no	yes
6607	1	1	2	MA69_7430	gi|322707049|gb|EFY98628.1|	gi|322698971|gb|EFY90736.1|,gi|322697757|gb|EFY89533.1|	no	no	yes
6609	2	2	3	MA69_7433,MA69_8378	gi|322705373|gb|EFY96959.1|,gi|322707045|gb|EFY98624.1|	gi|322693885|gb|EFY85730.1|,gi|322695971|gb|EFY87770.1|,gi|322694573|gb|EFY86399.1|	no	no	yes
6658	1	1	2	MA69_7499	gi|322710487|gb|EFZ02061.1|	gi|322699236|gb|EFY90999.1|,gi|322694555|gb|EFY86382.1|	no	no	yes
6665	1	1	2	MA69_7508	gi|322710466|gb|EFZ02040.1|	gi|322699220|gb|EFY90983.1|,gi|322692649|gb|EFY84546.1|	no	no	yes
6710	2	2	3	MA69_7578,MA69_956	gi|322711579|gb|EFZ03152.1|,gi|322702457|gb|EFY94103.1|	gi|322697634|gb|EFY89412.1|,gi|322692397|gb|EFY84312.1|,gi|322697668|gb|EFY89445.1|	no	no	yes
6713	1	1	2	MA69_7582	gi|322709052|gb|EFZ00629.1|	gi|322699371|gb|EFY91133.1|,gi|322693352|gb|EFY85215.1|	no	no	yes
6761	1	1	2	MA69_764	gi|322708227|gb|EFY99804.1|	gi|322700273|gb|EFY92029.1|,gi|322699848|gb|EFY91607.1|	no	no	yes
6780	1	1	2	MA69_7674	gi|322711417|gb|EFZ02990.1|	gi|322695216|gb|EFY87028.1|,gi|322695649|gb|EFY87454.1|	no	no	yes
6908	1	1	2	MA69_7819	gi|322709310|gb|EFZ00886.1|	gi|322692158|gb|EFY84118.1|,gi|322692159|gb|EFY84119.1|	no	no	yes
6911	1	1	2	MA69_7824	gi|322709306|gb|EFZ00882.1|	gi|322699629|gb|EFY91389.1|,gi|322699225|gb|EFY90988.1|	no	no	yes
6928	2	2	3	MA69_7841,MA69_9147	gi|322705554|gb|EFY97139.1|,gi|322709289|gb|EFZ00865.1|	gi|322692506|gb|EFY84412.1|,gi|322699611|gb|EFY91371.1|,gi|322697039|gb|EFY88823.1|	no	no	yes
6975	1	1	2	MA69_7900	gi|322709235|gb|EFZ00811.1|	gi|322692413|gb|EFY84326.1|,gi|322694906|gb|EFY86724.1|	no	no	yes
6994	1	1	2	MA69_7925	gi|322709212|gb|EFZ00788.1|	gi|322692732|gb|EFY84624.1|,gi|322698108|gb|EFY89881.1|	no	no	yes
7016	1	1	2	MA69_7959	gi|322709181|gb|EFZ00757.1|	gi|322694308|gb|EFY86141.1|,gi|322694307|gb|EFY86140.1|	no	no	yes
7019	1	1	2	MA69_7962	gi|322709178|gb|EFZ00754.1|	gi|322694303|gb|EFY86136.1|,gi|322694304|gb|EFY86137.1|	no	no	yes
7029	1	1	2	MA69_7983	gi|322709160|gb|EFZ00736.1|	gi|322693008|gb|EFY84886.1|,gi|322695562|gb|EFY87368.1|	no	no	yes
7036	1	1	2	MA69_7990	gi|322709153|gb|EFZ00729.1|	gi|322694185|gb|EFY86021.1|,gi|322695263|gb|EFY87074.1|	no	no	yes
7114	1	1	2	MA69_8097	gi|322710416|gb|EFZ01991.1|	gi|322697219|gb|EFY89001.1|,gi|322698883|gb|EFY90649.1|	no	no	yes
7185	1	1	2	MA69_8213	gi|322704960|gb|EFY96550.1|	gi|322699411|gb|EFY91173.1|,gi|322699247|gb|EFY91010.1|	no	no	yes
7373	1	1	2	MA69_8500	gi|322705169|gb|EFY96757.1|	gi|322697700|gb|EFY89477.1|,gi|322698223|gb|EFY89995.1|	no	no	yes
7377	1	1	2	MA69_8505	gi|322705174|gb|EFY96762.1|	gi|322697705|gb|EFY89482.1|,gi|322696231|gb|EFY88026.1|	no	no	yes
7381	1	1	2	MA69_8511	gi|322704209|gb|EFY95807.1|	gi|322696286|gb|EFY88080.1|,gi|322694463|gb|EFY86292.1|	no	no	yes
7396	1	1	2	MA69_8535	gi|322705202|gb|EFY96790.1|	gi|322692560|gb|EFY84462.1|,gi|322696234|gb|EFY88029.1|	no	no	yes
7397	1	1	2	MA69_8536	gi|322705203|gb|EFY96791.1|	gi|322692561|gb|EFY84463.1|,gi|322696239|gb|EFY88034.1|	no	no	yes
7399	1	1	2	MA69_853	gi|322711478|gb|EFZ03051.1|	gi|322694599|gb|EFY86424.1|,gi|322701900|gb|EFY93648.1|	no	no	yes
7415	1	1	2	MA69_8578	gi|322703688|gb|EFY95293.1|	gi|322700135|gb|EFY91892.1|,gi|322701568|gb|EFY93317.1|	no	no	yes
7489	1	1	2	MA69_8696	gi|322710230|gb|EFZ01805.1|	gi|322699680|gb|EFY91440.1|,gi|322697760|gb|EFY89536.1|	no	no	yes
7498	1	1	2	MA69_8708	gi|322710219|gb|EFZ01794.1|	gi|322699691|gb|EFY91451.1|,gi|322698233|gb|EFY90005.1|	no	no	yes
7516	1	0	2	MA69_8734	*	gi|322698283|gb|EFY90054.1|,gi|322700144|gb|EFY91901.1|	no	no	yes
7630	1	1	2	MA69_8865	gi|322709519|gb|EFZ01095.1|	gi|322693529|gb|EFY85386.1|,gi|322692584|gb|EFY84484.1|	no	no	yes
7631	1	1	2	MA69_8866	gi|322709520|gb|EFZ01096.1|	gi|322693530|gb|EFY85387.1|,gi|322695210|gb|EFY87022.1|	no	no	yes
7693	1	1	2	MA69_8934	gi|322709586|gb|EFZ01162.1|	gi|322692348|gb|EFY84267.1|,gi|322695260|gb|EFY87071.1|	no	no	yes
7713	1	0	2	MA69_8965	*	gi|322701442|gb|EFY93192.1|,gi|322700602|gb|EFY92356.1|	no	no	yes
7715	1	0	3	MA69_8968	*	gi|322701440|gb|EFY93190.1|,gi|322700967|gb|EFY92719.1|,gi|322698287|gb|EFY90058.1|	no	no	yes
7743	1	1	2	MA69_899	gi|322711521|gb|EFZ03094.1|	gi|322694990|gb|EFY86806.1|,gi|322692495|gb|EFY84402.1|	no	no	yes
7752	2	2	3	MA69_9006,MA69_9149	gi|322705556|gb|EFY97141.1|,gi|322709656|gb|EFZ01232.1|	gi|322692508|gb|EFY84414.1|,gi|322701398|gb|EFY93148.1|,gi|322692168|gb|EFY84124.1|	no	no	yes
7949	1	0	2	MA69_9259	*	gi|322693906|gb|EFY85751.1|,gi|322701574|gb|EFY93323.1|	no	no	yes
7968	1	1	2	MA69_9286	gi|322703448|gb|EFY95057.1|	gi|322699899|gb|EFY91657.1|,gi|322694520|gb|EFY86347.1|	no	no	yes
7974	1	1	2	MA69_9296	gi|322703441|gb|EFY95050.1|	gi|322699887|gb|EFY91645.1|,gi|322692369|gb|EFY84287.1|	no	no	yes
7975	1	1	2	MA69_9298	gi|322703439|gb|EFY95048.1|	gi|322699885|gb|EFY91643.1|,gi|322692370|gb|EFY84288.1|	no	no	yes
7984	1	1	2	MA69_9306	gi|322703431|gb|EFY95040.1|	gi|322694559|gb|EFY86386.1|,gi|322701309|gb|EFY93059.1|	no	no	yes
8037	1	1	2	MA69_9385	gi|322704277|gb|EFY95874.1|	gi|322696460|gb|EFY88252.1|,gi|322693177|gb|EFY85047.1|	no	no	yes
8039	1	1	2	MA69_9391	gi|322704273|gb|EFY95870.1|	gi|322696455|gb|EFY88247.1|,gi|322692677|gb|EFY84572.1|	no	no	yes
8113	1	1	2	MA69_9504	gi|322704553|gb|EFY96147.1|	gi|322693626|gb|EFY85480.1|,gi|322699224|gb|EFY90987.1|	no	no	yes
8166	1	1	2	MA69_9575	gi|322703139|gb|EFY94753.1|	gi|322697783|gb|EFY89559.1|,gi|322696912|gb|EFY88698.1|	no	no	yes
8194	1	1	2	MA69_9617	gi|322702776|gb|EFY94401.1|	gi|322699901|gb|EFY91659.1|,gi|322701430|gb|EFY93180.1|	no	no	yes
8277	1	1	2	MA69_9735	gi|322704574|gb|EFY96167.1|	gi|322692322|gb|EFY84244.1|,gi|322700596|gb|EFY92350.1|	no	no	yes
8294	1	0	2	MA69_9763	*	gi|322700674|gb|EFY92427.1|,gi|322693252|gb|EFY85119.1|	no	no	yes
8298	1	1	2	MA69_9770	gi|322704607|gb|EFY96200.1|	gi|322699855|gb|EFY91613.1|,gi|322693228|gb|EFY85096.1|	no	no	yes
8395	1	0	2	MA69_9945	*	gi|322698963|gb|EFY90729.1|,gi|322698905|gb|EFY90671.1|	no	no	yes
8430	0	0	1	*	*	gi|322695591|gb|EFY87396.1|	no	no	yes
8434	0	0	4	*	*	gi|322692304|gb|EFY84228.1|,gi|322692306|gb|EFY84230.1|,gi|322698930|gb|EFY90696.1|,gi|322698932|gb|EFY90698.1|	no	no	yes
8438	0	1	2	*	gi|322712739|gb|EFZ04312.1|	gi|322692563|gb|EFY84465.1|,gi|322698933|gb|EFY90699.1|	no	no	yes
8440	0	0	2	*	*	gi|322698951|gb|EFY90717.1|,gi|322698922|gb|EFY90688.1|	no	no	yes
8462	0	1	2	*	gi|322712859|gb|EFZ04432.1|	gi|322700071|gb|EFY91828.1|,gi|322695259|gb|EFY87070.1|	no	no	yes
8463	0	1	2	*	gi|322712762|gb|EFZ04335.1|	gi|322692375|gb|EFY84292.1|,gi|322692374|gb|EFY84291.1|	no	no	yes
8476	0	2	3	*	gi|322712267|gb|EFZ03840.1|,gi|322704929|gb|EFY96519.1|	gi|322692134|gb|EFY84110.1|,gi|322698772|gb|EFY90539.1|,gi|322698947|gb|EFY90713.1|	no	no	yes
8495	0	1	2	*	gi|322710799|gb|EFZ02373.1|	gi|322698809|gb|EFY90576.1|,gi|322692325|gb|EFY84247.1|	no	no	yes
8497	0	1	2	*	gi|322710464|gb|EFZ02038.1|	gi|322702082|gb|EFY93830.1|,gi|322696155|gb|EFY87951.1|	no	no	yes
8499	0	1	2	*	gi|322710450|gb|EFZ02025.1|	gi|322698881|gb|EFY90647.1|,gi|322693084|gb|EFY84958.1|	no	no	yes
8500	0	1	2	*	gi|322709096|gb|EFZ00672.1|	gi|322693396|gb|EFY85258.1|,gi|322697355|gb|EFY89135.1|	no	no	yes
8501	0	1	2	*	gi|322709095|gb|EFZ00671.1|	gi|322693397|gb|EFY85259.1|,gi|322697354|gb|EFY89134.1|	no	no	yes
8502	0	1	2	*	gi|322709050|gb|EFZ00627.1|	gi|322696020|gb|EFY87819.1|,gi|322694209|gb|EFY86045.1|	no	no	yes
8507	0	1	2	*	gi|322705694|gb|EFY97278.1|	gi|322701525|gb|EFY93274.1|,gi|322694277|gb|EFY86111.1|	no	no	yes
8511	0	1	2	*	gi|322704937|gb|EFY96527.1|	gi|322692558|gb|EFY84460.1|,gi|322698941|gb|EFY90707.1|	no	no	yes
8516	0	1	2	*	gi|322703345|gb|EFY94955.1|	gi|322698892|gb|EFY90658.1|,gi|322695904|gb|EFY87705.1|	no	no	yes
8518	0	1	2	*	gi|322703069|gb|EFY94684.1|	gi|322701912|gb|EFY93660.1|,gi|322698924|gb|EFY90690.1|	no	no	yes
8522	0	1	2	*	gi|322702772|gb|EFY94397.1|	gi|322692666|gb|EFY84562.1|,gi|322698885|gb|EFY90651.1|	no	no	yes
8527	0	0	2	*	*	gi|322701817|gb|EFY93565.1|,gi|322701816|gb|EFY93564.1|	no	no	yes
8528	0	0	2	*	*	gi|322701601|gb|EFY93350.1|,gi|322692200|gb|EFY84146.1|	no	no	yes
8529	0	0	2	*	*	gi|322701590|gb|EFY93339.1|,gi|322696037|gb|EFY87835.1|	no	no	yes
8530	0	0	2	*	*	gi|322700810|gb|EFY92563.1|,gi|322695541|gb|EFY87347.1|	no	no	yes
8531	0	0	2	*	*	gi|322700796|gb|EFY92549.1|,gi|322693497|gb|EFY85355.1|	no	no	yes
8532	0	0	2	*	*	gi|322700791|gb|EFY92544.1|,gi|322694178|gb|EFY86015.1|	no	no	yes
8533	0	0	2	*	*	gi|322700131|gb|EFY91888.1|,gi|322693494|gb|EFY85352.1|	no	no	yes
8534	0	0	2	*	*	gi|322700113|gb|EFY91870.1|,gi|322692531|gb|EFY84435.1|	no	no	yes
8535	0	0	2	*	*	gi|322700077|gb|EFY91834.1|,gi|322694296|gb|EFY86129.1|	no	no	yes
8536	0	0	2	*	*	gi|322699997|gb|EFY91755.1|,gi|322693104|gb|EFY84977.1|	no	no	yes
8537	0	0	2	*	*	gi|322699894|gb|EFY91652.1|,gi|322697073|gb|EFY88857.1|	no	no	yes
8538	0	0	2	*	*	gi|322699860|gb|EFY91618.1|,gi|322692900|gb|EFY84784.1|	no	no	yes
8539	0	0	2	*	*	gi|322699327|gb|EFY91089.1|,gi|322698964|gb|EFY90730.1|	no	no	yes
8540	0	0	2	*	*	gi|322698962|gb|EFY90728.1|,gi|322698961|gb|EFY90727.1|	no	no	yes
8541	0	0	2	*	*	gi|322698950|gb|EFY90716.1|,gi|322698923|gb|EFY90689.1|	no	no	yes
8542	0	0	2	*	*	gi|322698931|gb|EFY90697.1|,gi|322692307|gb|EFY84231.1|	no	no	yes
8543	0	0	2	*	*	gi|322698929|gb|EFY90695.1|,gi|322692305|gb|EFY84229.1|	no	no	yes
8544	0	0	2	*	*	gi|322698927|gb|EFY90693.1|,gi|322696226|gb|EFY88021.1|	no	no	yes
8545	0	0	2	*	*	gi|322698902|gb|EFY90668.1|,gi|322692479|gb|EFY84387.1|	no	no	yes
8546	0	0	2	*	*	gi|322698891|gb|EFY90657.1|,gi|322694436|gb|EFY86266.1|	no	no	yes
8547	0	0	2	*	*	gi|322698887|gb|EFY90653.1|,gi|322694439|gb|EFY86269.1|	no	no	yes
8548	0	0	2	*	*	gi|322698882|gb|EFY90648.1|,gi|322697220|gb|EFY89002.1|	no	no	yes
8549	0	0	2	*	*	gi|322698876|gb|EFY90642.1|,gi|322693355|gb|EFY85218.1|	no	no	yes
8550	0	0	2	*	*	gi|322698775|gb|EFY90542.1|,gi|322693025|gb|EFY84902.1|	no	no	yes
8551	0	0	2	*	*	gi|322698246|gb|EFY90018.1|,gi|322693656|gb|EFY85509.1|	no	no	yes
8552	0	0	2	*	*	gi|322697525|gb|EFY89304.1|,gi|322693089|gb|EFY84963.1|	no	no	yes
8553	0	0	2	*	*	gi|322697264|gb|EFY89046.1|,gi|322697257|gb|EFY89039.1|	no	no	yes
8554	0	0	2	*	*	gi|322697100|gb|EFY88884.1|,gi|322697098|gb|EFY88882.1|	no	no	yes
8555	0	0	2	*	*	gi|322696977|gb|EFY88762.1|,gi|322693071|gb|EFY84946.1|	no	no	yes
8556	0	0	2	*	*	gi|322696487|gb|EFY88278.1|,gi|322694879|gb|EFY86698.1|	no	no	yes
8557	0	0	2	*	*	gi|322694972|gb|EFY86789.1|,gi|322693107|gb|EFY84980.1|	no	no	yes
8558	0	0	2	*	*	gi|322693917|gb|EFY85762.1|,gi|322692220|gb|EFY84160.1|	no	no	yes
8559	0	0	2	*	*	gi|322693916|gb|EFY85761.1|,gi|322692219|gb|EFY84159.1|	no	no	yes
8560	0	0	2	*	*	gi|322693641|gb|EFY85494.1|,gi|322693117|gb|EFY84990.1|	no	no	yes
8561	0	0	2	*	*	gi|322693382|gb|EFY85244.1|,gi|322693209|gb|EFY85078.1|	no	no	yes
8562	0	0	2	*	*	gi|322693233|gb|EFY85101.1|,gi|322693095|gb|EFY84969.1|	no	no	yes
8563	0	0	2	*	*	gi|322693154|gb|EFY85026.1|,gi|322692162|gb|EFY84121.1|	no	no	yes
8564	0	0	2	*	*	gi|322693082|gb|EFY84956.1|,gi|322692595|gb|EFY84495.1|	no	no	yes
8565	0	0	2	*	*	gi|322692923|gb|EFY84806.1|,gi|322692922|gb|EFY84805.1|	no	no	yes
8566	0	0	2	*	*	gi|322692387|gb|EFY84303.1|,gi|322692384|gb|EFY84300.1|	no	no	yes

## Sheet: Expanded_LISTS
Ma69	ARSEF23	CQMa102
MA69_10000	gi|322705358|gb|EFY96944.1|	gi|322696030|gb|EFY87828.1|
MA69_2210	gi|322703286|gb|EFY94897.1|	gi|322693166|gb|EFY85037.1|
MA69_10019	gi|322712645|gb|EFZ04218.1|	gi|322695334|gb|EFY87144.1|
MA69_4956	gi|322704039|gb|EFY95639.1|	gi|322695351|gb|EFY87161.1|
MA69_10032	gi|322704038|gb|EFY95638.1|	gi|322693173|gb|EFY85044.1|
MA69_6628	gi|322703277|gb|EFY94888.1|	gi|322695134|gb|EFY86947.1|
MA69_3990	gi|322703289|gb|EFY94900.1|	gi|322695245|gb|EFY87057.1|
MA69_10038	gi|322711503|gb|EFZ03076.1|	gi|322698895|gb|EFY90661.1|
MA69_10776	gi|322711430|gb|EFZ03003.1|	gi|322699892|gb|EFY91650.1|
MA69_10076	gi|322711438|gb|EFZ03011.1|	gi|322697663|gb|EFY89440.1|
MA69_6644	gi|322711633|gb|EFZ03206.1|	gi|322700733|gb|EFY92486.1|
MA69_5445	gi|322712629|gb|EFZ04202.1|	gi|322695895|gb|EFY87696.1|
MA69_10087	gi|322712806|gb|EFZ04379.1|	gi|322694471|gb|EFY86300.1|
MA69_10946	gi|322703357|gb|EFY94967.1|	gi|322693624|gb|EFY85478.1|
MA69_10190	gi|322702544|gb|EFY94183.1|	gi|322695881|gb|EFY87682.1|
MA69_5960	gi|322703807|gb|EFY95410.1|	gi|322695354|gb|EFY87164.1|
MA69_10218	gi|322703809|gb|EFY95412.1|	gi|322695859|gb|EFY87660.1|
MA69_8581	gi|322711638|gb|EFZ03211.1|	gi|322693049|gb|EFY84925.1|
MA69_10229	gi|322703649|gb|EFY95255.1|	gi|322700804|gb|EFY92557.1|
MA69_7104	gi|322702381|gb|EFY94038.1|	gi|322696285|gb|EFY88079.1|
MA69_10232	gi|322704431|gb|EFY96026.1|	gi|322700073|gb|EFY91830.1|
MA69_8120	gi|322702813|gb|EFY94437.1|	gi|322700679|gb|EFY92432.1|
MA69_10251	gi|322704648|gb|EFY96241.1|	gi|322694424|gb|EFY86254.1|
MA69_1854	gi|322705097|gb|EFY96685.1|	gi|322692884|gb|EFY84768.1|
MA69_10289	gi|322706209|gb|EFY97790.1|	gi|322701598|gb|EFY93347.1|
MA69_9598	gi|322704665|gb|EFY96258.1|	gi|322695524|gb|EFY87330.1|
MA69_10290	gi|322705302|gb|EFY96889.1|	gi|322692386|gb|EFY84302.1|
MA69_10695	gi|322712295|gb|EFZ03868.1|	gi|322700129|gb|EFY91886.1|
MA69_10330	gi|322710553|gb|EFZ02127.1|	gi|322699291|gb|EFY91054.1|
MA69_8236	gi|322710547|gb|EFZ02121.1|	gi|322695876|gb|EFY87677.1|
MA69_2091	gi|322702944|gb|EFY94563.1|	gi|322700451|gb|EFY92206.1|
MA69_10367	gi|322705294|gb|EFY96881.1|	gi|322694891|gb|EFY86709.1|
MA69_1704	gi|322702766|gb|EFY94392.1|	gi|322693792|gb|EFY85640.1|
MA69_10392	gi|322704850|gb|EFY96441.1|	gi|322693099|gb|EFY84973.1|
MA69_9903	gi|322705349|gb|EFY96935.1|	gi|322696471|gb|EFY88263.1|
MA69_10396	gi|322708194|gb|EFY99771.1|	gi|322693081|gb|EFY84955.1|
MA69_9963	gi|322704856|gb|EFY96447.1|	gi|322694589|gb|EFY86415.1|
MA69_10414	gi|322709881|gb|EFZ01456.1|	gi|322693078|gb|EFY84952.1|
MA69_9572	gi|322702671|gb|EFY94302.1|	gi|322693493|gb|EFY85351.1|
MA69_10454	gi|322706213|gb|EFY97794.1|	gi|322698880|gb|EFY90646.1|
MA69_11328	gi|322703666|gb|EFY95271.1|	gi|322693007|gb|EFY84885.1|
MA69_10461	gi|322704701|gb|EFY96293.1|	gi|322700328|gb|EFY92084.1|
MA69_9925	gi|322703986|gb|EFY95586.1|	gi|322698906|gb|EFY90672.1|
MA69_10468	gi|322710207|gb|EFZ01782.1|	gi|322693219|gb|EFY85087.1|
MA69_6553	gi|322705458|gb|EFY97044.1|	gi|322701015|gb|EFY92766.1|
MA69_10493	gi|322703629|gb|EFY95235.1|	gi|322700895|gb|EFY92647.1|
MA69_9878	gi|322707474|gb|EFY99052.1|	gi|322697147|gb|EFY88930.1|
MA69_10528	gi|322703628|gb|EFY95234.1|	gi|322698890|gb|EFY90656.1|
MA69_9970	gi|322711786|gb|EFZ03359.1|	gi|322698899|gb|EFY90665.1|
MA69_10539	gi|322703625|gb|EFY95231.1|	gi|322694089|gb|EFY85928.1|
MA69_2508	gi|322712754|gb|EFZ04327.1|	gi|322700844|gb|EFY92596.1|
MA69_10569	gi|322703616|gb|EFY95222.1|	gi|322694626|gb|EFY86451.1|
MA69_11141	gi|322703818|gb|EFY95421.1|	gi|322696985|gb|EFY88770.1|
MA69_10570	gi|322709094|gb|EFZ00670.1|	gi|322697068|gb|EFY88852.1|
MA69_11142	gi|322711775|gb|EFZ03348.1|	gi|322698909|gb|EFY90675.1|
MA69_10572	gi|322706845|gb|EFY98425.1|	gi|322698910|gb|EFY90676.1|
MA69_11144	gi|322703540|gb|EFY95147.1|	gi|322698658|gb|EFY90426.1|
MA69_10573	gi|322702755|gb|EFY94381.1|	gi|322698918|gb|EFY90684.1|
MA69_10845	gi|322712042|gb|EFZ03615.1|	gi|322698879|gb|EFY90645.1|
MA69_10576	gi|322712431|gb|EFZ04004.1|	gi|322698878|gb|EFY90644.1|
MA69_9760	gi|322703533|gb|EFY95140.1|	gi|322695228|gb|EFY87040.1|
MA69_10584	gi|322703529|gb|EFY95136.1|	gi|322693244|gb|EFY85111.1|
MA69_6838	gi|322702371|gb|EFY94031.1|	gi|322699904|gb|EFY91662.1|
MA69_10585	gi|322706191|gb|EFY97772.1|	gi|322697352|gb|EFY89133.1|
MA69_11193	gi|322710539|gb|EFZ02113.1|	gi|322699905|gb|EFY91663.1|
MA69_10586	gi|322702701|gb|EFY94330.1|	gi|322697351|gb|EFY89132.1|
MA69_5963	gi|322702700|gb|EFY94329.1|	gi|322698925|gb|EFY90691.1|
MA69_10589	gi|322702907|gb|EFY94527.1|	gi|322698949|gb|EFY90715.1|
MA69_10745	gi|322702287|gb|EFY93974.1|	gi|322698948|gb|EFY90714.1|
MA69_10658	gi|322702390|gb|EFY94045.1|	gi|322698773|gb|EFY90540.1|
MA69_6333	gi|322706330|gb|EFY97911.1|	gi|322698921|gb|EFY90687.1|
MA69_10667	gi|322711739|gb|EFZ03312.1|	gi|322698952|gb|EFY90718.1|
MA69_8571	gi|322704266|gb|EFY95863.1|	gi|322698953|gb|EFY90719.1|
MA69_10669	gi|322702303|gb|EFY93982.1|	gi|322701113|gb|EFY92864.1|
MA69_8217	gi|322712298|gb|EFZ03871.1|	gi|322695250|gb|EFY87061.1|
MA69_10671	gi|322712745|gb|EFZ04318.1|	gi|322701172|gb|EFY92923.1|
MA69_8243	gi|322702265|gb|EFY93966.1|	gi|322702108|gb|EFY93856.1|
MA69_10678	gi|322703827|gb|EFY95430.1|	gi|322701213|gb|EFY92964.1|
MA69_6384	gi|322702632|gb|EFY94265.1|	gi|322700399|gb|EFY92154.1|
MA69_10680	gi|322703830|gb|EFY95433.1|	gi|322694703|gb|EFY86526.1|
MA69_3638	gi|322702312|gb|EFY93987.1|	gi|322701902|gb|EFY93650.1|
MA69_10723	gi|322712761|gb|EFZ04334.1|	gi|322698377|gb|EFY90148.1|
MA69_10848	gi|322702441|gb|EFY94089.1|	gi|322700442|gb|EFY92197.1|
MA69_10736	gi|322702738|gb|EFY94365.1|	gi|322694126|gb|EFY85964.1|
MA69_3269	gi|322712223|gb|EFZ03796.1|	gi|322693019|gb|EFY84897.1|
MA69_10747	gi|322702739|gb|EFY94366.1|	gi|322700471|gb|EFY92226.1|
MA69_10843	gi|322712224|gb|EFZ03797.1|	gi|322702063|gb|EFY93811.1|
MA69_10754	gi|322703804|gb|EFY95407.1|	gi|322694079|gb|EFY85919.1|
MA69_11066	gi|322710455|gb|EFZ02030.1|	gi|322699945|gb|EFY91703.1|
MA69_10755	gi|322703817|gb|EFY95420.1|	gi|322697402|gb|EFY89182.1|
MA69_6690	gi|322702761|gb|EFY94387.1|	gi|322693456|gb|EFY85315.1|
MA69_11047	gi|322702745|gb|EFY94372.1|	gi|322692751|gb|EFY84642.1|
MA69_10782	gi|322712231|gb|EFZ03804.1|	gi|322692542|gb|EFY84445.1|
MA69_10784	gi|322702453|gb|EFY94100.1|	gi|322692541|gb|EFY84444.1|
MA69_11330	gi|322712235|gb|EFZ03808.1|	gi|322692344|gb|EFY84264.1|
MA69_10787	gi|322707846|gb|EFY99424.1|	gi|322699935|gb|EFY91693.1|
MA69_10788	gi|322710362|gb|EFZ01937.1|	gi|322694358|gb|EFY86190.1|
MA69_11113	gi|322710499|gb|EFZ02073.1|	gi|322697693|gb|EFY89470.1|
MA69_10794	gi|322711699|gb|EFZ03272.1|	gi|322694207|gb|EFY86043.1|
MA69_9498	gi|322707843|gb|EFY99421.1|	gi|322696333|gb|EFY88127.1|
MA69_10795	gi|322707842|gb|EFY99420.1|	gi|322697308|gb|EFY89089.1|
MA69_3180	gi|322712266|gb|EFZ03839.1|	gi|322697151|gb|EFY88934.1|
MA69_10820	gi|322707825|gb|EFY99403.1|	gi|322697309|gb|EFY89090.1|
MA69_10822	gi|322709082|gb|EFZ00659.1|	gi|322697221|gb|EFY89003.1|
MA69_10821	gi|322710116|gb|EFZ01691.1|	gi|322698056|gb|EFY89829.1|
MA69_9942	gi|322702881|gb|EFY94502.1|	gi|322695307|gb|EFY87117.1|
MA69_10827	gi|322712523|gb|EFZ04096.1|	gi|322696341|gb|EFY88135.1|
MA69_2954	gi|322703050|gb|EFY94666.1|	gi|322700412|gb|EFY92167.1|
MA69_10828	gi|322712783|gb|EFZ04356.1|	gi|322694992|gb|EFY86808.1|
MA69_308	gi|322702817|gb|EFY94441.1|	gi|322697362|gb|EFY89142.1|
MA69_10859	gi|322712532|gb|EFZ04105.1|	gi|322692774|gb|EFY84664.1|
MA69_6370	gi|322709392|gb|EFZ00968.1|	gi|322693496|gb|EFY85354.1|
MA69_10864	gi|322707928|gb|EFY99506.1|	gi|322698563|gb|EFY90332.1|
MA69_4160	gi|322712547|gb|EFZ04120.1|	gi|322693613|gb|EFY85467.1|
MA69_10868	gi|322708358|gb|EFY99935.1|	gi|322698616|gb|EFY90385.1|
MA69_11347	gi|322710130|gb|EFZ01705.1|	gi|322699704|gb|EFY91463.1|
MA69_10872	gi|322706141|gb|EFY97723.1|	gi|322698645|gb|EFY90414.1|
MA69_5656	gi|322712615|gb|EFZ04188.1|	gi|322695154|gb|EFY86967.1|
MA69_10881	gi|322712965|gb|EFZ04538.1|	gi|322701246|gb|EFY92996.1|
MA69_4199	gi|322712616|gb|EFZ04189.1|	gi|322697082|gb|EFY88866.1|
MA69_10902	gi|322712966|gb|EFZ04539.1|	gi|322692265|gb|EFY84196.1|
MA69_11281	gi|322712209|gb|EFZ03782.1|	gi|322692266|gb|EFY84197.1|
MA69_10910	gi|322709067|gb|EFZ00644.1|	gi|322696357|gb|EFY88150.1|
MA69_2586	gi|322712214|gb|EFZ03787.1|	gi|322694023|gb|EFY85864.1|
MA69_10912	gi|322702938|gb|EFY94557.1|	gi|322701842|gb|EFY93590.1|
MA69_2075	gi|322705756|gb|EFY97340.1|	gi|322700418|gb|EFY92173.1|
MA69_10913	gi|322709174|gb|EFZ00750.1|	gi|322692437|gb|EFY84348.1|
MA69_6401	gi|322703848|gb|EFY95450.1|	gi|322694114|gb|EFY85952.1|
MA69_10917	gi|322703847|gb|EFY95449.1|	gi|322693054|gb|EFY84930.1|
MA69_9723	gi|322706432|gb|EFY98012.1|	gi|322697432|gb|EFY89212.1|
MA69_10928	gi|338819517|sp|E9EM69.1|SHO1_METAR	gi|322700001|gb|EFY91758.1|
MA69_10940	gi|322712924|gb|EFZ04497.1|	gi|322693549|gb|EFY85405.1|
MA69_9361	gi|322712880|gb|EFZ04453.1|	gi|322693743|gb|EFY85593.1|
MA69_10944	gi|322704137|gb|EFY95735.1|	gi|322696548|gb|EFY88338.1|
MA69_11311	gi|322711405|gb|EFZ02978.1|	gi|322693181|gb|EFY85051.1|
MA69_10951	gi|322704435|gb|EFY96030.1|	gi|322693548|gb|EFY85404.1|
MA69_1788	gi|322712765|gb|EFZ04338.1|	gi|322698839|gb|EFY90606.1|
MA69_10953	gi|322709105|gb|EFZ00681.1|	gi|322698050|gb|EFY89823.1|
MA69_11276	gi|322709600|gb|EFZ01176.1|	gi|322698858|gb|EFY90625.1|
MA69_10966	gi|322704184|gb|EFY95782.1|	gi|322693411|gb|EFY85272.1|
MA69_10969	gi|322704177|gb|EFY95775.1|	gi|322699538|gb|EFY91299.1|
MA69_6205	gi|322705143|gb|EFY96731.1|	gi|322693039|gb|EFY84915.1|
MA69_10973	gi|322705189|gb|EFY96777.1|	gi|322699427|gb|EFY91189.1|
MA69_2535	gi|322712250|gb|EFZ03823.1|	gi|322699517|gb|EFY91278.1|
MA69_10976	gi|322709972|gb|EFZ01547.1|	gi|322699520|gb|EFY91281.1|
MA69_10982	gi|322709953|gb|EFZ01528.1|	gi|322699516|gb|EFY91277.1|
MA69_8562	gi|322712228|gb|EFZ03801.1|	gi|322699518|gb|EFY91279.1|
MA69_10984	gi|322712723|gb|EFZ04296.1|	gi|322699519|gb|EFY91280.1|
MA69_1701	gi|322702440|gb|EFY94088.1|	gi|322694434|gb|EFY86264.1|
MA69_10989	gi|322709825|gb|EFZ01400.1|	gi|322699502|gb|EFY91263.1|
MA69_4960	gi|322709715|gb|EFZ01290.1|	gi|322693073|gb|EFY84948.1|
MA69_10993	gi|322703285|gb|EFY94896.1|	gi|322699470|gb|EFY91231.1|
MA69_8575	gi|322704942|gb|EFY96532.1|	gi|322699850|gb|EFY91609.1|
MA69_10998	gi|322704711|gb|EFY96303.1|	gi|322699448|gb|EFY91209.1|
MA69_7387	gi|322702902|gb|EFY94522.1|	gi|322696691|gb|EFY88480.1|
MA69_11001	gi|322706459|gb|EFY98039.1|	gi|322699437|gb|EFY91198.1|
MA69_6261	gi|322705416|gb|EFY97002.1|	gi|322701762|gb|EFY93510.1|
MA69_11008	gi|322711165|gb|EFZ02739.1|	gi|322700514|gb|EFY92268.1|
MA69_11010	gi|322704755|gb|EFY96347.1|	gi|322701950|gb|EFY93698.1|
MA69_9392	gi|322702608|gb|EFY94243.1|	gi|322693110|gb|EFY84983.1|
MA69_11015	gi|322704770|gb|EFY96362.1|	gi|322697764|gb|EFY89540.1|
MA69_4690	gi|322703537|gb|EFY95144.1|	gi|322695274|gb|EFY87085.1|
MA69_11021	gi|322703462|gb|EFY95071.1|	gi|322701368|gb|EFY93118.1|
MA69_6498	gi|322712300|gb|EFZ03873.1|	gi|322695257|gb|EFY87068.1|
MA69_11032	gi|322703573|gb|EFY95180.1|	gi|322701423|gb|EFY93173.1|
MA69_11579	gi|322708404|gb|EFY99981.1|	gi|322697864|gb|EFY89639.1|
MA69_11035	gi|322703578|gb|EFY95185.1|	gi|322694039|gb|EFY85880.1|
MA69_3992	gi|322712947|gb|EFZ04520.1|	gi|322696504|gb|EFY88295.1|
MA69_11036	gi|322703587|gb|EFY95194.1|	gi|322700825|gb|EFY92577.1|
MA69_2998	gi|322712245|gb|EFZ03818.1|	gi|322694897|gb|EFY86715.1|
MA69_11039	gi|322710387|gb|EFZ01962.1|	gi|322699927|gb|EFY91685.1|
MA69_5427	gi|322702625|gb|EFY94259.1|	gi|322699016|gb|EFY90781.1|
MA69_11040	gi|322702419|gb|EFY94070.1|	gi|322694920|gb|EFY86738.1|
MA69_11203	gi|322710610|gb|EFZ02184.1|	gi|322697250|gb|EFY89032.1|
MA69_11048	gi|322702367|gb|EFY94028.1|	gi|322699975|gb|EFY91733.1|
MA69_6303	gi|322706327|gb|EFY97908.1|	gi|322698158|gb|EFY89931.1|
MA69_11050	gi|322710709|gb|EFZ02283.1|	gi|322695756|gb|EFY87559.1|
MA69_9571	gi|322702733|gb|EFY94360.1|	gi|322696550|gb|EFY88340.1|
MA69_11051	gi|322710681|gb|EFZ02255.1|	gi|322696313|gb|EFY88107.1|
MA69_6536	gi|322710039|gb|EFZ01614.1|	gi|322701975|gb|EFY93723.1|
MA69_11052	gi|322710863|gb|EFZ02437.1|	gi|322698886|gb|EFY90652.1|
MA69_3381	gi|322706216|gb|EFY97797.1|	gi|322700736|gb|EFY92489.1|
MA69_11053	gi|322709152|gb|EFZ00728.1|	gi|322696554|gb|EFY88344.1|
MA69_3382	gi|322710883|gb|EFZ02457.1|	gi|322693204|gb|EFY85073.1|
MA69_11056	gi|322703327|gb|EFY94938.1|	gi|322695462|gb|EFY87270.1|
MA69_11413	gi|322710884|gb|EFZ02458.1|	gi|322694276|gb|EFY86110.1|
MA69_11061	gi|322710456|gb|EFZ02031.1|	gi|322695715|gb|EFY87519.1|
MA69_11340	gi|322712380|gb|EFZ03953.1|	gi|322698389|gb|EFY90159.1|
MA69_11063	gi|322712324|gb|EFZ03897.1|	gi|322696301|gb|EFY88095.1|
MA69_6706	gi|322712317|gb|EFZ03890.1|	gi|322696213|gb|EFY88009.1|
MA69_11067	gi|322703395|gb|EFY95005.1|	gi|322696158|gb|EFY87954.1|
MA69_11150	gi|322705199|gb|EFY96787.1|	gi|322693797|gb|EFY85645.1|
MA69_11068	gi|322709572|gb|EFZ01148.1|	gi|322697591|gb|EFY89369.1|
MA69_11134	gi|322711240|gb|EFZ02814.1|	gi|322701903|gb|EFY93651.1|
MA69_11074	gi|322703815|gb|EFY95418.1|	gi|322692941|gb|EFY84823.1|
MA69_11540	gi|322705222|gb|EFY96809.1|	gi|322694086|gb|EFY85925.1|
MA69_11076	gi|322705209|gb|EFY96796.1|	gi|322696082|gb|EFY87880.1|
MA69_11123	gi|322709393|gb|EFZ00969.1|	gi|322699323|gb|EFY91086.1|
MA69_11080	gi|322704063|gb|EFY95662.1|	gi|322692784|gb|EFY84673.1|
MA69_7391	gi|322712315|gb|EFZ03888.1|	gi|322697055|gb|EFY88839.1|
MA69_11082	gi|322707972|gb|EFY99549.1|	gi|322696411|gb|EFY88204.1|
MA69_7016	gi|322712386|gb|EFZ03959.1|	gi|322694630|gb|EFY86455.1|
MA69_11087	gi|322708453|gb|EFZ00031.1|	gi|322696646|gb|EFY88435.1|
MA69_3198	gi|322708445|gb|EFZ00023.1|	gi|322697209|gb|EFY88991.1|
MA69_11097	gi|322706420|gb|EFY98000.1|	gi|322698265|gb|EFY90037.1|
MA69_5245	gi|322704488|gb|EFY96082.1|	gi|322696668|gb|EFY88457.1|
MA69_11098	gi|322706193|gb|EFY97774.1|	gi|322696042|gb|EFY87840.1|
MA69_11369	gi|322703774|gb|EFY95378.1|	gi|322701722|gb|EFY93471.1|
MA69_11107	gi|322704276|gb|EFY95873.1|	gi|322700084|gb|EFY91841.1|
MA69_938	gi|322703794|gb|EFY95398.1|	gi|322700981|gb|EFY92733.1|
MA69_11112	gi|322703344|gb|EFY94954.1|	gi|322695265|gb|EFY87076.1|
MA69_7034	gi|322705048|gb|EFY96637.1|	gi|322700929|gb|EFY92681.1|
MA69_11114	gi|322702436|gb|EFY94085.1|	gi|322696235|gb|EFY88030.1|
MA69_43	gi|322709644|gb|EFZ01220.1|	gi|322700905|gb|EFY92657.1|
MA69_11136	gi|322712270|gb|EFZ03843.1|	gi|322701266|gb|EFY93016.1|
MA69_4138	gi|322705080|gb|EFY96669.1|	gi|322700867|gb|EFY92619.1|
MA69_11137	gi|322704027|gb|EFY95627.1|	gi|322696749|gb|EFY88537.1|
MA69_6901	gi|322705091|gb|EFY96680.1|	gi|322695088|gb|EFY86902.1|
MA69_11146	gi|322703323|gb|EFY94934.1|	gi|322692934|gb|EFY84816.1|
MA69_6371	gi|322703325|gb|EFY94936.1|	gi|322693116|gb|EFY84989.1|
MA69_11151	gi|322703322|gb|EFY94933.1|	gi|322693163|gb|EFY85034.1|
MA69_2768	gi|322708256|gb|EFY99833.1|	gi|322700098|gb|EFY91855.1|
MA69_11165	gi|322705448|gb|EFY97034.1|	gi|322700173|gb|EFY91929.1|
MA69_9928	gi|322706202|gb|EFY97783.1|	gi|322698219|gb|EFY89991.1|
MA69_11170	gi|322706238|gb|EFY97819.1|	gi|322696718|gb|EFY88506.1|
MA69_11173	gi|322703331|gb|EFY94942.1|	gi|322694487|gb|EFY86315.1|
MA69_4595	gi|322706241|gb|EFY97822.1|	gi|322701597|gb|EFY93346.1|
MA69_11186	gi|322705910|gb|EFY97493.1|	gi|322694505|gb|EFY86333.1|
MA69_8412	gi|322711725|gb|EFZ03298.1|	gi|322697685|gb|EFY89462.1|
MA69_11187	gi|322711299|gb|EFZ02873.1|	gi|322694511|gb|EFY86339.1|
MA69_9550	gi|322706278|gb|EFY97859.1|	gi|322693662|gb|EFY85515.1|
MA69_11194	gi|322706416|gb|EFY97997.1|	gi|322700199|gb|EFY91955.1|
MA69_11455	gi|322706318|gb|EFY97899.1|	gi|322700197|gb|EFY91953.1|
MA69_11199	gi|322711754|gb|EFZ03327.1|	gi|322692610|gb|EFY84509.1|
MA69_8072	gi|322702715|gb|EFY94343.1|	gi|322692518|gb|EFY84423.1|
MA69_7580	gi|322703459|gb|EFY95068.1|	gi|322694715|gb|EFY86537.1|
MA69_11207	gi|322707606|gb|EFY99184.1|	gi|322693348|gb|EFY85211.1|
MA69_3385	gi|322707577|gb|EFY99155.1|	gi|322693191|gb|EFY85061.1|
MA69_11208	gi|322706163|gb|EFY97745.1|	gi|322694713|gb|EFY86535.1|
MA69_3386	gi|322707512|gb|EFY99090.1|	gi|322701642|gb|EFY93391.1|
MA69_11210	gi|322712276|gb|EFZ03849.1|	gi|322700154|gb|EFY91911.1|
MA69_3226	gi|322707497|gb|EFY99075.1|	gi|322695956|gb|EFY87756.1|
MA69_11213	gi|322707519|gb|EFY99097.1|	gi|322692359|gb|EFY84278.1|
MA69_5537	gi|322707492|gb|EFY99070.1|	gi|322695181|gb|EFY86994.1|
MA69_11216	gi|322702736|gb|EFY94363.1|	gi|322694472|gb|EFY86301.1|
MA69_11218	gi|322707480|gb|EFY99058.1|	gi|322695156|gb|EFY86969.1|
MA69_11217	gi|322708081|gb|EFY99658.1|	gi|322697806|gb|EFY89582.1|
MA69_11219	gi|322707475|gb|EFY99053.1|	gi|322695146|gb|EFY86959.1|
MA69_6378	gi|322705370|gb|EFY96956.1|	gi|322693240|gb|EFY85108.1|
MA69_11221	gi|322709207|gb|EFZ00783.1|	gi|322696885|gb|EFY88671.1|
MA69_8645	gi|322706714|gb|EFY98294.1|	gi|322701935|gb|EFY93683.1|
MA69_4234	gi|322711467|gb|EFZ03040.1|	gi|322696873|gb|EFY88659.1|
MA69_11227	gi|322706383|gb|EFY97964.1|	gi|322694083|gb|EFY85922.1|
MA69_11363	gi|322709155|gb|EFZ00731.1|	gi|322695059|gb|EFY86874.1|
MA69_11237	gi|322706711|gb|EFY98291.1|	gi|322697595|gb|EFY89373.1|
MA69_4832	gi|322705109|gb|EFY96697.1|	gi|322695981|gb|EFY87780.1|
MA69_11240	gi|322712949|gb|EFZ04522.1|	gi|322702001|gb|EFY93749.1|
MA69_11392	gi|322706538|gb|EFY98118.1|	gi|322697502|gb|EFY89281.1|
MA69_11244	gi|322706507|gb|EFY98087.1|	gi|322701516|gb|EFY93265.1|
MA69_1377	gi|322703765|gb|EFY95369.1|	gi|322697499|gb|EFY89278.1|
MA69_11246	gi|322706482|gb|EFY98062.1|	gi|322698884|gb|EFY90650.1|
MA69_11247	gi|322712304|gb|EFZ03877.1|	gi|322696865|gb|EFY88651.1|
MA69_1124	gi|322702998|gb|EFY94615.1|	gi|322696244|gb|EFY88039.1|
MA69_3088	gi|322702633|gb|EFY94266.1|	gi|322697481|gb|EFY89260.1|
MA69_11253	gi|322703068|gb|EFY94683.1|	gi|322699862|gb|EFY91620.1|
MA69_11378	gi|322702321|gb|EFY93993.1|	gi|322698226|gb|EFY89998.1|
MA69_11366	gi|322711904|gb|EFZ03477.1|	gi|322695207|gb|EFY87019.1|
MA69_11264	gi|322705338|gb|EFY96925.1|	gi|322699845|gb|EFY91604.1|
MA69_8372	gi|322708460|gb|EFZ00038.1|	gi|322694958|gb|EFY86775.1|
MA69_11280	gi|322706348|gb|EFY97929.1|	gi|322695267|gb|EFY87078.1|
MA69_11626	gi|322712714|gb|EFZ04287.1|	gi|322695533|gb|EFY87339.1|
MA69_11293	gi|322706379|gb|EFY97960.1|	gi|322700852|gb|EFY92604.1|
MA69_11295	gi|322710443|gb|EFZ02018.1|	gi|322700082|gb|EFY91839.1|
MA69_11296	gi|322702443|gb|EFY94091.1|	gi|322700083|gb|EFY91840.1|
MA69_11388	gi|322706397|gb|EFY97978.1|	gi|322693623|gb|EFY85477.1|
MA69_11303	gi|322712440|gb|EFZ04013.1|	gi|322695266|gb|EFY87077.1|
MA69_9946	gi|322708031|gb|EFY99608.1|	gi|322700103|gb|EFY91860.1|
MA69_11307	gi|322704445|gb|EFY96040.1|	gi|322697829|gb|EFY89604.1|
MA69_11406	gi|322702977|gb|EFY94595.1|	gi|322695261|gb|EFY87072.1|
MA69_11310	gi|322702981|gb|EFY94599.1|	gi|322699705|gb|EFY91464.1|
MA69_11370	gi|322709030|gb|EFZ00607.1|	gi|322692554|gb|EFY84456.1|
MA69_11315	gi|322712294|gb|EFZ03867.1|	gi|322698943|gb|EFY90709.1|
MA69_4942	gi|322703904|gb|EFY95505.1|	gi|322692788|gb|EFY84677.1|
MA69_11321	gi|322709008|gb|EFZ00585.1|	gi|322699353|gb|EFY91115.1|
MA69_6578	gi|322705793|gb|EFY97376.1|	gi|322702206|gb|EFY93954.1|
MA69_11379	gi|322702439|gb|EFY94087.1|	gi|322692760|gb|EFY84651.1|
MA69_11322	gi|322705794|gb|EFY97377.1|	gi|322694820|gb|EFY86640.1|
MA69_11358	gi|322706616|gb|EFY98196.1|	gi|322698901|gb|EFY90667.1|
MA69_11324	gi|322705902|gb|EFY97485.1|	gi|322698903|gb|EFY90669.1|
MA69_11357	gi|322702320|gb|EFY93992.1|	gi|322698939|gb|EFY90705.1|
MA69_11326	gi|322704429|gb|EFY96024.1|	gi|322697388|gb|EFY89168.1|
MA69_6377	gi|322702811|gb|EFY94435.1|	gi|322697957|gb|EFY89731.1|
MA69_1132	gi|322705907|gb|EFY97490.1|	gi|322701570|gb|EFY93319.1|
MA69_8542	gi|322703980|gb|EFY95581.1|	gi|322692317|gb|EFY84240.1|
MA69_3853	gi|322702445|gb|EFY94093.1|	gi|322699847|gb|EFY91606.1|
MA69_11342	gi|322703956|gb|EFY95557.1|	gi|322692672|gb|EFY84567.1|
MA69_7040	gi|322703336|gb|EFY94947.1|	gi|322693577|gb|EFY85432.1|
MA69_11344	gi|322703945|gb|EFY95546.1|	gi|322695822|gb|EFY87624.1|
MA69_11356	gi|322702864|gb|EFY94486.1|	gi|322697183|gb|EFY88966.1|
MA69_1135	gi|322703924|gb|EFY95525.1|	gi|322693897|gb|EFY85742.1|
MA69_2678	gi|322711500|gb|EFZ03073.1|	gi|322692979|gb|EFY84859.1|
MA69_3105	gi|322705201|gb|EFY96789.1|	gi|322695847|gb|EFY87649.1|
MA69_11371	gi|322708522|gb|EFZ00099.1|	gi|322699232|gb|EFY90995.1|
MA69_6576	gi|322710032|gb|EFZ01607.1|	gi|322697261|gb|EFY89043.1|
MA69_11383	gi|334351138|sp|E9ES90.1|STS1_METAR	gi|322693183|gb|EFY85053.1|
MA69_11393	gi|322709608|gb|EFZ01184.1|	gi|322702150|gb|EFY93898.1|
MA69_11415	gi|322711460|gb|EFZ03033.1|	gi|322695420|gb|EFY87228.1|
MA69_11633	gi|322705398|gb|EFY96984.1|	gi|322702078|gb|EFY93826.1|
MA69_11476	gi|322706105|gb|EFY97687.1|	gi|322692141|gb|EFY84113.1|
MA69_11486	gi|322712146|gb|EFZ03719.1|	gi|322693432|gb|EFY85292.1|
MA69_11488	gi|322712427|gb|EFZ04000.1|	gi|322700233|gb|EFY91989.1|
MA69_11554	gi|322711745|gb|EFZ03318.1|	gi|322701647|gb|EFY93396.1|
MA69_11555	gi|322708269|gb|EFY99846.1|	gi|322696591|gb|EFY88381.1|
MA69_11557	gi|322703465|gb|EFY95074.1|	gi|322700237|gb|EFY91993.1|
MA69_11573	gi|322712712|gb|EFZ04285.1|	gi|322697201|gb|EFY88983.1|
MA69_11578	gi|341958590|sp|E9ETL5.1|DAPB_METAR	gi|322698396|gb|EFY90166.1|
MA69_11628	gi|322709192|gb|EFZ00768.1|	gi|322694112|gb|EFY85951.1|
MA69_845	gi|322712724|gb|EFZ04297.1|	gi|322698971|gb|EFY90736.1|
MA69_1168	gi|322712728|gb|EFZ04301.1|	gi|322697757|gb|EFY89533.1|
MA69_5395	gi|322705350|gb|EFY96936.1|	gi|322693885|gb|EFY85730.1|
MA69_11705	gi|322703188|gb|EFY94801.1|	gi|322695971|gb|EFY87770.1|
MA69_11707	gi|322711468|gb|EFZ03041.1|	gi|322694573|gb|EFY86399.1|
MA69_1245	gi|322704941|gb|EFY96531.1|	gi|322699236|gb|EFY90999.1|
MA69_1858	gi|322706424|gb|EFY98004.1|	gi|322694555|gb|EFY86382.1|
MA69_1260	gi|322705665|gb|EFY97249.1|	gi|322699220|gb|EFY90983.1|
MA69_8943	gi|322710320|gb|EFZ01895.1|	gi|322692649|gb|EFY84546.1|
MA69_1284	gi|322705682|gb|EFY97266.1|	gi|322697634|gb|EFY89412.1|
MA69_8422	gi|322706421|gb|EFY98001.1|	gi|322692397|gb|EFY84312.1|
MA69_6807	gi|322712301|gb|EFZ03874.1|	gi|322697668|gb|EFY89445.1|
MA69_1288	gi|322712635|gb|EFZ04208.1|	gi|322699371|gb|EFY91133.1|
MA69_614	gi|322705975|gb|EFY97557.1|	gi|322693352|gb|EFY85215.1|
MA69_1292	gi|322708152|gb|EFY99729.1|	gi|322700273|gb|EFY92029.1|
MA69_4086	gi|322702448|gb|EFY94096.1|	gi|322699848|gb|EFY91607.1|
MA69_1420	gi|322709141|gb|EFZ00717.1|	gi|322695216|gb|EFY87028.1|
MA69_8398	gi|322705993|gb|EFY97575.1|	gi|322695649|gb|EFY87454.1|
MA69_1515	gi|322712755|gb|EFZ04328.1|	gi|322692158|gb|EFY84118.1|
MA69_8820	gi|322705951|gb|EFY97534.1|	gi|322692159|gb|EFY84119.1|
MA69_1537	gi|322706217|gb|EFY97798.1|	gi|322699629|gb|EFY91389.1|
MA69_8428	gi|322705356|gb|EFY96942.1|	gi|322699225|gb|EFY90988.1|
MA69_1582	gi|322703229|gb|EFY94841.1|	gi|322692506|gb|EFY84412.1|
MA69_6497	gi|322704218|gb|EFY95816.1|	gi|322699611|gb|EFY91371.1|
MA69_1620	gi|322707334|gb|EFY98913.1|	gi|322697039|gb|EFY88823.1|
MA69_5038	gi|322704823|gb|EFY96414.1|	gi|322692413|gb|EFY84326.1|
MA69_1653	gi|322707067|gb|EFY98646.1|	gi|322694906|gb|EFY86724.1|
MA69_9315	gi|322702464|gb|EFY94110.1|	gi|322692732|gb|EFY84624.1|
MA69_1710	gi|322704505|gb|EFY96099.1|	gi|322698108|gb|EFY89881.1|
MA69_6518	gi|322707038|gb|EFY98617.1|	gi|322694308|gb|EFY86141.1|
MA69_6352	gi|322711469|gb|EFZ03042.1|	gi|322694307|gb|EFY86140.1|
MA69_1991	gi|322707031|gb|EFY98610.1|	gi|322694303|gb|EFY86136.1|
MA69_6601	gi|322705351|gb|EFY96937.1|	gi|322694304|gb|EFY86137.1|
MA69_1	gi|322710498|gb|EFZ02072.1|	gi|322693008|gb|EFY84886.1|
MA69_7009	gi|322711901|gb|EFZ03474.1|	gi|322695562|gb|EFY87368.1|
MA69_2055	gi|322710488|gb|EFZ02062.1|	gi|322694185|gb|EFY86021.1|
MA69_297	gi|322702863|gb|EFY94485.1|	gi|322695263|gb|EFY87074.1|
MA69_2058	gi|322710482|gb|EFZ02056.1|	gi|322697219|gb|EFY89001.1|
MA69_6140	gi|322706212|gb|EFY97793.1|	gi|322698883|gb|EFY90649.1|
MA69_2064	gi|322710479|gb|EFZ02053.1|	gi|322699411|gb|EFY91173.1|
MA69_9929	gi|322703605|gb|EFY95211.1|	gi|322699247|gb|EFY91010.1|
MA69_2092	gi|322704908|gb|EFY96498.1|	gi|322697700|gb|EFY89477.1|
MA69_9372	gi|322703136|gb|EFY94750.1|	gi|322698223|gb|EFY89995.1|
MA69_2095	gi|322704894|gb|EFY96484.1|	gi|322697705|gb|EFY89482.1|
MA69_3996	gi|322703768|gb|EFY95372.1|	gi|322696231|gb|EFY88026.1|
MA69_2104	gi|322709101|gb|EFZ00677.1|	gi|322696286|gb|EFY88080.1|
MA69_8611	gi|322703539|gb|EFY95146.1|	gi|322694463|gb|EFY86292.1|
MA69_2201	gi|322702465|gb|EFY94111.1|	gi|322692560|gb|EFY84462.1|
MA69_8158	gi|322702458|gb|EFY94104.1|	gi|322696234|gb|EFY88029.1|
MA69_2206	gi|322708037|gb|EFY99614.1|	gi|322692561|gb|EFY84463.1|
MA69_354	gi|322711409|gb|EFZ02982.1|	gi|322696239|gb|EFY88034.1|
MA69_2220	gi|322711830|gb|EFZ03403.1|	gi|322694599|gb|EFY86424.1|
MA69_2474	gi|322711424|gb|EFZ02997.1|	gi|322701900|gb|EFY93648.1|
MA69_2260	gi|322705057|gb|EFY96646.1|	gi|322700135|gb|EFY91892.1|
MA69_6944	gi|322709346|gb|EFZ00922.1|	gi|322701568|gb|EFY93317.1|
MA69_2439	gi|322712252|gb|EFZ03825.1|	gi|322699680|gb|EFY91440.1|
MA69_9642	gi|322709176|gb|EFZ00752.1|	gi|322697760|gb|EFY89536.1|
MA69_6723	gi|322709081|gb|EFZ00658.1|	gi|322699691|gb|EFY91451.1|
MA69_2504	gi|322703665|gb|EFY95270.1|	gi|322698233|gb|EFY90005.1|
MA69_9719	gi|322710422|gb|EFZ01997.1|	gi|322698283|gb|EFY90054.1|
MA69_2589	gi|322710229|gb|EFZ01804.1|	gi|322700144|gb|EFY91901.1|
MA69_9951	gi|322710434|gb|EFZ02009.1|	gi|322693529|gb|EFY85386.1|
MA69_2590	gi|322702326|gb|EFY93996.1|	gi|322692584|gb|EFY84484.1|
MA69_7083	gi|322702513|gb|EFY94155.1|	gi|322693530|gb|EFY85387.1|
MA69_2611	gi|322712729|gb|EFZ04302.1|	gi|322695210|gb|EFY87022.1|
MA69_7047	gi|322702913|gb|EFY94533.1|	gi|322692348|gb|EFY84267.1|
MA69_266	gi|322702915|gb|EFY94535.1|	gi|322695260|gb|EFY87071.1|
MA69_9916	gi|322708279|gb|EFY99856.1|	gi|322701442|gb|EFY93192.1|
MA69_2689	gi|322711443|gb|EFZ03016.1|	gi|322700602|gb|EFY92356.1|
MA69_910	gi|322704413|gb|EFY96008.1|	gi|322701440|gb|EFY93190.1|
MA69_2695	gi|322704967|gb|EFY96557.1|	gi|322700967|gb|EFY92719.1|
MA69_9938	gi|322710367|gb|EFZ01942.1|	gi|322698287|gb|EFY90058.1|
MA69_269	gi|322704773|gb|EFY96364.1|	gi|322694990|gb|EFY86806.1|
MA69_9486	gi|322710273|gb|EFZ01848.1|	gi|322692495|gb|EFY84402.1|
MA69_5424	gi|322704962|gb|EFY96552.1|	gi|322692508|gb|EFY84414.1|
MA69_2720	gi|322705383|gb|EFY96969.1|	gi|322701398|gb|EFY93148.1|
MA69_7079	gi|322711710|gb|EFZ03283.1|	gi|322692168|gb|EFY84124.1|
MA69_2771	gi|322705118|gb|EFY96706.1|	gi|322693906|gb|EFY85751.1|
MA69_5438	gi|322702542|gb|EFY94181.1|	gi|322701574|gb|EFY93323.1|
MA69_345	gi|322710052|gb|EFZ01627.1|	gi|322699899|gb|EFY91657.1|
MA69_2798	gi|322702679|gb|EFY94309.1|	gi|322694520|gb|EFY86347.1|
MA69_4934	gi|322705177|gb|EFY96765.1|	gi|322699887|gb|EFY91645.1|
MA69_2842	gi|322711764|gb|EFZ03337.1|	gi|322692369|gb|EFY84287.1|
MA69_9959	gi|322705181|gb|EFY96769.1|	gi|322699885|gb|EFY91643.1|
MA69_2959	gi|322702435|gb|EFY94084.1|	gi|322692370|gb|EFY84288.1|
MA69_7738	gi|322709615|gb|EFZ01191.1|	gi|322694559|gb|EFY86386.1|
MA69_2964	gi|322703687|gb|EFY95292.1|	gi|322701309|gb|EFY93059.1|
MA69_4930	gi|322703691|gb|EFY95296.1|	gi|322696460|gb|EFY88252.1|
MA69_2976	gi|322706560|gb|EFY98140.1|	gi|322693177|gb|EFY85047.1|
MA69_8154	gi|322710189|gb|EFZ01764.1|	gi|322696455|gb|EFY88247.1|
MA69_7509	gi|322706354|gb|EFY97935.1|	gi|322692677|gb|EFY84572.1|
MA69_301	gi|322709492|gb|EFZ01068.1|	gi|322693626|gb|EFY85480.1|
MA69_6493	gi|322703692|gb|EFY95297.1|	gi|322699224|gb|EFY90987.1|
MA69_3268	gi|322711513|gb|EFZ03086.1|	gi|322697783|gb|EFY89559.1|
MA69_7364	gi|322709056|gb|EFZ00633.1|	gi|322696912|gb|EFY88698.1|
MA69_3293	gi|322705539|gb|EFY97124.1|	gi|322699901|gb|EFY91659.1|
MA69_4127	gi|322706868|gb|EFY98447.1|	gi|322701430|gb|EFY93180.1|
MA69_3327	gi|322711849|gb|EFZ03422.1|	gi|322692322|gb|EFY84244.1|
MA69_6565	gi|322705116|gb|EFY96704.1|	gi|322700596|gb|EFY92350.1|
MA69_3333	gi|322711848|gb|EFZ03421.1|	gi|322700674|gb|EFY92427.1|
MA69_7534	gi|322702979|gb|EFY94597.1|	gi|322693252|gb|EFY85119.1|
MA69_3365	gi|322711822|gb|EFZ03395.1|	gi|322699855|gb|EFY91613.1|
MA69_8605	gi|322711824|gb|EFZ03397.1|	gi|322693228|gb|EFY85096.1|
MA69_3368	gi|322711794|gb|EFZ03367.1|	gi|322698963|gb|EFY90729.1|
MA69_4376	gi|322702812|gb|EFY94436.1|	gi|322698905|gb|EFY90671.1|
MA69_3389	gi|322711793|gb|EFZ03366.1|	gi|322695591|gb|EFY87396.1|
MA69_4038	gi|322702814|gb|EFY94438.1|	gi|322692304|gb|EFY84228.1|
MA69_3390	gi|322712700|gb|EFZ04273.1|	gi|322692306|gb|EFY84230.1|
MA69_4039	gi|322711792|gb|EFZ03365.1|	gi|322698930|gb|EFY90696.1|
MA69_3392	gi|322702815|gb|EFY94439.1|	gi|322698932|gb|EFY90698.1|
MA69_4045	gi|322703450|gb|EFY95059.1|	gi|322692563|gb|EFY84465.1|
MA69_3394	gi|322707897|gb|EFY99475.1|	gi|322698933|gb|EFY90699.1|
MA69_4046	gi|322704256|gb|EFY95853.1|	gi|322698951|gb|EFY90717.1|
MA69_3395	gi|322712640|gb|EFZ04213.1|	gi|322698922|gb|EFY90688.1|
MA69_4037	gi|322704241|gb|EFY95838.1|	gi|322700071|gb|EFY91828.1|
MA69_3403	gi|322710306|gb|EFZ01881.1|	gi|322695259|gb|EFY87070.1|
MA69_9902	gi|322702649|gb|EFY94281.1|	gi|322692375|gb|EFY84292.1|
MA69_3984	gi|322702856|gb|EFY94478.1|	gi|322692374|gb|EFY84291.1|
MA69_351	gi|322702784|gb|EFY94409.1|	gi|322692134|gb|EFY84110.1|
MA69_9380	gi|322702411|gb|EFY94063.1|	gi|322698772|gb|EFY90539.1|
MA69_5533	gi|322703503|gb|EFY95111.1|	gi|322698947|gb|EFY90713.1|
MA69_3523	gi|322710557|gb|EFZ02131.1|	gi|322698809|gb|EFY90576.1|
MA69_6115	gi|322704612|gb|EFY96205.1|	gi|322692325|gb|EFY84247.1|
MA69_3598	gi|322712263|gb|EFZ03836.1|	gi|322702082|gb|EFY93830.1|
MA69_5899	gi|322704613|gb|EFY96206.1|	gi|322696155|gb|EFY87951.1|
MA69_3650	gi|322712264|gb|EFZ03837.1|	gi|322698881|gb|EFY90647.1|
MA69_9729	gi|322704450|gb|EFY96045.1|	gi|322693084|gb|EFY84958.1|
MA69_3714	gi|322711237|gb|EFZ02811.1|	gi|322693396|gb|EFY85258.1|
MA69_9939	gi|322704467|gb|EFY96062.1|	gi|322697355|gb|EFY89135.1|
MA69_371	gi|322710545|gb|EFZ02119.1|	gi|322693397|gb|EFY85259.1|
MA69_8209	gi|322704471|gb|EFY96066.1|	gi|322697354|gb|EFY89134.1|
MA69_3784	gi|322712958|gb|EFZ04531.1|	gi|322696020|gb|EFY87819.1|
MA69_7237	gi|322704472|gb|EFY96067.1|	gi|322694209|gb|EFY86045.1|
MA69_3823	gi|322703921|gb|EFY95522.1|	gi|322701525|gb|EFY93274.1|
MA69_5544	gi|322712682|gb|EFZ04255.1|	gi|322694277|gb|EFY86111.1|
MA69_5341	gi|322708887|gb|EFZ00464.1|	gi|322692558|gb|EFY84460.1|
MA69_3835	gi|322711783|gb|EFZ03356.1|	gi|322698941|gb|EFY90707.1|
MA69_9731	gi|322711455|gb|EFZ03028.1|	gi|322698892|gb|EFY90658.1|
MA69_3868	gi|322702296|gb|EFY93978.1|	gi|322695904|gb|EFY87705.1|
MA69_4181	gi|322703974|gb|EFY95575.1|	gi|322701912|gb|EFY93660.1|
MA69_3898	gi|322706464|gb|EFY98044.1|	gi|322698924|gb|EFY90690.1|
MA69_7890	gi|322704412|gb|EFY96007.1|	gi|322692666|gb|EFY84562.1|
MA69_3937	gi|322703505|gb|EFY95113.1|	gi|322698885|gb|EFY90651.1|
MA69_9800	gi|322702402|gb|EFY94055.1|	gi|322701817|gb|EFY93565.1|
MA69_3991	gi|322706422|gb|EFY98002.1|	gi|322701816|gb|EFY93564.1|
MA69_8141	gi|322712960|gb|EFZ04533.1|	gi|322701601|gb|EFY93350.1|
MA69_4033	gi|322704437|gb|EFY96032.1|	gi|322692200|gb|EFY84146.1|
MA69_6977	gi|322712953|gb|EFZ04526.1|	gi|322701590|gb|EFY93339.1|
MA69_4043	gi|322702749|gb|EFY94375.1|	gi|322696037|gb|EFY87835.1|
MA69_9921	gi|322712943|gb|EFZ04516.1|	gi|322700810|gb|EFY92563.1|
MA69_4047	gi|322712757|gb|EFZ04330.1|	gi|322695541|gb|EFY87347.1|
MA69_8538	gi|322712642|gb|EFZ04215.1|	gi|322700796|gb|EFY92549.1|
MA69_4080	gi|322703954|gb|EFY95555.1|	gi|322693497|gb|EFY85355.1|
MA69_8596	gi|322712641|gb|EFZ04214.1|	gi|322700791|gb|EFY92544.1|
MA69_4097	gi|322712636|gb|EFZ04209.1|	gi|322694178|gb|EFY86015.1|
MA69_8629	gi|322712638|gb|EFZ04211.1|	gi|322700131|gb|EFY91888.1|
MA69_4107	gi|322703168|gb|EFY94781.1|	gi|322693494|gb|EFY85352.1|
MA69_6588	gi|322712630|gb|EFZ04203.1|	gi|322700113|gb|EFY91870.1|
MA69_4116	gi|322702709|gb|EFY94337.1|	gi|322692531|gb|EFY84435.1|
MA69_8306	gi|322712625|gb|EFZ04198.1|	gi|322700077|gb|EFY91834.1|
MA69_4118	gi|322702372|gb|EFY94032.1|	gi|322694296|gb|EFY86129.1|
MA69_7530	gi|322712435|gb|EFZ04008.1|	gi|322699997|gb|EFY91755.1|
MA69_4207	gi|322702337|gb|EFY94004.1|	gi|322693104|gb|EFY84977.1|
MA69_5720	gi|322712286|gb|EFZ03859.1|	gi|322699894|gb|EFY91652.1|
MA69_4282	gi|322702451|gb|EFY94098.1|	gi|322697073|gb|EFY88857.1|
MA69_4285	gi|322712281|gb|EFZ03854.1|	gi|322699860|gb|EFY91618.1|
MA69_4424	gi|322711715|gb|EFZ03288.1|	gi|322692900|gb|EFY84784.1|
MA69_6173	gi|322712280|gb|EFZ03853.1|	gi|322699327|gb|EFY91089.1|
MA69_4525	gi|322702292|gb|EFY93977.1|	gi|322698964|gb|EFY90730.1|
MA69_5095	gi|322712273|gb|EFZ03846.1|	gi|322698962|gb|EFY90728.1|
MA69_4815	gi|322702560|gb|EFY94198.1|	gi|322698961|gb|EFY90727.1|
MA69_4631	gi|322711472|gb|EFZ03045.1|	gi|322698950|gb|EFY90716.1|
MA69_8737	gi|322712268|gb|EFZ03841.1|	gi|322698923|gb|EFY90689.1|
MA69_4710	gi|322702752|gb|EFY94378.1|	gi|322698931|gb|EFY90697.1|
MA69_8180	gi|322712265|gb|EFZ03838.1|	gi|322692307|gb|EFY84231.1|
MA69_4771	gi|322702791|gb|EFY94416.1|	gi|322698929|gb|EFY90695.1|
MA69_4795	gi|322712257|gb|EFZ03830.1|	gi|322692305|gb|EFY84229.1|
MA69_9518	gi|322712248|gb|EFZ03821.1|	gi|322698927|gb|EFY90693.1|
MA69_4796	gi|322712237|gb|EFZ03810.1|	gi|322696226|gb|EFY88021.1|
MA69_6282	gi|322702762|gb|EFY94388.1|	gi|322698902|gb|EFY90668.1|
MA69_4875	gi|322712236|gb|EFZ03809.1|	gi|322692479|gb|EFY84387.1|
MA69_9328	gi|322704772|gb|EFY96363.1|	gi|322698891|gb|EFY90657.1|
MA69_4939	gi|322702555|gb|EFY94193.1|	gi|322694436|gb|EFY86266.1|
MA69_8499	gi|322712225|gb|EFZ03798.1|	gi|322698887|gb|EFY90653.1|
MA69_4947	gi|322702741|gb|EFY94368.1|	gi|322694439|gb|EFY86269.1|
MA69_5789	gi|322711771|gb|EFZ03344.1|	gi|322698882|gb|EFY90648.1|
MA69_4973	gi|322711756|gb|EFZ03329.1|	gi|322697220|gb|EFY89002.1|
MA69_5448	gi|322711761|gb|EFZ03334.1|	gi|322698876|gb|EFY90642.1|
MA69_5018	gi|322702331|gb|EFY94000.1|	gi|322693355|gb|EFY85218.1|
MA69_9748	gi|322711734|gb|EFZ03307.1|	gi|322698775|gb|EFY90542.1|
MA69_5201	gi|322702389|gb|EFY94044.1|	gi|322693025|gb|EFY84902.1|
MA69_9799	gi|322711730|gb|EFZ03303.1|	gi|322698246|gb|EFY90018.1|
MA69_5350	gi|322711723|gb|EFZ03296.1|	gi|322693656|gb|EFY85509.1|
MA69_6102	gi|322711720|gb|EFZ03293.1|	gi|322697525|gb|EFY89304.1|
MA69_5416	gi|322703328|gb|EFY94939.1|	gi|322693089|gb|EFY84963.1|
MA69_5397	gi|322711716|gb|EFZ03289.1|	gi|322697264|gb|EFY89046.1|
MA69_8343	gi|322703630|gb|EFY95236.1|	gi|322697257|gb|EFY89039.1|
MA69_5415	gi|322711714|gb|EFZ03287.1|	gi|322697100|gb|EFY88884.1|
MA69_879	gi|322702748|gb|EFY94374.1|	gi|322697098|gb|EFY88882.1|
MA69_5455	gi|322711510|gb|EFZ03083.1|	gi|322696977|gb|EFY88762.1|
MA69_8355	gi|322710494|gb|EFZ02068.1|	gi|322693071|gb|EFY84946.1|
MA69_5503	gi|322711450|gb|EFZ03023.1|	gi|322696487|gb|EFY88278.1|
MA69_8418	gi|322703832|gb|EFY95435.1|	gi|322694879|gb|EFY86698.1|
MA69_5965	gi|322710493|gb|EFZ02067.1|	gi|322694972|gb|EFY86789.1|
MA69_6073	gi|322702370|gb|EFY94030.1|	gi|322693107|gb|EFY84980.1|
MA69_6368	gi|322710463|gb|EFZ02037.1|	gi|322693917|gb|EFY85762.1|
MA69_6100	gi|322702488|gb|EFY94132.1|	gi|322692220|gb|EFY84160.1|
MA69_9432	gi|322708932|gb|EFZ00509.1|	gi|322693916|gb|EFY85761.1|
MA69_6253	gi|322706971|gb|EFY98550.1|	gi|322692219|gb|EFY84159.1|
MA69_7479	gi|322707637|gb|EFY99215.1|	gi|322693641|gb|EFY85494.1|
MA69_9485	gi|322705271|gb|EFY96858.1|	gi|322693117|gb|EFY84990.1|
MA69_6322	gi|322706534|gb|EFY98114.1|	gi|322693382|gb|EFY85244.1|
MA69_9898	gi|322704592|gb|EFY96185.1|	gi|322693209|gb|EFY85078.1|
MA69_6332	gi|322706492|gb|EFY98072.1|	gi|322693233|gb|EFY85101.1|
MA69_6500	gi|322704357|gb|EFY95953.1|	gi|322693095|gb|EFY84969.1|
MA69_6351	gi|322704984|gb|EFY96573.1|	gi|322693154|gb|EFY85026.1|
MA69_6365	gi|322702361|gb|EFY94023.1|	gi|322692162|gb|EFY84121.1|
MA69_6372	gi|322704947|gb|EFY96537.1|	gi|322693082|gb|EFY84956.1|
MA69_9423	gi|322702740|gb|EFY94367.1|	gi|322692595|gb|EFY84495.1|
MA69_6376	gi|322704940|gb|EFY96530.1|	gi|322692923|gb|EFY84806.1|
MA69_7627	gi|322704792|gb|EFY96383.1|	gi|322692922|gb|EFY84805.1|
MA69_6380	gi|322704791|gb|EFY96382.1|	gi|322692387|gb|EFY84303.1|
MA69_6422	gi|322703467|gb|EFY95076.1|	gi|322692384|gb|EFY84300.1|
MA69_888	gi|322704790|gb|EFY96381.1|
MA69_6580	gi|322703468|gb|EFY95077.1|
MA69_7032	gi|322704581|gb|EFY96174.1|
MA69_6582	gi|322703321|gb|EFY94932.1|
MA69_9409	gi|322703802|gb|EFY95405.1|
MA69_6621	gi|322702316|gb|EFY93990.1|
MA69_7470	gi|322703208|gb|EFY94821.1|
MA69_6643	gi|322702758|gb|EFY94384.1|
MA69_9218	gi|322702978|gb|EFY94596.1|
MA69_6660	gi|322702338|gb|EFY94005.1|
MA69_9940	gi|322702858|gb|EFY94480.1|
MA69_6884	gi|322702391|gb|EFY94046.1|
MA69_8512	gi|322702780|gb|EFY94405.1|
MA69_6954	gi|322702280|gb|EFY93970.1|
MA69_7913	gi|322702768|gb|EFY94394.1|
MA69_7173	gi|322702767|gb|EFY94393.1|
MA69_8544	gi|322702757|gb|EFY94383.1|
MA69_7284	gi|322702756|gb|EFY94382.1|
MA69_7595	gi|322702559|gb|EFY94197.1|
MA69_7490	gi|322702318|gb|EFY93991.1|
MA69_7901	gi|322702328|gb|EFY93997.1|
MA69_7510	gi|322702227|gb|EFY93958.1|
MA69_8537
MA69_9739
MA69_7511
MA69_784
MA69_7525
MA69_922
MA69_7569
MA69_8961
MA69_7573
MA69_8917
MA69_9924
MA69_7633
MA69_892
MA69_7668
MA69_8174
MA69_7754
MA69_9724
MA69_8061
MA69_9941
MA69_8172
MA69_876
MA69_8204
MA69_9139
MA69_8290
MA69_9871
MA69_8400
MA69_9900
MA69_8442
MA69_9599
MA69_8797
MA69_9923
MA69_8841
MA69_9971
MA69_8916
MA69_9838
MA69_8921
MA69_9325
MA69_9453
MA69_9858
MA69_9613
MA69_9620

## Sheet: expandpfam_arsef23
PFAM:name	PFAM:accession	# proteins
MFS_1	PF07690.11	27
p450	PF00067.17	16
Peptidase_S8	PF00082.17	12
Fungal_trans	PF04082.13	11
Dimer_Tnp_hAT	PF05699.9	11
Abhydrolase_5	PF12695.2	11
APH	PF01636.18	10
Trypsin	PF00089.21	10
adh_short	PF00106.20	10
ADH_zinc_N	PF00107.21	9
KR	PF08659.5	9
Glyco_hydro_18	PF00704.23	9
Zn_clus	PF00172.13	8
Ank_4	PF13637.1	8
Ank_3	PF13606.1	8
ADH_N	PF08240.7	8
Sugar_tr	PF00083.19	8
Ank_5	PF13857.1	8
Pkinase	PF00069.20	8
Glyco_hydro_76	PF03663.9	8
Ank	PF00023.25	8
Ank_2	PF12796.2	8
Peptidase_M43	PF05572.8	7
TPR_12	PF13424.1	7
Abhydrolase_6	PF12697.2	7
RVT_2	PF07727.9	7
TPR_10	PF13374.1	7
PNP_UDP_1	PF01048.15	7
NB-ARC	PF00931.17	6
LysM	PF01476.15	6
RNase_H	PF00075.19	6
TPR_2	PF07719.12	6
Peptidase_S9	PF00326.16	5
Acyl_transf_1	PF00698.16	5
PP-binding	PF00550.20	5
DUF1034	PF06280.7	5
Ketoacyl-synt_C	PF02801.17	5
Glyco_transf_25	PF01755.12	5
3Beta_HSD	PF01073.14	5
AAA	PF00004.24	5
NACHT	PF05729.7	5
ketoacyl-synt	PF00109.21	5
Epimerase	PF01370.16	5
TPR_11	PF13414.1	5
PS-DH	PF14765.1	5
Cu-oxidase	PF00394.17	5
Miro	PF08477.8	4
Enterotoxin_a	PF01375.12	4
Mito_carr	PF00153.22	4
Fungal_trans_2	PF11951.3	4
HET	PF06985.6	4
Pkinase_Tyr	PF07714.12	4
RVT_1	PF00078.22	4
Cu-oxidase_3	PF07732.10	4
TPR_1	PF00515.23	4
TPR_16	PF13432.1	4
Choline_kinase	PF01633.15	4
Trypsin_2	PF13365.1	4
AAA_16	PF13191.1	4
Methyltransf_12	PF08242.7	3
NUDIX	PF00293.23	3
zf-MYND	PF01753.13	3
adh_short_C2	PF13561.1	3
NAD_binding_4	PF07993.7	3
PIF1	PF05970.9	3
NAD_binding_10	PF13460.1	3
GST_C	PF00043.20	3
TPR_14	PF13428.1	3
EthD	PF07110.6	3
Beta-lactamase	PF00144.19	3
TPR_7	PF13176.1	3
GST_N_3	PF13417.1	3
AMP-binding	PF00501.23	3
Metallophos	PF00149.23	3
Oxidored_FMN	PF00724.15	3
GST_N	PF02798.15	3
Cu-oxidase_2	PF07731.9	3
Kp4	PF09044.5	3
TPR_8	PF13181.1	3
TRI12	PF06609.8	3
HxxPF_rpt	PF13745.1	3
GST_N_2	PF13409.1	3
Glyco_hydro_16	PF00722.16	3
CAP	PF00188.21	3
Exo_endo_phos_2	PF14529.1	3
Pectate_lyase_3	PF12708.2	3
Abhydrolase_3	PF07859.8	3
RuvB_N	PF05496.7	3
Prenyltrans_2	PF13249.1	3
Prenyltrans_1	PF13243.1	3
DUF4419	PF14388.1	3
Arginosuc_synth	PF00764.14	3
Asp	PF00026.18	3
Prenyltrans	PF00432.16	3
Acyl_transf_3	PF01757.17	3
DPPIV_N	PF00930.16	3
Cys_Met_Meta_PP	PF01053.15	3
Condensation	PF00668.15	3
Methyltransf_23	PF13489.1	3
Reprolysin_4	PF13583.1	3
DUF3129	PF11327.3	2
G_glu_transpept	PF01019.16	2
GFA	PF04828.9	2
B56	PF01603.15	2
CBFD_NFYB_HMF	PF00808.18	2
Catalase	PF00199.14	2
bZIP_1	PF00170.16	2
FMO-like	PF00743.14	2
DUF1100	PF06500.6	2
DUF258	PF03193.11	2
BTB	PF00651.26	2
Arf	PF00025.16	2
Arginase	PF00491.16	2
BCIP	PF13862.1	2
DUF221	PF02714.10	2
DUF1774	PF08611.5	2
Glyco_hydro_3	PF00933.16	2
Exo_endo_phos	PF03372.18	2
DUF815	PF05673.8	2
Cut8_M	PF14483.1	2
Cut8_C	PF08559.5	2
End_N_terminal	PF12218.3	2
Endosulfine	PF04667.12	2
DUF1772	PF08592.6	2
DUF4188	PF13826.1	2
DDE_3	PF13358.1	2
DUF4066	PF13278.1	2
DLH	PF01738.13	2
Apc3	PF12895.2	2
DNA_pol_A_exo1	PF01612.15	2
COesterase	PF00135.23	2
ATP-synt_C	PF00137.16	2
DJ-1_PfpI	PF01965.19	2
DUF3723	PF12520.3	2
FAA_hydrolase	PF01557.13	2
FAD_binding_2	PF00890.19	2
Chorismate_bind	PF00425.13	2
Glyco_transf_34	PF05637.7	2
Cut8_N	PF14482.1	2
FTA4	PF13093.1	2
DEAD	PF00270.24	2
rve	PF00665.21	2
TauD	PF02668.11	2
ABC_membrane	PF00664.18	2
SQS_PSY	PF00494.14	2
ABC_tran	PF00005.22	2
SMC_N	PF02463.14	2
SH3_2	PF07653.12	2
GMC_oxred_C	PF05199.8	2
SBDS	PF01172.13	2
AAA_30	PF13604.1	2
RTA1	PF04479.8	2
RSN1_TM	PF13967.1	2
RNA_helicase	PF00910.17	2
Abhydrolase_1	PF00561.15	2
Methyltransf_2	PF00891.13	2
Pyr_redox_3	PF13738.1	2
SH3_1	PF00018.23	2
AAA_21	PF13304.1	2
AA_permease	PF00324.16	2
AA_permease_2	PF13520.1	2
zf-C2H2	PF00096.21	2
Vps4_C	PF09336.5	2
AAA_17	PF13207.1	2
UDPGT	PF00201.13	2
TAXi_N	PF14543.1	2
Trp_DMAT	PF11991.3	2
Terpene_synth_C	PF03936.11	2
TPR_4	PF07721.9	2
TPR_19	PF14559.1	2
TPR_17	PF13431.1	2
AAA_22	PF13401.1	2
AAA_29	PF13555.1	2
Thiolase_N	PF00108.18	2
Pyr_redox_2	PF07992.9	2
Ubie_methyltran	PF01209.13	2
HMG_CoA_synt_N	PF01154.12	2
ADH_zinc_N_2	PF13602.1	2
Ras	PF00071.17	2
BCS1_N	PF08740.6	2
Methyltransf_18	PF12847.2	2
Methyltransf_11	PF08241.7	2
Metallophos_2	PF12850.2	2
K_oxygenase	PF13434.1	2
Abhydrolase_2	PF02230.11	2
Homeobox	PF00046.24	2
Methyltransf_31	PF13847.1	2
HMG_CoA_synt_C	PF08540.5	2
Histone	PF00125.19	2
His_Phos_1	PF00300.17	2
Aldo_ket_red	PF00248.16	2
Aminotran_1_2	PF00155.16	2
GST_C_2	PF13410.1	2
GMC_oxred_N	PF00732.14	2
AIM24	PF01987.12	2
Peptidase_M10	PF00413.19	2
Pro-kuma_activ	PF09286.6	2
PLAC8	PF04749.12	2
Phospholip_A2_3	PF09056.6	2
Peroxidase_2	PF01328.12	2
Peptidase_M3	PF01432.15	2
MIT	PF04212.13	2
PAD	PF03068.10	2
PA14_2	PF10528.4	2
OMPdecase	PF00215.19	2
Nitroreductase	PF00881.19	2
NAD_binding_8	PF13450.1	2
Mpv17_PMP22	PF04117.7	2
MMR_HSR1	PF01926.18	2
AAA_5	PF07728.9	1
Actin	PF00022.14	1
Abhydro_lipase	PF04083.11	1
AMP-binding_C	PF13193.1	1
Asp_protease_2	PF13650.1	1
Arch_ATPase	PF01637.13	1
AXE1	PF05448.7	1
T2SE	PF00437.15	1
Paf67	PF10255.4	1
Patatin	PF01734.17	1
Pec_lyase	PF09492.5	1
Peptidase_M57	PF12388.3	1
PGAP1	PF07819.8	1
PPR	PF01535.15	1
PsbJ	PF01788.12	1
Pyr_redox	PF00070.22	1
Reprolysin_3	PF13582.1	1
Hce2	PF14856.1	1
SNAP	PF14938.1	1
NAD_binding_2	PF03446.10	1
TAXi_C	PF14541.1	1
Thi4	PF01946.12	1
Thionin	PF00321.12	1
TIP49	PF06068.8	1
TPR_6	PF13174.1	1
UvrD_C_2	PF13538.1	1
YrhK	PF14145.1	1
zf-BED	PF02892.10	1
zf-C2H2_4	PF13894.1	1
zf-H2C2_2	PF13465.1	1
RGS	PF00615.14	1
F-box-like	PF12937.2	1
Catalase-rel	PF06628.7	1
Cerato-platanin	PF07249.7	1
CM_2	PF01817.16	1
DAO	PF01266.19	1
DDE_1	PF03184.14	1
Dickkopf_N	PF04706.7	1
DUF2225	PF09986.4	1
DUF2424	PF10340.4	1
DUF2664	PF10867.3	1
DUF3435	PF11917.3	1
PA14	PF07691.7	1
DUF676	PF05057.9	1
NAD_binding_9	PF13454.1	1
GIDA	PF01134.17	1
Glyco_hydro_47	PF01532.15	1
Glyco_hydro_88	PF07470.8	1
GST_C_3	PF14497.1	1
Helicase_C	PF00271.26	1
Helitron_like_N	PF14214.1	1
Herpes_Helicase	PF02689.9	1
HSP70	PF00012.15	1
Methyltransf_25	PF13649.1	1
BTAD	PF03704.12	1
DUF3741	PF12552.3	1

## Sheet: expandpfam_ma69
PFAM:name	PFAM:accession	CountOfF1
MFS_1	PF07690.11	25
Fungal_trans	PF04082.13	18
Pkinase	PF00069.20	15
Sugar_tr	PF00083.19	15
p450	PF00067.17	14
Zn_clus	PF00172.13	14
adh_short	PF00106.20	10
ADH_zinc_N	PF00107.21	9
NACHT	PF05729.7	9
APH	PF01636.18	8
Pkinase_Tyr	PF07714.12	8
Peptidase_S8	PF00082.17	8
Ank_2	PF12796.2	8
Trypsin	PF00089.21	8
Methyltransf_11	PF08241.7	8
Methyltransf_12	PF08242.7	8
Methyltransf_18	PF12847.2	8
Methyltransf_23	PF13489.1	8
Methyltransf_31	PF13847.1	8
Ank_5	PF13857.1	7
Ank_4	PF13637.1	7
Ank_3	PF13606.1	7
Ank	PF00023.25	7
adh_short_C2	PF13561.1	7
Choline_kinase	PF01633.15	7
Methyltransf_2	PF00891.13	6
KR	PF08659.5	6
ADH_N	PF08240.7	6
ADH_zinc_N_2	PF13602.1	6
TRI12	PF06609.8	6
AAA_22	PF13401.1	5
Aminotran_1_2	PF00155.16	5
DAO	PF01266.19	4
AAA_16	PF13191.1	4
Trypsin_2	PF13365.1	4
Fungal_trans_2	PF11951.3	4
AAA_19	PF13245.1	4
Enterotoxin_a	PF01375.12	4
CMAS	PF02353.15	4
Dimer_Tnp_hAT	PF05699.9	4
AAA_5	PF07728.9	4
ABC_tran	PF00005.22	4
NAD_binding_8	PF13450.1	4
Asp	PF00026.18	4
Beta-lactamase	PF00144.19	4
AAA	PF00004.24	4
Methyltransf_25	PF13649.1	4
Mg_chelatase	PF01078.16	4
WD40	PF00400.27	4
SET	PF00856.23	4
CFEM	PF05730.6	3
Rad17	PF03215.10	3
MCM	PF00493.18	3
MCM_N	PF14551.1	3
Cupin_2	PF07883.6	3
Cys_Met_Meta_PP	PF01053.15	3
DDE_1	PF03184.14	3
Nup160	PF11715.3	3
AAA_12	PF13087.1	3
NmrA	PF05368.8	3
UQ_con	PF00179.21	3
NAD_binding_10	PF13460.1	3
AAA_11	PF13086.1	3
MULE	PF10551.4	3
DNA_pol3_delta2	PF13177.1	3
DUF3435	PF11917.3	3
Ubie_methyltran	PF01209.13	3
FAD_binding_2	PF00890.19	3
TPR_10	PF13374.1	3
HEAT_EZ	PF13513.1	3
HEAT_2	PF13646.1	3
F-box	PF00646.28	3
HSP20	PF00011.16	3
HTH_Tnp_Tc5	PF03221.11	3
IDO	PF01231.13	3
Inositol_P	PF00459.20	3
FAD_binding_3	PF01494.14	3
RuvB_N	PF05496.7	3
Transferase	PF02458.10	3
Exo_endo_phos_2	PF14529.1	3
Rep_fac_C	PF08542.6	3
PNP_UDP_1	PF01048.15	3
AAA_30	PF13604.1	3
Glyco_hydro_18	PF00704.23	3
PS_Dcarbxylase	PF02666.10	3
AAA_25	PF13481.1	3
Kinase-like	PF14531.1	3
Dynamin_N	PF00350.18	2
GMC_oxred_C	PF05199.8	2
DUF3295	PF11702.3	2
GFA	PF04828.9	2
Fork_head	PF00250.13	2
FMN_dh	PF01070.13	2
F-box-like	PF12937.2	2
Esterase	PF00756.15	2
Glu_synthase	PF01645.12	2
FA_hydroxylase	PF04116.8	2
FB_lectin	PF07367.6	2
COesterase	PF00135.23	2
FAR1	PF03101.10	2
Dynamin_M	PF01031.15	2
eIF2A	PF08662.6	2
DUF676	PF05057.9	2
DUF3645	PF12359.3	2
DUF3472	PF11958.3	2
DUF2841	PF11001.3	2
Glyco_hydro_16	PF00722.16	2
DUF3638	PF12340.3	2
ECH	PF00378.15	2
Acyl-CoA_dh_N	PF02771.11	2
Cu_amine_oxidN2	PF02727.11	2
Aminotran_4	PF01063.14	2
Amidohydro_5	PF13594.1	2
Amidohydro_2	PF04909.9	2
Amidohydro_1	PF01979.15	2
Amidase	PF01425.16	2
Alpha_kinase	PF02816.13	2
Aldose_epim	PF01263.15	2
Aldedh	PF00171.17	2
AMP-binding_C	PF13193.1	2
Adenylsucc_synt	PF00709.16	2
Arm	PF00514.18	2
Acyl-CoA_dh_M	PF02770.14	2
Acyl-CoA_dh_1	PF00441.19	2
Acyl_transf_1	PF00698.16	2
Abhydrolase_6	PF12697.2	2
Abhydrolase_5	PF12695.2	2
Abhydrolase_3	PF07859.8	2
ABC2_membrane	PF01061.19	2
ABC_membrane	PF00664.18	2
AAA_3	PF07726.6	2
2-Hacid_dh_C	PF02826.14	2
AIG2_2	PF13772.1	2
Cu-oxidase	PF00394.17	2
DUF2075	PF09848.4	2
DUF1785	PF08699.5	2
DUF1776	PF08643.5	2
DUF1034	PF06280.7	2
DJ-1_PfpI_N	PF13587.1	2
DJ-1_PfpI	PF01965.19	2
Dimerisation	PF08100.6	2
DEAD	PF00270.24	2
dCMP_cyt_deam_1	PF00383.17	2
AMP-binding	PF00501.23	2
Cu-oxidase_3	PF07732.10	2
DUF2401	PF10287.4	2
Cu_amine_oxidN3	PF02728.11	2
Cu_amine_oxid	PF01179.15	2
GMC_oxred_N	PF00732.14	2
cobW	PF02492.14	2
Chromo_shadow	PF01393.14	2
Chromo	PF00385.19	2
bZIP_1	PF00170.16	2
BTB	PF00651.26	2
BPL_N	PF09825.4	2
Beta_helix	PF13229.1	2
Cyt-b5	PF00173.23	2
Peptidase_M3	PF01432.15	2
Ras	PF00071.17	2
Rad60-SLD	PF11976.3	2
Pyr_redox_2	PF07992.9	2
PS-DH	PF14765.1	2
Pro-kuma_activ	PF09286.6	2
PMI_typeI	PF01238.16	2
PLA2_B	PF01735.13	2
Piwi	PF02171.12	2
PigN	PF04987.9	2
PIF1	PF05970.9	2
Glyco_hydro_76	PF03663.9	2
NAD_binding_9	PF13454.1	2
GST_C	PF00043.20	2
Retrotrans_gag	PF03732.12	2
Peptidase_M20	PF01546.23	2
Peptidase_M19	PF01244.16	2
Peptidase_M14	PF00246.19	2
PDR_CDR	PF06422.7	2
PCMT	PF01135.14	2
PAZ	PF02170.17	2
Patatin	PF01734.17	2
PARP_reg	PF02877.9	2
PARP	PF00644.15	2
NUDIX	PF00293.23	2
NPP1	PF05630.6	2
NMO	PF03060.10	2
PhyH	PF05721.8	2
TPR_14	PF13428.1	2
WGR	PF05406.10	2
Viral_helicase1	PF01443.13	2
ubiquitin	PF00240.18	2
Tyrosinase	PF00264.15	2
Trp_DMAT	PF11991.3	2
Transposase_mut	PF00872.13	2
TPR_8	PF13181.1	2
TPR_7	PF13176.1	2
TPR_4	PF07721.9	2
TPR_21	PF09976.4	2
TPR_2	PF07719.12	2
TPR_19	PF14559.1	2
RdRP	PF05183.7	2
TPR_16	PF13432.1	2
ResIII	PF04851.10	2
TPR_12	PF13424.1	2
TPR_11	PF13414.1	2
TPR_1	PF00515.23	2
Thioesterase	PF00975.15	2
Thi4	PF01946.12	2
TauD	PF02668.11	2
Sulfatase	PF00884.18	2
SE	PF08491.5	2
RVT_2	PF07727.9	2
RVT_1	PF00078.22	2
rve	PF00665.21	2
Phosphodiest	PF01663.17	2
TPR_17	PF13431.1	2
Lipase_GDSL	PF00657.17	2
Lipase_GDSL_3	PF14606.1	2
Histone	PF00125.19	2
Inhibitor_I9	PF05922.11	2
Lipase_GDSL_2	PF13472.1	2
Ketoacyl-synt_C	PF02801.17	2
Lactamase_B	PF00753.22	2
HET	PF06985.6	2
LysM	PF01476.15	2
M20_dimer	PF07687.9	2
Metallophos	PF00149.23	2
Methyltransf_26	PF13659.1	2
Helicase_C	PF00271.26	2
His_Phos_2	PF00328.17	2
Methyltransf_9	PF08003.6	2
Miro	PF08477.8	2
MMR_HSR1	PF01926.18	2
GST_N_3	PF13417.1	2
Kinesin	PF00225.18	2
Mito_carr	PF00153.22	2
ketoacyl-synt	PF00109.21	2
GTP_cyclohydroI	PF01227.17	2
Kdo	PF06293.9	2
Kelch_5	PF13854.1	2
HEAT	PF02985.17	2
MTS	PF05175.9	2
LIP	PF03583.9	2
FAD_binding_4	PF01565.18	1
ADH_N_assoc	PF13823.1	1
TAXi_C	PF14541.1	1
TehB	PF03848.9	1
ThiG	PF05690.9	1
HTH_psq	PF05225.11	1
T2SE	PF00437.15	1
Toxin_trans	PF07952.7	1
Saccharop_dh	PF03435.13	1
Semialdhyde_dh	PF01118.19	1
AAA_33	PF13671.1	1
2-Hacid_dh	PF00389.25	1
WaaY	PF06176.6	1
14-3-3	PF00244.15	1
AAA_14	PF13173.1	1
GTP_EFTU	PF00009.22	1
AAA_21	PF13304.1	1
GIDA	PF01134.17	1
GHMP_kinases_N	PF00288.21	1
HI0933_like	PF03486.9	1
TPR_6	PF13174.1	1
Acyl-CoA_dh_2	PF08028.6	1
gag_pre-integrs	PF13976.1	1
Helitron_like_N	PF14214.1	1
ABC_trans_N	PF14510.1	1
FtsK_SpoIIIE	PF01580.13	1
Acetyltransf_1	PF00583.19	1
Acetyltransf_10	PF13673.1	1
Acetyltransf_7	PF13508.1	1
HsbA	PF12296.3	1
GHMP_kinases_C	PF08544.8	1
MetW	PF07021.7	1
Epimerase	PF01370.16	1
bZIP_Maf	PF03131.12	1
MCM2_N	PF12619.3	1
DUF3505	PF12013.3	1
Peptidase_M43	PF05572.8	1
Csm1	PF12539.3	1
Peptidase_M35	PF02102.10	1
Methyltransf_4	PF02390.12	1
DUF815	PF05673.8	1
Cu-oxidase_2	PF07731.9	1
Bul1_C	PF04426.7	1
Cupin_1	PF00190.17	1
DUF2225	PF09986.4	1
MFS_2	PF13347.1	1
MFS_3	PF05977.8	1
DUF1752	PF08550.5	1
DUF1325	PF07039.6	1
DHDPS	PF00701.17	1
DSPc	PF00782.15	1
DNA_pol3_delta	PF06144.8	1
DUF258	PF03193.11	1
Arf	PF00025.16	1
Amidohydro_3	PF07969.6	1
RNase_H	PF00075.19	1
Ribonuclease_3	PF00636.21	1
Peptidase_S9	PF00326.16	1
eIF-5a	PF01287.15	1
EcKinase	PF02958.15	1
Pyr_redox_3	PF13738.1	1
Apc3	PF12895.2	1
bZIP_2	PF07716.10	1
AraC_binding	PF02311.14	1
Exo_endo_phos	PF03372.18	1
Arrestin_N	PF00339.24	1
Propep_M14	PF02244.11	1
Asp_protease_2	PF13650.1	1
Aspzincin_M35	PF14521.1	1
Beta_elim_lyase	PF01212.16	1
Prok-E2_B	PF14461.1	1
PP-binding	PF00550.20	1
BRCT	PF00533.21	1
DUF938	PF06080.7	1
PTCB-BRCT	PF12738.2	1

## Sheet: expandpfam_cqma102
PFAM:name	PFAM:accession	CountOfF1
Pkinase	PF00069.20	22
p450	PF00067.17	18
Pkinase_Tyr	PF07714.12	15
APH	PF01636.18	15
MFS_1	PF07690.11	12
ADH_zinc_N	PF00107.21	12
adh_short	PF00106.20	11
Fungal_trans	PF04082.13	10
Aldo_ket_red	PF00248.16	10
Sugar_tr	PF00083.19	9
ADH_N	PF08240.7	9
KR	PF08659.5	8
PP-binding	PF00550.20	8
Ank	PF00023.25	8
Ank_2	PF12796.2	8
Ank_3	PF13606.1	8
Epimerase	PF01370.16	7
Ank_5	PF13857.1	7
Ank_4	PF13637.1	7
NAD_binding_10	PF13460.1	7
AMP-binding	PF00501.23	7
ADH_zinc_N_2	PF13602.1	6
adh_short_C2	PF13561.1	6
Miro	PF08477.8	6
Aminotran_5	PF00266.14	6
NmrA	PF05368.8	6
Peptidase_S8	PF00082.17	6
NAD_binding_4	PF07993.7	6
Ras	PF00071.17	6
FAD_binding_3	PF01494.14	6
FAD_binding_4	PF01565.18	5
BBE	PF08031.7	5
3Beta_HSD	PF01073.14	5
Zn_clus	PF00172.13	5
PALP	PF00291.20	5
Condensation	PF00668.15	5
Aminotran_1_2	PF00155.16	5
DUF3328	PF11807.3	5
HNH_2	PF13391.1	4
PNP_UDP_1	PF01048.15	4
GTP_EFTU	PF00009.22	4
DUF3723	PF12520.3	4
F-box-like	PF12937.2	4
AMP-binding_C	PF13193.1	4
Snf7	PF03357.16	4
PS_Dcarbxylase	PF02666.10	4
TRAM1	PF08390.6	4
F-box	PF00646.28	4
TRAM_LAG1_CLN8	PF03798.11	4
Abhydrolase_6	PF12697.2	4
SET	PF00856.23	4
Trypsin	PF00089.21	4
Arf	PF00025.16	4
NAD_binding_1	PF00175.16	3
C2	PF00168.25	3
DALR_1	PF05746.10	3
FAD_binding_6	PF00970.19	3
Gly_transf_sug	PF04488.10	3
ESSS	PF10183.4	3
DUF258	PF03193.11	3
DUF2235	PF09994.4	3
Hydant_A_N	PF05378.8	3
Methyltransf_11	PF08241.7	3
Hydantoinase_B	PF02538.9	3
Methyltransf_31	PF13847.1	3
Mac	PF12464.3	3
Metallophos	PF00149.23	3
NAD_binding_6	PF08030.7	3
Cu_amine_oxidN3	PF02728.11	3
Methyltransf_18	PF12847.2	3
Cu_amine_oxid	PF01179.15	3
Hydantoinase_A	PF01968.13	3
Amidohydro_4	PF13147.1	3
Thioredoxin_8	PF13905.1	3
Abhydrolase_5	PF12695.2	3
Thioredoxin	PF00085.15	3
Abhydrolase_1	PF00561.15	3
ABC2_membrane	PF01061.19	3
tRNA-synt_1b	PF00579.20	3
AhpC-TSA	PF00578.16	3
tRNA-synt_1d	PF00750.14	3
Aldedh	PF00171.17	3
ABC_trans_N	PF14510.1	3
ABC_tran	PF00005.22	3
Aminotran_4	PF01063.14	3
NAD_binding_8	PF13450.1	3
zf-C2H2	PF00096.21	3
4HBT_3	PF13622.1	3
PDR_CDR	PF06422.7	3
Amidohydro_1	PF01979.15	3
AAA_25	PF13481.1	3
DUF4237	PF14021.1	2
Acetyltransf_3	PF13302.1	2
3HCDH_N	PF02737.13	2
DUF1774	PF08611.5	2
Abhydrolase_2	PF02230.11	2
DUF239	PF03080.10	2
6PGD	PF00393.14	2
AA_permease_2	PF13520.1	2
FAA_hydrolase	PF01557.13	2
DUF899	PF05988.7	2
Dynamin_N	PF00350.18	2
ELO	PF01151.13	2
DUF1264	PF06884.6	2
Aa_trans	PF01490.13	2
DHQ_synthase	PF01761.15	2
Esterase	PF00756.15	2
Enterotoxin_a	PF01375.12	2
EST1_DNA_bind	PF10373.4	2
AAA_30	PF13604.1	2
AA_permease	PF00324.16	2
Cu_amine_oxidN2	PF02727.11	2
GST_N_3	PF13417.1	2
Beta-lactamase	PF00144.19	2
Asp_Glu_race	PF01177.17	2
BTB	PF00651.26	2
AP_endonuc_2	PF01261.19	2
CAP	PF00188.21	2
CAP59_mtransfer	PF11735.3	2
Cellulase	PF00150.13	2
Choline_kinase	PF01633.15	2
CK_II_beta	PF01214.13	2
CoA_binding	PF02629.14	2
COesterase	PF00135.23	2
Amidoligase_2	PF12224.3	2
DPBB_1	PF03330.13	2
Cys_Met_Meta_PP	PF01053.15	2
DSBA	PF01323.15	2
Beta_elim_lyase	PF01212.16	2
DIOX_N	PF14226.1	2
Fe-ADH_2	PF13685.1	2
Acyl_transf_1	PF00698.16	2
Amidohydro_5	PF13594.1	2
Cyt-b5	PF00173.23	2
CPSF_A	PF03178.10	2
Cyclin	PF08613.6	2
AIG2	PF06094.7	2
Cupin_2	PF07883.6	2
Alg6_Alg8	PF03155.10	2
Amidase	PF01425.16	2
DUF1034	PF06280.7	2
DAHP_synth_2	PF01474.11	2
Mpv17_PMP22	PF04117.7	2
tRNA_SAD	PF07973.9	2
Nup160	PF11715.3	2
NAD_synthase	PF02540.12	2
GST_C_2	PF13410.1	2
TPMT	PF05724.6	2
FMO-like	PF00743.14	2
MR_MLE_C	PF13378.1	2
Oxidored_FMN	PF00724.15	2
TPR_11	PF13414.1	2
Peptidase_M3	PF01432.15	2
MMS1_N	PF10433.4	2
MMR_HSR1	PF01926.18	2
Mito_carr	PF00153.22	2
TRI12	PF06609.8	2
RGS	PF00615.14	2
Methyltransf_2	PF00891.13	2
NAD_binding_2	PF03446.10	2
Metallophos_C	PF14008.1	2
MR_MLE	PF01188.16	2
Polysacc_synt_2	PF02719.10	2
SNARE	PF05739.14	2
Pyr_redox_3	PF13738.1	2
PS-DH	PF14765.1	2
PSDC	PF12588.3	2
Proteasome_A_N	PF10584.4	2
Proteasome	PF00227.21	2
Succ_CoA_lig	PF13607.1	2
OPT	PF03169.10	2
PP2C	PF00481.16	2
Methyltransf_12	PF08242.7	2
PolyA_pol	PF01743.15	2
PMI_typeI	PF01238.16	2
PIF1	PF05970.9	2
Syntaxin	PF00804.20	2
TauD	PF02668.11	2
PfkB	PF00294.19	2
Thioredoxin_2	PF13098.1	2
Peptidase_S9	PF00326.16	2
Prenyltransf	PF01255.14	2
Helitron_like_N	PF14214.1	2
XFP_N	PF09364.5	2
His_Phos_2	PF00328.17	2
Hexapep_2	PF14602.1	2
Lipase_GDSL_2	PF13472.1	2
GATase_7	PF13537.1	2
Methyltransf_23	PF13489.1	2
HsbA	PF12296.3	2
Hemerythrin	PF01814.18	2
WD40	PF00400.27	2
Guanylate_kin	PF00625.16	2
GST_N_2	PF13409.1	2
2OG-FeII_Oxy	PF03171.15	2
XFP	PF03894.10	2
GDPD	PF03009.12	2
XFP_C	PF09363.5	2
GMP_synt_C	PF00958.17	2
HET	PF06985.6	2
ketoacyl-synt	PF00109.21	2
Lipase_GDSL	PF00657.17	2
Ligase_CoA	PF00549.14	2
Kinesin	PF00225.18	2
tRNA-synt_2c	PF01411.14	2
KGG	PF10685.4	2
HMGL-like	PF00682.14	2
zf-C2H2_4	PF13894.1	2
Hexapep	PF00132.19	2
Fungal_trans_2	PF11951.3	2
GATase	PF00117.23	2
GATase_2	PF00310.16	2
Ion_trans_2	PF07885.11	2
Inhibitor_I9	PF05922.11	2
GATase_6	PF13522.1	2
Ketoacyl-synt_C	PF02801.17	2
zf-H2C2_2	PF13465.1	1
SPX	PF03105.14	1
Sulfotransfer_3	PF13469.1	1
WSC	PF01822.14	1
AAA_16	PF13191.1	1
Tub_2	PF04525.7	1
Trypsin_2	PF13365.1	1
TPR_14	PF13428.1	1
Abhydrolase_4	PF08386.5	1
TPR_2	PF07719.12	1
Trp_Tyr_perm	PF03222.8	1
Acetyltransf_4	PF13420.1	1
cobW	PF02492.14	1
FHA	PF00498.21	1
FSH1	PF03959.8	1
Glyco_hydro_42	PF02449.10	1
GST_C	PF00043.20	1
Epimerase_Csub	PF13950.1	1
DUF3435	PF11917.3	1
DUF1776	PF08643.5	1
HxxPF_rpt	PF13745.1	1
DUF1304	PF06993.7	1
K_oxygenase	PF13434.1	1
DHHA1	PF02272.14	1
DAO	PF01266.19	1
Myb_DNA-bind_6	PF13921.1	1
Methyltransf_26	PF13659.1	1
AIG2_2	PF13772.1	1
MOSC	PF03473.12	1
MOSC_N	PF03476.11	1
CBS	PF00571.23	1
MR_MLE_N	PF02746.11	1
PA	PF02225.17	1
Pertussis_S1	PF02917.9	1
PGI	PF00342.14	1
PhoD	PF09423.5	1
Aminotran_MocR	PF12897.2	1
Pribosyltran	PF00156.22	1
Amidohydro_3	PF07969.6	1
Redoxin	PF08534.5	1
LuxC	PF05893.9	1
