# Supplementary material for: The genome sequence of the biocontrol fungus Metarhizium anisopliae and comparative genomics of Metarhizium species
Source: BMC Genomics. 2014 Aug 7;15(1):660. doi: 10.1186/1471-2164-15-660 (PMC4133081; doi:10.1186/1471-2164-15-660)
Supplement: Supplementary file 5 — Additional file 5: Pfam functional annotations assigned to Metarhizium proteins. (XLS 6 MB) [file 12864_2013_6347_MOESM5_ESM.xls]

## Sheet: Ma69
ProteinID	PFAM:name	PFAM:accession	E-value	score	bias
MA69_6529	1-cysPrx_C	PF10417.4	5.6e-12	44.7	0.1
MA69_1075	14-3-3	PF00244.15	3.6e-116	385.8	5.4
MA69_6782	14-3-3	PF00244.15	1.9e-114	380.2	2.4
MA69_6933	14-3-3	PF00244.15	1.2e-10	40.5	0
MA69_10843	14-3-3	PF00244.15	4.7e-05	22.2	3.7
MA69_6947	2-Hacid_dh	PF00389.25	4.3e-35	119.7	0
MA69_6121	2-Hacid_dh	PF00389.25	1.5e-34	117.9	0.1
MA69_3156	2-Hacid_dh	PF00389.25	2.4e-33	114	0.1
MA69_9324	2-Hacid_dh	PF00389.25	6e-20	70.6	0
MA69_3636	2-Hacid_dh	PF00389.25	1.7e-18	65.9	0
MA69_7934	2-Hacid_dh	PF00389.25	3.1e-18	65.1	0
MA69_8370	2-Hacid_dh	PF00389.25	2e-16	59.3	0
MA69_3798	2-Hacid_dh	PF00389.25	2.4e-14	52.5	0
MA69_9616	2-Hacid_dh	PF00389.25	9.8e-11	40.8	0
MA69_4278	2-Hacid_dh	PF00389.25	3.5e-10	39	0
MA69_2954	2-Hacid_dh	PF00389.25	5.9e-06	25.4	0
MA69_7934	2-Hacid_dh_C	PF02826.14	1.1e-55	187.1	0
MA69_6121	2-Hacid_dh_C	PF02826.14	7e-55	184.5	0
MA69_3798	2-Hacid_dh_C	PF02826.14	5.7e-54	181.5	0
MA69_9324	2-Hacid_dh_C	PF02826.14	1.1e-53	180.6	0
MA69_3156	2-Hacid_dh_C	PF02826.14	1.4e-52	177	0.1
MA69_6947	2-Hacid_dh_C	PF02826.14	3.5e-52	175.7	0
MA69_3636	2-Hacid_dh_C	PF02826.14	9.7e-50	167.8	0
MA69_4278	2-Hacid_dh_C	PF02826.14	1.8e-46	157.1	0
MA69_9616	2-Hacid_dh_C	PF02826.14	1.9e-40	137.5	0
MA69_10827	2-Hacid_dh_C	PF02826.14	3.6e-40	136.6	0
MA69_2954	2-Hacid_dh_C	PF02826.14	2.9e-39	133.6	0
MA69_6603	2-Hacid_dh_C	PF02826.14	6.2e-37	126	0
MA69_8370	2-Hacid_dh_C	PF02826.14	1.5e-35	121.5	0
MA69_7933	2-Hacid_dh_C	PF02826.14	2e-07	29.9	0.2
MA69_494	2-oxoacid_dh	PF00198.18	2.2e-79	265.5	0.1
MA69_2239	2-oxoacid_dh	PF00198.18	1.9e-77	259.3	0.3
MA69_5617	2-oxoacid_dh	PF00198.18	1.3e-76	256.5	0.2
MA69_8344	2Fe-2S_thioredx	PF01257.14	1.9e-58	195.8	0.1
MA69_1308	2OG-FeII_Oxy	PF03171.15	1.2e-22	79.6	0
MA69_3985	2OG-FeII_Oxy	PF03171.15	4.8e-22	77.7	0.2
MA69_4211	2OG-FeII_Oxy	PF03171.15	2.2e-21	75.6	0
MA69_6584	2OG-FeII_Oxy	PF03171.15	1.3e-19	69.9	0
MA69_7049	2OG-FeII_Oxy	PF03171.15	1.2e-18	66.8	0
MA69_7277	2OG-FeII_Oxy	PF03171.15	1.5e-18	66.5	0
MA69_2051	2OG-FeII_Oxy	PF03171.15	2.7e-16	59.3	0
MA69_5249	2OG-FeII_Oxy	PF03171.15	1.9e-14	53.3	0
MA69_3872	2OG-FeII_Oxy	PF03171.15	3.6e-14	52.4	0
MA69_5040	2OG-FeII_Oxy	PF03171.15	4e-14	52.3	0
MA69_2098	2OG-FeII_Oxy	PF03171.15	8.8e-14	51.2	0
MA69_3475	2OG-FeII_Oxy	PF03171.15	5.9e-13	48.5	0
MA69_4987	2OG-FeII_Oxy	PF03171.15	6.8e-13	48.3	0
MA69_8354	2OG-FeII_Oxy	PF03171.15	1.8e-11	43.8	0
MA69_7649	2OG-FeII_Oxy	PF03171.15	7.9e-11	41.7	0
MA69_4081	2OG-FeII_Oxy	PF03171.15	1.7e-10	40.6	0
MA69_7937	2OG-FeII_Oxy	PF03171.15	1e-09	38.1	0
MA69_9842	2OG-FeII_Oxy	PF03171.15	1.8e-09	37.3	0
MA69_2397	2OG-FeII_Oxy	PF03171.15	1.3e-05	24.9	0
MA69_4498	2OG-FeII_Oxy_2	PF13532.1	1.1e-33	116.3	0
MA69_2980	2OG-FeII_Oxy_2	PF13532.1	8.5e-33	113.4	0
MA69_2551	2OG-FeII_Oxy_2	PF13532.1	3.7e-29	101.5	0.1
MA69_6764	2OG-FeII_Oxy_2	PF13532.1	6.8e-29	100.7	0
MA69_8354	2OG-FeII_Oxy_2	PF13532.1	7.3e-19	67.9	0
MA69_5948	2OG-FeII_Oxy_3	PF13640.1	4.1e-16	58.9	0
MA69_4949	2OG-FeII_Oxy_3	PF13640.1	3.6e-11	43	0
MA69_9063	2OG-FeII_Oxy_3	PF13640.1	1.5e-10	41.1	0
MA69_9063	2OG-FeII_Oxy_4	PF13661.1	4.4e-06	25.8	0.1
MA69_4949	2OG-FeII_Oxy_4	PF13661.1	1e-05	24.7	0
MA69_8599	2OG-FeII_Oxy_5	PF13759.1	6.9e-07	29.1	0
MA69_1521	2_5_RNA_ligase2	PF13563.1	6.4e-27	93.7	0
MA69_5715	3-HAO	PF06052.7	2.4e-53	179.2	0.1
MA69_4655	3-HAO	PF06052.7	2.4e-53	179.2	0
MA69_6716	3Beta_HSD	PF01073.14	1.2e-65	220.6	0
MA69_9999	3Beta_HSD	PF01073.14	1.5e-42	144.8	0
MA69_5781	3Beta_HSD	PF01073.14	4e-27	94.2	0
MA69_7750	3Beta_HSD	PF01073.14	8.4e-24	83.3	0
MA69_829	3Beta_HSD	PF01073.14	1.2e-15	56.5	0
MA69_6457	3Beta_HSD	PF01073.14	2.5e-15	55.5	0
MA69_2787	3Beta_HSD	PF01073.14	7.5e-14	50.7	0
MA69_4683	3Beta_HSD	PF01073.14	2.9e-12	45.4	0
MA69_7019	3Beta_HSD	PF01073.14	1.2e-11	43.5	0
MA69_9927	3Beta_HSD	PF01073.14	3.6e-10	38.6	0
MA69_484	3Beta_HSD	PF01073.14	3.6e-10	38.6	0.1
MA69_3724	3Beta_HSD	PF01073.14	5.2e-10	38.1	0
MA69_9859	3Beta_HSD	PF01073.14	5.5e-09	34.7	0
MA69_2661	3Beta_HSD	PF01073.14	1.9e-08	32.9	0.1
MA69_9758	3Beta_HSD	PF01073.14	4.5e-08	31.7	0
MA69_10258	3Beta_HSD	PF01073.14	5.2e-08	31.5	0
MA69_4963	3Beta_HSD	PF01073.14	5.6e-08	31.4	0
MA69_6966	3Beta_HSD	PF01073.14	1.4e-07	30.1	0
MA69_6466	3Beta_HSD	PF01073.14	1.7e-07	29.8	0.6
MA69_3374	3Beta_HSD	PF01073.14	4.1e-07	28.6	0
MA69_8934	3Beta_HSD	PF01073.14	6.5e-07	27.9	0
MA69_1170	3Beta_HSD	PF01073.14	7e-07	27.8	0
MA69_9582	3Beta_HSD	PF01073.14	1.6e-06	26.6	0
MA69_10359	3Beta_HSD	PF01073.14	7.1e-06	24.5	0
MA69_10183	3Beta_HSD	PF01073.14	8.8e-06	24.2	0
MA69_1713	3Beta_HSD	PF01073.14	9.3e-06	24.1	0
MA69_9742	3Beta_HSD	PF01073.14	1.1e-05	23.9	0
MA69_3829	3Beta_HSD	PF01073.14	1.8e-05	23.2	0.1
MA69_2699	3Beta_HSD	PF01073.14	1.8e-05	23.1	0
MA69_2677	3Beta_HSD	PF01073.14	1.9e-05	23.1	0
MA69_3053	3Beta_HSD	PF01073.14	2.6e-05	22.7	0.1
MA69_12	3Beta_HSD	PF01073.14	3.4e-05	22.3	0
MA69_10509	3Beta_HSD	PF01073.14	3.5e-05	22.2	0.2
MA69_6523	3Beta_HSD	PF01073.14	3.8e-05	22.1	0.1
MA69_8321	3Beta_HSD	PF01073.14	3.9e-05	22.1	0
MA69_3860	3Beta_HSD	PF01073.14	5.2e-05	21.7	0
MA69_5259	3Beta_HSD	PF01073.14	6e-05	21.5	0.1
MA69_2585	3Beta_HSD	PF01073.14	6.1e-05	21.4	0
MA69_3914	3HCDH	PF00725.17	1.6e-33	114.6	0
MA69_2118	3HCDH	PF00725.17	5.6e-14	51.9	0
MA69_3535	3HCDH	PF00725.17	1.6e-13	50.4	0
MA69_3914	3HCDH_N	PF02737.13	1.6e-51	174.1	0.9
MA69_3534	3HCDH_N	PF02737.13	4.2e-40	136.9	0
MA69_3535	3HCDH_N	PF02737.13	1.1e-31	109.5	0
MA69_2118	3HCDH_N	PF02737.13	4e-20	71.8	0
MA69_3338	3HCDH_N	PF02737.13	5.6e-06	25.7	0.1
MA69_9582	3HCDH_N	PF02737.13	5.1e-05	22.6	0.2
MA69_3994	3HCDH_N	PF02737.13	6.7e-05	22.2	0.5
MA69_1430	4F5	PF04419.9	1.2e-09	38.3	14.7
MA69_5248	4F5	PF04419.9	4.2e-08	33.4	10.9
MA69_305	4HBT	PF03061.17	1.5e-15	56.7	0
MA69_10831	4HBT	PF03061.17	6.7e-14	51.4	0
MA69_4613	4HBT	PF03061.17	4.4e-12	45.5	0
MA69_945	4HBT	PF03061.17	9.1e-12	44.5	0
MA69_6254	4HBT	PF03061.17	4e-11	42.5	1.2
MA69_6127	4HBT	PF03061.17	8.6e-10	38.2	0
MA69_1724	4HBT	PF03061.17	2.2e-09	36.9	0.1
MA69_8518	4HBT	PF03061.17	7.6e-09	35.2	0
MA69_1268	4HBT_2	PF13279.1	1e-21	77.2	0.1
MA69_9294	4HBT_2	PF13279.1	2.7e-08	33.9	0
MA69_8518	4HBT_2	PF13279.1	6.7e-08	32.6	0
MA69_8287	4HBT_2	PF13279.1	8.7e-07	29	0
MA69_7505	4HBT_2	PF13279.1	1e-05	25.6	0
MA69_1800	4HBT_3	PF13622.1	2.8e-45	154.7	4.7
MA69_2961	4HBT_3	PF13622.1	2.2e-43	148.4	0.1
MA69_3622	4HBT_3	PF13622.1	9.7e-42	143	2.8
MA69_373	4HBT_3	PF13622.1	5.6e-36	124.2	0
MA69_9732	4HBT_3	PF13622.1	2e-12	47	0
MA69_4634	5-FTHF_cyc-lig	PF01812.15	5.7e-28	97.5	0
MA69_3582	5_nucleotid_C	PF02872.13	1.5e-34	118.8	0.4
MA69_35	5_nucleotid_C	PF02872.13	3.1e-32	111.3	0
MA69_2011	60KD_IMP	PF02096.15	1.2e-26	93.2	3.6
MA69_2350	60KD_IMP	PF02096.15	3.7e-09	36.1	0
MA69_2819	6PF2K	PF01591.13	7.1e-66	221	0
MA69_10641	6PF2K	PF01591.13	4.2e-58	195.6	0
MA69_1465	6PF2K	PF01591.13	2.9e-52	176.5	4
MA69_5592	6PGD	PF00393.14	5.9e-135	448.7	0
MA69_8097	6PGD	PF00393.14	9.3e-32	110	0
MA69_8098	6PGD	PF00393.14	5.5e-09	35.2	0
MA69_8874	7tm_1	PF00001.16	5.6e-07	28.5	4
MA69_7482	7tm_1	PF00001.16	6.6e-07	28.3	0.1
MA69_8874	7tm_2	PF00002.19	5.2e-13	48.2	5
MA69_6126	7tm_2	PF00002.19	3.2e-12	45.6	5.3
MA69_4910	7tm_2	PF00002.19	1.4e-09	37	6.5
MA69_7482	7tm_2	PF00002.19	4.6e-09	35.3	6.5
MA69_4716	7tm_2	PF00002.19	3.2e-05	22.7	11.9
MA69_8874	7TM_GPCR_Srsx	PF10320.4	0.00012	20.9	2.3
MA69_7820	AAA	PF00004.24	1.1e-98	326.2	0
MA69_2332	AAA	PF00004.24	5.3e-65	217.2	0
MA69_1134	AAA	PF00004.24	1.7e-56	189.6	0
MA69_7188	AAA	PF00004.24	4.2e-52	175.4	0
MA69_2405	AAA	PF00004.24	1.1e-51	174.1	0
MA69_7911	AAA	PF00004.24	1.5e-51	173.6	0
MA69_3663	AAA	PF00004.24	2.9e-45	153.3	0.4
MA69_10296	AAA	PF00004.24	1.5e-43	147.8	0
MA69_6069	AAA	PF00004.24	3.9e-43	146.4	0
MA69_2785	AAA	PF00004.24	1.4e-42	144.6	0
MA69_3654	AAA	PF00004.24	2.9e-42	143.6	0
MA69_762	AAA	PF00004.24	1.2e-41	141.5	0
MA69_3917	AAA	PF00004.24	2.1e-41	140.8	0
MA69_5921	AAA	PF00004.24	2.4e-40	137.4	0
MA69_991	AAA	PF00004.24	7e-40	135.9	0
MA69_6263	AAA	PF00004.24	3.5e-39	133.6	0
MA69_505	AAA	PF00004.24	1.6e-38	131.5	0
MA69_1498	AAA	PF00004.24	3.5e-38	130.4	0
MA69_1536	AAA	PF00004.24	1e-36	125.7	0
MA69_7764	AAA	PF00004.24	1.7e-26	92.5	0
MA69_4553	AAA	PF00004.24	3.3e-23	81.9	0
MA69_10588	AAA	PF00004.24	4e-23	81.6	0
MA69_4644	AAA	PF00004.24	1.2e-21	76.9	0
MA69_7229	AAA	PF00004.24	2e-20	72.9	0.1
MA69_5613	AAA	PF00004.24	3.3e-20	72.2	0.1
MA69_10197	AAA	PF00004.24	3.5e-19	68.9	0
MA69_8407	AAA	PF00004.24	1.8e-17	63.4	0
MA69_3043	AAA	PF00004.24	2.4e-17	63	0
MA69_1008	AAA	PF00004.24	3.4e-17	62.5	0
MA69_4763	AAA	PF00004.24	6.1e-17	61.6	0
MA69_7074	AAA	PF00004.24	8.3e-17	61.2	0
MA69_6723	AAA	PF00004.24	1.1e-16	60.8	0
MA69_2439	AAA	PF00004.24	1.8e-16	60.1	0.1
MA69_4848	AAA	PF00004.24	2.8e-16	59.5	0.4
MA69_66	AAA	PF00004.24	1.2e-15	57.5	0
MA69_949	AAA	PF00004.24	1.9e-15	56.8	0
MA69_8612	AAA	PF00004.24	2.6e-15	56.4	0
MA69_2231	AAA	PF00004.24	7e-15	55	0
MA69_5312	AAA	PF00004.24	6.6e-14	51.8	0
MA69_1433	AAA	PF00004.24	1.3e-13	50.9	0.1
MA69_4356	AAA	PF00004.24	1.6e-13	50.6	0
MA69_9773	AAA	PF00004.24	1.4e-12	47.5	0
MA69_1494	AAA	PF00004.24	4.7e-12	45.8	0
MA69_1583	AAA	PF00004.24	1.7e-11	44.1	0
MA69_9642	AAA	PF00004.24	2.5e-11	43.5	0
MA69_3510	AAA	PF00004.24	1.4e-10	41.1	0.2
MA69_4681	AAA	PF00004.24	1.4e-10	41.1	0
MA69_3457	AAA	PF00004.24	5e-09	36	0.1
MA69_5629	AAA	PF00004.24	8.6e-09	35.3	0
MA69_10481	AAA	PF00004.24	2e-08	34.1	0.3
MA69_3386	AAA	PF00004.24	2.7e-08	33.7	0
MA69_4705	AAA	PF00004.24	3.3e-08	33.4	0
MA69_7504	AAA	PF00004.24	7.2e-08	32.3	0
MA69_3455	AAA	PF00004.24	1.5e-06	28	0.1
MA69_400	AAA	PF00004.24	3.1e-06	27	0.2
MA69_1794	AAA	PF00004.24	1.2e-05	25.1	0
MA69_5616	AAA	PF00004.24	1.2e-05	25.1	0
MA69_2227	AAA	PF00004.24	1.3e-05	25	0
MA69_5666	AAA	PF00004.24	1.9e-05	24.4	0
MA69_744	AAA	PF00004.24	2.2e-05	24.2	0
MA69_4406	AAA	PF00004.24	2.2e-05	24.2	0.8
MA69_3109	AAA	PF00004.24	3e-05	23.8	0.1
MA69_8643	AAA	PF00004.24	3.2e-05	23.7	0
MA69_6949	AAA	PF00004.24	0.00011	22	0
MA69_8515	AAA	PF00004.24	0.00015	21.5	0
MA69_9910	AAA	PF00004.24	0.00016	21.4	1.3
MA69_7827	AAA	PF00004.24	0.00022	21	0
MA69_16	AAA_10	PF12846.2	4.9e-09	35.6	0
MA69_4192	AAA_10	PF12846.2	6.1e-07	28.8	0.1
MA69_2227	AAA_10	PF12846.2	1.3e-06	27.7	0.1
MA69_9016	AAA_11	PF13086.1	4.4e-69	232.2	0.3
MA69_1061	AAA_11	PF13086.1	1.3e-60	204.5	0.2
MA69_1221	AAA_11	PF13086.1	3e-58	196.8	3.2
MA69_3129	AAA_11	PF13086.1	1.2e-40	139.2	0.3
MA69_6263	AAA_11	PF13086.1	5.1e-30	104.4	22.2
MA69_3386	AAA_11	PF13086.1	2.2e-29	102.3	0
MA69_11208	AAA_11	PF13086.1	4.2e-26	91.5	0
MA69_9825	AAA_11	PF13086.1	9.2e-24	83.9	0.1
MA69_7709	AAA_11	PF13086.1	1.3e-23	83.4	0
MA69_3892	AAA_11	PF13086.1	3.8e-22	78.6	0
MA69_7040	AAA_11	PF13086.1	3.7e-16	59	0
MA69_9014	AAA_11	PF13086.1	3.9e-16	58.9	0
MA69_7764	AAA_11	PF13086.1	1.4e-07	31	0.2
MA69_9016	AAA_12	PF13087.1	4.9e-63	211.7	0
MA69_1221	AAA_12	PF13087.1	2.1e-60	203.1	0
MA69_1061	AAA_12	PF13087.1	3.7e-53	179.5	0
MA69_3129	AAA_12	PF13087.1	3.3e-50	169.9	0
MA69_3386	AAA_12	PF13087.1	3e-40	137.3	0
MA69_11208	AAA_12	PF13087.1	1.2e-39	135.3	0
MA69_3892	AAA_12	PF13087.1	3.8e-39	133.7	0
MA69_9825	AAA_12	PF13087.1	4e-33	114.1	0
MA69_6263	AAA_12	PF13087.1	8.6e-30	103.2	0
MA69_7709	AAA_12	PF13087.1	3.1e-27	94.8	0
MA69_9014	AAA_12	PF13087.1	1.3e-23	83.1	0.1
MA69_7040	AAA_12	PF13087.1	1.1e-20	73.4	0
MA69_7229	AAA_14	PF13173.1	7.7e-15	54.5	0
MA69_2405	AAA_14	PF13173.1	6.4e-09	35.4	0
MA69_7820	AAA_14	PF13173.1	1.5e-08	34.1	0
MA69_7764	AAA_14	PF13173.1	3.1e-08	33.1	0.1
MA69_9642	AAA_14	PF13173.1	1.3e-07	31.2	0
MA69_2332	AAA_14	PF13173.1	1.8e-07	30.7	0
MA69_10906	AAA_14	PF13173.1	9.1e-07	28.4	0
MA69_5666	AAA_15	PF13175.1	8.6e-08	31.2	0.2
MA69_3709	AAA_15	PF13175.1	1.2e-07	30.8	0
MA69_7297	AAA_15	PF13175.1	3e-07	29.4	30.2
MA69_9152	AAA_15	PF13175.1	1.5e-06	27.1	37.9
MA69_7229	AAA_16	PF13191.1	7.2e-18	64.8	20.1
MA69_7764	AAA_16	PF13191.1	2.5e-17	63.1	10.1
MA69_4705	AAA_16	PF13191.1	7.5e-17	61.5	0
MA69_7820	AAA_16	PF13191.1	1e-11	44.8	0
MA69_5613	AAA_16	PF13191.1	3.8e-11	42.9	12.8
MA69_1134	AAA_16	PF13191.1	4e-11	42.8	5.5
MA69_949	AAA_16	PF13191.1	4.3e-11	42.7	0.1
MA69_7504	AAA_16	PF13191.1	7.2e-11	42	0.2
MA69_2599	AAA_16	PF13191.1	1.3e-10	41.1	0.4
MA69_3709	AAA_16	PF13191.1	2.8e-10	40.1	0.3
MA69_2332	AAA_16	PF13191.1	3.3e-10	39.8	2.4
MA69_7452	AAA_16	PF13191.1	1.1e-09	38.1	1.7
MA69_2955	AAA_16	PF13191.1	1.3e-09	37.9	0.3
MA69_8512	AAA_16	PF13191.1	1.4e-09	37.8	0.1
MA69_2405	AAA_16	PF13191.1	2.1e-09	37.2	0
MA69_4768	AAA_16	PF13191.1	2.4e-09	37	3.6
MA69_9568	AAA_16	PF13191.1	3.3e-09	36.6	0.3
MA69_9761	AAA_16	PF13191.1	8.2e-09	35.3	0
MA69_4356	AAA_16	PF13191.1	1.1e-08	34.8	19.5
MA69_10881	AAA_16	PF13191.1	1.4e-08	34.5	0.5
MA69_5629	AAA_16	PF13191.1	1.5e-08	34.4	0
MA69_1989	AAA_16	PF13191.1	2e-08	34	1.9
MA69_11047	AAA_16	PF13191.1	4.6e-08	32.8	0
MA69_8643	AAA_16	PF13191.1	7.8e-08	32.1	2.1
MA69_6069	AAA_16	PF13191.1	8.1e-08	32	0.1
MA69_9910	AAA_16	PF13191.1	8.1e-08	32	0.2
MA69_4596	AAA_16	PF13191.1	1.1e-07	31.6	0.8
MA69_7334	AAA_16	PF13191.1	1.2e-07	31.5	0.2
MA69_1498	AAA_16	PF13191.1	2.1e-07	30.7	0.2
MA69_6263	AAA_16	PF13191.1	2.2e-07	30.6	8
MA69_2122	AAA_16	PF13191.1	2.6e-07	30.4	0.2
MA69_9697	AAA_16	PF13191.1	2.6e-07	30.4	0.8
MA69_2905	AAA_16	PF13191.1	2.9e-07	30.2	0.2
MA69_3663	AAA_16	PF13191.1	3e-07	30.2	0
MA69_2044	AAA_16	PF13191.1	3e-07	30.2	0.1
MA69_318	AAA_16	PF13191.1	3.4e-07	30	0.1
MA69_1850	AAA_16	PF13191.1	3.9e-07	29.8	1.1
MA69_10755	AAA_16	PF13191.1	5.8e-07	29.3	0.7
MA69_5406	AAA_16	PF13191.1	5.9e-07	29.2	0.4
MA69_1794	AAA_16	PF13191.1	6.1e-07	29.2	3.1
MA69_7897	AAA_16	PF13191.1	8.6e-07	28.7	1.1
MA69_2227	AAA_16	PF13191.1	9e-07	28.6	1.4
MA69_7188	AAA_16	PF13191.1	1.1e-06	28.4	0
MA69_270	AAA_16	PF13191.1	1.4e-06	28	0.2
MA69_4553	AAA_16	PF13191.1	1.5e-06	27.9	0
MA69_10611	AAA_16	PF13191.1	1.8e-06	27.7	0
MA69_8419	AAA_16	PF13191.1	1.8e-06	27.7	5.4
MA69_10906	AAA_16	PF13191.1	1.9e-06	27.6	0
MA69_3912	AAA_16	PF13191.1	1.9e-06	27.6	0.9
MA69_2688	AAA_16	PF13191.1	2e-06	27.5	0.5
MA69_10296	AAA_16	PF13191.1	2.2e-06	27.4	0
MA69_7229	AAA_17	PF13207.1	1e-17	64.6	2.1
MA69_6949	AAA_17	PF13207.1	2.5e-15	56.9	1.1
MA69_2254	AAA_17	PF13207.1	3.7e-12	46.7	0
MA69_236	AAA_17	PF13207.1	5e-12	46.3	0.3
MA69_5616	AAA_17	PF13207.1	9e-12	45.5	0
MA69_7820	AAA_17	PF13207.1	4.4e-11	43.3	0
MA69_9223	AAA_17	PF13207.1	2.9e-09	37.4	0
MA69_3109	AAA_17	PF13207.1	3.4e-09	37.2	0.9
MA69_7764	AAA_17	PF13207.1	4e-09	36.9	2.8
MA69_4356	AAA_17	PF13207.1	5.6e-09	36.4	0.1
MA69_2332	AAA_17	PF13207.1	9.8e-09	35.7	0
MA69_6777	AAA_17	PF13207.1	1.1e-08	35.5	0.1
MA69_7074	AAA_17	PF13207.1	1.6e-08	35	0.3
MA69_6263	AAA_17	PF13207.1	2.2e-08	34.5	11.5
MA69_2227	AAA_17	PF13207.1	3.6e-08	33.8	0
MA69_1831	AAA_17	PF13207.1	8e-08	32.7	0.1
MA69_7334	AAA_17	PF13207.1	1.4e-07	31.9	0
MA69_744	AAA_17	PF13207.1	2e-07	31.4	0.1
MA69_270	AAA_17	PF13207.1	2.1e-07	31.4	0
MA69_1114	AAA_17	PF13207.1	2.3e-07	31.3	0
MA69_5666	AAA_17	PF13207.1	2.9e-07	30.9	0.1
MA69_1409	AAA_17	PF13207.1	3.1e-07	30.8	0
MA69_1134	AAA_17	PF13207.1	3.8e-07	30.5	0.3
MA69_7452	AAA_17	PF13207.1	5.7e-07	30	0.4
MA69_4547	AAA_17	PF13207.1	7.3e-07	29.6	0
MA69_2405	AAA_17	PF13207.1	7.6e-07	29.6	0
MA69_1471	AAA_17	PF13207.1	7.7e-07	29.5	1.1
MA69_3654	AAA_17	PF13207.1	1.5e-06	28.6	0.1
MA69_8419	AAA_17	PF13207.1	1.8e-06	28.4	0
MA69_1989	AAA_17	PF13207.1	1.8e-06	28.4	0
MA69_2307	AAA_17	PF13207.1	2.3e-06	28	0
MA69_8515	AAA_17	PF13207.1	2.4e-06	28	0
MA69_1794	AAA_17	PF13207.1	2.8e-06	27.7	0
MA69_9807	AAA_17	PF13207.1	3.3e-06	27.5	0
MA69_5795	AAA_17	PF13207.1	4.5e-06	27.1	0
MA69_2785	AAA_17	PF13207.1	4.6e-06	27	0
MA69_6949	AAA_18	PF13238.1	2.8e-27	95.2	0.4
MA69_7229	AAA_18	PF13238.1	4.2e-12	46.1	6.8
MA69_236	AAA_18	PF13238.1	4.4e-10	39.5	0.2
MA69_5616	AAA_18	PF13238.1	1.4e-09	37.9	0
MA69_4356	AAA_18	PF13238.1	8.3e-09	35.4	3.5
MA69_1114	AAA_18	PF13238.1	1.4e-07	31.5	0
MA69_1134	AAA_18	PF13238.1	7.1e-07	29.2	0.6
MA69_1409	AAA_18	PF13238.1	7.2e-07	29.2	0
MA69_744	AAA_18	PF13238.1	7.7e-07	29	0
MA69_7820	AAA_18	PF13238.1	1e-06	28.7	0
MA69_2254	AAA_18	PF13238.1	1.9e-06	27.8	0
MA69_2227	AAA_18	PF13238.1	2.7e-06	27.3	0.9
MA69_2405	AAA_18	PF13238.1	1.1e-05	25.3	0
MA69_6263	AAA_19	PF13245.1	6.8e-17	60.6	0.1
MA69_1221	AAA_19	PF13245.1	9.6e-15	53.7	0.2
MA69_1061	AAA_19	PF13245.1	3.7e-13	48.6	0.3
MA69_3253	AAA_19	PF13245.1	4.7e-12	45.1	0.4
MA69_3129	AAA_19	PF13245.1	1.1e-10	40.7	0.2
MA69_9016	AAA_19	PF13245.1	1.7e-10	40.1	0.9
MA69_3386	AAA_19	PF13245.1	2.2e-10	39.7	0.5
MA69_3892	AAA_19	PF13245.1	3.8e-09	35.8	0.1
MA69_11208	AAA_19	PF13245.1	7.4e-09	34.8	0.1
MA69_7709	AAA_19	PF13245.1	7.6e-09	34.8	0.1
MA69_7820	AAA_19	PF13245.1	2.4e-08	33.2	1.7
MA69_8664	AAA_19	PF13245.1	2.6e-08	33.1	0
MA69_7764	AAA_19	PF13245.1	6.2e-08	31.9	0.9
MA69_9825	AAA_19	PF13245.1	4e-07	29.3	0.1
MA69_7229	AAA_19	PF13245.1	5.8e-07	28.8	1.5
MA69_11488	AAA_19	PF13245.1	8.4e-07	28.2	0.1
MA69_270	AAA_19	PF13245.1	1.1e-06	27.9	2.5
MA69_2439	AAA_19	PF13245.1	1.7e-06	27.3	0
MA69_10986	AAA_19	PF13245.1	2.3e-06	26.9	0.1
MA69_7827	AAA_19	PF13245.1	3.9e-06	26.1	0.3
MA69_2405	AAA_19	PF13245.1	3.9e-06	26.1	0.2
MA69_1134	AAA_19	PF13245.1	4.4e-06	25.9	0.2
MA69_11287	AAA_19	PF13245.1	6.2e-06	25.5	0.1
MA69_7764	AAA_2	PF07724.9	3.9e-46	156.6	0.3
MA69_5613	AAA_2	PF07724.9	5.1e-45	153	0
MA69_1494	AAA_2	PF07724.9	3.2e-31	108.1	0
MA69_7820	AAA_2	PF07724.9	4.6e-14	52.3	0
MA69_2332	AAA_2	PF07724.9	6.5e-10	38.8	0
MA69_3663	AAA_2	PF07724.9	4.2e-08	32.9	0
MA69_10296	AAA_2	PF07724.9	2.5e-07	30.4	0
MA69_2405	AAA_2	PF07724.9	8.7e-07	28.6	0
MA69_1134	AAA_2	PF07724.9	1.1e-06	28.2	0
MA69_6069	AAA_2	PF07724.9	1.8e-06	27.6	0
MA69_4644	AAA_2	PF07724.9	2.1e-06	27.3	0
MA69_762	AAA_2	PF07724.9	3e-06	26.9	0
MA69_7188	AAA_2	PF07724.9	1.2e-05	24.8	0
MA69_1536	AAA_2	PF07724.9	2e-05	24.1	0
MA69_4553	AAA_2	PF07724.9	2.2e-05	24	0
MA69_5921	AAA_2	PF07724.9	0.00017	21.1	0
MA69_2688	AAA_21	PF13304.1	5.8e-28	98.3	0
MA69_226	AAA_21	PF13304.1	2.7e-22	79.7	2.7
MA69_3709	AAA_21	PF13304.1	7.3e-21	75	0.5
MA69_744	AAA_21	PF13304.1	9.4e-21	74.6	0.4
MA69_2227	AAA_21	PF13304.1	6e-18	65.4	0
MA69_3109	AAA_21	PF13304.1	9.1e-18	64.8	0.2
MA69_7297	AAA_21	PF13304.1	3.4e-17	62.9	2.6
MA69_4506	AAA_21	PF13304.1	2.9e-15	56.6	4.1
MA69_735	AAA_21	PF13304.1	3.7e-14	52.9	5.7
MA69_6570	AAA_21	PF13304.1	6.3e-14	52.2	0.2
MA69_1831	AAA_21	PF13304.1	7.8e-14	51.9	6.1
MA69_5666	AAA_21	PF13304.1	1.8e-13	50.7	7
MA69_7452	AAA_21	PF13304.1	2e-13	50.6	0
MA69_9568	AAA_21	PF13304.1	5.1e-13	49.2	0.1
MA69_8419	AAA_21	PF13304.1	1.1e-12	48.1	0.2
MA69_1989	AAA_21	PF13304.1	1.2e-12	47.9	0
MA69_8643	AAA_21	PF13304.1	2e-12	47.3	0
MA69_4596	AAA_21	PF13304.1	4.8e-12	46	0.4
MA69_9807	AAA_21	PF13304.1	1.7e-11	44.2	0
MA69_2599	AAA_21	PF13304.1	4.9e-11	42.7	0.7
MA69_3761	AAA_21	PF13304.1	5.9e-11	42.4	0.2
MA69_9223	AAA_21	PF13304.1	1.3e-10	41.3	0
MA69_8837	AAA_21	PF13304.1	1.9e-10	40.8	6.8
MA69_9152	AAA_21	PF13304.1	2.8e-10	40.2	1
MA69_9703	AAA_21	PF13304.1	3.4e-10	39.9	0
MA69_7504	AAA_21	PF13304.1	4.2e-10	39.6	0
MA69_9910	AAA_21	PF13304.1	5.1e-10	39.4	0.2
MA69_1471	AAA_21	PF13304.1	8.5e-10	38.6	1
MA69_7334	AAA_21	PF13304.1	1e-09	38.4	1.6
MA69_4547	AAA_21	PF13304.1	1.9e-09	37.5	0
MA69_1794	AAA_21	PF13304.1	3e-09	36.8	0
MA69_4359	AAA_21	PF13304.1	5.6e-09	36	0
MA69_5149	AAA_21	PF13304.1	6.9e-09	35.6	0.1
MA69_7897	AAA_21	PF13304.1	4.4e-08	33	0
MA69_4572	AAA_21	PF13304.1	7.5e-08	32.3	0.1
MA69_4192	AAA_21	PF13304.1	1.2e-07	31.6	0
MA69_9075	AAA_21	PF13304.1	1.6e-07	31.2	0
MA69_3650	AAA_21	PF13304.1	9.4e-07	28.6	0
MA69_4768	AAA_21	PF13304.1	1.8e-06	27.7	0
MA69_7229	AAA_22	PF13401.1	3.9e-16	59	6.2
MA69_4356	AAA_22	PF13401.1	3.4e-15	55.9	2
MA69_7764	AAA_22	PF13401.1	5.7e-14	52	0.6
MA69_5629	AAA_22	PF13401.1	7.7e-13	48.3	0
MA69_7820	AAA_22	PF13401.1	3.7e-12	46.1	0.3
MA69_2405	AAA_22	PF13401.1	9.3e-12	44.8	0
MA69_6263	AAA_22	PF13401.1	3.2e-11	43.1	11.6
MA69_5613	AAA_22	PF13401.1	7.9e-10	38.6	0.8
MA69_5406	AAA_22	PF13401.1	1.2e-09	38	0
MA69_4705	AAA_22	PF13401.1	3.2e-09	36.6	0
MA69_10881	AAA_22	PF13401.1	2.2e-08	33.9	0.4
MA69_7504	AAA_22	PF13401.1	2.4e-08	33.7	0
MA69_2227	AAA_22	PF13401.1	3e-08	33.4	0
MA69_3709	AAA_22	PF13401.1	4.1e-08	33	0.4
MA69_2332	AAA_22	PF13401.1	4.1e-08	33	0
MA69_6723	AAA_22	PF13401.1	5.1e-08	32.7	0.1
MA69_2555	AAA_22	PF13401.1	5.6e-08	32.6	0.1
MA69_9568	AAA_22	PF13401.1	8.8e-08	32	0.2
MA69_2599	AAA_22	PF13401.1	9.2e-08	31.9	3.1
MA69_4406	AAA_22	PF13401.1	9.3e-08	31.9	0.1
MA69_949	AAA_22	PF13401.1	1.1e-07	31.6	0
MA69_9761	AAA_22	PF13401.1	1.2e-07	31.5	0
MA69_8136	AAA_22	PF13401.1	1.4e-07	31.3	0
MA69_1583	AAA_22	PF13401.1	1.9e-07	30.9	0
MA69_2785	AAA_22	PF13401.1	2.4e-07	30.5	2.1
MA69_1989	AAA_22	PF13401.1	2.4e-07	30.5	1
MA69_6570	AAA_22	PF13401.1	2.8e-07	30.3	0.1
MA69_4199	AAA_22	PF13401.1	3.3e-07	30.1	1.7
MA69_2439	AAA_22	PF13401.1	4e-07	29.8	0.1
MA69_8643	AAA_22	PF13401.1	4.3e-07	29.7	0.3
MA69_3663	AAA_22	PF13401.1	6.2e-07	29.2	0.6
MA69_7452	AAA_22	PF13401.1	7.6e-07	28.9	2.4
MA69_762	AAA_22	PF13401.1	9.5e-07	28.6	0.1
MA69_9223	AAA_22	PF13401.1	1e-06	28.5	1
MA69_2955	AAA_22	PF13401.1	1.1e-06	28.3	0
MA69_9807	AAA_22	PF13401.1	1.2e-06	28.2	1.8
MA69_10291	AAA_22	PF13401.1	1.3e-06	28.2	0
MA69_1134	AAA_22	PF13401.1	1.7e-06	27.8	2.1
MA69_4596	AAA_22	PF13401.1	1.8e-06	27.7	3.3
MA69_6069	AAA_22	PF13401.1	2.3e-06	27.4	0
MA69_744	AAA_22	PF13401.1	2.3e-06	27.4	0.1
MA69_3650	AAA_22	PF13401.1	2.8e-06	27.1	0
MA69_1850	AAA_22	PF13401.1	2.9e-06	27	0.1
MA69_9152	AAA_23	PF13476.1	1.2e-26	93.9	0
MA69_9075	AAA_23	PF13476.1	1.7e-16	60.8	10.9
MA69_7297	AAA_23	PF13476.1	8.2e-15	55.2	16.5
MA69_8837	AAA_23	PF13476.1	2.9e-13	50.2	11.4
MA69_517	AAA_23	PF13476.1	5e-11	42.9	30.1
MA69_744	AAA_23	PF13476.1	2.2e-09	37.5	1.4
MA69_3709	AAA_23	PF13476.1	1.8e-08	34.5	0.3
MA69_4192	AAA_23	PF13476.1	2.6e-08	34	0.7
MA69_1831	AAA_23	PF13476.1	7.3e-08	32.6	0
MA69_4359	AAA_23	PF13476.1	7.6e-08	32.5	0.4
MA69_226	AAA_23	PF13476.1	1e-07	32.1	3.4
MA69_2227	AAA_23	PF13476.1	1.2e-07	31.9	10.9
MA69_2688	AAA_23	PF13476.1	2.5e-07	30.8	0.1
MA69_7010	AAA_23	PF13476.1	7.3e-07	29.3	2
MA69_6653	AAA_23	PF13476.1	8.4e-07	29.1	0.6
MA69_2599	AAA_23	PF13476.1	9.6e-07	28.9	0.2
MA69_6570	AAA_23	PF13476.1	1.5e-06	28.3	0.2
MA69_7820	AAA_24	PF13479.1	1.6e-06	27.5	0.2
MA69_2902	AAA_25	PF13481.1	8.3e-14	51	0
MA69_6026	AAA_25	PF13481.1	1.3e-13	50.4	0
MA69_2905	AAA_25	PF13481.1	4e-10	39	0
MA69_10114	AAA_25	PF13481.1	1.7e-09	37	0.2
MA69_3912	AAA_25	PF13481.1	2.3e-09	36.5	0
MA69_7820	AAA_25	PF13481.1	2.6e-09	36.4	4.6
MA69_4192	AAA_25	PF13481.1	5.5e-09	35.3	0.2
MA69_3709	AAA_25	PF13481.1	8e-09	34.8	0.1
MA69_4359	AAA_25	PF13481.1	5.6e-08	32	0
MA69_1794	AAA_25	PF13481.1	6e-08	31.9	0.4
MA69_318	AAA_25	PF13481.1	6.8e-08	31.7	0.3
MA69_6570	AAA_25	PF13481.1	8.4e-08	31.4	0.1
MA69_9697	AAA_25	PF13481.1	2.5e-07	29.9	0
MA69_3650	AAA_25	PF13481.1	5.1e-07	28.9	0
MA69_6493	AAA_25	PF13481.1	5.6e-07	28.7	0
MA69_301	AAA_25	PF13481.1	6.8e-07	28.5	0.1
MA69_7229	AAA_25	PF13481.1	8.9e-07	28.1	0.4
MA69_1338	AAA_26	PF13500.1	7.1e-26	90.6	0
MA69_7229	AAA_28	PF13521.1	6.9e-07	29	2.9
MA69_3709	AAA_28	PF13521.1	1.1e-06	28.3	0.1
MA69_2227	AAA_28	PF13521.1	1.4e-06	28	0
MA69_7820	AAA_28	PF13521.1	2.4e-06	27.2	0
MA69_226	AAA_29	PF13555.1	4.4e-11	41.7	1.3
MA69_6570	AAA_29	PF13555.1	7.3e-11	41	1.6
MA69_2227	AAA_29	PF13555.1	2.8e-10	39.2	0
MA69_9807	AAA_29	PF13555.1	1.2e-09	37.1	1
MA69_2599	AAA_29	PF13555.1	1.6e-09	36.7	0.1
MA69_9223	AAA_29	PF13555.1	1.9e-09	36.5	0.3
MA69_744	AAA_29	PF13555.1	2e-09	36.4	0.4
MA69_1989	AAA_29	PF13555.1	2.8e-09	36	3.1
MA69_2688	AAA_29	PF13555.1	4.2e-09	35.4	0.9
MA69_4359	AAA_29	PF13555.1	1.1e-08	34.1	1.1
MA69_3709	AAA_29	PF13555.1	1.1e-08	34.1	0.6
MA69_7334	AAA_29	PF13555.1	1.1e-08	34.1	2.3
MA69_8837	AAA_29	PF13555.1	1.6e-08	33.5	0
MA69_9568	AAA_29	PF13555.1	3.8e-08	32.3	0.6
MA69_7452	AAA_29	PF13555.1	1e-07	31	1.3
MA69_7504	AAA_29	PF13555.1	1e-07	30.9	0.2
MA69_1831	AAA_29	PF13555.1	1.2e-07	30.7	0.6
MA69_7229	AAA_29	PF13555.1	1.9e-07	30.1	0.1
MA69_1471	AAA_29	PF13555.1	2.4e-07	29.8	2.1
MA69_4192	AAA_29	PF13555.1	2.5e-07	29.7	0.7
MA69_8419	AAA_29	PF13555.1	3e-07	29.4	1.7
MA69_3109	AAA_29	PF13555.1	7.8e-07	28.1	0.1
MA69_4596	AAA_29	PF13555.1	8.3e-07	28	1.1
MA69_8643	AAA_29	PF13555.1	9.9e-07	27.8	1.6
MA69_7010	AAA_29	PF13555.1	1.3e-06	27.4	1.9
MA69_7229	AAA_3	PF07726.6	9e-21	73.4	0
MA69_4553	AAA_3	PF07726.6	1.4e-05	24.2	0
MA69_2439	AAA_3	PF07726.6	5.6e-05	22.3	0.1
MA69_9642	AAA_3	PF07726.6	8.3e-05	21.8	0
MA69_7820	AAA_3	PF07726.6	0.00011	21.4	0
MA69_8664	AAA_30	PF13604.1	2.4e-18	66	0
MA69_7827	AAA_30	PF13604.1	5.8e-16	58.2	0
MA69_3129	AAA_30	PF13604.1	5.9e-15	54.9	0
MA69_6263	AAA_30	PF13604.1	8.6e-13	47.9	0.1
MA69_1221	AAA_30	PF13604.1	1.5e-12	47.1	0.2
MA69_11435	AAA_30	PF13604.1	6.3e-12	45.1	0.2
MA69_10967	AAA_30	PF13604.1	3.6e-11	42.6	0
MA69_1061	AAA_30	PF13604.1	7.6e-11	41.5	0
MA69_11488	AAA_30	PF13604.1	1.5e-10	40.6	0
MA69_11130	AAA_30	PF13604.1	4.1e-09	35.9	0
MA69_6379	AAA_30	PF13604.1	5e-09	35.6	0
MA69_3386	AAA_30	PF13604.1	7.5e-09	35	0.5
MA69_11208	AAA_30	PF13604.1	1.3e-08	34.2	0
MA69_11287	AAA_30	PF13604.1	1.4e-08	34.1	0
MA69_10986	AAA_30	PF13604.1	2.9e-08	33.1	0
MA69_11049	AAA_30	PF13604.1	3.3e-08	32.9	0
MA69_9825	AAA_30	PF13604.1	1.4e-07	30.8	0.2
MA69_9016	AAA_30	PF13604.1	4.7e-07	29.2	3.8
MA69_9223	AAA_30	PF13604.1	6.8e-07	28.6	1.8
MA69_7452	AAA_30	PF13604.1	1.2e-06	27.8	1.5
MA69_3253	AAA_30	PF13604.1	1.4e-06	27.6	0.3
MA69_238	AAA_31	PF13614.1	1.5e-08	34.3	0
MA69_1140	AAA_31	PF13614.1	1.8e-07	30.8	0
MA69_1328	AAA_33	PF13671.1	1.1e-32	112.4	0
MA69_236	AAA_33	PF13671.1	3.1e-20	72.1	0
MA69_7820	AAA_33	PF13671.1	5.5e-13	48.6	0
MA69_7229	AAA_33	PF13671.1	2.3e-12	46.6	0.2
MA69_5616	AAA_33	PF13671.1	1.9e-10	40.4	0
MA69_4356	AAA_33	PF13671.1	3.5e-09	36.3	0
MA69_10006	AAA_33	PF13671.1	3.9e-08	32.9	0.2
MA69_7817	AAA_33	PF13671.1	1e-07	31.5	0.2
MA69_301	AAA_33	PF13671.1	2.7e-07	30.1	0
MA69_1114	AAA_33	PF13671.1	3.5e-07	29.8	0
MA69_945	AAA_33	PF13671.1	5.4e-07	29.2	0
MA69_6777	AAA_33	PF13671.1	6.4e-07	28.9	0
MA69_2254	AAA_33	PF13671.1	8.1e-07	28.6	0
MA69_2227	AAA_33	PF13671.1	1.4e-06	27.8	0
MA69_2430	AAA_33	PF13671.1	1.5e-06	27.7	0
MA69_2405	AAA_33	PF13671.1	2e-06	27.3	0
MA69_7229	AAA_5	PF07728.9	2e-117	386.8	0.2
MA69_4356	AAA_5	PF07728.9	2.2e-32	111.2	0
MA69_7764	AAA_5	PF07728.9	2.7e-16	59.1	0
MA69_7820	AAA_5	PF07728.9	3.8e-13	49	0.5
MA69_5613	AAA_5	PF07728.9	3.8e-13	48.9	0.2
MA69_2332	AAA_5	PF07728.9	2.3e-10	39.9	0.1
MA69_6263	AAA_5	PF07728.9	1.7e-09	37.1	0.3
MA69_3663	AAA_5	PF07728.9	3.2e-09	36.2	0.3
MA69_4553	AAA_5	PF07728.9	1.4e-08	34.2	0
MA69_2405	AAA_5	PF07728.9	5.3e-08	32.3	0
MA69_10296	AAA_5	PF07728.9	1e-07	31.3	0
MA69_2785	AAA_5	PF07728.9	3.1e-07	29.8	0
MA69_4644	AAA_5	PF07728.9	5.2e-07	29	0
MA69_6069	AAA_5	PF07728.9	1.1e-06	28	0.1
MA69_8542	AAA_5	PF07728.9	2.6e-06	26.8	0
MA69_1134	AAA_5	PF07728.9	8.4e-06	25.1	0.2
MA69_1132	AAA_5	PF07728.9	8.6e-06	25.1	0
MA69_1536	AAA_5	PF07728.9	1e-05	24.9	0.1
MA69_3853	AAA_5	PF07728.9	1.1e-05	24.8	0
MA69_3654	AAA_5	PF07728.9	1.6e-05	24.2	0
MA69_2439	AAA_5	PF07728.9	2.1e-05	23.9	0.2
MA69_1583	AAA_5	PF07728.9	2.2e-05	23.8	0
MA69_1494	AAA_5	PF07728.9	2.5e-05	23.6	0
MA69_762	AAA_5	PF07728.9	2.7e-05	23.5	0.1
MA69_5921	AAA_5	PF07728.9	3.7e-05	23.1	0.1
MA69_1433	AAA_5	PF07728.9	6.9e-05	22.2	0
MA69_744	AAA_5	PF07728.9	0.00011	21.5	0.2
MA69_991	AAA_5	PF07728.9	0.00012	21.4	0.1
MA69_4356	AAA_6	PF12774.2	2.4e-78	262.4	0
MA69_4356	AAA_7	PF12775.2	2.1e-20	72.6	0
MA69_7229	AAA_7	PF12775.2	1.6e-08	33.5	0.7
MA69_4356	AAA_8	PF12780.2	5e-40	136.7	0.2
MA69_4356	AAA_9	PF12781.2	1.4e-41	141.5	0.6
MA69_4644	AAA_PrkA	PF08298.6	4.9e-05	21.8	0
MA69_439	AAR2	PF05282.6	1.6e-47	161.7	0
MA69_4445	AARP2CN	PF08142.7	1.8e-25	87.9	0.1
MA69_1412	AARP2CN	PF08142.7	1.1e-19	69.4	0
MA69_2639	AATase	PF07247.7	8.2e-27	93.5	0
MA69_8308	AATase	PF07247.7	1.6e-17	62.8	0
MA69_1324	AATase	PF07247.7	5e-13	48	0
MA69_9913	AATase	PF07247.7	1.7e-05	23.1	0.2
MA69_2912	AATase	PF07247.7	3.7e-05	22	4.7
MA69_239	AATF-Che1	PF13339.1	4.3e-28	97.7	1.1
MA69_7370	AA_kinase	PF00696.23	5.6e-38	130.4	0.9
MA69_3831	AA_kinase	PF00696.23	8.2e-33	113.5	0
MA69_6910	AA_kinase	PF00696.23	9.2e-29	100.3	0
MA69_1822	AA_kinase	PF00696.23	1.5e-28	99.6	0
MA69_4993	AA_kinase	PF00696.23	2.1e-27	95.8	0
MA69_2322	AA_permease	PF00324.16	2.3e-145	484.2	40.5
MA69_107	AA_permease	PF00324.16	1.1e-143	478.7	43.7
MA69_10899	AA_permease	PF00324.16	4.9e-139	463.3	38.6
MA69_1990	AA_permease	PF00324.16	8.6e-137	455.9	41.2
MA69_6965	AA_permease	PF00324.16	5.3e-136	453.3	50.3
MA69_635	AA_permease	PF00324.16	1.5e-127	425.4	38.1
MA69_1868	AA_permease	PF00324.16	9.6e-122	406.3	49.1
MA69_7098	AA_permease	PF00324.16	6e-118	393.8	37.3
MA69_1010	AA_permease	PF00324.16	2.1e-117	392	44.3
MA69_8309	AA_permease	PF00324.16	1e-115	386.4	40.5
MA69_3341	AA_permease	PF00324.16	3.4e-105	351.7	36.8
MA69_8390	AA_permease	PF00324.16	1.7e-103	346.2	37.7
MA69_1162	AA_permease	PF00324.16	2.9e-98	328.9	38.9
MA69_2226	AA_permease	PF00324.16	1.9e-95	319.6	31.7
MA69_8447	AA_permease	PF00324.16	1.3e-82	277.2	14.4
MA69_6337	AA_permease	PF00324.16	7.7e-77	258.2	33.3
MA69_1385	AA_permease	PF00324.16	9.4e-73	244.7	33.4
MA69_1969	AA_permease	PF00324.16	1e-55	188.6	30.4
MA69_1885	AA_permease	PF00324.16	3.3e-32	111	37
MA69_4957	AA_permease	PF00324.16	9.3e-32	109.6	2.3
MA69_360	AA_permease	PF00324.16	5.4e-31	107	54.9
MA69_9444	AA_permease	PF00324.16	7.9e-30	103.2	24.7
MA69_2987	AA_permease	PF00324.16	1.1e-28	99.5	39
MA69_6642	AA_permease	PF00324.16	1.3e-28	99.2	46.9
MA69_8505	AA_permease	PF00324.16	4.4e-27	94.1	37.8
MA69_6540	AA_permease	PF00324.16	7.9e-27	93.3	45.4
MA69_4952	AA_permease	PF00324.16	2e-26	92	44.3
MA69_2472	AA_permease	PF00324.16	1.1e-25	89.5	47.6
MA69_9210	AA_permease	PF00324.16	2.1e-25	88.6	45.7
MA69_10279	AA_permease	PF00324.16	3.7e-24	84.5	33
MA69_1892	AA_permease	PF00324.16	2.6e-23	81.7	32.8
MA69_4951	AA_permease	PF00324.16	2.4e-22	78.5	30.9
MA69_6470	AA_permease	PF00324.16	5.5e-22	77.3	42.1
MA69_8448	AA_permease	PF00324.16	2.7e-21	75.1	8.4
MA69_20	AA_permease	PF00324.16	8.4e-20	70.1	26.5
MA69_8506	AA_permease	PF00324.16	9.1e-20	70	41.4
MA69_3806	AA_permease	PF00324.16	2.5e-19	68.5	39.1
MA69_9228	AA_permease	PF00324.16	1.5e-15	56.1	38
MA69_3646	AA_permease	PF00324.16	1.5e-13	49.5	27.5
MA69_2700	AA_permease	PF00324.16	1.7e-12	46	41.3
MA69_6858	AA_permease	PF00324.16	2.8e-12	45.3	18.2
MA69_9338	AA_permease	PF00324.16	7.1e-12	44	47.5
MA69_3409	AA_permease	PF00324.16	2.7e-11	42.1	41.6
MA69_20	AA_permease_2	PF13520.1	8.8e-92	307.4	32.1
MA69_6858	AA_permease_2	PF13520.1	7.1e-72	241.8	14.7
MA69_3806	AA_permease_2	PF13520.1	2e-68	230.5	42.4
MA69_9444	AA_permease_2	PF13520.1	4.7e-65	219.4	35.3
MA69_360	AA_permease_2	PF13520.1	8.3e-61	205.4	57.6
MA69_4952	AA_permease_2	PF13520.1	1.7e-56	191.2	50.6
MA69_6470	AA_permease_2	PF13520.1	1.9e-55	187.7	48.5
MA69_6642	AA_permease_2	PF13520.1	6e-53	179.5	52.1
MA69_6540	AA_permease_2	PF13520.1	5.6e-52	176.3	53.7
MA69_1885	AA_permease_2	PF13520.1	4.3e-49	166.8	49.2
MA69_8505	AA_permease_2	PF13520.1	7.8e-49	165.9	43.7
MA69_10279	AA_permease_2	PF13520.1	7.9e-47	159.3	47.2
MA69_2987	AA_permease_2	PF13520.1	1.2e-46	158.8	46.9
MA69_9210	AA_permease_2	PF13520.1	1.8e-45	154.8	49.4
MA69_2700	AA_permease_2	PF13520.1	1.8e-45	154.8	44
MA69_1892	AA_permease_2	PF13520.1	1.6e-43	148.5	38.4
MA69_3409	AA_permease_2	PF13520.1	1.2e-42	145.6	52.5
MA69_9228	AA_permease_2	PF13520.1	1.8e-41	141.7	44.2
MA69_8506	AA_permease_2	PF13520.1	1e-40	139.2	45.9
MA69_4951	AA_permease_2	PF13520.1	1.7e-40	138.5	37.8
MA69_10356	AA_permease_2	PF13520.1	3.6e-39	134.1	40.4
MA69_2322	AA_permease_2	PF13520.1	1.2e-38	132.3	44.9
MA69_107	AA_permease_2	PF13520.1	1.8e-38	131.8	48.2
MA69_8309	AA_permease_2	PF13520.1	2.4e-38	131.4	41.6
MA69_635	AA_permease_2	PF13520.1	1e-37	129.3	44.9
MA69_10899	AA_permease_2	PF13520.1	4.8e-37	127.1	37.9
MA69_6965	AA_permease_2	PF13520.1	1.6e-34	118.8	56.6
MA69_3646	AA_permease_2	PF13520.1	4.1e-34	117.4	29.6
MA69_2472	AA_permease_2	PF13520.1	9.1e-34	116.3	52.4
MA69_9338	AA_permease_2	PF13520.1	6.3e-33	113.5	55.7
MA69_1990	AA_permease_2	PF13520.1	3e-31	108	44.4
MA69_1868	AA_permease_2	PF13520.1	5.4e-31	107.1	54.7
MA69_1162	AA_permease_2	PF13520.1	1.2e-30	106	41.2
MA69_1010	AA_permease_2	PF13520.1	6.6e-30	103.6	50.3
MA69_3341	AA_permease_2	PF13520.1	2.2e-27	95.2	31.7
MA69_2226	AA_permease_2	PF13520.1	1.6e-25	89.1	35.8
MA69_7098	AA_permease_2	PF13520.1	7.7e-23	80.3	39.9
MA69_8447	AA_permease_2	PF13520.1	1.3e-21	76.2	13.5
MA69_6337	AA_permease_2	PF13520.1	3e-21	75	33.7
MA69_1385	AA_permease_2	PF13520.1	1.2e-20	73	32.4
MA69_1969	AA_permease_2	PF13520.1	1e-18	66.7	35.5
MA69_8390	AA_permease_2	PF13520.1	2.9e-16	58.6	40
MA69_4957	AA_permease_2	PF13520.1	8.4e-09	34	0.2
MA69_1872	Aa_trans	PF01490.13	1.6e-88	296.5	16.6
MA69_1970	Aa_trans	PF01490.13	7.5e-84	281.1	33.8
MA69_5153	Aa_trans	PF01490.13	2.9e-75	252.9	22.1
MA69_1416	Aa_trans	PF01490.13	1.1e-68	231.3	31.2
MA69_5170	Aa_trans	PF01490.13	1.4e-65	221	26.2
MA69_10055	Aa_trans	PF01490.13	2.8e-55	187.1	32.2
MA69_10427	Aa_trans	PF01490.13	1.2e-52	178.4	33.2
MA69_3035	Aa_trans	PF01490.13	4.5e-45	153.4	29.4
MA69_6623	Aa_trans	PF01490.13	4.9e-42	143.4	31.3
MA69_6450	Aa_trans	PF01490.13	2.7e-40	137.7	29.8
MA69_3058	Aa_trans	PF01490.13	1.5e-36	125.3	22
MA69_8229	Aa_trans	PF01490.13	2e-32	111.8	28.7
MA69_8091	Aa_trans	PF01490.13	2.6e-28	98.3	30.3
MA69_842	Aa_trans	PF01490.13	3.7e-25	87.8	30.6
MA69_5019	ABA_GPCR	PF12430.3	7.8e-47	158.5	1.2
MA69_1228	ABC1	PF03109.11	2e-32	111.2	0
MA69_6868	ABC1	PF03109.11	5.1e-32	109.9	0
MA69_234	ABC1	PF03109.11	7.1e-26	90.1	0
MA69_9055	ABC1	PF03109.11	1.5e-13	50.3	0.1
MA69_9697	ABC2_membrane	PF01061.19	1.2e-97	324.7	50.2
MA69_318	ABC2_membrane	PF01061.19	7.4e-97	322.2	57.7
MA69_2905	ABC2_membrane	PF01061.19	2.5e-85	284.5	69.3
MA69_6493	ABC2_membrane	PF01061.19	5.1e-84	280.2	58.4
MA69_3912	ABC2_membrane	PF01061.19	2.4e-81	271.5	55.1
MA69_301	ABC2_membrane	PF01061.19	4.4e-81	270.6	57.2
MA69_10114	ABC2_membrane	PF01061.19	1.2e-64	216.9	54.2
MA69_8569	ABC2_membrane	PF01061.19	1.4e-48	164.4	16.4
MA69_3709	ABC2_membrane	PF01061.19	1.2e-41	141.8	28.9
MA69_5149	ABC2_membrane	PF01061.19	4.1e-36	123.7	19.2
MA69_7897	ABC2_membrane	PF01061.19	5e-27	94	25.1
MA69_8570	ABC2_membrane	PF01061.19	1.1e-16	60.2	14.3
MA69_8153	ABC2_membrane	PF01061.19	2.3e-06	26.5	0
MA69_226	ABC2_membrane_3	PF12698.2	1.3e-27	96.3	52.6
MA69_2688	ABC2_membrane_3	PF12698.2	1.1e-24	86.7	37.2
MA69_3761	ABC2_membrane_3	PF12698.2	5.3e-22	77.9	39.5
MA69_10114	ABC2_membrane_3	PF12698.2	8.2e-09	34.5	28.7
MA69_1989	ABC_ATPase	PF09818.4	1.2e-10	40.2	2.2
MA69_7452	ABC_ATPase	PF09818.4	1.4e-10	40	0.1
MA69_9807	ABC_ATPase	PF09818.4	2.4e-08	32.6	0.1
MA69_7334	ABC_ATPase	PF09818.4	1.2e-07	30.3	3.1
MA69_9223	ABC_ATPase	PF09818.4	5.3e-06	24.9	1.5
MA69_8419	ABC_ATPase	PF09818.4	7.6e-06	24.4	1.7
MA69_8419	ABC_membrane	PF00664.18	1.8e-88	296.1	32.5
MA69_7334	ABC_membrane	PF00664.18	3.3e-88	295.2	38.6
MA69_7878	ABC_membrane	PF00664.18	4.2e-81	272	26.7
MA69_1989	ABC_membrane	PF00664.18	3.4e-80	269	38.6
MA69_9807	ABC_membrane	PF00664.18	3.4e-76	255.8	33.3
MA69_7452	ABC_membrane	PF00664.18	1.6e-72	243.8	41.2
MA69_9223	ABC_membrane	PF00664.18	1.3e-71	240.8	31.7
MA69_6570	ABC_membrane	PF00664.18	3.2e-59	200.2	29.7
MA69_1471	ABC_membrane	PF00664.18	3e-55	187.1	30
MA69_6653	ABC_membrane	PF00664.18	1.5e-45	155.3	18.7
MA69_8851	ABC_membrane	PF00664.18	5e-44	150.4	9.6
MA69_10611	ABC_membrane	PF00664.18	5.7e-44	150.2	41.1
MA69_3706	ABC_membrane	PF00664.18	9.6e-38	129.7	12.3
MA69_7504	ABC_membrane	PF00664.18	4.9e-35	120.9	32.1
MA69_4596	ABC_membrane	PF00664.18	2.7e-34	118.4	21.2
MA69_4359	ABC_membrane	PF00664.18	4e-33	114.6	29.1
MA69_3542	ABC_membrane	PF00664.18	1.6e-32	112.6	1.5
MA69_9729	ABC_membrane	PF00664.18	8.8e-32	110.2	30.3
MA69_9910	ABC_membrane	PF00664.18	7.4e-31	107.2	29.8
MA69_4192	ABC_membrane	PF00664.18	1.5e-30	106.2	17.7
MA69_4768	ABC_membrane	PF00664.18	2.2e-30	105.6	29.8
MA69_5308	ABC_membrane	PF00664.18	2.5e-28	98.8	27.6
MA69_1794	ABC_membrane	PF00664.18	2.6e-27	95.5	16.6
MA69_9872	ABC_membrane	PF00664.18	8.8e-26	90.5	14.4
MA69_9568	ABC_membrane	PF00664.18	1.2e-24	86.8	10.9
MA69_2599	ABC_membrane	PF00664.18	4.6e-23	81.6	24.6
MA69_3650	ABC_membrane	PF00664.18	1.2e-22	80.2	16
MA69_9686	ABC_membrane	PF00664.18	1.4e-22	80	11
MA69_8643	ABC_membrane	PF00664.18	8.7e-21	74.1	32.2
MA69_7823	ABC_membrane	PF00664.18	4.2e-20	71.9	3.2
MA69_7010	ABC_membrane	PF00664.18	4e-19	68.7	8.7
MA69_7886	ABC_membrane	PF00664.18	1.4e-16	60.3	12.1
MA69_1023	ABC_membrane	PF00664.18	3.8e-13	49.1	5
MA69_4062	ABC_membrane	PF00664.18	5.1e-10	38.8	13.3
MA69_7887	ABC_membrane	PF00664.18	1.2e-06	27.8	4.9
MA69_2452	ABC_membrane_2	PF06472.10	2e-109	364.6	2
MA69_5113	ABC_membrane_2	PF06472.10	4.7e-96	320.8	0
MA69_1989	ABC_tran	PF00005.22	4.3e-70	233.9	0
MA69_8419	ABC_tran	PF00005.22	5.4e-69	230.4	0
MA69_7334	ABC_tran	PF00005.22	4.5e-67	224.1	0.1
MA69_9223	ABC_tran	PF00005.22	6.9e-67	223.5	0
MA69_7452	ABC_tran	PF00005.22	1.1e-65	219.6	0
MA69_9807	ABC_tran	PF00005.22	2.2e-65	218.7	0
MA69_1471	ABC_tran	PF00005.22	9.8e-63	210.1	0
MA69_2688	ABC_tran	PF00005.22	6e-54	181.6	0
MA69_4359	ABC_tran	PF00005.22	4.3e-53	178.9	0.1
MA69_5308	ABC_tran	PF00005.22	5.3e-52	175.3	0
MA69_3709	ABC_tran	PF00005.22	6.8e-52	175	0
MA69_9910	ABC_tran	PF00005.22	1.5e-51	173.8	0.1
MA69_6653	ABC_tran	PF00005.22	1.7e-51	173.7	0
MA69_7878	ABC_tran	PF00005.22	1.9e-50	170.3	0.1
MA69_9568	ABC_tran	PF00005.22	6.7e-50	168.5	0
MA69_9872	ABC_tran	PF00005.22	2.3e-49	166.8	0
MA69_8643	ABC_tran	PF00005.22	3.7e-49	166.1	0
MA69_2599	ABC_tran	PF00005.22	3.8e-49	166.1	0
MA69_1831	ABC_tran	PF00005.22	7.7e-49	165.1	0
MA69_7504	ABC_tran	PF00005.22	8.9e-49	164.9	0
MA69_226	ABC_tran	PF00005.22	2.9e-47	160	0.1
MA69_10611	ABC_tran	PF00005.22	3.4e-47	159.7	0
MA69_744	ABC_tran	PF00005.22	4.3e-47	159.4	0
MA69_3109	ABC_tran	PF00005.22	1.9e-46	157.4	0.3
MA69_4192	ABC_tran	PF00005.22	1.3e-45	154.7	0.2
MA69_2227	ABC_tran	PF00005.22	1.8e-45	154.2	0.9
MA69_4596	ABC_tran	PF00005.22	6.3e-45	152.4	0.1
MA69_7010	ABC_tran	PF00005.22	4.4e-42	143.2	0
MA69_6493	ABC_tran	PF00005.22	2.6e-40	137.5	0
MA69_3912	ABC_tran	PF00005.22	3.8e-39	133.7	0
MA69_4768	ABC_tran	PF00005.22	2.6e-38	131	0
MA69_3650	ABC_tran	PF00005.22	2.9e-38	130.9	0
MA69_2905	ABC_tran	PF00005.22	6e-38	129.8	0
MA69_6570	ABC_tran	PF00005.22	1.2e-36	125.6	0
MA69_301	ABC_tran	PF00005.22	8.7e-36	122.8	0
MA69_3706	ABC_tran	PF00005.22	3.3e-35	121	0
MA69_1794	ABC_tran	PF00005.22	7.5e-35	119.8	0
MA69_8851	ABC_tran	PF00005.22	2.3e-34	118.2	0
MA69_318	ABC_tran	PF00005.22	8.3e-34	116.4	0
MA69_7823	ABC_tran	PF00005.22	1.2e-33	115.8	0
MA69_1023	ABC_tran	PF00005.22	2.2e-33	115	0.2
MA69_5666	ABC_tran	PF00005.22	4.6e-33	114	0
MA69_9686	ABC_tran	PF00005.22	6.5e-33	113.5	0
MA69_9697	ABC_tran	PF00005.22	8.7e-33	113.1	0
MA69_4572	ABC_tran	PF00005.22	7.1e-32	110.2	1.8
MA69_9729	ABC_tran	PF00005.22	2.8e-31	108.2	0.2
MA69_8569	ABC_tran	PF00005.22	1.2e-30	106.2	0
MA69_7886	ABC_tran	PF00005.22	1.7e-29	102.4	0.2
MA69_10114	ABC_tran	PF00005.22	4.7e-27	94.5	0
MA69_5149	ABC_tran	PF00005.22	3.6e-25	88.4	0
MA69_7897	ABC_tran	PF00005.22	1.2e-23	83.6	0
MA69_3542	ABC_tran	PF00005.22	5.4e-22	78.1	0
MA69_4547	ABC_tran	PF00005.22	1.7e-21	76.6	0
MA69_3761	ABC_tran	PF00005.22	2.6e-20	72.7	0.8
MA69_2452	ABC_tran	PF00005.22	2e-17	63.3	0
MA69_5113	ABC_tran	PF00005.22	6.5e-17	61.7	0
MA69_9703	ABC_tran	PF00005.22	1e-14	54.6	0
MA69_4571	ABC_tran	PF00005.22	4.5e-11	42.8	0
MA69_4061	ABC_tran	PF00005.22	9.1e-10	38.5	0
MA69_3760	ABC_tran	PF00005.22	7.3e-08	32.4	0
MA69_7229	ABC_tran	PF00005.22	7.3e-07	29.1	26
MA69_7820	ABC_tran	PF00005.22	1.6e-05	24.8	0
MA69_2405	ABC_tran	PF00005.22	5.3e-05	23.1	0
MA69_318	ABC_trans_N	PF14510.1	3.4e-24	84.3	0.1
MA69_2905	ABC_trans_N	PF14510.1	1.8e-18	66	0.1
MA69_9697	ABC_trans_N	PF14510.1	3e-18	65.3	0.1
MA69_3912	ABC_trans_N	PF14510.1	2.6e-17	62.2	0
MA69_301	ABC_trans_N	PF14510.1	7.7e-11	41.5	0
MA69_8569	ABC_trans_N	PF14510.1	7.8e-07	28.7	0
MA69_3109	ABC_tran_2	PF12848.2	7.2e-21	73.4	5.3
MA69_744	ABC_tran_2	PF12848.2	2.8e-20	71.5	1.3
MA69_4572	ABC_tran_2	PF12848.2	7e-09	35	7.1
MA69_7615	AbfB	PF05270.8	1e-44	151.3	0
MA69_3779	Abhydrolase_1	PF00561.15	2e-40	138.4	0
MA69_9605	Abhydrolase_1	PF00561.15	5.6e-33	114	0.1
MA69_8904	Abhydrolase_1	PF00561.15	3.5e-26	91.8	0.2
MA69_6449	Abhydrolase_1	PF00561.15	1.9e-21	76.3	0
MA69_8001	Abhydrolase_1	PF00561.15	4e-20	71.9	0
MA69_1766	Abhydrolase_1	PF00561.15	5.1e-18	65.1	0.4
MA69_6081	Abhydrolase_1	PF00561.15	3.9e-17	62.2	0.1
MA69_9538	Abhydrolase_1	PF00561.15	4.5e-17	61.9	0
MA69_5582	Abhydrolase_1	PF00561.15	7e-17	61.3	0.1
MA69_4579	Abhydrolase_1	PF00561.15	1.3e-16	60.4	0
MA69_10808	Abhydrolase_1	PF00561.15	2.6e-16	59.5	0
MA69_9846	Abhydrolase_1	PF00561.15	3.1e-16	59.2	0.3
MA69_7307	Abhydrolase_1	PF00561.15	1.7e-14	53.5	0
MA69_7943	Abhydrolase_1	PF00561.15	2e-14	53.3	0.1
MA69_1744	Abhydrolase_1	PF00561.15	1.1e-13	50.9	2.5
MA69_831	Abhydrolase_1	PF00561.15	2.4e-13	49.8	0
MA69_3715	Abhydrolase_1	PF00561.15	4e-13	49	0
MA69_6887	Abhydrolase_1	PF00561.15	6.8e-13	48.3	0
MA69_8826	Abhydrolase_1	PF00561.15	1.1e-12	47.6	0
MA69_8425	Abhydrolase_1	PF00561.15	1.3e-12	47.4	0.1
MA69_462	Abhydrolase_1	PF00561.15	1.9e-11	43.6	0.1
MA69_8040	Abhydrolase_1	PF00561.15	4.6e-11	42.3	1.4
MA69_3324	Abhydrolase_1	PF00561.15	7.6e-11	41.6	0
MA69_10685	Abhydrolase_1	PF00561.15	1.3e-09	37.6	0
MA69_4254	Abhydrolase_1	PF00561.15	2.1e-09	36.8	0
MA69_8685	Abhydrolase_1	PF00561.15	3.7e-09	36	0
MA69_3846	Abhydrolase_1	PF00561.15	1.2e-08	34.3	0
MA69_2721	Abhydrolase_1	PF00561.15	1.6e-08	34	0
MA69_1087	Abhydrolase_1	PF00561.15	1.9e-08	33.7	0
MA69_10810	Abhydrolase_1	PF00561.15	2.5e-08	33.4	0.2
MA69_8070	Abhydrolase_1	PF00561.15	4e-08	32.7	1.8
MA69_9416	Abhydrolase_1	PF00561.15	1.8e-07	30.5	0
MA69_5707	Abhydrolase_1	PF00561.15	1.9e-07	30.5	0
MA69_1457	Abhydrolase_1	PF00561.15	2e-07	30.4	0.2
MA69_6260	Abhydrolase_1	PF00561.15	2.2e-07	30.3	0
MA69_10153	Abhydrolase_1	PF00561.15	5.6e-07	28.9	0
MA69_9254	Abhydrolase_1	PF00561.15	1.9e-06	27.2	0.2
MA69_9860	Abhydrolase_1	PF00561.15	7e-06	25.3	0.1
MA69_9875	Abhydrolase_1	PF00561.15	9e-06	25	1.1
MA69_10234	Abhydrolase_1	PF00561.15	9.8e-06	24.9	0
MA69_9334	Abhydrolase_1	PF00561.15	1.1e-05	24.7	0.1
MA69_1667	Abhydrolase_2	PF02230.11	4.5e-60	202.4	0
MA69_10596	Abhydrolase_2	PF02230.11	8.4e-33	113.2	0
MA69_3028	Abhydrolase_2	PF02230.11	9.6e-30	103.2	0
MA69_4333	Abhydrolase_2	PF02230.11	3.1e-27	95	0
MA69_1915	Abhydrolase_2	PF02230.11	2.4e-22	79	0
MA69_6842	Abhydrolase_2	PF02230.11	2.1e-09	36.7	0
MA69_6449	Abhydrolase_2	PF02230.11	5.8e-06	25.5	0
MA69_4253	Abhydrolase_2	PF02230.11	1.1e-05	24.6	0.3
MA69_3728	Abhydrolase_3	PF07859.8	5.6e-49	166.1	0
MA69_7447	Abhydrolase_3	PF07859.8	8.4e-43	146	0.1
MA69_2084	Abhydrolase_3	PF07859.8	1.7e-42	145	0.3
MA69_1577	Abhydrolase_3	PF07859.8	1.7e-40	138.4	0
MA69_3220	Abhydrolase_3	PF07859.8	2.1e-39	134.8	0.2
MA69_10347	Abhydrolase_3	PF07859.8	1e-37	129.4	0.1
MA69_6143	Abhydrolase_3	PF07859.8	1.3e-37	129.1	0.2
MA69_3040	Abhydrolase_3	PF07859.8	1.7e-35	122.1	0
MA69_2731	Abhydrolase_3	PF07859.8	2e-33	115.3	0
MA69_7857	Abhydrolase_3	PF07859.8	4.5e-27	94.6	0
MA69_1657	Abhydrolase_3	PF07859.8	3.4e-25	88.4	0
MA69_10433	Abhydrolase_3	PF07859.8	2.8e-23	82.2	0.6
MA69_854	Abhydrolase_3	PF07859.8	6.7e-22	77.7	0
MA69_3893	Abhydrolase_3	PF07859.8	7.4e-20	71	0
MA69_8958	Abhydrolase_3	PF07859.8	3.9e-18	65.4	0
MA69_9931	Abhydrolase_3	PF07859.8	3.7e-15	55.7	0.1
MA69_10537	Abhydrolase_3	PF07859.8	5e-15	55.2	0.1
MA69_5500	Abhydrolase_3	PF07859.8	1e-10	41.2	0.1
MA69_3021	Abhydrolase_3	PF07859.8	1.1e-09	37.8	0.1
MA69_4819	Abhydrolase_3	PF07859.8	9.8e-09	34.7	0.2
MA69_3642	Abhydrolase_3	PF07859.8	3.6e-08	32.8	0
MA69_7493	Abhydrolase_3	PF07859.8	1.3e-07	31	0
MA69_5441	Abhydrolase_3	PF07859.8	1.8e-07	30.5	0.1
MA69_1348	Abhydrolase_3	PF07859.8	2.6e-07	30	0
MA69_2189	Abhydrolase_3	PF07859.8	2.7e-06	26.7	0.7
MA69_5197	Abhydrolase_3	PF07859.8	4.5e-06	26	0.1
MA69_10810	Abhydrolase_3	PF07859.8	1.8e-05	24	0.5
MA69_10096	Abhydrolase_3	PF07859.8	2.7e-05	23.4	0.1
MA69_3213	Abhydrolase_3	PF07859.8	5.7e-05	22.4	0.6
MA69_10984	Abhydrolase_3	PF07859.8	7.3e-05	22	0.1
MA69_462	Abhydrolase_3	PF07859.8	8.7e-05	21.8	0
MA69_1667	Abhydrolase_3	PF07859.8	9.7e-05	21.6	0.3
MA69_1701	Abhydrolase_3	PF07859.8	0.00011	21.5	0.2
MA69_5582	Abhydrolase_4	PF08386.5	3.6e-23	81	0
MA69_6887	Abhydrolase_4	PF08386.5	2.8e-21	74.9	0
MA69_3324	Abhydrolase_4	PF08386.5	4.1e-19	68	0
MA69_8425	Abhydrolase_4	PF08386.5	6.1e-19	67.4	0
MA69_4254	Abhydrolase_4	PF08386.5	6.9e-16	57.6	0
MA69_8685	Abhydrolase_4	PF08386.5	3.8e-15	55.2	0
MA69_6260	Abhydrolase_4	PF08386.5	4.5e-07	29.3	0
MA69_8904	Abhydrolase_4	PF08386.5	1.2e-05	24.7	0
MA69_5707	Abhydrolase_5	PF12695.2	1.7e-24	85.8	0
MA69_9605	Abhydrolase_5	PF12695.2	2e-23	82.4	0.2
MA69_10234	Abhydrolase_5	PF12695.2	2.1e-22	79	0.1
MA69_3715	Abhydrolase_5	PF12695.2	8.4e-22	77.1	0.2
MA69_8040	Abhydrolase_5	PF12695.2	7.3e-20	70.8	0.4
MA69_8904	Abhydrolase_5	PF12695.2	2.5e-19	69.1	0
MA69_8852	Abhydrolase_5	PF12695.2	3.6e-19	68.5	0.1
MA69_9502	Abhydrolase_5	PF12695.2	9.8e-18	63.9	0.1
MA69_2083	Abhydrolase_5	PF12695.2	2e-17	62.9	0
MA69_5440	Abhydrolase_5	PF12695.2	1.2e-16	60.4	0
MA69_6449	Abhydrolase_5	PF12695.2	3.2e-16	59	0
MA69_10810	Abhydrolase_5	PF12695.2	3.9e-15	55.4	1.8
MA69_4232	Abhydrolase_5	PF12695.2	6.8e-15	54.7	0.2
MA69_5000	Abhydrolase_5	PF12695.2	8.1e-15	54.4	0.2
MA69_6081	Abhydrolase_5	PF12695.2	1.3e-14	53.7	0.1
MA69_462	Abhydrolase_5	PF12695.2	1.9e-14	53.3	0
MA69_3808	Abhydrolase_5	PF12695.2	4.9e-14	51.9	0.2
MA69_8001	Abhydrolase_5	PF12695.2	5.6e-14	51.7	0
MA69_4253	Abhydrolase_5	PF12695.2	1.7e-13	50.1	0.2
MA69_10543	Abhydrolase_5	PF12695.2	5.6e-13	48.4	0
MA69_4579	Abhydrolase_5	PF12695.2	8.7e-13	47.8	0
MA69_1744	Abhydrolase_5	PF12695.2	1.8e-12	46.8	0.8
MA69_5978	Abhydrolase_5	PF12695.2	2.4e-12	46.4	0
MA69_9254	Abhydrolase_5	PF12695.2	2.7e-12	46.3	0
MA69_3401	Abhydrolase_5	PF12695.2	3.6e-12	45.9	0
MA69_7025	Abhydrolase_5	PF12695.2	4.8e-12	45.4	0
MA69_9970	Abhydrolase_5	PF12695.2	1.7e-11	43.7	0.1
MA69_9931	Abhydrolase_5	PF12695.2	2.2e-11	43.3	0.4
MA69_6555	Abhydrolase_5	PF12695.2	4e-11	42.5	0.1
MA69_9860	Abhydrolase_5	PF12695.2	4e-11	42.4	0
MA69_1055	Abhydrolase_5	PF12695.2	4.7e-11	42.2	0.1
MA69_5413	Abhydrolase_5	PF12695.2	5.5e-11	42	0
MA69_10528	Abhydrolase_5	PF12695.2	6.9e-11	41.7	0.3
MA69_9933	Abhydrolase_5	PF12695.2	7.7e-11	41.5	0
MA69_8745	Abhydrolase_5	PF12695.2	1.4e-10	40.7	0
MA69_3958	Abhydrolase_5	PF12695.2	1.7e-10	40.4	0
MA69_10685	Abhydrolase_5	PF12695.2	1.7e-10	40.4	0
MA69_1667	Abhydrolase_5	PF12695.2	2.2e-10	40	0
MA69_6974	Abhydrolase_5	PF12695.2	2.5e-10	39.8	0.2
MA69_2974	Abhydrolase_5	PF12695.2	4.8e-10	38.9	5.2
MA69_1996	Abhydrolase_5	PF12695.2	5.8e-10	38.7	0
MA69_9846	Abhydrolase_5	PF12695.2	7.2e-10	38.4	0
MA69_7307	Abhydrolase_5	PF12695.2	7.9e-10	38.2	0
MA69_7451	Abhydrolase_5	PF12695.2	8.4e-10	38.2	0
MA69_8070	Abhydrolase_5	PF12695.2	9e-10	38.1	0.2
MA69_831	Abhydrolase_5	PF12695.2	1.2e-09	37.7	0
MA69_7943	Abhydrolase_5	PF12695.2	1.5e-09	37.3	0
MA69_9547	Abhydrolase_5	PF12695.2	1.6e-09	37.2	0.1
MA69_9416	Abhydrolase_5	PF12695.2	1.7e-09	37.1	0
MA69_1875	Abhydrolase_5	PF12695.2	1.7e-09	37.1	0.9
MA69_7877	Abhydrolase_5	PF12695.2	1.8e-09	37.1	0
MA69_6114	Abhydrolase_5	PF12695.2	1.8e-09	37.1	2.1
MA69_8619	Abhydrolase_5	PF12695.2	1.9e-09	37	0
MA69_8291	Abhydrolase_5	PF12695.2	2e-09	37	0
MA69_7945	Abhydrolase_5	PF12695.2	2.3e-09	36.8	0.1
MA69_4724	Abhydrolase_5	PF12695.2	2.4e-09	36.7	0
MA69_8089	Abhydrolase_5	PF12695.2	2.5e-09	36.6	0
MA69_6143	Abhydrolase_5	PF12695.2	6.8e-09	35.2	0
MA69_10257	Abhydrolase_5	PF12695.2	8.6e-09	34.9	0
MA69_10261	Abhydrolase_5	PF12695.2	1.1e-08	34.6	0
MA69_2196	Abhydrolase_5	PF12695.2	1.2e-08	34.4	0.1
MA69_1457	Abhydrolase_5	PF12695.2	1.5e-08	34.1	0
MA69_3893	Abhydrolase_5	PF12695.2	2e-08	33.7	0
MA69_2612	Abhydrolase_5	PF12695.2	3.6e-08	32.9	0.2
MA69_3028	Abhydrolase_5	PF12695.2	4.3e-08	32.6	0
MA69_10808	Abhydrolase_5	PF12695.2	4.3e-08	32.6	0
MA69_5945	Abhydrolase_5	PF12695.2	8.3e-08	31.7	0.1
MA69_6600	Abhydrolase_5	PF12695.2	2.5e-07	30.2	0.1
MA69_10557	Abhydrolase_5	PF12695.2	3.2e-07	29.8	0
MA69_5500	Abhydrolase_5	PF12695.2	4.2e-07	29.4	0
MA69_3225	Abhydrolase_5	PF12695.2	4.8e-07	29.2	0
MA69_8425	Abhydrolase_5	PF12695.2	5.4e-07	29.1	1
MA69_8285	Abhydrolase_5	PF12695.2	8.5e-07	28.4	0
MA69_8415	Abhydrolase_5	PF12695.2	9.5e-07	28.3	0.4
MA69_1229	Abhydrolase_5	PF12695.2	1.2e-06	27.9	0
MA69_8519	Abhydrolase_5	PF12695.2	1.2e-06	27.9	0
MA69_1532	Abhydrolase_5	PF12695.2	1.3e-06	27.9	0
MA69_3811	Abhydrolase_5	PF12695.2	1.4e-06	27.7	0.1
MA69_6755	Abhydrolase_5	PF12695.2	1.5e-06	27.6	0.1
MA69_5468	Abhydrolase_5	PF12695.2	2.1e-06	27.1	0
MA69_9605	Abhydrolase_6	PF12697.2	4.9e-38	130.8	0
MA69_8904	Abhydrolase_6	PF12697.2	2.4e-35	122.1	0.4
MA69_8001	Abhydrolase_6	PF12697.2	4.1e-33	114.7	0.1
MA69_9846	Abhydrolase_6	PF12697.2	6.3e-33	114.1	3.5
MA69_831	Abhydrolase_6	PF12697.2	7.4e-31	107.4	0.1
MA69_6081	Abhydrolase_6	PF12697.2	1.2e-30	106.7	0
MA69_1744	Abhydrolase_6	PF12697.2	4e-29	101.7	2.6
MA69_3715	Abhydrolase_6	PF12697.2	7.9e-29	100.7	0.1
MA69_4579	Abhydrolase_6	PF12697.2	1.8e-28	99.6	0
MA69_6449	Abhydrolase_6	PF12697.2	3.2e-28	98.7	0
MA69_2196	Abhydrolase_6	PF12697.2	1.4e-27	96.6	2.7
MA69_10153	Abhydrolase_6	PF12697.2	1.8e-27	96.3	0.2
MA69_9933	Abhydrolase_6	PF12697.2	1e-26	93.8	0
MA69_10685	Abhydrolase_6	PF12697.2	9.8e-25	87.3	0.1
MA69_7307	Abhydrolase_6	PF12697.2	3.7e-24	85.5	0.1
MA69_10234	Abhydrolase_6	PF12697.2	4.1e-24	85.3	0.3
MA69_8070	Abhydrolase_6	PF12697.2	1.1e-23	83.9	8.7
MA69_9502	Abhydrolase_6	PF12697.2	1.1e-23	83.9	0.8
MA69_2721	Abhydrolase_6	PF12697.2	4.2e-23	82	0
MA69_7943	Abhydrolase_6	PF12697.2	1.7e-22	80	0.1
MA69_3225	Abhydrolase_6	PF12697.2	2.1e-22	79.7	0.6
MA69_7672	Abhydrolase_6	PF12697.2	3.1e-22	79.1	0.1
MA69_462	Abhydrolase_6	PF12697.2	4.5e-22	78.6	0.6
MA69_8040	Abhydrolase_6	PF12697.2	6e-22	78.2	5.7
MA69_1457	Abhydrolase_6	PF12697.2	1.6e-21	76.9	1.8
MA69_10557	Abhydrolase_6	PF12697.2	9.8e-21	74.2	1.6
MA69_8852	Abhydrolase_6	PF12697.2	1.1e-20	74.1	0.1
MA69_9416	Abhydrolase_6	PF12697.2	2e-20	73.2	0.1
MA69_5707	Abhydrolase_6	PF12697.2	2.7e-20	72.8	0
MA69_10808	Abhydrolase_6	PF12697.2	4.2e-19	68.9	4.7
MA69_8619	Abhydrolase_6	PF12697.2	8.6e-19	67.9	0
MA69_5945	Abhydrolase_6	PF12697.2	1.2e-18	67.5	1
MA69_7451	Abhydrolase_6	PF12697.2	1.5e-18	67.1	2
MA69_6974	Abhydrolase_6	PF12697.2	1.9e-18	66.7	0.2
MA69_10761	Abhydrolase_6	PF12697.2	3.5e-17	62.6	0
MA69_7877	Abhydrolase_6	PF12697.2	6e-17	61.9	0
MA69_8826	Abhydrolase_6	PF12697.2	1.3e-16	60.8	0
MA69_10261	Abhydrolase_6	PF12697.2	3.2e-16	59.5	0.4
MA69_2083	Abhydrolase_6	PF12697.2	1.2e-15	57.6	0.2
MA69_10810	Abhydrolase_6	PF12697.2	2.7e-15	56.5	2.3
MA69_5440	Abhydrolase_6	PF12697.2	1.5e-14	54	0.2
MA69_3401	Abhydrolase_6	PF12697.2	1.6e-14	54	0.5
MA69_8519	Abhydrolase_6	PF12697.2	7.3e-14	51.8	0.4
MA69_9538	Abhydrolase_6	PF12697.2	1.3e-13	51	1.8
MA69_9254	Abhydrolase_6	PF12697.2	1.6e-13	50.6	0.2
MA69_8549	Abhydrolase_6	PF12697.2	3.1e-13	49.7	3
MA69_9970	Abhydrolase_6	PF12697.2	3.3e-13	49.6	6.3
MA69_3846	Abhydrolase_6	PF12697.2	9.2e-13	48.2	0
MA69_7025	Abhydrolase_6	PF12697.2	2.7e-12	46.7	0.9
MA69_5000	Abhydrolase_6	PF12697.2	3.1e-12	46.4	3.5
MA69_9041	Abhydrolase_6	PF12697.2	5.7e-12	45.6	4.7
MA69_3958	Abhydrolase_6	PF12697.2	6.6e-12	45.4	0.1
MA69_10543	Abhydrolase_6	PF12697.2	9e-12	44.9	0
MA69_6114	Abhydrolase_6	PF12697.2	1.2e-11	44.5	0.6
MA69_10528	Abhydrolase_6	PF12697.2	1.4e-11	44.3	0.7
MA69_9860	Abhydrolase_6	PF12697.2	2.5e-11	43.5	0.2
MA69_3779	Abhydrolase_6	PF12697.2	4.1e-11	42.8	0.8
MA69_1055	Abhydrolase_6	PF12697.2	6e-11	42.2	0.2
MA69_5500	Abhydrolase_6	PF12697.2	9.1e-11	41.6	1.9
MA69_1875	Abhydrolase_6	PF12697.2	9.9e-11	41.5	2.2
MA69_2974	Abhydrolase_6	PF12697.2	2e-10	40.5	2.3
MA69_10257	Abhydrolase_6	PF12697.2	3.1e-10	39.9	0.1
MA69_6566	Abhydrolase_6	PF12697.2	3.3e-10	39.8	1.2
MA69_8685	Abhydrolase_6	PF12697.2	3.6e-10	39.7	0.1
MA69_4724	Abhydrolase_6	PF12697.2	5e-10	39.2	0.1
MA69_3324	Abhydrolase_6	PF12697.2	5.5e-10	39.1	2.2
MA69_4253	Abhydrolase_6	PF12697.2	5.8e-10	39	0.7
MA69_9875	Abhydrolase_6	PF12697.2	2.1e-09	37.2	2.4
MA69_4066	Abhydrolase_6	PF12697.2	3.6e-09	36.4	0.2
MA69_2612	Abhydrolase_6	PF12697.2	3.9e-09	36.3	1.8
MA69_6887	Abhydrolase_6	PF12697.2	7.3e-09	35.4	0.1
MA69_6755	Abhydrolase_6	PF12697.2	1.3e-08	34.6	0.2
MA69_7912	Abhydrolase_6	PF12697.2	1.3e-08	34.6	0.1
MA69_8415	Abhydrolase_6	PF12697.2	1.5e-08	34.4	0.1
MA69_8129	Abhydrolase_6	PF12697.2	1.8e-08	34.2	6.9
MA69_1087	Abhydrolase_6	PF12697.2	2e-08	34	0.2
MA69_3811	Abhydrolase_6	PF12697.2	2.3e-08	33.8	0.1
MA69_1766	Abhydrolase_6	PF12697.2	2.4e-08	33.7	0
MA69_3808	Abhydrolase_6	PF12697.2	2.5e-08	33.7	1.2
MA69_9334	Abhydrolase_6	PF12697.2	2.7e-08	33.5	1.7
MA69_5582	Abhydrolase_6	PF12697.2	3e-08	33.4	0
MA69_9891	Abhydrolase_6	PF12697.2	3.1e-08	33.3	0.1
MA69_1174	Abhydrolase_6	PF12697.2	3.7e-08	33.1	0
MA69_8425	Abhydrolase_6	PF12697.2	4.1e-08	33	0.2
MA69_5978	Abhydrolase_6	PF12697.2	4.3e-08	32.9	0
MA69_10098	Abhydrolase_6	PF12697.2	4.6e-08	32.8	1.2
MA69_8291	Abhydrolase_6	PF12697.2	8e-08	32	0
MA69_1229	Abhydrolase_6	PF12697.2	1e-07	31.7	0.3
MA69_1878	Abhydrolase_6	PF12697.2	1.1e-07	31.5	2.2
MA69_4254	Abhydrolase_6	PF12697.2	1.9e-07	30.8	5.4
MA69_10942	Abhydrolase_6	PF12697.2	2.1e-07	30.6	0.1
MA69_9931	Abhydrolase_6	PF12697.2	2.6e-07	30.4	1.4
MA69_1667	Abhydrolase_6	PF12697.2	2.7e-07	30.3	0.3
MA69_9960	Abhydrolase_6	PF12697.2	3.6e-07	29.9	0.1
MA69_3028	Abhydrolase_6	PF12697.2	4.6e-07	29.5	2.2
MA69_5413	Abhydrolase_6	PF12697.2	4.7e-07	29.5	0
MA69_6143	Abhydrolase_6	PF12697.2	5.4e-07	29.3	1.5
MA69_10625	Abhydrolase_6	PF12697.2	6.3e-07	29.1	0.1
MA69_3893	Abhydrolase_6	PF12697.2	8.2e-07	28.7	3.5
MA69_6438	Abhydrolase_6	PF12697.2	1.5e-06	27.9	0.1
MA69_6555	Abhydrolase_6	PF12697.2	1.5e-06	27.9	0.7
MA69_6718	Abhydrolase_6	PF12697.2	1.5e-06	27.9	0.1
MA69_6874	Abhydrolase_6	PF12697.2	1.5e-06	27.9	0
MA69_10596	Abhydrolase_6	PF12697.2	2.6e-06	27.1	0.3
MA69_3728	Abhydrolase_6	PF12697.2	3e-06	26.9	0.3
MA69_4098	Abhydrolase_6	PF12697.2	4.2e-06	26.4	3.1
MA69_3590	Abhydrolase_6	PF12697.2	6.2e-06	25.8	0.3
MA69_3763	Abhydrolase_6	PF12697.2	6.6e-06	25.7	0.2
MA69_7586	Abhydrolase_6	PF12697.2	8.3e-06	25.4	0
MA69_1532	Abhydrolase_6	PF12697.2	8.7e-06	25.3	0.5
MA69_7945	Abhydrolase_6	PF12697.2	8.9e-06	25.3	1.5
MA69_6260	Abhydrolase_6	PF12697.2	1e-05	25.2	0.2
MA69_7970	Abhydrolase_9	PF10081.4	4.5e-07	28.5	0
MA69_1766	Abhydro_lipase	PF04083.11	2.9e-22	77.4	0.1
MA69_7912	Abhydro_lipase	PF04083.11	1.7e-17	62.1	0
MA69_6011	ABM	PF03992.11	4.2e-10	39.1	0
MA69_10386	Abp2	PF09441.5	7e-62	208	0
MA69_8987	Acatn	PF13000.2	5.3e-154	513.3	24.6
MA69_3500	ACBP	PF00887.14	3.2e-30	103.2	0
MA69_4559	ACBP	PF00887.14	5.8e-22	76.7	1
MA69_7102	ACC_central	PF08326.7	9.4e-253	840.1	0
MA69_909	Acetate_kinase	PF00871.12	1.1e-89	300.3	0
MA69_532	Acetyltransf_1	PF00583.19	2.5e-19	68.7	0
MA69_8833	Acetyltransf_1	PF00583.19	1.3e-17	63.2	0
MA69_25	Acetyltransf_1	PF00583.19	1.2e-16	60.1	0.1
MA69_7105	Acetyltransf_1	PF00583.19	2e-16	59.3	0
MA69_5285	Acetyltransf_1	PF00583.19	1.1e-15	57	0
MA69_8275	Acetyltransf_1	PF00583.19	1.5e-15	56.5	0.1
MA69_8477	Acetyltransf_1	PF00583.19	1.7e-13	50	0
MA69_10401	Acetyltransf_1	PF00583.19	3.7e-13	48.9	0
MA69_765	Acetyltransf_1	PF00583.19	2.5e-12	46.2	0
MA69_1281	Acetyltransf_1	PF00583.19	2.6e-12	46.2	0
MA69_572	Acetyltransf_1	PF00583.19	3.3e-12	45.9	0
MA69_7515	Acetyltransf_1	PF00583.19	8.5e-12	44.5	0
MA69_2193	Acetyltransf_1	PF00583.19	1.2e-11	44	0.1
MA69_7569	Acetyltransf_1	PF00583.19	2.1e-11	43.3	0
MA69_817	Acetyltransf_1	PF00583.19	7.6e-11	41.5	0
MA69_4460	Acetyltransf_1	PF00583.19	1.1e-10	41	0.1
MA69_1678	Acetyltransf_1	PF00583.19	1.4e-10	40.6	0
MA69_9305	Acetyltransf_1	PF00583.19	2.8e-10	39.7	0
MA69_778	Acetyltransf_1	PF00583.19	4.2e-10	39.1	0
MA69_9202	Acetyltransf_1	PF00583.19	6.6e-10	38.5	0
MA69_856	Acetyltransf_1	PF00583.19	7e-10	38.4	0
MA69_4666	Acetyltransf_1	PF00583.19	1.9e-09	37	0.2
MA69_2609	Acetyltransf_1	PF00583.19	2.5e-09	36.6	0.2
MA69_7484	Acetyltransf_1	PF00583.19	3.1e-09	36.3	0.1
MA69_4310	Acetyltransf_1	PF00583.19	3.9e-09	36	0
MA69_5482	Acetyltransf_1	PF00583.19	4.7e-09	35.7	0.1
MA69_5474	Acetyltransf_1	PF00583.19	1.1e-08	34.6	0.1
MA69_315	Acetyltransf_1	PF00583.19	1.4e-08	34.2	0.1
MA69_4474	Acetyltransf_1	PF00583.19	3.2e-08	33.1	0
MA69_4555	Acetyltransf_1	PF00583.19	6.3e-08	32.1	0
MA69_8775	Acetyltransf_1	PF00583.19	6.6e-08	32.1	0
MA69_4882	Acetyltransf_1	PF00583.19	7.2e-08	32	0
MA69_5755	Acetyltransf_1	PF00583.19	7.9e-08	31.8	0
MA69_3116	Acetyltransf_1	PF00583.19	1.2e-07	31.3	0
MA69_6085	Acetyltransf_1	PF00583.19	4.2e-07	29.5	0
MA69_3076	Acetyltransf_1	PF00583.19	4.7e-07	29.3	0
MA69_2996	Acetyltransf_1	PF00583.19	6.2e-07	29	0
MA69_4594	Acetyltransf_1	PF00583.19	1.3e-06	27.9	0
MA69_3361	Acetyltransf_1	PF00583.19	3.1e-06	26.7	1.3
MA69_10196	Acetyltransf_1	PF00583.19	4.5e-06	26.2	0
MA69_5375	Acetyltransf_1	PF00583.19	4.5e-06	26.2	0
MA69_2448	Acetyltransf_1	PF00583.19	7.2e-06	25.5	0
MA69_8481	Acetyltransf_1	PF00583.19	9.3e-06	25.2	0.1
MA69_6281	Acetyltransf_1	PF00583.19	1.8e-05	24.3	0.1
MA69_5372	Acetyltransf_1	PF00583.19	2.7e-05	23.7	0
MA69_9629	Acetyltransf_1	PF00583.19	6.6e-05	22.4	0
MA69_9242	Acetyltransf_1	PF00583.19	6.7e-05	22.4	0.1
MA69_532	Acetyltransf_10	PF13673.1	6e-11	42.1	0
MA69_778	Acetyltransf_10	PF13673.1	1.9e-10	40.5	0.9
MA69_5285	Acetyltransf_10	PF13673.1	2.1e-09	37.1	0
MA69_7105	Acetyltransf_10	PF13673.1	1.7e-08	34.2	0
MA69_4460	Acetyltransf_10	PF13673.1	5.5e-08	32.5	0
MA69_25	Acetyltransf_10	PF13673.1	1.7e-07	30.9	0
MA69_8833	Acetyltransf_10	PF13673.1	1.9e-07	30.8	0
MA69_3116	Acetyltransf_10	PF13673.1	2e-07	30.7	0.1
MA69_5474	Acetyltransf_10	PF13673.1	7.2e-07	28.9	0
MA69_5482	Acetyltransf_10	PF13673.1	1.3e-06	28	0.1
MA69_7569	Acetyltransf_10	PF13673.1	3.9e-06	26.6	0
MA69_4555	Acetyltransf_10	PF13673.1	5.3e-06	26.1	0
MA69_817	Acetyltransf_10	PF13673.1	7.4e-06	25.7	0.1
MA69_9202	Acetyltransf_10	PF13673.1	2.3e-05	24.1	0
MA69_10196	Acetyltransf_10	PF13673.1	3.2e-05	23.6	0.5
MA69_572	Acetyltransf_10	PF13673.1	7.2e-05	22.5	0
MA69_8477	Acetyltransf_10	PF13673.1	7.5e-05	22.4	0
MA69_10401	Acetyltransf_10	PF13673.1	8.2e-05	22.3	0
MA69_1294	Acetyltransf_2	PF00797.12	4.6e-38	130.7	0
MA69_5120	Acetyltransf_3	PF13302.1	1e-31	109.6	0
MA69_4882	Acetyltransf_3	PF13302.1	5.3e-25	87.8	0.1
MA69_5755	Acetyltransf_3	PF13302.1	9.6e-24	83.7	0
MA69_1678	Acetyltransf_3	PF13302.1	1.3e-17	63.8	0.1
MA69_9242	Acetyltransf_3	PF13302.1	1.1e-16	60.8	0.8
MA69_856	Acetyltransf_3	PF13302.1	2.8e-14	53.1	0
MA69_4666	Acetyltransf_3	PF13302.1	1.3e-13	50.9	0
MA69_3361	Acetyltransf_3	PF13302.1	3.3e-13	49.6	0
MA69_532	Acetyltransf_3	PF13302.1	1.4e-08	34.6	0
MA69_5285	Acetyltransf_3	PF13302.1	2.4e-06	27.3	0
MA69_4666	Acetyltransf_4	PF13420.1	5.9e-10	38.9	0.1
MA69_5474	Acetyltransf_4	PF13420.1	1e-07	31.6	0
MA69_856	Acetyltransf_4	PF13420.1	2.6e-06	27	0
MA69_10401	Acetyltransf_4	PF13420.1	9.8e-06	25.2	0
MA69_2448	Acetyltransf_5	PF13444.1	9.1e-05	22.6	0
MA69_5474	Acetyltransf_7	PF13508.1	2.8e-11	43	0.1
MA69_4555	Acetyltransf_7	PF13508.1	3.4e-11	42.7	0
MA69_5285	Acetyltransf_7	PF13508.1	2.4e-10	40	0.1
MA69_532	Acetyltransf_7	PF13508.1	3e-10	39.7	0
MA69_2193	Acetyltransf_7	PF13508.1	3.1e-10	39.7	0.1
MA69_7569	Acetyltransf_7	PF13508.1	5.4e-10	38.9	0
MA69_5482	Acetyltransf_7	PF13508.1	7e-10	38.5	0.1
MA69_7484	Acetyltransf_7	PF13508.1	1.4e-09	37.6	0
MA69_4310	Acetyltransf_7	PF13508.1	1.5e-09	37.4	0.1
MA69_8477	Acetyltransf_7	PF13508.1	5.2e-09	35.7	0
MA69_7105	Acetyltransf_7	PF13508.1	1.8e-08	34	0
MA69_25	Acetyltransf_7	PF13508.1	3.5e-08	33.1	0
MA69_778	Acetyltransf_7	PF13508.1	3.5e-08	33.1	0
MA69_4460	Acetyltransf_7	PF13508.1	1.3e-07	31.2	0
MA69_8833	Acetyltransf_7	PF13508.1	1.9e-07	30.7	0
MA69_572	Acetyltransf_7	PF13508.1	3.3e-07	29.9	0
MA69_8481	Acetyltransf_7	PF13508.1	6.8e-07	28.9	0
MA69_9305	Acetyltransf_7	PF13508.1	8.5e-07	28.6	0
MA69_1281	Acetyltransf_7	PF13508.1	2.6e-06	27.1	0
MA69_1473	Acetyltransf_8	PF13523.1	8.4e-42	142.2	1.9
MA69_1357	Acetyltransf_8	PF13523.1	1.1e-35	122.3	0.1
MA69_532	Acetyltransf_8	PF13523.1	3.9e-09	36.1	0
MA69_9305	Acetyltransf_9	PF13527.1	1e-09	37.9	0
MA69_5482	Acetyltransf_9	PF13527.1	6e-08	32.2	0.3
MA69_572	Acetyltransf_9	PF13527.1	6e-07	29	0
MA69_10809	Acetyltransf_9	PF13527.1	9.5e-07	28.3	0.1
MA69_4555	Acetyltransf_9	PF13527.1	3.5e-06	26.5	0
MA69_778	Acetyltransf_9	PF13527.1	6.1e-06	25.7	0
MA69_5372	Acetyltransf_9	PF13527.1	6.4e-06	25.6	0
MA69_8477	Acetyltransf_9	PF13527.1	8.8e-06	25.2	0
MA69_824	Acid_PPase	PF12689.2	9.3e-58	194.2	0
MA69_1742	Aconitase	PF00330.15	1e-178	594.2	0.1
MA69_472	Aconitase	PF00330.15	1.9e-172	573.5	0
MA69_131	Aconitase	PF00330.15	1.3e-148	494.9	0
MA69_2658	Aconitase	PF00330.15	9.9e-62	208.5	0
MA69_716	Aconitase	PF00330.15	1.2e-40	139	0.2
MA69_1742	Aconitase_C	PF00694.14	3.7e-45	152.8	0
MA69_472	Aconitase_C	PF00694.14	4.2e-44	149.4	0
MA69_131	Aconitase_C	PF00694.14	2.1e-38	131	0
MA69_2658	Aconitase_C	PF00694.14	3.3e-22	78.6	0
MA69_716	Aconitase_C	PF00694.14	2.4e-14	53.1	0
MA69_10054	ACOX	PF01756.14	1.1e-38	132.1	0.1
MA69_1590	ACPS	PF01648.15	1.3e-19	69.6	1.5
MA69_4358	ACPS	PF01648.15	4.7e-12	45.3	0
MA69_5362	ACPS	PF01648.15	4.7e-07	29.2	0
MA69_2361	ACP_syn_III	PF08545.5	6.3e-08	31.8	0.1
MA69_6910	ACT	PF01842.20	4.9e-15	54.2	0.5
MA69_3436	ACT	PF01842.20	8.7e-12	43.9	0.1
MA69_9990	ACT	PF01842.20	9.9e-10	37.3	0
MA69_7769	ACT	PF01842.20	2.2e-05	23.4	0
MA69_10647	Actin	PF00022.14	1.9e-159	529.9	0
MA69_5273	Actin	PF00022.14	3.7e-146	486.1	0
MA69_8104	Actin	PF00022.14	5.8e-130	432.8	0
MA69_8214	Actin	PF00022.14	2.2e-116	388.1	0
MA69_339	Actin	PF00022.14	9.4e-99	330.1	0
MA69_2357	Actin	PF00022.14	3.6e-85	285.4	0
MA69_4412	Actin	PF00022.14	2e-57	194	0
MA69_6195	Actin	PF00022.14	1.1e-30	106	0
MA69_1435	Actin	PF00022.14	1.3e-21	76.1	0
MA69_4464	Actin	PF00022.14	1.2e-18	66.3	0
MA69_5489	ACT_3	PF10000.4	1.9e-20	71.9	0
MA69_3436	ACT_5	PF13710.1	5.2e-09	35.4	0
MA69_1914	ACT_7	PF13840.1	4.9e-19	67.2	0.2
MA69_6910	ACT_7	PF13840.1	1.4e-12	46.5	4.2
MA69_5489	ACT_7	PF13840.1	4.2e-07	29	0
MA69_8518	Acyl-ACP_TE	PF01643.12	0.00013	20.5	0.6
MA69_6155	Acyl-CoA_dh_1	PF00441.19	2.8e-42	143.9	3.3
MA69_9111	Acyl-CoA_dh_1	PF00441.19	4.1e-42	143.4	1.3
MA69_3674	Acyl-CoA_dh_1	PF00441.19	4e-40	136.9	0.1
MA69_9881	Acyl-CoA_dh_1	PF00441.19	1.4e-36	125.5	2
MA69_8299	Acyl-CoA_dh_1	PF00441.19	9.3e-34	116.3	0.7
MA69_262	Acyl-CoA_dh_1	PF00441.19	2.1e-33	115.2	2.1
MA69_5454	Acyl-CoA_dh_1	PF00441.19	5.6e-33	113.8	0.4
MA69_10605	Acyl-CoA_dh_1	PF00441.19	1.1e-31	109.6	0.7
MA69_7901	Acyl-CoA_dh_1	PF00441.19	2.3e-30	105.3	1
MA69_7490	Acyl-CoA_dh_1	PF00441.19	6.7e-27	94	0.5
MA69_1961	Acyl-CoA_dh_1	PF00441.19	7.7e-27	93.8	0.3
MA69_3695	Acyl-CoA_dh_1	PF00441.19	4e-25	88.3	0.3
MA69_136	Acyl-CoA_dh_1	PF00441.19	9.8e-15	54.5	0.1
MA69_10054	Acyl-CoA_dh_1	PF00441.19	3.1e-09	36.7	0.1
MA69_7973	Acyl-CoA_dh_2	PF08028.6	9.3e-19	67.6	0.4
MA69_5454	Acyl-CoA_dh_2	PF08028.6	4.7e-17	62.1	0.9
MA69_6155	Acyl-CoA_dh_2	PF08028.6	1.1e-16	60.9	0.8
MA69_9881	Acyl-CoA_dh_2	PF08028.6	1.3e-15	57.4	0.4
MA69_262	Acyl-CoA_dh_2	PF08028.6	1.3e-14	54.2	6.8
MA69_9111	Acyl-CoA_dh_2	PF08028.6	4.4e-14	52.5	0.2
MA69_1961	Acyl-CoA_dh_2	PF08028.6	2.1e-10	40.6	0
MA69_3695	Acyl-CoA_dh_2	PF08028.6	1.2e-08	34.8	0.2
MA69_10605	Acyl-CoA_dh_2	PF08028.6	5.2e-08	32.8	0.9
MA69_3674	Acyl-CoA_dh_2	PF08028.6	1.8e-07	31	0
MA69_7901	Acyl-CoA_dh_2	PF08028.6	4.2e-06	26.6	0.1
MA69_3674	Acyl-CoA_dh_M	PF02770.14	1.8e-21	75	0.3
MA69_7490	Acyl-CoA_dh_M	PF02770.14	5e-21	73.5	1
MA69_10605	Acyl-CoA_dh_M	PF02770.14	9.1e-21	72.7	1.7
MA69_9111	Acyl-CoA_dh_M	PF02770.14	2.5e-19	68.1	0
MA69_8299	Acyl-CoA_dh_M	PF02770.14	1.9e-18	65.3	0.3
MA69_7901	Acyl-CoA_dh_M	PF02770.14	2.1e-18	65.1	0.6
MA69_9881	Acyl-CoA_dh_M	PF02770.14	1.2e-17	62.8	0
MA69_6155	Acyl-CoA_dh_M	PF02770.14	7.1e-17	60.2	0
MA69_1961	Acyl-CoA_dh_M	PF02770.14	5.2e-16	57.5	0
MA69_262	Acyl-CoA_dh_M	PF02770.14	4.9e-15	54.4	0.4
MA69_3695	Acyl-CoA_dh_M	PF02770.14	7.6e-15	53.8	0
MA69_5454	Acyl-CoA_dh_M	PF02770.14	1.5e-13	49.6	0
MA69_10054	Acyl-CoA_dh_M	PF02770.14	8.1e-11	40.9	0.9
MA69_136	Acyl-CoA_dh_M	PF02770.14	1.2e-08	33.9	0.4
MA69_250	Acyl-CoA_dh_M	PF02770.14	0.00016	20.7	0
MA69_9111	Acyl-CoA_dh_N	PF02771.11	8e-33	113	0.1
MA69_6155	Acyl-CoA_dh_N	PF02771.11	4.1e-30	104.2	1
MA69_3695	Acyl-CoA_dh_N	PF02771.11	1.1e-23	83.6	0.4
MA69_3674	Acyl-CoA_dh_N	PF02771.11	7.9e-22	77.6	0
MA69_9881	Acyl-CoA_dh_N	PF02771.11	8.7e-22	77.4	0.2
MA69_7901	Acyl-CoA_dh_N	PF02771.11	7.5e-21	74.4	0
MA69_262	Acyl-CoA_dh_N	PF02771.11	5.9e-18	65.1	0.1
MA69_7490	Acyl-CoA_dh_N	PF02771.11	9.7e-18	64.4	0
MA69_10605	Acyl-CoA_dh_N	PF02771.11	7.2e-16	58.4	0.5
MA69_1961	Acyl-CoA_dh_N	PF02771.11	2.2e-14	53.6	0.1
MA69_5454	Acyl-CoA_dh_N	PF02771.11	1.4e-13	51	0
MA69_8299	Acyl-CoA_dh_N	PF02771.11	2.7e-08	33.9	0
MA69_7973	Acyl-CoA_dh_N	PF02771.11	8.6e-05	22.7	0.1
MA69_10054	Acyl-CoA_ox_N	PF14749.1	4.9e-30	104	0.7
MA69_7138	Acyltransferase	PF01553.16	2.6e-33	113.9	0
MA69_3585	Acyltransferase	PF01553.16	2.6e-25	88	0
MA69_2222	Acyltransferase	PF01553.16	5.7e-18	64.2	0
MA69_927	Acyltransferase	PF01553.16	7.2e-13	47.7	0
MA69_3193	Acyltransferase	PF01553.16	8.3e-11	41	0
MA69_788	Acyltransferase	PF01553.16	1.3e-05	24.2	0
MA69_1800	Acyl_CoA_thio	PF02551.10	7.3e-24	83.5	0
MA69_1589	Acyl_transf_1	PF00698.16	2.1e-79	266.8	0
MA69_10359	Acyl_transf_1	PF00698.16	2.4e-68	230.4	0.1
MA69_9368	Acyl_transf_1	PF00698.16	4.7e-68	229.4	0.4
MA69_7035	Acyl_transf_1	PF00698.16	7.6e-65	218.9	0
MA69_10392	Acyl_transf_1	PF00698.16	2.1e-64	217.5	0.6
MA69_8432	Acyl_transf_1	PF00698.16	4.8e-62	209.7	0.1
MA69_1170	Acyl_transf_1	PF00698.16	1.2e-60	205.1	0
MA69_9892	Acyl_transf_1	PF00698.16	1.5e-58	198.3	2.7
MA69_7506	Acyl_transf_1	PF00698.16	6.2e-57	192.9	0
MA69_8401	Acyl_transf_1	PF00698.16	1.4e-56	191.8	4.4
MA69_10238	Acyl_transf_1	PF00698.16	4.4e-55	186.8	0
MA69_9733	Acyl_transf_1	PF00698.16	5.4e-55	186.5	0.1
MA69_9859	Acyl_transf_1	PF00698.16	5.6e-55	186.5	0
MA69_8535	Acyl_transf_1	PF00698.16	3.4e-54	183.9	1.8
MA69_7512	Acyl_transf_1	PF00698.16	4.6e-54	183.5	0
MA69_5356	Acyl_transf_1	PF00698.16	2e-53	181.4	0.2
MA69_8042	Acyl_transf_1	PF00698.16	5.6e-52	176.6	0.1
MA69_9886	Acyl_transf_1	PF00698.16	1.8e-51	174.9	0.1
MA69_8129	Acyl_transf_1	PF00698.16	1.9e-51	174.9	0
MA69_10276	Acyl_transf_1	PF00698.16	5.5e-51	173.4	0.1
MA69_4060	Acyl_transf_1	PF00698.16	9.3e-49	166	0
MA69_8415	Acyl_transf_1	PF00698.16	1.4e-48	165.5	0.1
MA69_9958	Acyl_transf_1	PF00698.16	1.9e-48	165	0
MA69_9903	Acyl_transf_1	PF00698.16	4.3e-47	160.6	4.3
MA69_10258	Acyl_transf_1	PF00698.16	6.7e-47	159.9	0
MA69_5041	Acyl_transf_1	PF00698.16	1.8e-40	138.8	0
MA69_2612	Acyl_transf_1	PF00698.16	2.4e-40	138.4	0.1
MA69_6391	Acyl_transf_1	PF00698.16	2e-36	125.5	0.2
MA69_9906	Acyl_transf_1	PF00698.16	1e-32	113.3	1.4
MA69_9931	Acyl_transf_1	PF00698.16	1.7e-29	102.7	0.1
MA69_3987	Acyl_transf_1	PF00698.16	5.1e-27	94.6	0
MA69_6414	Acyl_transf_1	PF00698.16	1.1e-26	93.5	0.1
MA69_8385	Acyl_transf_1	PF00698.16	9.9e-23	80.5	0
MA69_179	Acyl_transf_1	PF00698.16	7.5e-20	71.1	0
MA69_167	Acyl_transf_3	PF01757.17	9.5e-43	145.9	33.3
MA69_10128	Acyl_transf_3	PF01757.17	2.3e-34	118.3	36.1
MA69_1918	Acyl_transf_3	PF01757.17	3.2e-31	108	32.2
MA69_3741	Acyl_transf_3	PF01757.17	4.7e-19	68	26.6
MA69_3649	Acyl_transf_3	PF01757.17	1.6e-16	59.7	12.7
MA69_9177	Ada3	PF10198.4	5.4e-45	151.9	0
MA69_6651	Adaptin_binding	PF10199.4	5.6e-16	58.7	1
MA69_599	Adaptin_N	PF01602.15	1.9e-144	481.5	3.8
MA69_8845	Adaptin_N	PF01602.15	2.7e-143	477.7	1.1
MA69_4544	Adaptin_N	PF01602.15	5.7e-134	446.9	11.6
MA69_10383	Adaptin_N	PF01602.15	1.1e-121	406.3	7.2
MA69_8963	Adaptin_N	PF01602.15	1.9e-113	379.2	2
MA69_6167	Adaptin_N	PF01602.15	3.2e-94	315.7	0.1
MA69_999	Adaptin_N	PF01602.15	1.8e-92	310	9.3
MA69_6920	Adaptin_N	PF01602.15	2.8e-79	266.4	0
MA69_2554	Adaptin_N	PF01602.15	8.1e-15	53.7	1.2
MA69_9967	Adaptin_N	PF01602.15	1.9e-12	45.9	7.8
MA69_2972	Adaptin_N	PF01602.15	9.6e-11	40.3	1.2
MA69_331	Adaptin_N	PF01602.15	5.2e-10	37.9	4.8
MA69_7716	Adaptin_N	PF01602.15	1.2e-08	33.4	7.2
MA69_6819	Adaptin_N	PF01602.15	7.6e-07	27.4	0
MA69_6672	Adap_comp_sub	PF00928.16	1.2e-90	302.8	0
MA69_3614	Adap_comp_sub	PF00928.16	3.1e-84	281.7	0
MA69_180	Adap_comp_sub	PF00928.16	7.2e-59	198.6	0
MA69_7722	Adap_comp_sub	PF00928.16	3.5e-16	58.7	0
MA69_10558	Ada_Zn_binding	PF02805.11	1.4e-20	72.2	9.3
MA69_7009	Adenylsucc_synt	PF00709.16	7.2e-135	449.5	0.3
MA69_1	Adenylsucc_synt	PF00709.16	2.9e-90	302.5	0
MA69_269	ADH_N	PF08240.7	4.3e-31	106.5	1.2
MA69_8805	ADH_N	PF08240.7	1.9e-30	104.4	1.2
MA69_9625	ADH_N	PF08240.7	2.5e-30	104	1.9
MA69_9486	ADH_N	PF08240.7	1.6e-29	101.5	1
MA69_2198	ADH_N	PF08240.7	2e-29	101.1	2.2
MA69_5424	ADH_N	PF08240.7	2.2e-29	101	1.4
MA69_1703	ADH_N	PF08240.7	1.2e-28	98.7	1.3
MA69_133	ADH_N	PF08240.7	1.5e-28	98.3	2.4
MA69_6020	ADH_N	PF08240.7	1.7e-28	98.1	0.7
MA69_2358	ADH_N	PF08240.7	1.1e-27	95.5	1.4
MA69_6599	ADH_N	PF08240.7	1.7e-27	94.9	0.8
MA69_6293	ADH_N	PF08240.7	4.3e-27	93.6	2.8
MA69_5298	ADH_N	PF08240.7	8.2e-27	92.7	1.4
MA69_7072	ADH_N	PF08240.7	5.5e-25	86.8	4.9
MA69_3426	ADH_N	PF08240.7	8.4e-25	86.2	1
MA69_9621	ADH_N	PF08240.7	1.1e-24	85.9	4
MA69_10132	ADH_N	PF08240.7	4.1e-24	84	0.5
MA69_5513	ADH_N	PF08240.7	2.8e-23	81.3	0.8
MA69_10366	ADH_N	PF08240.7	2.8e-22	78.1	2.1
MA69_9938	ADH_N	PF08240.7	2.7e-21	75	1.5
MA69_5573	ADH_N	PF08240.7	4.4e-21	74.3	2.3
MA69_2695	ADH_N	PF08240.7	4e-20	71.2	4.6
MA69_4651	ADH_N	PF08240.7	1.7e-12	46.7	0.7
MA69_7006	ADH_N	PF08240.7	7.3e-12	44.6	0
MA69_830	ADH_N	PF08240.7	2.4e-11	42.9	0
MA69_10601	ADH_N	PF08240.7	2.8e-11	42.7	0
MA69_2059	ADH_N	PF08240.7	3.9e-10	39	0
MA69_8927	ADH_N	PF08240.7	4.7e-10	38.8	0.1
MA69_4809	ADH_N	PF08240.7	5.8e-10	38.5	1.1
MA69_8432	ADH_N	PF08240.7	1.6e-09	37.1	0.3
MA69_1995	ADH_N	PF08240.7	2.2e-09	36.6	0
MA69_2584	ADH_N	PF08240.7	1.1e-08	34.4	1.1
MA69_4898	ADH_N	PF08240.7	1.1e-08	34.4	0.1
MA69_8042	ADH_N	PF08240.7	1.4e-08	34	0
MA69_8535	ADH_N	PF08240.7	2e-08	33.6	0.2
MA69_4132	ADH_N	PF08240.7	1.1e-07	31.1	0
MA69_9256	ADH_N	PF08240.7	1.2e-07	31	0.1
MA69_4158	ADH_N	PF08240.7	1e-06	28	0
MA69_6196	ADH_N	PF08240.7	1.2e-06	27.8	0
MA69_4352	ADH_N	PF08240.7	1.6e-06	27.4	0
MA69_7035	ADH_N	PF08240.7	1.6e-06	27.4	0.3
MA69_4324	ADH_N	PF08240.7	1.7e-06	27.3	0.4
MA69_8373	ADH_N	PF08240.7	1.7e-06	27.3	0
MA69_9892	ADH_N	PF08240.7	1.7e-06	27.3	0
MA69_6045	ADH_N	PF08240.7	3.8e-06	26.2	0.1
MA69_4805	ADH_N	PF08240.7	6.2e-06	25.5	0.1
MA69_9735	ADH_N	PF08240.7	8.4e-06	25.1	0
MA69_9368	ADH_N	PF08240.7	8.9e-06	25	0.1
MA69_1170	ADH_N	PF08240.7	1e-05	24.8	0
MA69_9121	ADH_N	PF08240.7	2.5e-05	23.5	0
MA69_9903	ADH_N	PF08240.7	2.6e-05	23.5	0
MA69_9957	ADH_N	PF08240.7	3.6e-05	23.1	0.2
MA69_4815	ADH_N_assoc	PF13823.1	5e-07	28.8	0.6
MA69_4373	adh_short	PF00106.20	5.4e-62	208.2	6.2
MA69_10359	adh_short	PF00106.20	8.1e-55	184.8	8.3
MA69_1170	adh_short	PF00106.20	1.2e-48	164.8	0.1
MA69_9859	adh_short	PF00106.20	1.8e-47	160.9	0.2
MA69_10258	adh_short	PF00106.20	6.8e-47	159.1	2
MA69_9892	adh_short	PF00106.20	6.1e-46	156	0.6
MA69_9368	adh_short	PF00106.20	1.6e-45	154.6	2
MA69_8432	adh_short	PF00106.20	5.1e-45	153	0.6
MA69_7035	adh_short	PF00106.20	7.7e-44	149.1	0
MA69_9903	adh_short	PF00106.20	7.7e-44	149.1	0.3
MA69_10392	adh_short	PF00106.20	1.5e-41	141.7	0.1
MA69_8535	adh_short	PF00106.20	2.5e-41	141	0.3
MA69_8042	adh_short	PF00106.20	6.1e-40	136.4	0
MA69_5356	adh_short	PF00106.20	7.4e-40	136.2	0
MA69_9733	adh_short	PF00106.20	9.5e-38	129.3	0
MA69_9582	adh_short	PF00106.20	7.1e-37	126.5	3.1
MA69_9958	adh_short	PF00106.20	9.7e-36	122.8	0.6
MA69_7512	adh_short	PF00106.20	1.2e-35	122.5	0.5
MA69_6966	adh_short	PF00106.20	2.5e-35	121.4	4.8
MA69_2273	adh_short	PF00106.20	1.3e-34	119.2	0
MA69_2634	adh_short	PF00106.20	4.4e-34	117.4	1.4
MA69_3214	adh_short	PF00106.20	1.2e-32	112.7	5.6
MA69_10238	adh_short	PF00106.20	2.8e-32	111.5	0.6
MA69_3144	adh_short	PF00106.20	3.3e-32	111.3	1.5
MA69_8128	adh_short	PF00106.20	2.3e-31	108.5	1
MA69_2194	adh_short	PF00106.20	8.5e-31	106.7	0.3
MA69_2812	adh_short	PF00106.20	8.8e-30	103.4	0.7
MA69_2789	adh_short	PF00106.20	1.2e-29	102.9	2
MA69_7513	adh_short	PF00106.20	2.4e-29	102	0.5
MA69_4111	adh_short	PF00106.20	3.7e-29	101.4	2.5
MA69_6411	adh_short	PF00106.20	4.2e-29	101.2	1.3
MA69_9335	adh_short	PF00106.20	4.3e-29	101.2	9.9
MA69_2701	adh_short	PF00106.20	5.1e-29	100.9	5
MA69_3338	adh_short	PF00106.20	5.1e-29	100.9	1.4
MA69_3301	adh_short	PF00106.20	1.7e-28	99.2	0.2
MA69_7606	adh_short	PF00106.20	2.9e-28	98.5	0.1
MA69_2437	adh_short	PF00106.20	6.5e-28	97.3	2.4
MA69_12	adh_short	PF00106.20	7e-28	97.2	5.1
MA69_9742	adh_short	PF00106.20	1.6e-27	96.1	0.2
MA69_6296	adh_short	PF00106.20	2e-27	95.7	1
MA69_8982	adh_short	PF00106.20	3.8e-27	94.8	0.2
MA69_7094	adh_short	PF00106.20	3.8e-27	94.8	0
MA69_7509	adh_short	PF00106.20	5.3e-27	94.4	2.7
MA69_6223	adh_short	PF00106.20	7.6e-27	93.8	0
MA69_5856	adh_short	PF00106.20	7.8e-27	93.8	1.6
MA69_9779	adh_short	PF00106.20	1.4e-26	93	0.4
MA69_8028	adh_short	PF00106.20	1.7e-26	92.7	3.2
MA69_5152	adh_short	PF00106.20	2e-25	89.3	3.8
MA69_2976	adh_short	PF00106.20	2e-25	89.2	0.1
MA69_2565	adh_short	PF00106.20	2.1e-25	89.2	7.6
MA69_8959	adh_short	PF00106.20	3.6e-25	88.4	0
MA69_4999	adh_short	PF00106.20	4.8e-25	88	4.3
MA69_3637	adh_short	PF00106.20	5.7e-25	87.7	1.2
MA69_10509	adh_short	PF00106.20	9.3e-25	87	4.7
MA69_5494	adh_short	PF00106.20	1.3e-24	86.6	2.1
MA69_1270	adh_short	PF00106.20	1.3e-24	86.5	0.5
MA69_10665	adh_short	PF00106.20	3.7e-24	85.1	0
MA69_10767	adh_short	PF00106.20	4e-24	85	0.2
MA69_6200	adh_short	PF00106.20	4.6e-24	84.8	0.1
MA69_4072	adh_short	PF00106.20	5.6e-24	84.5	4.6
MA69_6906	adh_short	PF00106.20	1.2e-23	83.5	0.6
MA69_9112	adh_short	PF00106.20	1.6e-23	83	1.2
MA69_9371	adh_short	PF00106.20	1.6e-23	83	0
MA69_5456	adh_short	PF00106.20	1.8e-23	82.8	0
MA69_8267	adh_short	PF00106.20	2.2e-23	82.6	3.7
MA69_3899	adh_short	PF00106.20	7e-23	80.9	4.1
MA69_3770	adh_short	PF00106.20	7.2e-23	80.9	0
MA69_6360	adh_short	PF00106.20	9e-23	80.6	0
MA69_6295	adh_short	PF00106.20	9.5e-23	80.5	2.4
MA69_10009	adh_short	PF00106.20	9.7e-23	80.5	0.8
MA69_9865	adh_short	PF00106.20	1.2e-22	80.2	0
MA69_5784	adh_short	PF00106.20	1.7e-22	79.7	1
MA69_1706	adh_short	PF00106.20	3.3e-22	78.8	3.6
MA69_8969	adh_short	PF00106.20	6.8e-22	77.7	0
MA69_9297	adh_short	PF00106.20	2.3e-21	76	0.2
MA69_9312	adh_short	PF00106.20	2.4e-21	76	0
MA69_5404	adh_short	PF00106.20	2.7e-21	75.8	7.5
MA69_1386	adh_short	PF00106.20	5e-21	74.9	0.7
MA69_4277	adh_short	PF00106.20	5.5e-21	74.8	0.7
MA69_6390	adh_short	PF00106.20	1.2e-20	73.7	0.1
MA69_8154	adh_short	PF00106.20	1.3e-20	73.6	4.2
MA69_8821	adh_short	PF00106.20	2.3e-20	72.8	0
MA69_2091	adh_short	PF00106.20	3.9e-20	72	5
MA69_5531	adh_short	PF00106.20	9.8e-20	70.7	0
MA69_7189	adh_short	PF00106.20	1.1e-19	70.6	0.2
MA69_6454	adh_short	PF00106.20	1.4e-19	70.2	0.1
MA69_9877	adh_short	PF00106.20	1.7e-19	70	2.7
MA69_6593	adh_short	PF00106.20	3.8e-19	68.8	0.3
MA69_3937	adh_short	PF00106.20	3.8e-19	68.8	0.4
MA69_9464	adh_short	PF00106.20	4e-19	68.7	1.2
MA69_3168	adh_short	PF00106.20	5e-19	68.4	0.1
MA69_9073	adh_short	PF00106.20	6.1e-18	64.9	0
MA69_229	adh_short	PF00106.20	6.2e-18	64.8	0.4
MA69_10652	adh_short	PF00106.20	7.2e-18	64.6	4.3
MA69_4056	adh_short	PF00106.20	5.2e-17	61.8	0.4
MA69_3896	adh_short	PF00106.20	1.3e-16	60.5	0.1
MA69_1439	adh_short	PF00106.20	1.8e-16	60.1	1.2
MA69_6275	adh_short	PF00106.20	6.6e-16	58.3	0
MA69_10089	adh_short	PF00106.20	7e-16	58.2	0.9
MA69_1856	adh_short	PF00106.20	7.3e-16	58.1	0.8
MA69_9895	adh_short	PF00106.20	7.8e-16	58	0
MA69_10363	adh_short	PF00106.20	9e-16	57.8	0
MA69_10330	adh_short	PF00106.20	2.2e-15	56.5	2.7
MA69_9119	adh_short	PF00106.20	3e-15	56.1	0
MA69_1219	adh_short	PF00106.20	4.7e-15	55.5	0.2
MA69_9800	adh_short	PF00106.20	4.8e-15	55.5	1.1
MA69_4954	adh_short	PF00106.20	4.8e-15	55.4	0
MA69_4616	adh_short	PF00106.20	6.3e-15	55.1	0.7
MA69_5465	adh_short	PF00106.20	1.1e-14	54.3	0.1
MA69_2115	adh_short	PF00106.20	9.4e-14	51.2	0.3
MA69_9147	adh_short	PF00106.20	5.8e-13	48.7	0.1
MA69_9429	adh_short	PF00106.20	8.2e-13	48.2	0.6
MA69_7841	adh_short	PF00106.20	8.4e-13	48.1	0.1
MA69_4156	adh_short	PF00106.20	2.8e-12	46.5	0.1
MA69_3722	adh_short	PF00106.20	5.8e-12	45.4	0.4
MA69_3809	adh_short	PF00106.20	1.2e-11	44.4	0
MA69_829	adh_short	PF00106.20	1.3e-11	44.3	0
MA69_8236	adh_short	PF00106.20	1.6e-11	44	2
MA69_2518	adh_short	PF00106.20	3.5e-11	42.9	0
MA69_9133	adh_short	PF00106.20	5.1e-10	39.1	0.8
MA69_9018	adh_short	PF00106.20	7.6e-10	38.5	0.6
MA69_2787	adh_short	PF00106.20	5.5e-09	35.7	0.2
MA69_9999	adh_short	PF00106.20	5.4e-08	32.5	0.2
MA69_10102	adh_short	PF00106.20	2e-07	30.7	0
MA69_4779	adh_short	PF00106.20	1.8e-06	27.6	0.1
MA69_9906	adh_short	PF00106.20	7.2e-06	25.6	0.1
MA69_1590	adh_short	PF00106.20	8.9e-06	25.3	0
MA69_3987	adh_short	PF00106.20	9.4e-06	25.2	0.2
MA69_4963	adh_short	PF00106.20	1.2e-05	24.9	0.5
MA69_6457	adh_short	PF00106.20	1.3e-05	24.8	0.1
MA69_4683	adh_short	PF00106.20	2.8e-05	23.7	0.5
MA69_9927	adh_short	PF00106.20	6.3e-05	22.5	0.4
MA69_7500	adh_short	PF00106.20	6.6e-05	22.5	0
MA69_6741	adh_short	PF00106.20	6.6e-05	22.5	0
MA69_484	adh_short	PF00106.20	8.1e-05	22.2	0.1
MA69_6716	adh_short	PF00106.20	8.7e-05	22.1	0.9
MA69_8128	adh_short_C2	PF13561.1	1.8e-34	119.2	0
MA69_7513	adh_short_C2	PF13561.1	3.8e-31	108.3	0.1
MA69_6296	adh_short_C2	PF13561.1	1.5e-30	106.3	0.2
MA69_9429	adh_short_C2	PF13561.1	2.8e-29	102.2	0
MA69_7606	adh_short_C2	PF13561.1	3e-29	102.1	0
MA69_8982	adh_short_C2	PF13561.1	3.7e-29	101.8	0
MA69_6200	adh_short_C2	PF13561.1	4.6e-29	101.5	0
MA69_4999	adh_short_C2	PF13561.1	6.5e-29	101	0.5
MA69_9779	adh_short_C2	PF13561.1	2.3e-28	99.2	0
MA69_3144	adh_short_C2	PF13561.1	2.3e-28	99.1	0.3
MA69_9112	adh_short_C2	PF13561.1	2.7e-28	98.9	0
MA69_4111	adh_short_C2	PF13561.1	1.8e-27	96.2	0
MA69_12	adh_short_C2	PF13561.1	2.8e-27	95.6	0.1
MA69_10767	adh_short_C2	PF13561.1	1.6e-26	93.2	0.1
MA69_2437	adh_short_C2	PF13561.1	3.1e-26	92.2	0
MA69_10665	adh_short_C2	PF13561.1	1.1e-25	90.4	0
MA69_5152	adh_short_C2	PF13561.1	1.6e-25	89.8	0.1
MA69_8028	adh_short_C2	PF13561.1	8.7e-25	87.5	0.1
MA69_5404	adh_short_C2	PF13561.1	1.8e-24	86.4	0
MA69_9464	adh_short_C2	PF13561.1	2.2e-24	86.1	0.7
MA69_2634	adh_short_C2	PF13561.1	2.3e-24	86	1.7
MA69_2789	adh_short_C2	PF13561.1	3e-24	85.7	0.5
MA69_1706	adh_short_C2	PF13561.1	4.9e-24	85	0
MA69_1386	adh_short_C2	PF13561.1	1.1e-23	83.9	0
MA69_5784	adh_short_C2	PF13561.1	2.6e-22	79.3	0.4
MA69_9335	adh_short_C2	PF13561.1	6.7e-22	78	0.5
MA69_8267	adh_short_C2	PF13561.1	1.8e-21	76.6	0
MA69_2091	adh_short_C2	PF13561.1	3.3e-21	75.7	0.3
MA69_2701	adh_short_C2	PF13561.1	2.9e-20	72.7	0
MA69_1590	adh_short_C2	PF13561.1	3.3e-20	72.5	0
MA69_10509	adh_short_C2	PF13561.1	1.3e-19	70.5	0
MA69_6966	adh_short_C2	PF13561.1	1.9e-19	70	0.1
MA69_3899	adh_short_C2	PF13561.1	2.7e-19	69.5	3.9
MA69_2194	adh_short_C2	PF13561.1	3.5e-19	69.1	0
MA69_3338	adh_short_C2	PF13561.1	4.8e-19	68.7	0
MA69_7509	adh_short_C2	PF13561.1	2.8e-18	66.2	0
MA69_7500	adh_short_C2	PF13561.1	7.3e-18	64.8	0
MA69_2976	adh_short_C2	PF13561.1	1.1e-17	64.3	0
MA69_3214	adh_short_C2	PF13561.1	1.7e-17	63.6	1.8
MA69_5494	adh_short_C2	PF13561.1	1.7e-17	63.6	0
MA69_6295	adh_short_C2	PF13561.1	3.4e-17	62.6	0
MA69_3301	adh_short_C2	PF13561.1	4.5e-17	62.2	0.1
MA69_2565	adh_short_C2	PF13561.1	7.6e-17	61.5	0
MA69_10009	adh_short_C2	PF13561.1	9e-17	61.2	0
MA69_8236	adh_short_C2	PF13561.1	2.5e-15	56.5	0
MA69_3637	adh_short_C2	PF13561.1	4.6e-15	55.6	0.7
MA69_4072	adh_short_C2	PF13561.1	5.8e-15	55.3	0.4
MA69_2273	adh_short_C2	PF13561.1	7.2e-15	55	0
MA69_5531	adh_short_C2	PF13561.1	9.9e-13	48	0
MA69_9582	adh_short_C2	PF13561.1	2.3e-12	46.8	0
MA69_6906	adh_short_C2	PF13561.1	2.7e-12	46.6	0
MA69_229	adh_short_C2	PF13561.1	2.8e-12	46.5	0.6
MA69_9742	adh_short_C2	PF13561.1	4.6e-12	45.8	0.1
MA69_9895	adh_short_C2	PF13561.1	6.9e-12	45.2	0
MA69_7094	adh_short_C2	PF13561.1	1.4e-11	44.2	0
MA69_3770	adh_short_C2	PF13561.1	3.7e-11	42.9	0
MA69_5856	adh_short_C2	PF13561.1	7.7e-11	41.8	0
MA69_2812	adh_short_C2	PF13561.1	1.8e-10	40.6	0
MA69_9877	adh_short_C2	PF13561.1	2.1e-10	40.4	0.2
MA69_10330	adh_short_C2	PF13561.1	2.1e-10	40.4	0
MA69_3937	adh_short_C2	PF13561.1	3.1e-10	39.8	0
MA69_1270	adh_short_C2	PF13561.1	4.5e-10	39.3	0
MA69_8154	adh_short_C2	PF13561.1	1.1e-09	38.1	0
MA69_6593	adh_short_C2	PF13561.1	1.5e-09	37.6	0
MA69_6454	adh_short_C2	PF13561.1	1.7e-09	37.4	0
MA69_5456	adh_short_C2	PF13561.1	2.2e-09	37.1	0
MA69_10102	adh_short_C2	PF13561.1	8.6e-09	35.1	0.1
MA69_6223	adh_short_C2	PF13561.1	9.1e-09	35	0
MA69_9865	adh_short_C2	PF13561.1	9.4e-09	35	0
MA69_9073	adh_short_C2	PF13561.1	3.3e-08	33.2	0
MA69_9297	adh_short_C2	PF13561.1	5.6e-07	29.2	0
MA69_8733	adh_short_C2	PF13561.1	6.7e-07	28.9	0
MA69_2115	adh_short_C2	PF13561.1	9.9e-07	28.3	0
MA69_4779	adh_short_C2	PF13561.1	1.7e-06	27.6	0
MA69_4352	ADH_zinc_N	PF00107.21	1.8e-35	120.9	0.2
MA69_10601	ADH_zinc_N	PF00107.21	5.4e-29	100	0
MA69_830	ADH_zinc_N	PF00107.21	2.4e-28	97.8	0.1
MA69_9625	ADH_zinc_N	PF00107.21	2.5e-28	97.8	2.8
MA69_8746	ADH_zinc_N	PF00107.21	8.2e-28	96.1	0.1
MA69_6020	ADH_zinc_N	PF00107.21	1e-27	95.8	0.1
MA69_2358	ADH_zinc_N	PF00107.21	1.2e-26	92.4	0.4
MA69_4651	ADH_zinc_N	PF00107.21	2.6e-26	91.3	0.4
MA69_10366	ADH_zinc_N	PF00107.21	1.3e-25	89	0
MA69_9892	ADH_zinc_N	PF00107.21	1.4e-23	82.5	0.4
MA69_9599	ADH_zinc_N	PF00107.21	1.8e-23	82.1	0
MA69_9486	ADH_zinc_N	PF00107.21	7.1e-23	80.2	0.4
MA69_6599	ADH_zinc_N	PF00107.21	1.3e-22	79.4	2.2
MA69_5424	ADH_zinc_N	PF00107.21	2.2e-22	78.6	0.1
MA69_8442	ADH_zinc_N	PF00107.21	5.4e-22	77.3	0
MA69_5513	ADH_zinc_N	PF00107.21	8.6e-22	76.7	0
MA69_2674	ADH_zinc_N	PF00107.21	1e-21	76.4	0.1
MA69_1170	ADH_zinc_N	PF00107.21	3.8e-21	74.6	0
MA69_133	ADH_zinc_N	PF00107.21	1.4e-19	69.5	0.7
MA69_2695	ADH_zinc_N	PF00107.21	2e-19	69	0
MA69_1703	ADH_zinc_N	PF00107.21	3.3e-19	68.3	0.2
MA69_269	ADH_zinc_N	PF00107.21	6.1e-19	67.4	0.3
MA69_9938	ADH_zinc_N	PF00107.21	6.9e-19	67.3	0
MA69_4673	ADH_zinc_N	PF00107.21	2.2e-18	65.6	0.1
MA69_8432	ADH_zinc_N	PF00107.21	2.9e-18	65.2	0
MA69_9903	ADH_zinc_N	PF00107.21	6.2e-18	64.2	0.2
MA69_6293	ADH_zinc_N	PF00107.21	7.3e-18	63.9	0.1
MA69_10132	ADH_zinc_N	PF00107.21	8.7e-18	63.7	0.1
MA69_7072	ADH_zinc_N	PF00107.21	9.9e-18	63.5	0.1
MA69_5488	ADH_zinc_N	PF00107.21	3.2e-17	61.9	0.1
MA69_7035	ADH_zinc_N	PF00107.21	7.4e-17	60.7	0.1
MA69_7006	ADH_zinc_N	PF00107.21	4.8e-16	58.1	0.1
MA69_8805	ADH_zinc_N	PF00107.21	5.2e-16	58	0
MA69_3426	ADH_zinc_N	PF00107.21	1e-15	57	0
MA69_5298	ADH_zinc_N	PF00107.21	3.7e-15	55.2	0
MA69_9368	ADH_zinc_N	PF00107.21	7.1e-15	54.3	0
MA69_8373	ADH_zinc_N	PF00107.21	2e-14	52.8	0.2
MA69_10392	ADH_zinc_N	PF00107.21	2.7e-14	52.4	0
MA69_8042	ADH_zinc_N	PF00107.21	3.7e-14	52	0
MA69_9957	ADH_zinc_N	PF00107.21	3.8e-14	51.9	0
MA69_2198	ADH_zinc_N	PF00107.21	6.1e-14	51.3	2.2
MA69_4132	ADH_zinc_N	PF00107.21	7.9e-14	50.9	0
MA69_4158	ADH_zinc_N	PF00107.21	1.6e-13	49.9	0
MA69_8535	ADH_zinc_N	PF00107.21	7.7e-13	47.7	0.1
MA69_4324	ADH_zinc_N	PF00107.21	9.2e-13	47.5	0
MA69_9121	ADH_zinc_N	PF00107.21	1.4e-12	46.9	0
MA69_4898	ADH_zinc_N	PF00107.21	1.4e-11	43.6	2.1
MA69_5573	ADH_zinc_N	PF00107.21	4.5e-11	42	0
MA69_2584	ADH_zinc_N	PF00107.21	5e-11	41.8	0.1
MA69_2059	ADH_zinc_N	PF00107.21	1.6e-08	33.8	0
MA69_6045	ADH_zinc_N	PF00107.21	5.6e-08	32	1.2
MA69_9256	ADH_zinc_N	PF00107.21	1.7e-07	30.4	0
MA69_4898	ADH_zinc_N_2	PF13602.1	7e-24	84.7	1.7
MA69_8746	ADH_zinc_N_2	PF13602.1	3.7e-21	75.9	0
MA69_2674	ADH_zinc_N_2	PF13602.1	4e-21	75.8	0
MA69_6647	ADH_zinc_N_2	PF13602.1	2.3e-17	63.6	0
MA69_5488	ADH_zinc_N_2	PF13602.1	1.6e-16	61	0
MA69_4132	ADH_zinc_N_2	PF13602.1	6.9e-16	58.9	0
MA69_830	ADH_zinc_N_2	PF13602.1	9.1e-16	58.5	0.1
MA69_9892	ADH_zinc_N_2	PF13602.1	1.1e-15	58.3	0.2
MA69_10601	ADH_zinc_N_2	PF13602.1	1.5e-15	57.8	0
MA69_7006	ADH_zinc_N_2	PF13602.1	4.3e-15	56.3	0
MA69_9903	ADH_zinc_N_2	PF13602.1	9.6e-14	52	4.8
MA69_8432	ADH_zinc_N_2	PF13602.1	1.1e-13	51.8	0
MA69_8535	ADH_zinc_N_2	PF13602.1	6.8e-13	49.2	0
MA69_1995	ADH_zinc_N_2	PF13602.1	1.6e-12	48	0
MA69_8042	ADH_zinc_N_2	PF13602.1	4.1e-12	46.7	0
MA69_1170	ADH_zinc_N_2	PF13602.1	1e-11	45.4	0
MA69_8927	ADH_zinc_N_2	PF13602.1	5.7e-11	43	0.2
MA69_4651	ADH_zinc_N_2	PF13602.1	2.5e-10	40.9	0.6
MA69_4352	ADH_zinc_N_2	PF13602.1	8.8e-10	39.1	0.3
MA69_4158	ADH_zinc_N_2	PF13602.1	1.5e-09	38.4	0
MA69_7035	ADH_zinc_N_2	PF13602.1	1.1e-08	35.6	0
MA69_10392	ADH_zinc_N_2	PF13602.1	1.4e-08	35.3	0
MA69_4673	ADH_zinc_N_2	PF13602.1	7.9e-08	32.8	0
MA69_1703	ADH_zinc_N_2	PF13602.1	1.4e-07	32.1	0
MA69_9368	ADH_zinc_N_2	PF13602.1	2e-07	31.5	0
MA69_8442	ADH_zinc_N_2	PF13602.1	3.6e-07	30.7	0
MA69_6020	ADH_zinc_N_2	PF13602.1	4.4e-07	30.4	0.2
MA69_2695	ADH_zinc_N_2	PF13602.1	4.7e-07	30.3	0
MA69_4324	ADH_zinc_N_2	PF13602.1	1e-06	29.2	0
MA69_9599	ADH_zinc_N_2	PF13602.1	1.4e-06	28.8	0
MA69_9625	ADH_zinc_N_2	PF13602.1	1.9e-06	28.4	0.2
MA69_5424	ADH_zinc_N_2	PF13602.1	2.5e-06	28	0.1
MA69_1164	ADIP	PF11559.3	2e-36	124.8	6.8
MA69_2307	ADK	PF00406.17	9.4e-60	200.5	0
MA69_1114	ADK	PF00406.17	1.4e-46	157.7	0
MA69_5437	ADK	PF00406.17	7.7e-35	119.6	0
MA69_6949	ADK	PF00406.17	9.9e-06	25.1	0
MA69_2307	ADK_lid	PF05191.9	1.7e-14	52.8	0
MA69_5437	ADK_lid	PF05191.9	1.8e-12	46.3	0
MA69_7933	AdoHcyase	PF05221.12	1e-136	453.7	0.2
MA69_7933	AdoHcyase_NAD	PF00670.16	1.5e-84	281.3	3.5
MA69_8908	AdoMet_MTase	PF07757.8	8.3e-40	135	0
MA69_3682	ADP_ribosyl_GH	PF03747.9	1.1e-62	212	4
MA69_1051	ADP_ribosyl_GH	PF03747.9	8.4e-61	205.8	1.1
MA69_5527	ADSL_C	PF10397.4	1.3e-15	56.8	0.2
MA69_6748	Ad_cyc_g-alpha	PF08509.6	2e-23	81.1	1.6
MA69_5414	Aegerolysin	PF06355.8	1.2e-42	144.4	0
MA69_878	Aegerolysin	PF06355.8	3.3e-28	97.8	1.2
MA69_4388	AFG1_ATPase	PF03969.11	2.8e-96	322	0
MA69_178	AFG1_ATPase	PF03969.11	2.6e-52	177.4	0
MA69_6204	Afi1	PF07792.7	1.2e-63	213	0.4
MA69_4052	AflR	PF08493.5	1.6e-16	59.8	5.6
MA69_8769	Aft1_HRA	PF11786.3	1.1e-30	105.3	9
MA69_8769	Aft1_HRR	PF11787.3	2.4e-22	79.4	10.4
MA69_8769	Aft1_OSA	PF11785.3	1e-19	70.3	8.2
MA69_3102	Aha1_N	PF09229.6	2.9e-30	104.5	1.3
MA69_6529	AhpC-TSA	PF00578.16	3e-34	117	0
MA69_10047	AhpC-TSA	PF00578.16	4.5e-29	100.2	0
MA69_8271	AhpC-TSA	PF00578.16	8.8e-27	92.8	0
MA69_9070	AhpC-TSA	PF00578.16	7e-11	41.5	0
MA69_8357	AhpC-TSA	PF00578.16	2.3e-09	36.6	0
MA69_6771	AhpC-TSA	PF00578.16	5e-09	35.5	1.1
MA69_642	AhpC-TSA	PF00578.16	7.7e-09	34.9	0
MA69_5439	AhpC-TSA	PF00578.16	3.7e-07	29.5	0
MA69_9675	AhpC-TSA	PF00578.16	2e-06	27	0.1
MA69_8313	AhpC-TSA	PF00578.16	1.4e-05	24.4	0
MA69_4280	AhpC-TSA	PF00578.16	2.4e-05	23.6	0.1
MA69_9482	AhpC-TSA	PF00578.16	5.5e-05	22.4	0
MA69_8313	AhpC-TSA_2	PF13911.1	2.6e-18	65.6	0
MA69_9558	AhpC-TSA_2	PF13911.1	5e-10	38.9	0.3
MA69_8799	AhpC-TSA_2	PF13911.1	5.3e-10	38.8	0
MA69_10735	AHS1	PF02682.11	1.6e-29	102.5	0
MA69_10735	AHS2	PF02626.10	4.2e-73	245.5	0
MA69_3102	AHSA1	PF08327.6	9e-17	60.9	1.6
MA69_5654	AICARFT_IMPCHas	PF01808.13	7.8e-111	369.7	0
MA69_2431	AIG1	PF04548.11	1.6e-06	27	0
MA69_10947	AIG1	PF04548.11	4e-05	22.4	0.3
MA69_2981	AIG1	PF04548.11	0.00016	20.5	0
MA69_1903	AIG2	PF06094.7	9.1e-19	67.4	0.1
MA69_105	AIG2	PF06094.7	1e-11	44.8	0
MA69_1776	AIG2	PF06094.7	7.7e-09	35.6	0.2
MA69_7770	AIG2	PF06094.7	1.4e-05	25.1	0.1
MA69_3390	AIG2_2	PF13772.1	5.8e-09	35.5	0
MA69_1776	AIG2_2	PF13772.1	8.8e-07	28.5	0.1
MA69_4039	AIG2_2	PF13772.1	1.2e-06	28.1	0
MA69_2868	AIM24	PF01987.12	1.2e-56	191.1	0.2
MA69_70	AIM24	PF01987.12	5.8e-53	179.1	0.1
MA69_584	AIM24	PF01987.12	2.6e-47	160.7	0
MA69_1444	AIP3	PF03915.8	8.1e-154	512.2	9.4
MA69_3022	AIRC	PF00731.15	4.3e-60	200.9	0.7
MA69_1358	AIRS	PF00586.19	2e-22	78.8	0.7
MA69_5131	AIRS	PF00586.19	3.7e-17	61.9	1.5
MA69_1358	AIRS_C	PF02769.17	8e-37	126.2	0.6
MA69_5131	AIRS_C	PF02769.17	2.2e-31	108.5	0
MA69_1448	AKAP7_NLS	PF10469.4	1e-28	100.1	0
MA69_166	ALAD	PF00490.16	1.1e-120	402	0
MA69_9981	AlaDh_PNT_C	PF01262.16	3.9e-53	179	0.8
MA69_7191	AlaDh_PNT_C	PF01262.16	2.4e-07	30	0
MA69_513	AlaDh_PNT_C	PF01262.16	7.3e-06	25.2	0.7
MA69_3827	AlaDh_PNT_C	PF01262.16	2.4e-05	23.5	0.3
MA69_3994	AlaDh_PNT_C	PF01262.16	8.8e-05	21.7	0
MA69_9981	AlaDh_PNT_N	PF05222.10	8.6e-50	167.9	1
MA69_7191	AlaDh_PNT_N	PF05222.10	3e-20	72.2	0
MA69_10384	Ala_racemase_N	PF01168.15	1.4e-38	132.2	0.1
MA69_258	Ala_racemase_N	PF01168.15	2.1e-11	43.4	0.6
MA69_9964	Alb1	PF09135.6	2.9e-27	95.1	11.6
MA69_1882	Alba	PF01918.16	7.9e-16	57	0
MA69_2220	Aldedh	PF00171.17	1.5e-187	623.1	0.3
MA69_2769	Aldedh	PF00171.17	1.9e-186	619.5	0.2
MA69_2474	Aldedh	PF00171.17	8.7e-182	604.1	0.2
MA69_7127	Aldedh	PF00171.17	4.8e-169	562.1	0
MA69_5291	Aldedh	PF00171.17	2.3e-165	550	2.1
MA69_2600	Aldedh	PF00171.17	3.4e-161	536.3	0
MA69_8377	Aldedh	PF00171.17	1.4e-158	527.6	0
MA69_2703	Aldedh	PF00171.17	1.6e-155	517.6	0
MA69_6292	Aldedh	PF00171.17	6.5e-155	515.5	0.1
MA69_2909	Aldedh	PF00171.17	1.4e-151	504.5	0.3
MA69_4653	Aldedh	PF00171.17	4.4e-150	499.6	0
MA69_8979	Aldedh	PF00171.17	1.2e-148	494.9	0.2
MA69_9162	Aldedh	PF00171.17	1.1e-141	471.9	0.2
MA69_3642	Aldedh	PF00171.17	2.6e-141	470.7	0.1
MA69_4536	Aldedh	PF00171.17	2.5e-135	451	0
MA69_5859	Aldedh	PF00171.17	6.6e-133	443	0.1
MA69_9856	Aldedh	PF00171.17	4.2e-130	433.8	0
MA69_6539	Aldedh	PF00171.17	3.5e-128	427.4	3.5
MA69_5514	Aldedh	PF00171.17	1.7e-124	415.3	0
MA69_9088	Aldedh	PF00171.17	3.4e-120	401.1	0.1
MA69_5555	Aldedh	PF00171.17	2.2e-105	352.2	0
MA69_8485	Aldedh	PF00171.17	1.5e-97	326.5	0
MA69_2052	Aldedh	PF00171.17	1.9e-84	283.2	0
MA69_183	Aldedh	PF00171.17	8.2e-76	254.8	0
MA69_8743	Aldedh	PF00171.17	2.4e-17	62	12.2
MA69_5862	Aldolase_II	PF00596.16	1.5e-39	135.1	0
MA69_7566	Aldolase_II	PF00596.16	6.1e-32	110.3	0
MA69_697	Aldose_epim	PF01263.15	6.9e-59	199	0
MA69_2842	Aldose_epim	PF01263.15	3.3e-50	170.5	0.7
MA69_5125	Aldose_epim	PF01263.15	8.8e-42	142.8	0
MA69_9959	Aldose_epim	PF01263.15	1.6e-29	102.6	0.1
MA69_7097	Aldo_ket_red	PF00248.16	1.8e-70	236.5	0
MA69_152	Aldo_ket_red	PF00248.16	1.3e-69	233.7	0
MA69_8421	Aldo_ket_red	PF00248.16	2.3e-59	200.1	0
MA69_341	Aldo_ket_red	PF00248.16	1.3e-56	191.1	0
MA69_4692	Aldo_ket_red	PF00248.16	7e-56	188.7	0
MA69_8328	Aldo_ket_red	PF00248.16	2.7e-54	183.5	0
MA69_662	Aldo_ket_red	PF00248.16	1.6e-52	177.7	0
MA69_2647	Aldo_ket_red	PF00248.16	2.5e-52	177	0
MA69_5115	Aldo_ket_red	PF00248.16	3.5e-51	173.3	0
MA69_2199	Aldo_ket_red	PF00248.16	1.1e-49	168.3	0
MA69_8730	Aldo_ket_red	PF00248.16	2.1e-48	164.1	0
MA69_5802	Aldo_ket_red	PF00248.16	6.8e-48	162.5	0
MA69_7245	Aldo_ket_red	PF00248.16	2.3e-45	154.2	0
MA69_365	Aldo_ket_red	PF00248.16	3e-44	150.5	0
MA69_389	Aldo_ket_red	PF00248.16	9.1e-44	148.9	0
MA69_11242	Aldo_ket_red	PF00248.16	3.4e-43	147.1	0
MA69_4917	Aldo_ket_red	PF00248.16	3.9e-43	146.9	0
MA69_3496	Aldo_ket_red	PF00248.16	2.8e-39	134.2	0
MA69_6665	Aldo_ket_red	PF00248.16	4.2e-39	133.6	0
MA69_3591	Aldo_ket_red	PF00248.16	1.4e-32	112.3	0
MA69_3465	Aldo_ket_red	PF00248.16	2.5e-19	68.8	0
MA69_2601	Aldo_ket_red	PF00248.16	7.7e-18	63.9	0
MA69_6667	Aldo_ket_red	PF00248.16	1.1e-14	53.5	0
MA69_5247	Aldo_ket_red	PF00248.16	1.5e-11	43.2	0
MA69_1152	Aldo_ket_red	PF00248.16	2.1e-08	32.9	0
MA69_2737	Ald_Xan_dh_C	PF01315.17	8.9e-33	112.3	0.1
MA69_2737	Ald_Xan_dh_C2	PF02738.13	2.6e-192	639.6	0.5
MA69_10326	Alg14	PF08660.6	9.9e-41	139.1	0
MA69_6161	ALG3	PF05208.8	1.5e-142	474.8	19.3
MA69_5067	Alg6_Alg8	PF03155.10	6e-134	447	25.3
MA69_7925	Alg6_Alg8	PF03155.10	1.2e-131	439.4	23.7
MA69_1985	Alginate_lyase	PF05426.7	4e-13	48.9	6.2
MA69_10110	Alginate_lyase	PF05426.7	6e-12	45.1	3.4
MA69_9596	Alginate_lyase2	PF08787.6	3.7e-44	150.7	0
MA69_1581	ALIX_LYPXL_bnd	PF13949.1	1.9e-92	308.9	22.5
MA69_9778	ALIX_LYPXL_bnd	PF13949.1	2e-79	266.2	2.5
MA69_6886	Alkyl_sulf_C	PF14864.1	1.9e-36	124.4	0
MA69_3544	Alkyl_sulf_C	PF14864.1	1.8e-28	98.6	0
MA69_9387	Alkyl_sulf_C	PF14864.1	6.4e-28	96.8	0
MA69_6886	Alkyl_sulf_dimr	PF14863.1	3.5e-61	205.1	0.1
MA69_9387	Alkyl_sulf_dimr	PF14863.1	1e-58	197.2	0
MA69_3544	Alkyl_sulf_dimr	PF14863.1	1.1e-54	184.1	0.2
MA69_8811	Alkyl_sulf_dimr	PF14863.1	4.2e-06	26.6	1.6
MA69_463	Alk_phosphatase	PF00245.15	1.3e-106	356.4	0
MA69_6845	Alk_phosphatase	PF00245.15	1.4e-63	214.7	0.1
MA69_3578	Alk_phosphatase	PF00245.15	1e-60	205.2	0
MA69_4519	ALMT	PF11744.3	2.3e-07	29.4	9.2
MA69_9381	ALMT	PF11744.3	9.2e-07	27.4	21.5
MA69_1792	ALO	PF04030.9	3.8e-76	255.7	0
MA69_6749	Alpha-amylase	PF00128.19	3e-104	348.4	0.3
MA69_4023	Alpha-amylase	PF00128.19	2.1e-96	322.6	0.1
MA69_2144	Alpha-amylase	PF00128.19	1.1e-94	317	0
MA69_2152	Alpha-amylase	PF00128.19	7.2e-49	166.5	0
MA69_1495	Alpha-amylase	PF00128.19	6.4e-18	64.8	0.2
MA69_6116	Alpha-amylase	PF00128.19	0.00019	20.5	0
MA69_1495	Alpha-amylase_C	PF02806.13	2e-25	88.3	0.1
MA69_1091	Alpha-mann_mid	PF09261.6	6.1e-26	90	0
MA69_556	Alpha_adaptinC2	PF02883.15	1.1e-19	70.5	0
MA69_10383	Alpha_adaptinC2	PF02883.15	4.2e-19	68.5	0
MA69_8845	Alpha_adaptinC2	PF02883.15	9.2e-14	51.3	0.2
MA69_10383	Alpha_adaptin_C	PF02296.11	7e-45	151.2	0
MA69_6496	Alpha_GJ	PF03229.8	0.00023	21.1	0.4
MA69_9550	Alpha_kinase	PF02816.13	4.1e-41	140.3	0
MA69_11187	Alpha_kinase	PF02816.13	7e-41	139.6	0
MA69_8875	Alpha_L_fucos	PF01120.12	1.2e-86	290.4	3
MA69_3436	ALS_ss_C	PF10369.4	5.2e-18	64.1	0
MA69_6711	Amidase	PF01425.16	8.1e-111	370.6	0
MA69_656	Amidase	PF01425.16	1.7e-104	349.7	0
MA69_10030	Amidase	PF01425.16	2.2e-101	339.5	0
MA69_3311	Amidase	PF01425.16	5.5e-98	328.3	0.2
MA69_9883	Amidase	PF01425.16	1.2e-95	320.6	0.1
MA69_5184	Amidase	PF01425.16	1e-91	307.6	0
MA69_116	Amidase	PF01425.16	7.8e-88	294.8	0
MA69_11036	Amidase	PF01425.16	8e-84	281.6	0
MA69_2998	Amidase	PF01425.16	2.9e-82	276.5	0
MA69_5675	Amidase	PF01425.16	2.6e-73	247	0
MA69_6136	Amidase	PF01425.16	7.4e-69	232.3	0.1
MA69_6689	Amidase	PF01425.16	1.5e-68	231.3	0
MA69_9157	Amidase	PF01425.16	5.5e-65	219.5	0.1
MA69_2907	Amidase	PF01425.16	4e-61	206.8	0.7
MA69_8014	Amidase	PF01425.16	9.3e-55	185.8	0.1
MA69_5569	Amidase	PF01425.16	1.8e-47	161.8	0
MA69_4125	Amidase	PF01425.16	4.5e-35	120.9	1.2
MA69_8392	Amidase	PF01425.16	2.8e-33	115	0
MA69_8127	Amidase	PF01425.16	5.5e-31	107.5	1.4
MA69_5570	Amidase	PF01425.16	7.7e-30	103.7	0
MA69_6286	Amidase	PF01425.16	1.9e-26	92.5	0.1
MA69_10855	Amidase	PF01425.16	7.9e-21	74	1.3
MA69_9529	Amidase	PF01425.16	2.5e-18	65.8	0
MA69_1861	Amidase	PF01425.16	2.5e-16	59.2	7
MA69_6598	Amidase	PF01425.16	1.9e-11	43.1	0.1
MA69_9570	Amidinotransf	PF02274.12	2.6e-11	42.7	0
MA69_9175	Amidohydro_1	PF01979.15	2e-60	204.8	1.2
MA69_7754	Amidohydro_1	PF01979.15	4.8e-45	154.2	0
MA69_1588	Amidohydro_1	PF01979.15	1.6e-44	152.5	0
MA69_9724	Amidohydro_1	PF01979.15	1e-40	140	0
MA69_766	Amidohydro_1	PF01979.15	1.4e-33	116.5	0.1
MA69_9330	Amidohydro_1	PF01979.15	4e-28	98.6	0.8
MA69_10235	Amidohydro_1	PF01979.15	6.5e-23	81.5	0.9
MA69_4414	Amidohydro_1	PF01979.15	1.8e-22	80.1	0.4
MA69_7987	Amidohydro_1	PF01979.15	4e-20	72.3	1.9
MA69_5366	Amidohydro_1	PF01979.15	1.2e-19	70.7	0.4
MA69_8633	Amidohydro_1	PF01979.15	3e-18	66.1	0
MA69_3620	Amidohydro_1	PF01979.15	5.8e-17	61.9	0.3
MA69_9709	Amidohydro_1	PF01979.15	1.1e-12	47.9	0
MA69_1280	Amidohydro_1	PF01979.15	2e-11	43.7	0.5
MA69_10226	Amidohydro_1	PF01979.15	2.8e-09	36.7	0.3
MA69_2146	Amidohydro_1	PF01979.15	3e-08	33.3	0.5
[truncated: 14,965 more rows]

## Sheet: ARSEF23
ProteinID	PFAM:name	PFAM:accession	E-value	score	bias
gi|322706086|gb|EFY97668.1|	1-cysPrx_C	PF10417.4	5.1e-12	44.7	0.1
gi|322706996|gb|EFY98575.1|	14-3-3	PF00244.15	9.3e-116	384.4	5.4
gi|322705672|gb|EFY97256.1|	14-3-3	PF00244.15	7.9e-114	378.1	2.2
gi|322706023|gb|EFY97605.1|	14-3-3	PF00244.15	3.9e-11	42	0
gi|322705775|gb|EFY97358.1|	2-Hacid_dh	PF00389.25	1.4e-34	117.9	0.1
gi|322706036|gb|EFY97618.1|	2-Hacid_dh	PF00389.25	3.9e-34	116.5	0
gi|322710973|gb|EFZ02547.1|	2-Hacid_dh	PF00389.25	2.1e-33	114.1	0.1
gi|322708462|gb|EFZ00040.1|	2-Hacid_dh	PF00389.25	4.6e-19	67.7	0
gi|322709203|gb|EFZ00779.1|	2-Hacid_dh	PF00389.25	3.4e-18	64.9	0
gi|322705380|gb|EFY96966.1|	2-Hacid_dh	PF00389.25	4.2e-18	64.6	0
gi|322704496|gb|EFY96090.1|	2-Hacid_dh	PF00389.25	1.5e-14	53.1	0
gi|322703414|gb|EFY95023.1|	2-Hacid_dh	PF00389.25	1.1e-13	50.3	0
gi|322712726|gb|EFZ04299.1|	2-Hacid_dh	PF00389.25	3e-12	45.6	0
gi|322707567|gb|EFY99145.1|	2-Hacid_dh	PF00389.25	5.2e-11	41.6	0
gi|322702777|gb|EFY94402.1|	2-Hacid_dh	PF00389.25	1.8e-10	39.9	0
gi|322709203|gb|EFZ00779.1|	2-Hacid_dh_C	PF02826.14	2.5e-55	185.8	0
gi|322705775|gb|EFY97358.1|	2-Hacid_dh_C	PF02826.14	6.4e-55	184.5	0
gi|322710973|gb|EFZ02547.1|	2-Hacid_dh_C	PF02826.14	2.1e-53	179.6	0.1
gi|322704496|gb|EFY96090.1|	2-Hacid_dh_C	PF02826.14	2.8e-53	179.2	0
gi|322706036|gb|EFY97618.1|	2-Hacid_dh_C	PF02826.14	2.7e-52	176	0
gi|322708462|gb|EFZ00040.1|	2-Hacid_dh_C	PF02826.14	8.9e-50	167.8	0
gi|322703414|gb|EFY95023.1|	2-Hacid_dh_C	PF02826.14	6.1e-49	165	0
gi|322707567|gb|EFY99145.1|	2-Hacid_dh_C	PF02826.14	5.3e-47	158.7	0
gi|322702777|gb|EFY94402.1|	2-Hacid_dh_C	PF02826.14	3.6e-40	136.5	0
gi|322706182|gb|EFY97763.1|	2-Hacid_dh_C	PF02826.14	1.4e-38	131.3	0
gi|322712726|gb|EFZ04299.1|	2-Hacid_dh_C	PF02826.14	3.9e-36	123.3	0
gi|322710775|gb|EFZ02349.1|	2-Hacid_dh_C	PF02826.14	5.1e-35	119.7	0
gi|322705380|gb|EFY96966.1|	2-Hacid_dh_C	PF02826.14	5.3e-35	119.6	0
gi|322709204|gb|EFZ00780.1|	2-Hacid_dh_C	PF02826.14	2.7e-07	29.4	0.2
gi|322707964|gb|EFY99541.1|	2-oxoacid_dh	PF00198.18	2.1e-79	265.5	0.1
gi|322709946|gb|EFZ01521.1|	2-oxoacid_dh	PF00198.18	1.7e-77	259.3	0.3
gi|322708715|gb|EFZ00292.1|	2-oxoacid_dh	PF00198.18	1.2e-76	256.5	0.2
gi|322710266|gb|EFZ01841.1|	2Fe-2S_thioredx	PF01257.14	3.3e-58	194.9	0.1
gi|322707853|gb|EFY99431.1|	2OG-FeII_Oxy	PF03171.15	2.6e-23	81.7	0
gi|322705051|gb|EFY96640.1|	2OG-FeII_Oxy	PF03171.15	4.4e-22	77.7	0.2
gi|322712706|gb|EFZ04279.1|	2OG-FeII_Oxy	PF03171.15	1e-19	70.1	0
gi|322707619|gb|EFY99197.1|	2OG-FeII_Oxy	PF03171.15	2.7e-19	68.8	0
gi|322703250|gb|EFY94862.1|	2OG-FeII_Oxy	PF03171.15	2.7e-18	65.6	0
gi|322707202|gb|EFY98781.1|	2OG-FeII_Oxy	PF03171.15	6e-17	61.2	0
gi|322703771|gb|EFY95375.1|	2OG-FeII_Oxy	PF03171.15	1.5e-15	56.8	0
gi|322702796|gb|EFY94420.1|	2OG-FeII_Oxy	PF03171.15	4.5e-15	55.2	0
gi|322712034|gb|EFZ03607.1|	2OG-FeII_Oxy	PF03171.15	1.8e-14	53.3	0
gi|322704023|gb|EFY95623.1|	2OG-FeII_Oxy	PF03171.15	3.3e-14	52.5	0
gi|322705220|gb|EFY96807.1|	2OG-FeII_Oxy	PF03171.15	5.2e-13	48.6	0
gi|322703112|gb|EFY94727.1|	2OG-FeII_Oxy	PF03171.15	5.7e-13	48.5	0
gi|322705396|gb|EFY96982.1|	2OG-FeII_Oxy	PF03171.15	1.6e-11	43.9	0
gi|322709199|gb|EFZ00775.1|	2OG-FeII_Oxy	PF03171.15	8.8e-10	38.3	0
gi|322704417|gb|EFY96012.1|	2OG-FeII_Oxy	PF03171.15	9.7e-10	38.1	0
gi|322705654|gb|EFY97238.1|	2OG-FeII_Oxy	PF03171.15	3.5e-06	26.7	0
gi|322710803|gb|EFZ02377.1|	2OG-FeII_Oxy_2	PF13532.1	3.2e-33	114.7	0
gi|322705654|gb|EFY97238.1|	2OG-FeII_Oxy_2	PF13532.1	5.2e-29	100.9	0
gi|322704737|gb|EFY96329.1|	2OG-FeII_Oxy_2	PF13532.1	5.2e-29	100.9	0
gi|322705396|gb|EFY96982.1|	2OG-FeII_Oxy_2	PF13532.1	1.4e-19	70.1	0
gi|322708777|gb|EFZ00354.1|	2OG-FeII_Oxy_3	PF13640.1	2.9e-16	59.3	0
gi|322703073|gb|EFY94688.1|	2OG-FeII_Oxy_3	PF13640.1	3.3e-11	43.1	0
gi|322703073|gb|EFY94688.1|	2OG-FeII_Oxy_4	PF13661.1	9.4e-06	24.7	0
gi|322703705|gb|EFY95310.1|	2OG-FeII_Oxy_5	PF13759.1	4.7e-07	29.5	0
gi|322709002|gb|EFZ00579.1|	3-HAO	PF06052.7	1.8e-61	205.4	0
gi|322706667|gb|EFY98247.1|	3-HAO	PF06052.7	3.3e-33	113.7	0.1
gi|322705605|gb|EFY97189.1|	3Beta_HSD	PF01073.14	3.9e-66	222.1	0
gi|322712660|gb|EFZ04233.1|	3Beta_HSD	PF01073.14	1.3e-42	144.9	0
gi|322708940|gb|EFZ00517.1|	3Beta_HSD	PF01073.14	3.4e-24	84.5	0
gi|322709376|gb|EFZ00952.1|	3Beta_HSD	PF01073.14	1.2e-23	82.7	0
gi|322708289|gb|EFY99866.1|	3Beta_HSD	PF01073.14	7.6e-16	57.1	0
gi|322706147|gb|EFY97729.1|	3Beta_HSD	PF01073.14	6.2e-14	50.8	0
gi|322705967|gb|EFY97550.1|	3Beta_HSD	PF01073.14	2.7e-13	48.7	0
gi|322706642|gb|EFY98222.1|	3Beta_HSD	PF01073.14	2.7e-12	45.5	0
gi|322707954|gb|EFY99531.1|	3Beta_HSD	PF01073.14	3.3e-10	38.6	0.1
gi|322708377|gb|EFY99954.1|	3Beta_HSD	PF01073.14	6.6e-10	37.6	0
gi|322704431|gb|EFY96026.1|	3Beta_HSD	PF01073.14	4.4e-09	34.9	0
gi|322704599|gb|EFY96192.1|	3Beta_HSD	PF01073.14	1.4e-08	33.3	0
gi|322710618|gb|EFZ02192.1|	3Beta_HSD	PF01073.14	1.8e-08	32.9	0
gi|322704648|gb|EFY96241.1|	3Beta_HSD	PF01073.14	2e-08	32.8	0
gi|322703087|gb|EFY94702.1|	3Beta_HSD	PF01073.14	6.1e-08	31.2	0
gi|322705923|gb|EFY97506.1|	3Beta_HSD	PF01073.14	1.3e-07	30.1	0
gi|322706137|gb|EFY97719.1|	3Beta_HSD	PF01073.14	1.7e-07	29.7	0.7
gi|322709586|gb|EFZ01162.1|	3Beta_HSD	PF01073.14	1.8e-07	29.6	0
gi|322712341|gb|EFZ03914.1|	3Beta_HSD	PF01073.14	2.7e-07	29	0
gi|322703553|gb|EFY95160.1|	3Beta_HSD	PF01073.14	2.8e-07	29	0.1
gi|322702813|gb|EFY94437.1|	3Beta_HSD	PF01073.14	3.3e-07	28.8	0
gi|322706904|gb|EFY98483.1|	3Beta_HSD	PF01073.14	5.3e-07	28.1	0
gi|322702537|gb|EFY94177.1|	3Beta_HSD	PF01073.14	1.2e-06	26.9	0
gi|322703146|gb|EFY94760.1|	3Beta_HSD	PF01073.14	1.7e-06	26.4	0
gi|322704768|gb|EFY96360.1|	3Beta_HSD	PF01073.14	4.7e-06	25	0
gi|322704582|gb|EFY96175.1|	3Beta_HSD	PF01073.14	9.8e-06	23.9	0
gi|322703728|gb|EFY95332.1|	3Beta_HSD	PF01073.14	1.3e-05	23.6	0.1
gi|322712609|gb|EFZ04182.1|	3Beta_HSD	PF01073.14	1.3e-05	23.5	0
gi|322703758|gb|EFY95362.1|	3Beta_HSD	PF01073.14	1.7e-05	23.1	0
gi|322703567|gb|EFY95174.1|	3Beta_HSD	PF01073.14	1.8e-05	23.1	0
gi|322710873|gb|EFZ02447.1|	3Beta_HSD	PF01073.14	1.9e-05	23	0.1
gi|322703588|gb|EFY95195.1|	3Beta_HSD	PF01073.14	2.7e-05	22.5	0
gi|322704373|gb|EFY95969.1|	3Beta_HSD	PF01073.14	2.8e-05	22.4	0
gi|322704850|gb|EFY96441.1|	3Beta_HSD	PF01073.14	3.2e-05	22.3	0.2
gi|322710289|gb|EFZ01864.1|	3Beta_HSD	PF01073.14	3.8e-05	22	0
gi|322712044|gb|EFZ03617.1|	3Beta_HSD	PF01073.14	5.6e-05	21.4	0.1
gi|322707167|gb|EFY98746.1|	3Beta_HSD	PF01073.14	6.2e-05	21.3	0
gi|322712407|gb|EFZ03980.1|	3Beta_HSD	PF01073.14	7.2e-05	21.1	0
gi|322709984|gb|EFZ01559.1|	3Beta_HSD	PF01073.14	7.4e-05	21.1	0.1
gi|322706090|gb|EFY97672.1|	3Beta_HSD	PF01073.14	7.8e-05	21	0.1
gi|322705349|gb|EFY96935.1|	3Beta_HSD	PF01073.14	8.6e-05	20.8	0
gi|322704985|gb|EFY96574.1|	3HCDH	PF00725.17	8.6e-34	115.3	0
gi|322704212|gb|EFY95810.1|	3HCDH	PF00725.17	2.1e-17	62.8	0
gi|322704098|gb|EFY95697.1|	3HCDH	PF00725.17	1.8e-13	50.2	0
gi|322704099|gb|EFY95698.1|	3HCDH	PF00725.17	0.00019	21.2	0
gi|322704099|gb|EFY95698.1|	3HCDH_N	PF02737.13	1.8e-39	134.7	0
gi|322704985|gb|EFY96574.1|	3HCDH_N	PF02737.13	1.2e-32	112.4	0.7
gi|322704098|gb|EFY95697.1|	3HCDH_N	PF02737.13	1.5e-31	108.9	0
gi|322704212|gb|EFY95810.1|	3HCDH_N	PF02737.13	3.8e-23	81.5	0
gi|322712377|gb|EFZ03950.1|	3HCDH_N	PF02737.13	3.8e-06	26.2	0.3
gi|322703146|gb|EFY94760.1|	3HCDH_N	PF02737.13	4.5e-05	22.7	0.2
gi|322705060|gb|EFY96649.1|	3HCDH_N	PF02737.13	7.3e-05	22	0.5
gi|322707741|gb|EFY99319.1|	4F5	PF04419.9	1.1e-09	38.4	14.7
gi|322706185|gb|EFY97766.1|	4HBT	PF03061.17	7.5e-14	51.1	0
gi|322711568|gb|EFZ03141.1|	4HBT	PF03061.17	3.8e-12	45.6	0
gi|322706708|gb|EFY98288.1|	4HBT	PF03061.17	4e-12	45.6	0
gi|322705893|gb|EFY97476.1|	4HBT	PF03061.17	3.2e-11	42.7	0.4
gi|322705780|gb|EFY97363.1|	4HBT	PF03061.17	4.8e-10	38.9	0
gi|322712621|gb|EFZ04194.1|	4HBT	PF03061.17	4.1e-09	35.9	0
gi|322705186|gb|EFY96774.1|	4HBT	PF03061.17	6.9e-09	35.2	0
gi|322707890|gb|EFY99468.1|	4HBT_2	PF13279.1	9.3e-22	77.2	0.1
gi|322703442|gb|EFY95051.1|	4HBT_2	PF13279.1	1.7e-08	34.5	0
gi|322705186|gb|EFY96774.1|	4HBT_2	PF13279.1	6.2e-08	32.6	0
gi|322710481|gb|EFZ02055.1|	4HBT_2	PF13279.1	9e-06	25.6	0
gi|322703888|gb|EFY95490.1|	4HBT_3	PF13622.1	1e-46	159.3	4.5
gi|322710782|gb|EFZ02356.1|	4HBT_3	PF13622.1	1.7e-43	148.7	0.1
gi|322708478|gb|EFZ00056.1|	4HBT_3	PF13622.1	3.9e-41	141	2.8
gi|322711267|gb|EFZ02841.1|	4HBT_3	PF13622.1	7.5e-37	126.9	0
gi|322706688|gb|EFY98268.1|	5-FTHF_cyc-lig	PF01812.15	1.7e-26	92.6	0
gi|322708519|gb|EFZ00097.1|	5_nucleotid_C	PF02872.13	7.9e-35	119.6	0.5
gi|322710007|gb|EFZ01582.1|	5_nucleotid_C	PF02872.13	2.9e-32	111.3	0
gi|322712796|gb|EFZ04369.1|	60KD_IMP	PF02096.15	3.9e-27	94.7	2.9
gi|322709833|gb|EFZ01408.1|	60KD_IMP	PF02096.15	3e-09	36.3	0
gi|322707709|gb|EFY99287.1|	6PF2K	PF01591.13	3e-79	264.7	0.1
gi|322710648|gb|EFZ02222.1|	6PF2K	PF01591.13	7.8e-66	220.8	0
gi|322705429|gb|EFY97015.1|	6PF2K	PF01591.13	3.9e-58	195.6	0
gi|322708602|gb|EFZ00179.1|	6PGD	PF00393.14	8.5e-130	431.6	0.2
gi|322710416|gb|EFZ01991.1|	6PGD	PF00393.14	1e-48	165.5	0
gi|322710508|gb|EFZ02082.1|	7tm_1	PF00001.16	2.3e-07	29.7	0
gi|322705779|gb|EFY97362.1|	7tm_2	PF00002.19	7.1e-11	41.1	0.3
gi|322710508|gb|EFZ02082.1|	7tm_2	PF00002.19	3.9e-10	38.7	4.9
gi|322703003|gb|EFY94620.1|	7tm_2	PF00002.19	1.4e-09	36.9	7.3
gi|322706610|gb|EFY98190.1|	7tm_2	PF00002.19	7.1e-06	24.7	6.3
gi|322709309|gb|EFZ00885.1|	AAA	PF00004.24	1e-98	326.2	0
gi|322709849|gb|EFZ01424.1|	AAA	PF00004.24	1.3e-64	215.8	0
gi|322706939|gb|EFY98518.1|	AAA	PF00004.24	2.5e-56	189	0
gi|322707288|gb|EFY98867.1|	AAA	PF00004.24	3.9e-52	175.4	0
gi|322709780|gb|EFZ01355.1|	AAA	PF00004.24	1e-51	174	0
gi|322709224|gb|EFZ00800.1|	AAA	PF00004.24	2.7e-51	172.7	0
gi|322706644|gb|EFY98224.1|	AAA	PF00004.24	6.3e-51	171.5	0
gi|322708436|gb|EFZ00014.1|	AAA	PF00004.24	3.2e-45	153	0.1
gi|322704317|gb|EFY95913.1|	AAA	PF00004.24	1.4e-43	147.8	0
gi|322708524|gb|EFZ00101.1|	AAA	PF00004.24	3.7e-43	146.4	0
gi|322710616|gb|EFZ02190.1|	AAA	PF00004.24	1.3e-42	144.6	0
gi|322708445|gb|EFZ00023.1|	AAA	PF00004.24	2.7e-42	143.6	0
gi|322708225|gb|EFY99802.1|	AAA	PF00004.24	1.1e-41	141.6	0
gi|322704988|gb|EFY96577.1|	AAA	PF00004.24	1.8e-41	140.9	0.1
gi|322705901|gb|EFY97484.1|	AAA	PF00004.24	5.9e-41	139.2	0.1
gi|322708804|gb|EFZ00381.1|	AAA	PF00004.24	1.8e-40	137.7	0
gi|322711614|gb|EFZ03187.1|	AAA	PF00004.24	6.4e-40	135.9	0
gi|322707976|gb|EFY99553.1|	AAA	PF00004.24	1.4e-38	131.6	0
gi|322707676|gb|EFY99254.1|	AAA	PF00004.24	3.1e-38	130.4	0
gi|322712438|gb|EFZ04011.1|	AAA	PF00004.24	6.7e-37	126.1	0
gi|322706420|gb|EFY98000.1|	AAA	PF00004.24	1.9e-34	118.2	0
gi|322703225|gb|EFY94837.1|	AAA	PF00004.24	3.8e-33	114	0
gi|322707249|gb|EFY98828.1|	AAA	PF00004.24	1.3e-27	96.1	0
gi|322709362|gb|EFZ00938.1|	AAA	PF00004.24	1.6e-26	92.5	0
gi|322706766|gb|EFY98346.1|	AAA	PF00004.24	3.1e-23	81.9	0
gi|322710449|gb|EFZ02024.1|	AAA	PF00004.24	4.6e-23	81.3	0
gi|322712629|gb|EFZ04202.1|	AAA	PF00004.24	5.5e-23	81.1	0
gi|322702975|gb|EFY94593.1|	AAA	PF00004.24	8.5e-22	77.3	0
gi|322706678|gb|EFY98258.1|	AAA	PF00004.24	1.1e-21	76.9	0
gi|322708711|gb|EFZ00288.1|	AAA	PF00004.24	3.9e-20	71.9	0.1
gi|322710864|gb|EFZ02438.1|	AAA	PF00004.24	2.4e-17	62.9	0
gi|322711633|gb|EFZ03206.1|	AAA	PF00004.24	3.2e-17	62.5	0
gi|322706567|gb|EFY98147.1|	AAA	PF00004.24	5.8e-17	61.6	0
gi|322705612|gb|EFY97196.1|	AAA	PF00004.24	6.5e-17	61.4	0
gi|322705104|gb|EFY96692.1|	AAA	PF00004.24	6e-16	58.3	0
gi|322712098|gb|EFZ03671.1|	AAA	PF00004.24	6.6e-16	58.2	0
gi|322706486|gb|EFY98066.1|	AAA	PF00004.24	9e-16	57.7	0
gi|322711572|gb|EFZ03145.1|	AAA	PF00004.24	1.2e-15	57.4	0
gi|322709954|gb|EFZ01529.1|	AAA	PF00004.24	5.5e-15	55.2	0
gi|322707738|gb|EFY99316.1|	AAA	PF00004.24	1.8e-14	53.5	0.1
gi|322707493|gb|EFY99071.1|	AAA	PF00004.24	1.5e-13	50.6	0
gi|322710035|gb|EFZ01610.1|	AAA	PF00004.24	4.6e-12	45.8	0
gi|322707680|gb|EFY99258.1|	AAA	PF00004.24	4.7e-12	45.7	0
gi|322712485|gb|EFZ04058.1|	AAA	PF00004.24	1.4e-11	44.2	0
gi|322703485|gb|EFY95093.1|	AAA	PF00004.24	2.3e-11	43.5	0
gi|322712810|gb|EFZ04383.1|	AAA	PF00004.24	5.6e-11	42.2	0
gi|322704119|gb|EFY95718.1|	AAA	PF00004.24	1.2e-10	41.1	0.2
gi|322705232|gb|EFY96819.1|	AAA	PF00004.24	4.6e-09	36	0.1
gi|322712329|gb|EFZ03902.1|	AAA	PF00004.24	1.6e-08	34.3	0
gi|322705277|gb|EFY96864.1|	AAA	PF00004.24	1.8e-08	34.1	0.3
gi|322704610|gb|EFY96203.1|	AAA	PF00004.24	1.9e-08	34	0
gi|322708727|gb|EFZ00304.1|	AAA	PF00004.24	1.9e-08	34	0
gi|322706621|gb|EFY98201.1|	AAA	PF00004.24	3.1e-08	33.4	0
gi|322710482|gb|EFZ02056.1|	AAA	PF00004.24	5.1e-08	32.7	0
gi|322706748|gb|EFY98328.1|	AAA	PF00004.24	6.7e-07	29	0.1
gi|322711291|gb|EFZ02865.1|	AAA	PF00004.24	1.2e-06	28.3	0.3
gi|322705234|gb|EFY96821.1|	AAA	PF00004.24	1.8e-06	27.7	0.1
gi|322708714|gb|EFZ00291.1|	AAA	PF00004.24	1.1e-05	25.1	0
gi|322709958|gb|EFZ01533.1|	AAA	PF00004.24	1.2e-05	25	0
gi|322708208|gb|EFY99785.1|	AAA	PF00004.24	2e-05	24.2	0
gi|322707444|gb|EFY99022.1|	AAA	PF00004.24	2.1e-05	24.2	0.8
gi|322710927|gb|EFZ02501.1|	AAA	PF00004.24	2.8e-05	23.8	0.1
gi|322702962|gb|EFY94580.1|	AAA	PF00004.24	3.3e-05	23.6	1.1
gi|322709044|gb|EFZ00621.1|	AAA	PF00004.24	3.3e-05	23.6	0
gi|322707702|gb|EFY99280.1|	AAA	PF00004.24	6.9e-05	22.5	0.4
gi|322705183|gb|EFY96771.1|	AAA	PF00004.24	0.00012	21.8	0
gi|322708742|gb|EFZ00319.1|	AAA	PF00004.24	0.00019	21.1	0
gi|322709303|gb|EFZ00879.1|	AAA	PF00004.24	0.0002	21.1	0
gi|322709988|gb|EFZ01563.1|	AAA_10	PF12846.2	3.4e-09	36	0
gi|322706332|gb|EFY97913.1|	AAA_10	PF12846.2	1.2e-06	27.7	0
gi|322709958|gb|EFZ01533.1|	AAA_10	PF12846.2	1.2e-06	27.7	0.1
gi|322709665|gb|EFZ01241.1|	AAA_11	PF13086.1	4.1e-69	232.2	0.3
gi|322707009|gb|EFY98588.1|	AAA_11	PF13086.1	8.3e-61	205	0.2
gi|322706853|gb|EFY98432.1|	AAA_11	PF13086.1	2.8e-58	196.8	3.2
gi|322705901|gb|EFY97484.1|	AAA_11	PF13086.1	9e-32	110	19.6
gi|322712329|gb|EFZ03902.1|	AAA_11	PF13086.1	2.8e-29	101.9	0
gi|322709415|gb|EFZ00991.1|	AAA_11	PF13086.1	3.3e-24	85.3	0
gi|322703789|gb|EFY95393.1|	AAA_11	PF13086.1	5.9e-22	77.9	0
gi|322709663|gb|EFZ01239.1|	AAA_11	PF13086.1	5.8e-16	58.2	0
gi|322703257|gb|EFY94869.1|	AAA_11	PF13086.1	7.7e-16	57.9	0
gi|322709362|gb|EFZ00938.1|	AAA_11	PF13086.1	1.2e-07	31	0.2
gi|322709665|gb|EFZ01241.1|	AAA_12	PF13087.1	4.5e-63	211.7	0
gi|322706853|gb|EFY98432.1|	AAA_12	PF13087.1	1.9e-60	203.1	0
gi|322707009|gb|EFY98588.1|	AAA_12	PF13087.1	1.8e-47	160.8	0
gi|322712329|gb|EFZ03902.1|	AAA_12	PF13087.1	2.8e-40	137.3	0
gi|322703789|gb|EFY95393.1|	AAA_12	PF13087.1	1.4e-38	131.7	0
gi|322709415|gb|EFZ00991.1|	AAA_12	PF13087.1	3.1e-28	98	0
gi|322705901|gb|EFY97484.1|	AAA_12	PF13087.1	2e-25	88.9	0.7
gi|322709663|gb|EFZ01239.1|	AAA_12	PF13087.1	4.8e-23	81	0
gi|322703257|gb|EFY94869.1|	AAA_12	PF13087.1	1.7e-19	69.4	0
gi|322707249|gb|EFY98828.1|	AAA_14	PF13173.1	1.5e-19	69.7	0
gi|322709780|gb|EFZ01355.1|	AAA_14	PF13173.1	5.7e-09	35.4	0
gi|322709309|gb|EFZ00885.1|	AAA_14	PF13173.1	1.7e-08	33.9	0
gi|322709362|gb|EFZ00938.1|	AAA_14	PF13173.1	2.9e-08	33.1	0.1
gi|322703485|gb|EFY95093.1|	AAA_14	PF13173.1	1.2e-07	31.2	0
gi|322709849|gb|EFZ01424.1|	AAA_14	PF13173.1	1.6e-07	30.7	0
gi|322708392|gb|EFY99969.1|	AAA_15	PF13175.1	1.2e-07	30.6	0
gi|322707182|gb|EFY98761.1|	AAA_15	PF13175.1	1.6e-07	30.2	29.4
gi|322709044|gb|EFZ00621.1|	AAA_15	PF13175.1	4.2e-07	28.8	0.1
gi|322707249|gb|EFY98828.1|	AAA_16	PF13191.1	2.4e-19	69.5	27.9
gi|322709362|gb|EFZ00938.1|	AAA_16	PF13191.1	2.3e-17	63.1	10.1
gi|322706621|gb|EFY98201.1|	AAA_16	PF13191.1	6.5e-17	61.6	0
gi|322707684|gb|EFY99262.1|	AAA_16	PF13191.1	4.5e-15	55.6	0.5
gi|322708265|gb|EFY99842.1|	AAA_16	PF13191.1	1.4e-12	47.5	0.2
gi|322702770|gb|EFY94395.1|	AAA_16	PF13191.1	3.2e-12	46.3	0.1
gi|322709309|gb|EFZ00885.1|	AAA_16	PF13191.1	8.9e-12	44.8	0
gi|322706939|gb|EFY98518.1|	AAA_16	PF13191.1	9.1e-12	44.8	2.4
gi|322711572|gb|EFZ03145.1|	AAA_16	PF13191.1	1.4e-11	44.2	0.2
gi|322710482|gb|EFZ02056.1|	AAA_16	PF13191.1	2.3e-11	43.5	0.2
gi|322708711|gb|EFZ00288.1|	AAA_16	PF13191.1	2.6e-11	43.3	10.9
gi|322709849|gb|EFZ01424.1|	AAA_16	PF13191.1	1.1e-10	41.3	0.3
gi|322706212|gb|EFY97793.1|	AAA_16	PF13191.1	1.7e-10	40.7	1
gi|322708392|gb|EFY99969.1|	AAA_16	PF13191.1	2.7e-10	40	0.3
gi|322710776|gb|EFZ02350.1|	AAA_16	PF13191.1	3e-10	39.9	1.2
gi|322703132|gb|EFY94746.1|	AAA_16	PF13191.1	5.1e-10	39.1	0.2
gi|322707026|gb|EFY98605.1|	AAA_16	PF13191.1	6.5e-10	38.8	1.5
gi|322712638|gb|EFZ04211.1|	AAA_16	PF13191.1	6.7e-10	38.7	0
gi|322709780|gb|EFZ01355.1|	AAA_16	PF13191.1	1.8e-09	37.3	0
gi|322705180|gb|EFY96768.1|	AAA_16	PF13191.1	2.4e-09	36.9	0.2
gi|322704602|gb|EFY96195.1|	AAA_16	PF13191.1	3.2e-09	36.5	0
gi|322706557|gb|EFY98137.1|	AAA_16	PF13191.1	4.5e-09	36	2.7
gi|322705901|gb|EFY97484.1|	AAA_16	PF13191.1	6.6e-09	35.5	10.9
gi|322708727|gb|EFZ00304.1|	AAA_16	PF13191.1	4e-08	32.9	0
gi|322704091|gb|EFY95690.1|	AAA_16	PF13191.1	5.4e-08	32.5	5.2
gi|322708524|gb|EFZ00101.1|	AAA_16	PF13191.1	7.4e-08	32.1	0.1
gi|322712816|gb|EFZ04389.1|	AAA_16	PF13191.1	8.5e-08	31.9	2.8
gi|322702962|gb|EFY94580.1|	AAA_16	PF13191.1	1.1e-07	31.5	0.4
gi|322707493|gb|EFY99071.1|	AAA_16	PF13191.1	1.4e-07	31.2	23.2
gi|322707146|gb|EFY98725.1|	AAA_16	PF13191.1	1.6e-07	31	1.2
gi|322706726|gb|EFY98306.1|	AAA_16	PF13191.1	1.7e-07	30.9	1.4
gi|322704939|gb|EFY96529.1|	AAA_16	PF13191.1	1.7e-07	30.9	0
gi|322703168|gb|EFY94781.1|	AAA_16	PF13191.1	1.9e-07	30.7	0.2
gi|322707676|gb|EFY99254.1|	AAA_16	PF13191.1	2.3e-07	30.5	0.2
gi|322702941|gb|EFY94560.1|	AAA_16	PF13191.1	2.3e-07	30.4	0.8
gi|322706748|gb|EFY98328.1|	AAA_16	PF13191.1	2.8e-07	30.2	5.8
gi|322711221|gb|EFZ02795.1|	AAA_16	PF13191.1	3.2e-07	30	0.1
gi|322708436|gb|EFZ00014.1|	AAA_16	PF13191.1	3.2e-07	30	0
gi|322702884|gb|EFY94505.1|	AAA_16	PF13191.1	3.3e-07	29.9	4.2
gi|322710727|gb|EFZ02301.1|	AAA_16	PF13191.1	3.4e-07	29.9	0.2
gi|322703989|gb|EFY95589.1|	AAA_16	PF13191.1	4e-07	29.7	0
gi|322702575|gb|EFY94212.1|	AAA_16	PF13191.1	6.9e-07	28.9	0.8
gi|322706644|gb|EFY98224.1|	AAA_16	PF13191.1	8.1e-07	28.7	0.3
gi|322704813|gb|EFY96404.1|	AAA_16	PF13191.1	8.2e-07	28.7	0.2
gi|322709958|gb|EFZ01533.1|	AAA_16	PF13191.1	8.3e-07	28.6	1.4
gi|322707288|gb|EFY98867.1|	AAA_16	PF13191.1	9.9e-07	28.4	0
gi|322706766|gb|EFY98346.1|	AAA_16	PF13191.1	1.4e-06	27.9	0
gi|322705464|gb|EFY97050.1|	AAA_16	PF13191.1	1.6e-06	27.7	0
gi|322703579|gb|EFY95186.1|	AAA_16	PF13191.1	1.7e-06	27.6	0.5
gi|322709238|gb|EFZ00814.1|	AAA_16	PF13191.1	2e-06	27.4	0.4
gi|322704317|gb|EFY95913.1|	AAA_16	PF13191.1	2.1e-06	27.3	0
gi|322703798|gb|EFY95401.1|	AAA_16	PF13191.1	2.6e-06	27	0
gi|322707249|gb|EFY98828.1|	AAA_17	PF13207.1	4e-24	85.2	0.1
gi|322708714|gb|EFZ00291.1|	AAA_17	PF13207.1	8.2e-12	45.5	0
gi|322705901|gb|EFY97484.1|	AAA_17	PF13207.1	3.2e-11	43.6	9.1
gi|322709309|gb|EFZ00885.1|	AAA_17	PF13207.1	4.3e-11	43.2	0
gi|322710927|gb|EFZ02501.1|	AAA_17	PF13207.1	3e-09	37.2	0.9
gi|322709362|gb|EFZ00938.1|	AAA_17	PF13207.1	3.5e-09	37	2.7
gi|322711823|gb|EFZ03396.1|	AAA_17	PF13207.1	3.6e-09	36.9	0
gi|322707493|gb|EFY99071.1|	AAA_17	PF13207.1	4.9e-09	36.5	0.1
gi|322709849|gb|EFZ01424.1|	AAA_17	PF13207.1	9.8e-09	35.5	0
gi|322705668|gb|EFY97252.1|	AAA_17	PF13207.1	1.2e-08	35.3	0
gi|322709958|gb|EFZ01533.1|	AAA_17	PF13207.1	3.3e-08	33.8	0
gi|322703861|gb|EFY95463.1|	AAA_17	PF13207.1	7.4e-08	32.7	0.1
gi|322706748|gb|EFY98328.1|	AAA_17	PF13207.1	7.8e-08	32.6	0.5
gi|322707146|gb|EFY98725.1|	AAA_17	PF13207.1	1.6e-07	31.7	0
gi|322708208|gb|EFY99785.1|	AAA_17	PF13207.1	1.9e-07	31.4	0.1
gi|322706958|gb|EFY98537.1|	AAA_17	PF13207.1	2.1e-07	31.3	0
gi|322707758|gb|EFY99336.1|	AAA_17	PF13207.1	2.9e-07	30.8	0
gi|322707026|gb|EFY98605.1|	AAA_17	PF13207.1	3.7e-07	30.5	0.2
gi|322706771|gb|EFY98351.1|	AAA_17	PF13207.1	4.1e-07	30.3	0
gi|322706939|gb|EFY98518.1|	AAA_17	PF13207.1	5.5e-07	29.9	0.3
gi|322709780|gb|EFZ01355.1|	AAA_17	PF13207.1	6.8e-07	29.6	0
gi|322709044|gb|EFZ00621.1|	AAA_17	PF13207.1	7.2e-07	29.5	0.1
gi|322703806|gb|EFY95409.1|	AAA_17	PF13207.1	8.8e-07	29.3	0
gi|322707702|gb|EFY99280.1|	AAA_17	PF13207.1	1.1e-06	29	0
gi|322708445|gb|EFZ00023.1|	AAA_17	PF13207.1	1.3e-06	28.7	0.1
gi|322711567|gb|EFZ03140.1|	AAA_17	PF13207.1	2.1e-06	28.1	0
gi|322709873|gb|EFZ01448.1|	AAA_17	PF13207.1	2.1e-06	28.1	0
gi|322702884|gb|EFY94505.1|	AAA_17	PF13207.1	2.3e-06	27.9	0
gi|322705183|gb|EFY96771.1|	AAA_17	PF13207.1	2.4e-06	27.8	0
gi|322704386|gb|EFY95981.1|	AAA_17	PF13207.1	3.4e-06	27.4	0
gi|322706420|gb|EFY98000.1|	AAA_17	PF13207.1	3.7e-06	27.2	0
gi|322707249|gb|EFY98828.1|	AAA_18	PF13238.1	2.2e-17	63	6
gi|322708714|gb|EFZ00291.1|	AAA_18	PF13238.1	1.3e-09	37.9	0
gi|322707493|gb|EFY99071.1|	AAA_18	PF13238.1	5.3e-09	35.9	3
gi|322706958|gb|EFY98537.1|	AAA_18	PF13238.1	1.3e-07	31.5	0
gi|322707758|gb|EFY99336.1|	AAA_18	PF13238.1	6.6e-07	29.2	0
gi|322708208|gb|EFY99785.1|	AAA_18	PF13238.1	7.1e-07	29.1	0
gi|322706939|gb|EFY98518.1|	AAA_18	PF13238.1	8.3e-07	28.8	0.8
gi|322709309|gb|EFZ00885.1|	AAA_18	PF13238.1	9.7e-07	28.6	0
gi|322705901|gb|EFY97484.1|	AAA_18	PF13238.1	3.1e-06	27	10.6
gi|322711567|gb|EFZ03140.1|	AAA_18	PF13238.1	3.3e-06	26.9	0
gi|322709958|gb|EFZ01533.1|	AAA_18	PF13238.1	4.2e-06	26.6	1.7
gi|322706048|gb|EFY97630.1|	AAA_18	PF13238.1	7e-06	25.8	0
gi|322709780|gb|EFZ01355.1|	AAA_18	PF13238.1	1.1e-05	25.3	0
gi|322705901|gb|EFY97484.1|	AAA_19	PF13245.1	3.7e-19	67.7	0.1
gi|322706853|gb|EFY98432.1|	AAA_19	PF13245.1	8.8e-15	53.7	0.2
gi|322707009|gb|EFY98588.1|	AAA_19	PF13245.1	3.8e-13	48.5	0.4
gi|322711061|gb|EFZ02635.1|	AAA_19	PF13245.1	7.1e-12	44.4	0.5
gi|322712329|gb|EFZ03902.1|	AAA_19	PF13245.1	7.8e-11	41.1	0.6
gi|322709665|gb|EFZ01241.1|	AAA_19	PF13245.1	1.6e-10	40.1	0.9
gi|322707249|gb|EFY98828.1|	AAA_19	PF13245.1	1.9e-10	39.8	4.4
gi|322703789|gb|EFY95393.1|	AAA_19	PF13245.1	1.7e-09	36.8	0
gi|322709415|gb|EFZ00991.1|	AAA_19	PF13245.1	6.8e-09	34.8	0
gi|322709309|gb|EFZ00885.1|	AAA_19	PF13245.1	2.2e-08	33.2	1.7
gi|322711678|gb|EFZ03251.1|	AAA_19	PF13245.1	2.2e-08	33.2	0
gi|322709362|gb|EFZ00938.1|	AAA_19	PF13245.1	5.7e-08	31.9	0.9
gi|322711751|gb|EFZ03324.1|	AAA_19	PF13245.1	1.6e-06	27.2	0.2
gi|322709303|gb|EFZ00879.1|	AAA_19	PF13245.1	2.7e-06	26.5	0.3
gi|322709780|gb|EFZ01355.1|	AAA_19	PF13245.1	3.7e-06	26.1	0.2
gi|322702281|gb|EFY93971.1|	AAA_19	PF13245.1	4.7e-06	25.7	0.3
gi|322706939|gb|EFY98518.1|	AAA_19	PF13245.1	6.7e-06	25.2	0.1
gi|322703798|gb|EFY95401.1|	AAA_19	PF13245.1	7.4e-06	25.1	0.6
gi|322709362|gb|EFZ00938.1|	AAA_2	PF07724.9	3.6e-46	156.7	0.3
gi|322708711|gb|EFZ00288.1|	AAA_2	PF07724.9	6.3e-45	152.6	0
gi|322707680|gb|EFY99258.1|	AAA_2	PF07724.9	3.1e-31	108.1	0
gi|322709309|gb|EFZ00885.1|	AAA_2	PF07724.9	4.5e-14	52.2	0
gi|322709849|gb|EFZ01424.1|	AAA_2	PF07724.9	7.1e-10	38.5	0
gi|322708436|gb|EFZ00014.1|	AAA_2	PF07724.9	4.3e-08	32.7	0
gi|322704317|gb|EFY95913.1|	AAA_2	PF07724.9	2.3e-07	30.4	0
gi|322709780|gb|EFZ01355.1|	AAA_2	PF07724.9	8.1e-07	28.6	0
gi|322706939|gb|EFY98518.1|	AAA_2	PF07724.9	1.7e-06	27.5	0
gi|322708524|gb|EFZ00101.1|	AAA_2	PF07724.9	1.7e-06	27.5	0
gi|322706678|gb|EFY98258.1|	AAA_2	PF07724.9	2e-06	27.3	0
gi|322708225|gb|EFY99802.1|	AAA_2	PF07724.9	2.5e-06	27	0
gi|322707288|gb|EFY98867.1|	AAA_2	PF07724.9	1.2e-05	24.8	0
gi|322706766|gb|EFY98346.1|	AAA_2	PF07724.9	2.1e-05	24	0
gi|322712438|gb|EFZ04011.1|	AAA_2	PF07724.9	2.3e-05	23.9	0
gi|322708804|gb|EFZ00381.1|	AAA_2	PF07724.9	0.00011	21.6	0
gi|322703579|gb|EFY95186.1|	AAA_21	PF13304.1	5.8e-28	98.2	0
gi|322711143|gb|EFZ02717.1|	AAA_21	PF13304.1	2.3e-22	79.8	2.3
gi|322708338|gb|EFY99915.1|	AAA_21	PF13304.1	2.7e-21	76.2	0.6
gi|322708392|gb|EFY99969.1|	AAA_21	PF13304.1	7.4e-21	74.8	0.4
gi|322708208|gb|EFY99785.1|	AAA_21	PF13304.1	8.6e-21	74.6	0.4
gi|322709958|gb|EFZ01533.1|	AAA_21	PF13304.1	5.6e-18	65.4	0
gi|322710927|gb|EFZ02501.1|	AAA_21	PF13304.1	8.7e-18	64.7	0.2
gi|322707182|gb|EFY98761.1|	AAA_21	PF13304.1	3.2e-17	62.9	2.6
gi|322706748|gb|EFY98328.1|	AAA_21	PF13304.1	8.6e-14	51.6	0.3
gi|322708199|gb|EFY99776.1|	AAA_21	PF13304.1	1.1e-13	51.3	6.7
gi|322703861|gb|EFY95463.1|	AAA_21	PF13304.1	1.5e-13	50.8	6.7
gi|322707026|gb|EFY98605.1|	AAA_21	PF13304.1	2.4e-13	50.2	0
gi|322706048|gb|EFY97630.1|	AAA_21	PF13304.1	2.8e-13	50	0.3
gi|322702884|gb|EFY94505.1|	AAA_21	PF13304.1	1.1e-12	48	0.2
gi|322712816|gb|EFZ04389.1|	AAA_21	PF13304.1	1.8e-12	47.3	0
gi|322709044|gb|EFZ00621.1|	AAA_21	PF13304.1	4.9e-12	45.9	9.8
gi|322704386|gb|EFY95981.1|	AAA_21	PF13304.1	1.3e-11	44.5	0
gi|322703132|gb|EFY94746.1|	AAA_21	PF13304.1	5.4e-11	42.5	0.2
gi|322711823|gb|EFZ03396.1|	AAA_21	PF13304.1	6.9e-11	42.1	0
gi|322707702|gb|EFY99280.1|	AAA_21	PF13304.1	1.6e-10	40.9	0.7
gi|322702933|gb|EFY94552.1|	AAA_21	PF13304.1	3.2e-10	39.9	0
gi|322705558|gb|EFY97143.1|	AAA_21	PF13304.1	3.2e-10	39.9	1.7
gi|322710482|gb|EFZ02056.1|	AAA_21	PF13304.1	4e-10	39.6	0
gi|322707146|gb|EFY98725.1|	AAA_21	PF13304.1	1.2e-09	38.1	1.1
gi|322706771|gb|EFY98351.1|	AAA_21	PF13304.1	1.7e-09	37.5	0
gi|322702962|gb|EFY94580.1|	AAA_21	PF13304.1	3.7e-09	36.4	0.9
gi|322711697|gb|EFZ03270.1|	AAA_21	PF13304.1	4.1e-09	36.3	0
gi|322707491|gb|EFY99069.1|	AAA_21	PF13304.1	4.5e-09	36.1	0
gi|322706212|gb|EFY97793.1|	AAA_21	PF13304.1	9e-09	35.2	0.1
gi|322711930|gb|EFZ03503.1|	AAA_21	PF13304.1	1.1e-08	34.9	0.1
gi|322709238|gb|EFZ00814.1|	AAA_21	PF13304.1	5.6e-08	32.6	0
gi|322706332|gb|EFY97913.1|	AAA_21	PF13304.1	5.8e-08	32.5	0
gi|322706809|gb|EFY98389.1|	AAA_21	PF13304.1	5.9e-08	32.5	0.3
gi|322705493|gb|EFY97078.1|	AAA_21	PF13304.1	1e-07	31.7	0
gi|322704091|gb|EFY95690.1|	AAA_21	PF13304.1	7e-07	29	0.2
gi|322709246|gb|EFZ00822.1|	AAA_21	PF13304.1	1.5e-06	27.9	0
gi|322702481|gb|EFY94125.1|	AAA_21	PF13304.1	2.7e-06	27.1	0
gi|322707249|gb|EFY98828.1|	AAA_22	PF13401.1	1e-19	70.4	5.7
gi|322707493|gb|EFY99071.1|	AAA_22	PF13401.1	3.6e-15	55.8	2
gi|322709362|gb|EFZ00938.1|	AAA_22	PF13401.1	5.3e-14	52	0.6
gi|322705901|gb|EFY97484.1|	AAA_22	PF13401.1	6.1e-13	48.5	8.9
gi|322708727|gb|EFZ00304.1|	AAA_22	PF13401.1	8.9e-13	48	0
gi|322709309|gb|EFZ00885.1|	AAA_22	PF13401.1	3.3e-12	46.1	0.3
gi|322709780|gb|EFZ01355.1|	AAA_22	PF13401.1	8.3e-12	44.9	0
gi|322708711|gb|EFZ00288.1|	AAA_22	PF13401.1	6.6e-10	38.7	0.2
gi|322706621|gb|EFY98201.1|	AAA_22	PF13401.1	3e-09	36.6	0
gi|322703132|gb|EFY94746.1|	AAA_22	PF13401.1	3.3e-09	36.5	0.2
gi|322709849|gb|EFZ01424.1|	AAA_22	PF13401.1	1.5e-08	34.3	0
gi|322710482|gb|EFZ02056.1|	AAA_22	PF13401.1	1.8e-08	34.1	0.1
gi|322704813|gb|EFY96404.1|	AAA_22	PF13401.1	2.7e-08	33.5	0.1
gi|322709958|gb|EFZ01533.1|	AAA_22	PF13401.1	2.8e-08	33.4	0
gi|322708392|gb|EFY99969.1|	AAA_22	PF13401.1	4e-08	32.9	0.3
gi|322704740|gb|EFY96332.1|	AAA_22	PF13401.1	5.2e-08	32.6	0.1
gi|322706748|gb|EFY98328.1|	AAA_22	PF13401.1	5.5e-08	32.5	0.1
gi|322707444|gb|EFY99022.1|	AAA_22	PF13401.1	8.2e-08	31.9	0.1
gi|322702770|gb|EFY94395.1|	AAA_22	PF13401.1	8.6e-08	31.9	0
gi|322711572|gb|EFZ03145.1|	AAA_22	PF13401.1	9.5e-08	31.7	0
gi|322705612|gb|EFY97196.1|	AAA_22	PF13401.1	1.1e-07	31.5	0.1
gi|322710616|gb|EFZ02190.1|	AAA_22	PF13401.1	1.2e-07	31.4	2.1
gi|322712485|gb|EFZ04058.1|	AAA_22	PF13401.1	1.8e-07	30.8	0
gi|322707630|gb|EFY99208.1|	AAA_22	PF13401.1	2.2e-07	30.5	0.1
gi|322704602|gb|EFY96195.1|	AAA_22	PF13401.1	2.3e-07	30.5	0
gi|322711823|gb|EFZ03396.1|	AAA_22	PF13401.1	4.8e-07	29.5	0
gi|322709173|gb|EFZ00749.1|	AAA_22	PF13401.1	6.2e-07	29.1	2
gi|322712816|gb|EFZ04389.1|	AAA_22	PF13401.1	6.2e-07	29.1	1.2
gi|322707026|gb|EFY98605.1|	AAA_22	PF13401.1	7.1e-07	28.9	2.9
gi|322708225|gb|EFY99802.1|	AAA_22	PF13401.1	7.9e-07	28.7	0.1
gi|322706048|gb|EFY97630.1|	AAA_22	PF13401.1	1e-06	28.4	0.2
gi|322704386|gb|EFY95981.1|	AAA_22	PF13401.1	1.3e-06	28	2
gi|322708436|gb|EFZ00014.1|	AAA_22	PF13401.1	1.4e-06	27.9	1.8
gi|322712910|gb|EFZ04483.1|	AAA_22	PF13401.1	2e-06	27.5	0.1
gi|322706212|gb|EFY97793.1|	AAA_22	PF13401.1	2e-06	27.4	0.6
gi|322708208|gb|EFY99785.1|	AAA_22	PF13401.1	2.1e-06	27.4	0.1
gi|322708524|gb|EFZ00101.1|	AAA_22	PF13401.1	2.2e-06	27.3	0
gi|322702962|gb|EFY94580.1|	AAA_22	PF13401.1	2.5e-06	27.1	1.6
gi|322706939|gb|EFY98518.1|	AAA_22	PF13401.1	2.8e-06	27	2
gi|322705558|gb|EFY97143.1|	AAA_23	PF13476.1	1.1e-26	93.9	0
gi|322705493|gb|EFY97078.1|	AAA_23	PF13476.1	5.1e-16	59.1	11.4
gi|322707182|gb|EFY98761.1|	AAA_23	PF13476.1	7.8e-15	55.2	16.5
gi|322707989|gb|EFY99566.1|	AAA_23	PF13476.1	9.6e-12	45.1	27.6
gi|322708208|gb|EFY99785.1|	AAA_23	PF13476.1	2e-09	37.6	1.4
gi|322708392|gb|EFY99969.1|	AAA_23	PF13476.1	1.8e-08	34.4	0.3
gi|322706332|gb|EFY97913.1|	AAA_23	PF13476.1	4e-08	33.3	1.6
gi|322707491|gb|EFY99069.1|	AAA_23	PF13476.1	6.7e-08	32.6	0.4
gi|322703861|gb|EFY95463.1|	AAA_23	PF13476.1	6.8e-08	32.6	0
gi|322711143|gb|EFZ02717.1|	AAA_23	PF13476.1	1e-07	32	3.4
gi|322709958|gb|EFZ01533.1|	AAA_23	PF13476.1	1.1e-07	31.9	10.9
gi|322703579|gb|EFY95186.1|	AAA_23	PF13476.1	2.2e-07	30.9	0.1
gi|322703199|gb|EFY94812.1|	AAA_23	PF13476.1	2.4e-07	30.7	0.3
gi|322705961|gb|EFY97544.1|	AAA_23	PF13476.1	3.9e-07	30.1	1.3
gi|322708338|gb|EFY99915.1|	AAA_23	PF13476.1	6.7e-07	29.3	0.8
gi|322709309|gb|EFZ00885.1|	AAA_24	PF13479.1	1.5e-06	27.4	0.2
gi|322710724|gb|EFZ02298.1|	AAA_25	PF13481.1	1.4e-13	50.2	0
gi|322710727|gb|EFZ02301.1|	AAA_25	PF13481.1	3.8e-10	38.9	0
gi|322707249|gb|EFY98828.1|	AAA_25	PF13481.1	1.9e-09	36.7	0.7
gi|322702575|gb|EFY94212.1|	AAA_25	PF13481.1	2.2e-09	36.5	0
gi|322709309|gb|EFZ00885.1|	AAA_25	PF13481.1	2.6e-09	36.2	4.6
gi|322708392|gb|EFY99969.1|	AAA_25	PF13481.1	7.2e-09	34.8	0.1
gi|322706332|gb|EFY97913.1|	AAA_25	PF13481.1	1.5e-08	33.7	0.3
gi|322707491|gb|EFY99069.1|	AAA_25	PF13481.1	4.9e-08	32.1	0
gi|322711221|gb|EFZ02795.1|	AAA_25	PF13481.1	5.7e-08	31.9	0.3
gi|322702941|gb|EFY94560.1|	AAA_25	PF13481.1	2.6e-07	29.7	0
gi|322708659|gb|EFZ00236.1|	AAA_25	PF13481.1	2.6e-07	29.7	0
gi|322711208|gb|EFZ02782.1|	AAA_25	PF13481.1	4.3e-07	29	0.2
gi|322706048|gb|EFY97630.1|	AAA_25	PF13481.1	4.5e-07	28.9	0.1
gi|322706112|gb|EFY97694.1|	AAA_25	PF13481.1	5.6e-07	28.6	0
gi|322707822|gb|EFY99400.1|	AAA_26	PF13500.1	1.1e-24	86.7	0
gi|322707249|gb|EFY98828.1|	AAA_28	PF13521.1	3.5e-10	39.6	4.8
gi|322706748|gb|EFY98328.1|	AAA_28	PF13521.1	8.9e-08	31.7	0.5
gi|322708392|gb|EFY99969.1|	AAA_28	PF13521.1	1.1e-06	28.2	0.1
gi|322709958|gb|EFZ01533.1|	AAA_28	PF13521.1	1.3e-06	28	0
gi|322709309|gb|EFZ00885.1|	AAA_28	PF13521.1	2.2e-06	27.2	0
gi|322711143|gb|EFZ02717.1|	AAA_29	PF13555.1	5.6e-11	41.3	1.5
gi|322707249|gb|EFY98828.1|	AAA_29	PF13555.1	9.9e-11	40.5	0
gi|322706048|gb|EFY97630.1|	AAA_29	PF13555.1	2e-10	39.5	1.3
gi|322709958|gb|EFZ01533.1|	AAA_29	PF13555.1	2.6e-10	39.2	0
gi|322704386|gb|EFY95981.1|	AAA_29	PF13555.1	8.5e-10	37.5	0.9
gi|322711823|gb|EFZ03396.1|	AAA_29	PF13555.1	1.7e-09	36.5	0.3
gi|322708208|gb|EFY99785.1|	AAA_29	PF13555.1	1.8e-09	36.4	0.4
gi|322708338|gb|EFY99915.1|	AAA_29	PF13555.1	2e-09	36.3	2
gi|322712816|gb|EFZ04389.1|	AAA_29	PF13555.1	2.2e-09	36.2	2.7
gi|322703579|gb|EFY95186.1|	AAA_29	PF13555.1	3.7e-09	35.5	0.9
gi|322707491|gb|EFY99069.1|	AAA_29	PF13555.1	9.3e-09	34.2	1.1
gi|322707146|gb|EFY98725.1|	AAA_29	PF13555.1	1e-08	34	2.3
gi|322708392|gb|EFY99969.1|	AAA_29	PF13555.1	1e-08	34	0.6
gi|322703132|gb|EFY94746.1|	AAA_29	PF13555.1	2.9e-08	32.6	0.4
gi|322706212|gb|EFY97793.1|	AAA_29	PF13555.1	6.3e-08	31.5	1
gi|322707702|gb|EFY99280.1|	AAA_29	PF13555.1	7.9e-08	31.2	2.1
gi|322707026|gb|EFY98605.1|	AAA_29	PF13555.1	7.9e-08	31.2	1.3
gi|322710482|gb|EFZ02056.1|	AAA_29	PF13555.1	8.8e-08	31.1	0.2
gi|322703861|gb|EFY95463.1|	AAA_29	PF13555.1	1.1e-07	30.7	0.6
gi|322702884|gb|EFY94505.1|	AAA_29	PF13555.1	1.8e-07	30.1	1
gi|322706332|gb|EFY97913.1|	AAA_29	PF13555.1	2.2e-07	29.8	0.7
gi|322710927|gb|EFZ02501.1|	AAA_29	PF13555.1	7.2e-07	28.1	0.1
gi|322705961|gb|EFY97544.1|	AAA_29	PF13555.1	1.2e-06	27.4	1.9
gi|322707249|gb|EFY98828.1|	AAA_3	PF07726.6	2.5e-29	101	0
gi|322706766|gb|EFY98346.1|	AAA_3	PF07726.6	1.3e-05	24.3	0
gi|322703485|gb|EFY95093.1|	AAA_3	PF07726.6	7.6e-05	21.8	0
gi|322709309|gb|EFZ00885.1|	AAA_3	PF07726.6	0.0001	21.4	0
gi|322711678|gb|EFZ03251.1|	AAA_30	PF13604.1	2.7e-18	65.7	0
gi|322703800|gb|EFY95403.1|	AAA_30	PF13604.1	3.5e-16	58.8	0
gi|322709303|gb|EFZ00879.1|	AAA_30	PF13604.1	5.4e-16	58.2	0
gi|322705901|gb|EFY97484.1|	AAA_30	PF13604.1	4.6e-14	51.9	1.3
gi|322703798|gb|EFY95401.1|	AAA_30	PF13604.1	4.9e-13	48.6	0.1
gi|322706853|gb|EFY98432.1|	AAA_30	PF13604.1	1.4e-12	47.1	0.2
gi|322707009|gb|EFY98588.1|	AAA_30	PF13604.1	1.7e-10	40.3	0
gi|322702751|gb|EFY94377.1|	AAA_30	PF13604.1	1.8e-10	40.2	1.5
gi|322711715|gb|EFZ03288.1|	AAA_30	PF13604.1	2.1e-10	40	0.3
gi|322712329|gb|EFZ03902.1|	AAA_30	PF13604.1	1.3e-09	37.4	0.7
gi|322712281|gb|EFZ03854.1|	AAA_30	PF13604.1	1.5e-09	37.2	0
gi|322711751|gb|EFZ03324.1|	AAA_30	PF13604.1	3e-09	36.2	0
gi|322703816|gb|EFY95419.1|	AAA_30	PF13604.1	3.5e-09	36	0
gi|322702556|gb|EFY94194.1|	AAA_30	PF13604.1	4.6e-09	35.6	0
gi|322711737|gb|EFZ03310.1|	AAA_30	PF13604.1	5.4e-09	35.4	0.1
gi|322711855|gb|EFZ03428.1|	AAA_30	PF13604.1	2.8e-07	29.8	0
gi|322709665|gb|EFZ01241.1|	AAA_30	PF13604.1	4.3e-07	29.2	3.8
gi|322712255|gb|EFZ03828.1|	AAA_30	PF13604.1	1e-06	28	0
gi|322707026|gb|EFY98605.1|	AAA_30	PF13604.1	1.1e-06	27.9	1.9
gi|322711061|gb|EFZ02635.1|	AAA_30	PF13604.1	1.3e-06	27.7	0.3
gi|322706935|gb|EFY98514.1|	AAA_31	PF13614.1	1.2e-08	34.5	0
gi|322707831|gb|EFY99409.1|	AAA_33	PF13671.1	3.6e-30	104.2	0
gi|322707249|gb|EFY98828.1|	AAA_33	PF13671.1	2.3e-17	62.7	0.1
gi|322709309|gb|EFZ00885.1|	AAA_33	PF13671.1	6.1e-13	48.3	0
gi|322707709|gb|EFY99287.1|	AAA_33	PF13671.1	1.4e-10	40.6	0.1
gi|322708714|gb|EFZ00291.1|	AAA_33	PF13671.1	1.7e-10	40.4	0
gi|322711151|gb|EFZ02725.1|	AAA_33	PF13671.1	5.2e-10	38.8	0.4
gi|322707493|gb|EFY99071.1|	AAA_33	PF13671.1	3.1e-09	36.3	0
gi|322712654|gb|EFZ04227.1|	AAA_33	PF13671.1	3.7e-08	32.8	0.2
gi|322711567|gb|EFZ03140.1|	AAA_33	PF13671.1	8.2e-08	31.7	0
gi|322709312|gb|EFZ00888.1|	AAA_33	PF13671.1	1.4e-07	30.9	0.2
gi|322711208|gb|EFZ02782.1|	AAA_33	PF13671.1	2.7e-07	30.1	0
gi|322706958|gb|EFY98537.1|	AAA_33	PF13671.1	3e-07	29.9	0
gi|322705668|gb|EFY97252.1|	AAA_33	PF13671.1	8.9e-07	28.4	0
gi|322709958|gb|EFZ01533.1|	AAA_33	PF13671.1	1.3e-06	27.8	0
gi|322709780|gb|EFZ01355.1|	AAA_33	PF13671.1	1.9e-06	27.3	0
gi|322709753|gb|EFZ01328.1|	AAA_33	PF13671.1	2.2e-06	27.1	0
gi|322705901|gb|EFY97484.1|	AAA_33	PF13671.1	2.2e-06	27.1	2.4
gi|322710648|gb|EFZ02222.1|	AAA_33	PF13671.1	2.3e-06	27	0
gi|322707249|gb|EFY98828.1|	AAA_5	PF07728.9	3.9e-127	418.2	0.1
gi|322707493|gb|EFY99071.1|	AAA_5	PF07728.9	2.3e-32	111.1	0
gi|322709362|gb|EFZ00938.1|	AAA_5	PF07728.9	2.5e-16	59.1	0
gi|322709309|gb|EFZ00885.1|	AAA_5	PF07728.9	3.5e-13	49	0.5
gi|322708711|gb|EFZ00288.1|	AAA_5	PF07728.9	4.8e-13	48.5	0.2
gi|322705901|gb|EFY97484.1|	AAA_5	PF07728.9	3.8e-12	45.6	0.4
gi|322709849|gb|EFZ01424.1|	AAA_5	PF07728.9	2.3e-10	39.8	0.1
gi|322708436|gb|EFZ00014.1|	AAA_5	PF07728.9	3.4e-09	36	0.2
gi|322706766|gb|EFY98346.1|	AAA_5	PF07728.9	1.3e-08	34.2	0
gi|322709780|gb|EFZ01355.1|	AAA_5	PF07728.9	4.8e-08	32.3	0
gi|322704317|gb|EFY95913.1|	AAA_5	PF07728.9	9.5e-08	31.3	0
gi|322710616|gb|EFZ02190.1|	AAA_5	PF07728.9	3e-07	29.7	0
gi|322706678|gb|EFY98258.1|	AAA_5	PF07728.9	4.8e-07	29.1	0
gi|322708524|gb|EFZ00101.1|	AAA_5	PF07728.9	1e-06	28	0.1
gi|322703661|gb|EFY95266.1|	AAA_5	PF07728.9	2.5e-06	26.8	0
gi|322706941|gb|EFY98520.1|	AAA_5	PF07728.9	8.6e-06	25	0
gi|322703751|gb|EFY95355.1|	AAA_5	PF07728.9	9.8e-06	24.8	0
gi|322712438|gb|EFZ04011.1|	AAA_5	PF07728.9	9.9e-06	24.8	0.1
gi|322706939|gb|EFY98518.1|	AAA_5	PF07728.9	1.3e-05	24.4	0.2
gi|322708445|gb|EFZ00023.1|	AAA_5	PF07728.9	1.5e-05	24.2	0
gi|322707738|gb|EFY99316.1|	AAA_5	PF07728.9	1.7e-05	24	0.1
gi|322712485|gb|EFZ04058.1|	AAA_5	PF07728.9	2.1e-05	23.7	0
gi|322707680|gb|EFY99258.1|	AAA_5	PF07728.9	2.2e-05	23.7	0
gi|322708225|gb|EFY99802.1|	AAA_5	PF07728.9	2.3e-05	23.6	0.1
gi|322708804|gb|EFZ00381.1|	AAA_5	PF07728.9	2.4e-05	23.6	0.1
gi|322708852|gb|EFZ00429.1|	AAA_5	PF07728.9	5.3e-05	22.5	0.1
gi|322706644|gb|EFY98224.1|	AAA_5	PF07728.9	9.4e-05	21.6	0
gi|322708208|gb|EFY99785.1|	AAA_5	PF07728.9	0.0001	21.5	0.2
gi|322711614|gb|EFZ03187.1|	AAA_5	PF07728.9	0.00011	21.4	0.1
gi|322707493|gb|EFY99071.1|	AAA_6	PF12774.2	2.3e-78	262.4	0
gi|322707493|gb|EFY99071.1|	AAA_7	PF12775.2	2.8e-20	72	0
gi|322707249|gb|EFY98828.1|	AAA_7	PF12775.2	1.6e-08	33.4	1.2
gi|322707493|gb|EFY99071.1|	AAA_8	PF12780.2	4.6e-40	136.8	0.2
gi|322707493|gb|EFY99071.1|	AAA_9	PF12781.2	1.2e-41	141.5	0.5
gi|322706678|gb|EFY98258.1|	AAA_PrkA	PF08298.6	4.6e-05	21.8	0
gi|322711328|gb|EFZ02902.1|	AAR2	PF05282.6	4e-47	160.4	0
gi|322707405|gb|EFY98983.1|	AARP2CN	PF08142.7	1.7e-25	87.8	0.1
gi|322707755|gb|EFY99333.1|	AARP2CN	PF08142.7	3e-20	71	0
gi|322703029|gb|EFY94645.1|	AATase	PF07247.7	1.2e-24	86.2	0
gi|322710303|gb|EFZ01878.1|	AATase	PF07247.7	5.3e-17	61	0
gi|322707835|gb|EFY99413.1|	AATase	PF07247.7	1.4e-12	46.4	0
gi|322702964|gb|EFY94582.1|	AATase	PF07247.7	2.4e-06	25.9	0
gi|322710734|gb|EFZ02308.1|	AATase	PF07247.7	4.3e-05	21.7	0.9
gi|322711153|gb|EFZ02727.1|	AATF-Che1	PF13339.1	4e-28	97.7	1.1
gi|322703730|gb|EFY95334.1|	AA_kinase	PF00696.23	1.6e-32	112.4	0
gi|322707109|gb|EFY98688.1|	AA_kinase	PF00696.23	1e-29	103.2	3.2
gi|322703867|gb|EFY95469.1|	AA_kinase	PF00696.23	1.5e-28	99.4	0
gi|322706000|gb|EFY97582.1|	AA_kinase	PF00696.23	1.4e-27	96.3	0
gi|322703118|gb|EFY94733.1|	AA_kinase	PF00696.23	3.7e-27	94.9	0
gi|322709858|gb|EFZ01433.1|	AA_permease	PF00324.16	3.4e-145	483.5	39.9
gi|322710075|gb|EFZ01650.1|	AA_permease	PF00324.16	7.2e-144	479.2	42.6
gi|322708754|gb|EFZ00331.1|	AA_permease	PF00324.16	1e-138	462.2	38.4
gi|322712815|gb|EFZ04388.1|	AA_permease	PF00324.16	2.7e-137	457.5	41.2
gi|322705922|gb|EFY97505.1|	AA_permease	PF00324.16	3.1e-135	450.7	51.2
gi|322708101|gb|EFY99678.1|	AA_permease	PF00324.16	1.4e-127	425.4	38.4
gi|322712930|gb|EFZ04503.1|	AA_permease	PF00324.16	1.1e-121	406	49.4
gi|322705120|gb|EFY96708.1|	AA_permease	PF00324.16	4.7e-119	397.3	36.4
gi|322707374|gb|EFY98953.1|	AA_permease	PF00324.16	2.5e-117	391.6	37.4
gi|322710302|gb|EFZ01877.1|	AA_permease	PF00324.16	9e-116	386.5	40.5
gi|322712374|gb|EFZ03947.1|	AA_permease	PF00324.16	4.5e-115	384.2	30.6
gi|322706911|gb|EFY98490.1|	AA_permease	PF00324.16	5.5e-99	331.1	38.8
gi|322709959|gb|EFZ01534.1|	AA_permease	PF00324.16	1.8e-95	319.6	31.7
gi|322703940|gb|EFY95541.1|	AA_permease	PF00324.16	7.2e-91	304.4	40.2
gi|322707780|gb|EFY99358.1|	AA_permease	PF00324.16	1.3e-90	303.5	40.5
gi|322705359|gb|EFY96945.1|	AA_permease	PF00324.16	5.8e-87	291.5	28.3
gi|322711635|gb|EFZ03208.1|	AA_permease	PF00324.16	3.2e-57	193.4	18.4
gi|322712835|gb|EFZ04408.1|	AA_permease	PF00324.16	1.8e-55	187.7	30.6
gi|322711258|gb|EFZ02832.1|	AA_permease	PF00324.16	1.3e-31	108.9	54.4
gi|322712913|gb|EFZ04486.1|	AA_permease	PF00324.16	1.1e-30	105.9	45.1
gi|322704498|gb|EFY96092.1|	AA_permease	PF00324.16	7.3e-30	103.2	24.7
gi|322703209|gb|EFY94822.1|	AA_permease	PF00324.16	2e-27	95.1	32.9
gi|322705174|gb|EFY96762.1|	AA_permease	PF00324.16	5.9e-27	93.6	38.1
gi|322706076|gb|EFY97658.1|	AA_permease	PF00324.16	6.7e-27	93.4	45.9
gi|322703076|gb|EFY94691.1|	AA_permease	PF00324.16	8.5e-26	89.8	45.3
gi|322711837|gb|EFZ03410.1|	AA_permease	PF00324.16	6.8e-25	86.8	45.7
gi|322703285|gb|EFY94896.1|	AA_permease	PF00324.16	1.5e-23	82.4	44.9
gi|322712906|gb|EFZ04479.1|	AA_permease	PF00324.16	4.9e-23	80.7	33.4
gi|322710810|gb|EFZ02384.1|	AA_permease	PF00324.16	5.1e-23	80.6	42.3
gi|322703075|gb|EFY94690.1|	AA_permease	PF00324.16	2e-22	78.7	33
gi|322706133|gb|EFY97715.1|	AA_permease	PF00324.16	5.2e-22	77.3	41.9
gi|322705175|gb|EFY96763.1|	AA_permease	PF00324.16	5.1e-20	70.7	42
gi|322709992|gb|EFZ01567.1|	AA_permease	PF00324.16	7.7e-20	70.1	26.5
gi|322709715|gb|EFZ01290.1|	AA_permease	PF00324.16	1.2e-19	69.5	46.8
gi|322704489|gb|EFY96083.1|	AA_permease	PF00324.16	1.6e-19	69.1	38.7
gi|322711818|gb|EFZ03391.1|	AA_permease	PF00324.16	4.8e-15	54.3	34.8
gi|322703590|gb|EFY95197.1|	AA_permease	PF00324.16	6.5e-14	50.6	33
gi|322705739|gb|EFY97323.1|	AA_permease	PF00324.16	5.6e-11	40.9	5.7
gi|322706440|gb|EFY98020.1|	AA_permease	PF00324.16	1.1e-09	36.7	47.4
gi|322708451|gb|EFZ00029.1|	AA_permease	PF00324.16	4.5e-09	34.6	37.5
gi|322704370|gb|EFY95966.1|	AA_permease	PF00324.16	1.8e-08	32.7	39.3
gi|322709992|gb|EFZ01567.1|	AA_permease_2	PF13520.1	8.1e-92	307.4	32.1
gi|322704489|gb|EFY96083.1|	AA_permease_2	PF13520.1	4.6e-68	229.2	42.2
gi|322704498|gb|EFY96092.1|	AA_permease_2	PF13520.1	3.7e-65	219.6	35.5
gi|322711258|gb|EFZ02832.1|	AA_permease_2	PF13520.1	2e-60	204	57.1
gi|322703076|gb|EFY94691.1|	AA_permease_2	PF13520.1	2.6e-56	190.5	52.1
gi|322706133|gb|EFY97715.1|	AA_permease_2	PF13520.1	3.1e-55	186.9	48.4
gi|322706076|gb|EFY97658.1|	AA_permease_2	PF13520.1	2e-50	171.1	54.5
gi|322705174|gb|EFY96762.1|	AA_permease_2	PF13520.1	4.6e-49	166.6	44
gi|322712913|gb|EFZ04486.1|	AA_permease_2	PF13520.1	6.1e-49	166.2	48.6
gi|322703209|gb|EFY94822.1|	AA_permease_2	PF13520.1	6.3e-47	159.5	37.1
gi|322705739|gb|EFY97323.1|	AA_permease_2	PF13520.1	7.8e-46	155.9	14.7
gi|322703590|gb|EFY95197.1|	AA_permease_2	PF13520.1	3.4e-45	153.8	35.4
gi|322711818|gb|EFZ03391.1|	AA_permease_2	PF13520.1	4.3e-45	153.5	41.3
gi|322711837|gb|EFZ03410.1|	AA_permease_2	PF13520.1	5.8e-45	153.1	49.4
gi|322710810|gb|EFZ02384.1|	AA_permease_2	PF13520.1	2.4e-44	151	43.6
gi|322703285|gb|EFY94896.1|	AA_permease_2	PF13520.1	2.4e-42	144.5	50.2
gi|322712906|gb|EFZ04479.1|	AA_permease_2	PF13520.1	2.4e-42	144.4	40.1
gi|322703075|gb|EFY94690.1|	AA_permease_2	PF13520.1	9.9e-42	142.4	39.7
gi|322705175|gb|EFY96763.1|	AA_permease_2	PF13520.1	1e-40	139.1	46.7
gi|322704370|gb|EFY95966.1|	AA_permease_2	PF13520.1	9.1e-40	135.9	46.8
gi|322710075|gb|EFZ01650.1|	AA_permease_2	PF13520.1	5.7e-39	133.3	47.7
gi|322709858|gb|EFZ01433.1|	AA_permease_2	PF13520.1	1.2e-38	132.3	44
gi|322710302|gb|EFZ01877.1|	AA_permease_2	PF13520.1	2.5e-38	131.2	41.5
gi|322708101|gb|EFY99678.1|	AA_permease_2	PF13520.1	2.2e-37	128.1	45.4
gi|322708754|gb|EFZ00331.1|	AA_permease_2	PF13520.1	3.2e-37	127.6	38.4
gi|322705120|gb|EFY96708.1|	AA_permease_2	PF13520.1	1.8e-36	125.1	34.2
gi|322705922|gb|EFY97505.1|	AA_permease_2	PF13520.1	1.9e-34	118.4	57.3
gi|322708451|gb|EFZ00029.1|	AA_permease_2	PF13520.1	3.2e-33	114.4	45.4
gi|322712374|gb|EFZ03947.1|	AA_permease_2	PF13520.1	3.4e-31	107.7	31
gi|322712815|gb|EFZ04388.1|	AA_permease_2	PF13520.1	3.5e-31	107.7	44.5
gi|322712930|gb|EFZ04503.1|	AA_permease_2	PF13520.1	1.1e-30	106	54.4
gi|322706911|gb|EFY98490.1|	AA_permease_2	PF13520.1	1.7e-30	105.4	41.1
gi|322706440|gb|EFY98020.1|	AA_permease_2	PF13520.1	7.6e-29	100	56.9
gi|322709715|gb|EFZ01290.1|	AA_permease_2	PF13520.1	1e-25	89.7	49.4
gi|322709959|gb|EFZ01534.1|	AA_permease_2	PF13520.1	1.5e-25	89.1	35.8
gi|322703940|gb|EFY95541.1|	AA_permease_2	PF13520.1	4.5e-25	87.5	40.3
gi|322707780|gb|EFY99358.1|	AA_permease_2	PF13520.1	6.1e-25	87.1	41.9
gi|322707374|gb|EFY98953.1|	AA_permease_2	PF13520.1	8.8e-23	80	39.9
gi|322712835|gb|EFZ04408.1|	AA_permease_2	PF13520.1	1.3e-18	66.3	35.6
gi|322705359|gb|EFY96945.1|	AA_permease_2	PF13520.1	2.2e-16	58.9	26.6
gi|322711635|gb|EFZ03208.1|	AA_permease_2	PF13520.1	1e-11	43.6	19.6
gi|322712926|gb|EFZ04499.1|	Aa_trans	PF01490.13	5.5e-93	311.1	19.2
gi|322712834|gb|EFZ04407.1|	Aa_trans	PF01490.13	1.2e-83	280.4	33.6
gi|322711935|gb|EFZ03508.1|	Aa_trans	PF01490.13	4.3e-75	252.2	21.5
gi|322707751|gb|EFY99329.1|	Aa_trans	PF01490.13	9.8e-69	231.3	31.2
gi|322711954|gb|EFZ03527.1|	Aa_trans	PF01490.13	3.6e-64	216.2	23.6
gi|322703303|gb|EFY94914.1|	Aa_trans	PF01490.13	2.5e-55	187.1	32.2
gi|322705328|gb|EFY96915.1|	Aa_trans	PF01490.13	3.7e-52	176.7	32.9
gi|322702582|gb|EFY94218.1|	Aa_trans	PF01490.13	7.5e-43	146	30.5
gi|322706154|gb|EFY97736.1|	Aa_trans	PF01490.13	1.8e-40	138.1	31
gi|322710878|gb|EFZ02452.1|	Aa_trans	PF01490.13	1.3e-35	122.1	22.5
gi|322704943|gb|EFY96533.1|	Aa_trans	PF01490.13	2.5e-32	111.4	27.9
gi|322710410|gb|EFZ01985.1|	Aa_trans	PF01490.13	2e-28	98.5	29.3
gi|322708302|gb|EFY99879.1|	Aa_trans	PF01490.13	3e-25	88	29.6
gi|322710854|gb|EFZ02428.1|	Aa_trans	PF01490.13	5.2e-17	60.9	18.5
gi|322707107|gb|EFY98686.1|	Aa_trans	PF01490.13	2.8e-09	35.4	2.3
gi|322704003|gb|EFY95603.1|	ABA_GPCR	PF12430.3	4.1e-47	159.3	1.1
gi|322707927|gb|EFY99505.1|	ABC1	PF03109.11	3.6e-33	113.5	0
gi|322705749|gb|EFY97333.1|	ABC1	PF03109.11	4.9e-32	109.9	0
gi|322711149|gb|EFZ02723.1|	ABC1	PF03109.11	9.2e-26	89.6	0
gi|322709699|gb|EFZ01275.1|	ABC1	PF03109.11	1.3e-13	50.4	0.1
gi|322702941|gb|EFY94560.1|	ABC2_membrane	PF01061.19	2.6e-97	323.6	50.3
gi|322711221|gb|EFZ02795.1|	ABC2_membrane	PF01061.19	6.9e-97	322.2	57.7
gi|322703681|gb|EFY95286.1|	ABC2_membrane	PF01061.19	9.1e-95	315.2	48.9
gi|322706112|gb|EFY97694.1|	ABC2_membrane	PF01061.19	7.1e-90	299.3	55.1
gi|322710727|gb|EFZ02301.1|	ABC2_membrane	PF01061.19	2.5e-85	284.4	55.7
gi|322702575|gb|EFY94212.1|	ABC2_membrane	PF01061.19	1.9e-82	275	54.4
gi|322711208|gb|EFZ02782.1|	ABC2_membrane	PF01061.19	4.3e-81	270.6	57.2
gi|322708392|gb|EFY99969.1|	ABC2_membrane	PF01061.19	6.6e-49	165.4	30
gi|322711930|gb|EFZ03503.1|	ABC2_membrane	PF01061.19	4.6e-36	123.4	19.2
gi|322709238|gb|EFZ00814.1|	ABC2_membrane	PF01061.19	3.8e-27	94.3	25.2
gi|322712239|gb|EFZ03812.1|	ABC2_membrane	PF01061.19	3.5e-23	81.4	17.3
gi|322711143|gb|EFZ02717.1|	ABC2_membrane_3	PF12698.2	3.4e-27	94.8	56.2
gi|322703579|gb|EFY95186.1|	ABC2_membrane_3	PF12698.2	6.4e-25	87.4	37.3
gi|322708338|gb|EFY99915.1|	ABC2_membrane_3	PF12698.2	2.2e-22	79	37.8
gi|322707026|gb|EFY98605.1|	ABC_ATPase	PF09818.4	9.1e-11	40.5	0.1
gi|322712816|gb|EFZ04389.1|	ABC_ATPase	PF09818.4	1.1e-10	40.2	2.2
gi|322704386|gb|EFY95981.1|	ABC_ATPase	PF09818.4	2.7e-08	32.3	0.1
gi|322707146|gb|EFY98725.1|	ABC_ATPase	PF09818.4	8.7e-08	30.6	2.7
gi|322711823|gb|EFZ03396.1|	ABC_ATPase	PF09818.4	4.4e-06	25	1.6
gi|322702884|gb|EFY94505.1|	ABC_ATPase	PF09818.4	7e-06	24.4	1.6
gi|322706048|gb|EFY97630.1|	ABC_ATPase	PF09818.4	0.0001	20.5	0.7
gi|322707702|gb|EFY99280.1|	ABC_ATPase	PF09818.4	0.00012	20.3	0.1
gi|322702884|gb|EFY94505.1|	ABC_membrane	PF00664.18	2.5e-89	298.8	32
gi|322707146|gb|EFY98725.1|	ABC_membrane	PF00664.18	6.8e-88	294.1	38.7
gi|322709253|gb|EFZ00829.1|	ABC_membrane	PF00664.18	4.3e-81	271.8	26.7
gi|322712816|gb|EFZ04389.1|	ABC_membrane	PF00664.18	4.7e-81	271.7	38.3
gi|322704386|gb|EFY95981.1|	ABC_membrane	PF00664.18	1.4e-76	257	33.7
gi|322707702|gb|EFY99280.1|	ABC_membrane	PF00664.18	4.5e-74	248.8	30.3
gi|322711823|gb|EFZ03396.1|	ABC_membrane	PF00664.18	1.2e-69	234.2	29.4
gi|322706048|gb|EFY97630.1|	ABC_membrane	PF00664.18	8.8e-59	198.6	29.6
gi|322707026|gb|EFY98605.1|	ABC_membrane	PF00664.18	4.6e-51	173.3	27.3
gi|322704091|gb|EFY95690.1|	ABC_membrane	PF00664.18	5.3e-49	166.6	19.9
gi|322703199|gb|EFY94812.1|	ABC_membrane	PF00664.18	2e-45	154.9	19.1
gi|322709505|gb|EFZ01081.1|	ABC_membrane	PF00664.18	4.6e-44	150.4	9.6
gi|322705464|gb|EFY97050.1|	ABC_membrane	PF00664.18	1.2e-43	149	40.7
gi|322708395|gb|EFY99972.1|	ABC_membrane	PF00664.18	8.9e-38	129.7	12.3
gi|322707491|gb|EFY99069.1|	ABC_membrane	PF00664.18	2.4e-33	115.2	29.2
gi|322710482|gb|EFZ02056.1|	ABC_membrane	PF00664.18	6.4e-32	110.5	30.7
gi|322706332|gb|EFY97913.1|	ABC_membrane	PF00664.18	7.6e-31	107	19.7
gi|322712094|gb|EFZ03667.1|	ABC_membrane	PF00664.18	4.3e-28	98	27.7
gi|322706557|gb|EFY98137.1|	ABC_membrane	PF00664.18	1.6e-25	89.5	28.1
gi|322704449|gb|EFY96044.1|	ABC_membrane	PF00664.18	2.1e-25	89.2	14.8
gi|322703132|gb|EFY94746.1|	ABC_membrane	PF00664.18	2.2e-25	89.1	11
gi|322702962|gb|EFY94580.1|	ABC_membrane	PF00664.18	1.9e-24	86	18.6
gi|322709246|gb|EFZ00822.1|	ABC_membrane	PF00664.18	7e-24	84.2	26.1
gi|322706726|gb|EFY98306.1|	ABC_membrane	PF00664.18	4.3e-23	81.6	19.2
gi|322702481|gb|EFY94125.1|	ABC_membrane	PF00664.18	1.1e-22	80.2	19.8
gi|322702948|gb|EFY94567.1|	ABC_membrane	PF00664.18	1.3e-22	80	11
gi|322709307|gb|EFZ00883.1|	ABC_membrane	PF00664.18	3.9e-20	71.9	3.2
gi|322705961|gb|EFY97544.1|	ABC_membrane	PF00664.18	6.3e-19	67.9	8.7
gi|322703895|gb|EFY95497.1|	ABC_membrane	PF00664.18	3.9e-17	62	18.2
gi|322702526|gb|EFY94167.1|	ABC_membrane	PF00664.18	5.3e-15	55	5.9
gi|322706212|gb|EFY97793.1|	ABC_membrane	PF00664.18	1.2e-14	53.9	31.8
gi|322711648|gb|EFZ03221.1|	ABC_membrane	PF00664.18	3.3e-13	49.2	5
gi|322711697|gb|EFZ03270.1|	ABC_membrane	PF00664.18	1.3e-12	47.2	18.6
gi|322709733|gb|EFZ01308.1|	ABC_membrane_2	PF06472.10	1.9e-109	364.6	2
gi|322711893|gb|EFZ03466.1|	ABC_membrane_2	PF06472.10	3.3e-96	321.2	0
gi|322712816|gb|EFZ04389.1|	ABC_tran	PF00005.22	6.1e-70	233.3	0.1
gi|322702884|gb|EFY94505.1|	ABC_tran	PF00005.22	3.5e-69	230.9	0
gi|322707146|gb|EFY98725.1|	ABC_tran	PF00005.22	1.1e-66	222.8	0
gi|322711823|gb|EFZ03396.1|	ABC_tran	PF00005.22	1.4e-66	222.5	0
gi|322704386|gb|EFY95981.1|	ABC_tran	PF00005.22	5e-66	220.7	0
gi|322707026|gb|EFY98605.1|	ABC_tran	PF00005.22	6.3e-66	220.3	0
gi|322707702|gb|EFY99280.1|	ABC_tran	PF00005.22	4.7e-63	211	0
gi|322706048|gb|EFY97630.1|	ABC_tran	PF00005.22	8.3e-55	184.3	0
gi|322703579|gb|EFY95186.1|	ABC_tran	PF00005.22	5.4e-54	181.7	0
gi|322707491|gb|EFY99069.1|	ABC_tran	PF00005.22	1.1e-52	177.5	0.1
gi|322703199|gb|EFY94812.1|	ABC_tran	PF00005.22	1.6e-52	176.9	0
gi|322712094|gb|EFZ03667.1|	ABC_tran	PF00005.22	2.1e-52	176.5	0
gi|322708392|gb|EFY99969.1|	ABC_tran	PF00005.22	6.4e-52	175	0
gi|322709253|gb|EFZ00829.1|	ABC_tran	PF00005.22	2.4e-50	169.8	0.1
gi|322704091|gb|EFY95690.1|	ABC_tran	PF00005.22	3.5e-50	169.3	0
gi|322710482|gb|EFZ02056.1|	ABC_tran	PF00005.22	4.1e-50	169.1	0
gi|322703861|gb|EFY95463.1|	ABC_tran	PF00005.22	3.6e-49	166.1	0
gi|322706212|gb|EFY97793.1|	ABC_tran	PF00005.22	4.3e-48	162.6	0.1
gi|322711143|gb|EFZ02717.1|	ABC_tran	PF00005.22	6.5e-48	162	0.1
gi|322708338|gb|EFY99915.1|	ABC_tran	PF00005.22	9.9e-48	161.4	1.1
gi|322705464|gb|EFY97050.1|	ABC_tran	PF00005.22	3e-47	159.8	0
gi|322708208|gb|EFY99785.1|	ABC_tran	PF00005.22	4e-47	159.4	0
gi|322710927|gb|EFZ02501.1|	ABC_tran	PF00005.22	1.7e-46	157.4	0.4
gi|322706332|gb|EFY97913.1|	ABC_tran	PF00005.22	3.4e-46	156.4	0.1
gi|322709958|gb|EFZ01533.1|	ABC_tran	PF00005.22	1.6e-45	154.2	0.9
gi|322706748|gb|EFY98328.1|	ABC_tran	PF00005.22	2e-45	153.9	0.1
gi|322703132|gb|EFY94746.1|	ABC_tran	PF00005.22	6.4e-45	152.3	0
gi|322702962|gb|EFY94580.1|	ABC_tran	PF00005.22	7.6e-45	152.1	0.1
gi|322711697|gb|EFZ03270.1|	ABC_tran	PF00005.22	1e-44	151.7	0
gi|322704449|gb|EFY96044.1|	ABC_tran	PF00005.22	1.9e-44	150.8	0
gi|322705961|gb|EFY97544.1|	ABC_tran	PF00005.22	5.1e-42	142.9	0
gi|322706112|gb|EFY97694.1|	ABC_tran	PF00005.22	2.4e-40	137.5	0
gi|322706726|gb|EFY98306.1|	ABC_tran	PF00005.22	6.3e-40	136.1	0
gi|322702575|gb|EFY94212.1|	ABC_tran	PF00005.22	3.4e-39	133.7	0
gi|322709246|gb|EFZ00822.1|	ABC_tran	PF00005.22	5.4e-38	129.9	0.1
gi|322706557|gb|EFY98137.1|	ABC_tran	PF00005.22	7.6e-38	129.4	0
gi|322702481|gb|EFY94125.1|	ABC_tran	PF00005.22	8.4e-38	129.2	0
gi|322710727|gb|EFZ02301.1|	ABC_tran	PF00005.22	1.8e-37	128.2	0
gi|322711208|gb|EFZ02782.1|	ABC_tran	PF00005.22	8.4e-36	122.8	0
gi|322708395|gb|EFY99972.1|	ABC_tran	PF00005.22	3.4e-35	120.8	0
gi|322703681|gb|EFY95286.1|	ABC_tran	PF00005.22	4.6e-35	120.4	0
gi|322709505|gb|EFZ01081.1|	ABC_tran	PF00005.22	2.2e-34	118.2	0
gi|322711221|gb|EFZ02795.1|	ABC_tran	PF00005.22	6.6e-34	116.6	0
gi|322709307|gb|EFZ00883.1|	ABC_tran	PF00005.22	1.2e-33	115.8	0
gi|322711648|gb|EFZ03221.1|	ABC_tran	PF00005.22	2.3e-33	114.9	0.1
gi|322702948|gb|EFY94567.1|	ABC_tran	PF00005.22	4.5e-33	113.9	0
gi|322702941|gb|EFY94560.1|	ABC_tran	PF00005.22	7.9e-33	113.1	0
gi|322709044|gb|EFZ00621.1|	ABC_tran	PF00005.22	1e-32	112.8	0
gi|322702526|gb|EFY94167.1|	ABC_tran	PF00005.22	9.8e-29	99.9	0
gi|322711930|gb|EFZ03503.1|	ABC_tran	PF00005.22	6.6e-25	87.5	0
gi|322709238|gb|EFZ00814.1|	ABC_tran	PF00005.22	1.3e-23	83.3	0
gi|322706771|gb|EFY98351.1|	ABC_tran	PF00005.22	7.5e-22	77.6	0
gi|322703895|gb|EFY95497.1|	ABC_tran	PF00005.22	1.5e-21	76.6	0
gi|322709733|gb|EFZ01308.1|	ABC_tran	PF00005.22	1.9e-17	63.4	0
gi|322711893|gb|EFZ03466.1|	ABC_tran	PF00005.22	5.4e-17	61.9	0
gi|322702933|gb|EFY94552.1|	ABC_tran	PF00005.22	9.3e-15	54.6	0
gi|322707249|gb|EFY98828.1|	ABC_tran	PF00005.22	6.8e-11	42.1	18.8
gi|322712239|gb|EFZ03812.1|	ABC_tran	PF00005.22	4.8e-06	26.4	0.1
gi|322709309|gb|EFZ00885.1|	ABC_tran	PF00005.22	1.5e-05	24.8	0
gi|322709780|gb|EFZ01355.1|	ABC_tran	PF00005.22	4.7e-05	23.2	0
gi|322711221|gb|EFZ02795.1|	ABC_trans_N	PF14510.1	1.5e-25	88.5	0
gi|322702941|gb|EFY94560.1|	ABC_trans_N	PF14510.1	3.7e-18	64.9	0
gi|322710727|gb|EFZ02301.1|	ABC_trans_N	PF14510.1	4e-18	64.8	0
gi|322702575|gb|EFY94212.1|	ABC_trans_N	PF14510.1	9.4e-17	60.4	0
gi|322711208|gb|EFZ02782.1|	ABC_trans_N	PF14510.1	2.9e-11	42.8	0
gi|322703681|gb|EFY95286.1|	ABC_trans_N	PF14510.1	1.1e-06	28.1	0
gi|322710927|gb|EFZ02501.1|	ABC_tran_2	PF12848.2	6.7e-21	73.4	5.3
gi|322708208|gb|EFY99785.1|	ABC_tran_2	PF12848.2	2.6e-20	71.5	1.3
gi|322706748|gb|EFY98328.1|	ABC_tran_2	PF12848.2	1.9e-08	33.5	6.6
gi|322711361|gb|EFZ02934.1|	AbfB	PF05270.8	1.4e-45	154	0
gi|322708322|gb|EFY99899.1|	Abhydrolase_1	PF00561.15	2e-42	144.8	0
gi|322712429|gb|EFZ04002.1|	Abhydrolase_1	PF00561.15	2.2e-34	118.5	0.1
gi|322709555|gb|EFZ01131.1|	Abhydrolase_1	PF00561.15	1.9e-26	92.5	0.1
gi|322709142|gb|EFZ00718.1|	Abhydrolase_1	PF00561.15	1e-19	70.5	0
gi|322706155|gb|EFY97737.1|	Abhydrolase_1	PF00561.15	4.9e-19	68.3	0
gi|322712194|gb|EFZ03767.1|	Abhydrolase_1	PF00561.15	9.8e-18	64	0.4
gi|322708686|gb|EFZ00263.1|	Abhydrolase_1	PF00561.15	3.6e-17	62.2	0.1
gi|322708593|gb|EFZ00170.1|	Abhydrolase_1	PF00561.15	7.4e-17	61.1	0.1
gi|322703906|gb|EFY95507.1|	Abhydrolase_1	PF00561.15	8.4e-17	61	0
gi|322706741|gb|EFY98321.1|	Abhydrolase_1	PF00561.15	8.5e-17	60.9	0
gi|322704421|gb|EFY96016.1|	Abhydrolase_1	PF00561.15	1.8e-16	59.9	0.9
gi|322707173|gb|EFY98752.1|	Abhydrolase_1	PF00561.15	1.8e-14	53.3	0
gi|322709194|gb|EFZ00770.1|	Abhydrolase_1	PF00561.15	2.5e-14	52.9	0.1
gi|322702444|gb|EFY94092.1|	Abhydrolase_1	PF00561.15	4.5e-14	52	0
gi|322708386|gb|EFY99963.1|	Abhydrolase_1	PF00561.15	1.6e-13	50.2	0
gi|322705899|gb|EFY97482.1|	Abhydrolase_1	PF00561.15	2.5e-13	49.6	0.1
gi|322708291|gb|EFY99868.1|	Abhydrolase_1	PF00561.15	1.1e-12	47.5	0
gi|322702877|gb|EFY94498.1|	Abhydrolase_1	PF00561.15	4.5e-12	45.5	0.1
gi|322712173|gb|EFZ03746.1|	Abhydrolase_1	PF00561.15	5.7e-12	45.2	3.9
gi|322711350|gb|EFZ02924.1|	Abhydrolase_1	PF00561.15	6.1e-12	45.1	0.1
gi|322709104|gb|EFZ00680.1|	Abhydrolase_1	PF00561.15	2.3e-11	43.1	0.7
gi|322702638|gb|EFY94270.1|	Abhydrolase_1	PF00561.15	7.7e-11	41.5	0.1
gi|322705310|gb|EFY96897.1|	Abhydrolase_1	PF00561.15	1.6e-10	40.5	0.1
gi|322712387|gb|EFZ03960.1|	Abhydrolase_1	PF00561.15	9e-10	38	0
gi|322705403|gb|EFY96989.1|	Abhydrolase_1	PF00561.15	1.6e-09	37.1	0
gi|322710242|gb|EFZ01817.1|	Abhydrolase_1	PF00561.15	2.7e-09	36.4	0
gi|322707588|gb|EFY99166.1|	Abhydrolase_1	PF00561.15	3.9e-09	35.9	0.2
gi|322703904|gb|EFY95505.1|	Abhydrolase_1	PF00561.15	1.1e-08	34.4	0.2
gi|322710556|gb|EFZ02130.1|	Abhydrolase_1	PF00561.15	1.6e-08	33.9	0
gi|322706984|gb|EFY98563.1|	Abhydrolase_1	PF00561.15	1.7e-08	33.8	0
gi|322710392|gb|EFZ01967.1|	Abhydrolase_1	PF00561.15	2.5e-08	33.3	1.1
gi|322707717|gb|EFY99295.1|	Abhydrolase_1	PF00561.15	2.2e-07	30.2	0.2
gi|322703398|gb|EFY95008.1|	Abhydrolase_1	PF00561.15	6.1e-07	28.7	0
gi|322709008|gb|EFZ00585.1|	Abhydrolase_1	PF00561.15	6.9e-07	28.5	0
gi|322704250|gb|EFY95847.1|	Abhydrolase_1	PF00561.15	2e-06	27	0
gi|322703405|gb|EFY95014.1|	Abhydrolase_1	PF00561.15	9.7e-06	24.8	0.1
gi|322709479|gb|EFZ01055.1|	Abhydrolase_1	PF00561.15	1.3e-05	24.4	0
gi|322712564|gb|EFZ04137.1|	Abhydrolase_2	PF02230.11	3.7e-61	205.8	0
gi|322712276|gb|EFZ03849.1|	Abhydrolase_2	PF02230.11	8.2e-35	119.7	0
gi|322710847|gb|EFZ02421.1|	Abhydrolase_2	PF02230.11	1.3e-29	102.7	0
gi|322707512|gb|EFY99090.1|	Abhydrolase_2	PF02230.11	2.4e-28	98.6	0
gi|322712885|gb|EFZ04458.1|	Abhydrolase_2	PF02230.11	3.1e-23	81.8	0
gi|322705724|gb|EFY97308.1|	Abhydrolase_2	PF02230.11	3.2e-09	36	0
gi|322707589|gb|EFY99167.1|	Abhydrolase_2	PF02230.11	6.1e-06	25.3	0.2
gi|322705351|gb|EFY96937.1|	Abhydrolase_3	PF07859.8	2.9e-54	183.3	0
gi|322708373|gb|EFY99950.1|	Abhydrolase_3	PF07859.8	5.2e-49	166.2	0
gi|322707031|gb|EFY98610.1|	Abhydrolase_3	PF07859.8	2.5e-41	141.1	4.1
gi|322712479|gb|EFZ04052.1|	Abhydrolase_3	PF07859.8	7.4e-41	139.5	0
gi|322704360|gb|EFY95956.1|	Abhydrolase_3	PF07859.8	3.2e-39	134.2	0.1
gi|322702830|gb|EFY94453.1|	Abhydrolase_3	PF07859.8	1.9e-38	131.7	0.1
gi|322705797|gb|EFY97380.1|	Abhydrolase_3	PF07859.8	3.2e-38	130.9	0.1
gi|322710861|gb|EFZ02435.1|	Abhydrolase_3	PF07859.8	6.1e-35	120.2	0
gi|322710567|gb|EFZ02141.1|	Abhydrolase_3	PF07859.8	8.7e-34	116.4	0
gi|322709274|gb|EFZ00850.1|	Abhydrolase_3	PF07859.8	2.2e-23	82.4	0
gi|322705333|gb|EFY96920.1|	Abhydrolase_3	PF07859.8	8.6e-22	77.2	0.7
gi|322711479|gb|EFZ03052.1|	Abhydrolase_3	PF07859.8	7.2e-21	74.2	0
gi|322711030|gb|EFZ02604.1|	Abhydrolase_3	PF07859.8	2.4e-20	72.5	3.4
gi|322709609|gb|EFZ01185.1|	Abhydrolase_3	PF07859.8	5.4e-19	68.1	0
gi|322703790|gb|EFY95394.1|	Abhydrolase_3	PF07859.8	9.3e-17	60.8	0.2
gi|322707836|gb|EFY99414.1|	Abhydrolase_3	PF07859.8	5.2e-12	45.3	0.7
gi|322704777|gb|EFY96368.1|	Abhydrolase_3	PF07859.8	1.9e-11	43.4	0.9
gi|322706381|gb|EFY97962.1|	Abhydrolase_3	PF07859.8	1.1e-10	40.9	0.2
gi|322710841|gb|EFZ02415.1|	Abhydrolase_3	PF07859.8	3.1e-10	39.5	0.1
gi|322708455|gb|EFZ00033.1|	Abhydrolase_3	PF07859.8	4.1e-09	35.8	0.1
gi|322706514|gb|EFY98094.1|	Abhydrolase_3	PF07859.8	1.1e-08	34.5	0.2
gi|322710496|gb|EFZ02070.1|	Abhydrolase_3	PF07859.8	8.2e-08	31.5	0
gi|322707815|gb|EFY99393.1|	Abhydrolase_3	PF07859.8	6.9e-07	28.5	0
gi|322703904|gb|EFY95505.1|	Abhydrolase_3	PF07859.8	5.2e-06	25.6	0.4
gi|322711983|gb|EFZ03556.1|	Abhydrolase_3	PF07859.8	6.7e-06	25.3	0.1
gi|322711444|gb|EFZ03017.1|	Abhydrolase_3	PF07859.8	1.3e-05	24.4	0.3
gi|322711023|gb|EFZ02597.1|	Abhydrolase_3	PF07859.8	1.5e-05	24.2	0.5
gi|322711350|gb|EFZ02924.1|	Abhydrolase_3	PF07859.8	6e-05	22.2	0
gi|322712564|gb|EFZ04137.1|	Abhydrolase_3	PF07859.8	6.8e-05	22	0.1
gi|322712598|gb|EFZ04171.1|	Abhydrolase_3	PF07859.8	9.8e-05	21.5	0.2
gi|322710847|gb|EFZ02421.1|	Abhydrolase_3	PF07859.8	0.00011	21.3	0
gi|322709055|gb|EFZ00632.1|	Abhydrolase_3	PF07859.8	0.00013	21.1	0
gi|322705899|gb|EFY97482.1|	Abhydrolase_4	PF08386.5	1e-22	79.4	0
gi|322712387|gb|EFZ03960.1|	Abhydrolase_4	PF08386.5	3.2e-19	68.2	0
gi|322702877|gb|EFY94498.1|	Abhydrolase_4	PF08386.5	6e-19	67.3	0
gi|322708593|gb|EFZ00170.1|	Abhydrolase_4	PF08386.5	7.9e-17	60.5	0
gi|322707588|gb|EFY99166.1|	Abhydrolase_4	PF08386.5	1.2e-15	56.7	0
gi|322710242|gb|EFZ01817.1|	Abhydrolase_4	PF08386.5	3.7e-15	55.2	0
gi|322709555|gb|EFZ01131.1|	Abhydrolase_4	PF08386.5	1.1e-05	24.8	0
gi|322712429|gb|EFZ04002.1|	Abhydrolase_5	PF12695.2	4.2e-24	84.4	0.2
gi|322709008|gb|EFZ00585.1|	Abhydrolase_5	PF12695.2	5.6e-24	84	0
gi|322708386|gb|EFY99963.1|	Abhydrolase_5	PF12695.2	6.6e-22	77.3	0.2
gi|322709555|gb|EFZ01131.1|	Abhydrolase_5	PF12695.2	2.6e-19	68.9	0
gi|322709104|gb|EFZ00680.1|	Abhydrolase_5	PF12695.2	4.1e-19	68.3	0.5
gi|322709506|gb|EFZ01082.1|	Abhydrolase_5	PF12695.2	6.9e-19	67.5	0.1
gi|322704551|gb|EFY96145.1|	Abhydrolase_5	PF12695.2	8.5e-18	64	0.1
gi|322702831|gb|EFY94454.1|	Abhydrolase_5	PF12695.2	2.6e-17	62.4	0
gi|322704778|gb|EFY96369.1|	Abhydrolase_5	PF12695.2	1.5e-16	59.9	0
gi|322703904|gb|EFY95505.1|	Abhydrolase_5	PF12695.2	3.8e-16	58.6	0.7
gi|322707607|gb|EFY99185.1|	Abhydrolase_5	PF12695.2	4e-15	55.3	0.3
gi|322702472|gb|EFY94117.1|	Abhydrolase_5	PF12695.2	6.1e-15	54.7	0.4
gi|322711350|gb|EFZ02924.1|	Abhydrolase_5	PF12695.2	6.9e-15	54.5	0
gi|322708686|gb|EFZ00263.1|	Abhydrolase_5	PF12695.2	1.2e-14	53.7	0.1
gi|322706155|gb|EFY97737.1|	Abhydrolase_5	PF12695.2	1.4e-14	53.5	0
gi|322704487|gb|EFY96081.1|	Abhydrolase_5	PF12695.2	6.2e-14	51.4	0.2
gi|322707589|gb|EFY99167.1|	Abhydrolase_5	PF12695.2	1e-13	50.7	0.2
gi|322709142|gb|EFZ00718.1|	Abhydrolase_5	PF12695.2	2.3e-13	49.6	0
gi|322706741|gb|EFY98321.1|	Abhydrolase_5	PF12695.2	6.4e-13	48.2	0
gi|322704878|gb|EFY96469.1|	Abhydrolase_5	PF12695.2	7.7e-13	47.9	0
gi|322705973|gb|EFY97556.1|	Abhydrolase_5	PF12695.2	1.4e-12	47	0
gi|322706060|gb|EFY97642.1|	Abhydrolase_5	PF12695.2	1.5e-12	47	0.2
gi|322702444|gb|EFY94092.1|	Abhydrolase_5	PF12695.2	1.7e-12	46.7	0
gi|322712316|gb|EFZ03889.1|	Abhydrolase_5	PF12695.2	5.3e-12	45.2	0
gi|322704432|gb|EFY96027.1|	Abhydrolase_5	PF12695.2	4.3e-11	42.3	0
gi|322712687|gb|EFZ04260.1|	Abhydrolase_5	PF12695.2	4.6e-11	42.1	0.2
gi|322711675|gb|EFZ03248.1|	Abhydrolase_5	PF12695.2	7e-11	41.6	0.1
gi|322710319|gb|EFZ01894.1|	Abhydrolase_5	PF12695.2	7.4e-11	41.5	0
gi|322704867|gb|EFY96458.1|	Abhydrolase_5	PF12695.2	7.7e-11	41.4	0.3
gi|322712564|gb|EFZ04137.1|	Abhydrolase_5	PF12695.2	1.3e-10	40.7	0
gi|322704806|gb|EFY96397.1|	Abhydrolase_5	PF12695.2	1.3e-10	40.6	0
gi|322710189|gb|EFZ01764.1|	Abhydrolase_5	PF12695.2	1.5e-10	40.5	0
gi|322712811|gb|EFZ04384.1|	Abhydrolase_5	PF12695.2	1.8e-10	40.2	0
gi|322705930|gb|EFY97513.1|	Abhydrolase_5	PF12695.2	2.2e-10	39.9	0.1
gi|322705403|gb|EFY96989.1|	Abhydrolase_5	PF12695.2	2.5e-10	39.7	0
gi|322710408|gb|EFZ01983.1|	Abhydrolase_5	PF12695.2	3.2e-10	39.4	0
gi|322710797|gb|EFZ02371.1|	Abhydrolase_5	PF12695.2	3.5e-10	39.3	4.3
gi|322711794|gb|EFZ03367.1|	Abhydrolase_5	PF12695.2	4.6e-10	38.9	0
gi|322707027|gb|EFY98606.1|	Abhydrolase_5	PF12695.2	6.3e-10	38.4	0
gi|322708291|gb|EFY99868.1|	Abhydrolase_5	PF12695.2	7.5e-10	38.2	0
gi|322710392|gb|EFZ01967.1|	Abhydrolase_5	PF12695.2	7.9e-10	38.1	0.2
gi|322707173|gb|EFY98752.1|	Abhydrolase_5	PF12695.2	8.3e-10	38.1	0
gi|322702812|gb|EFY94436.1|	Abhydrolase_5	PF12695.2	1e-09	37.8	0.1
gi|322709194|gb|EFZ00770.1|	Abhydrolase_5	PF12695.2	1.2e-09	37.5	0
gi|322704148|gb|EFY95746.1|	Abhydrolase_5	PF12695.2	1.6e-09	37.2	0.1
gi|322702430|gb|EFY94080.1|	Abhydrolase_5	PF12695.2	1.6e-09	37.1	0
gi|322705797|gb|EFY97380.1|	Abhydrolase_5	PF12695.2	1.9e-09	36.9	0
gi|322702647|gb|EFY94279.1|	Abhydrolase_5	PF12695.2	2.3e-09	36.6	0.2
gi|322709254|gb|EFZ00830.1|	Abhydrolase_5	PF12695.2	2.4e-09	36.6	0
gi|322709192|gb|EFZ00768.1|	Abhydrolase_5	PF12695.2	2.5e-09	36.5	0.1
gi|341958590|sp|E9ETL5.1|DAPB_METAR	Abhydrolase_5	PF12695.2	2.5e-09	36.5	0.1
gi|322704250|gb|EFY95847.1|	Abhydrolase_5	PF12695.2	2.8e-09	36.4	0
gi|322704651|gb|EFY96244.1|	Abhydrolase_5	PF12695.2	3e-09	36.2	0
gi|322712923|gb|EFZ04496.1|	Abhydrolase_5	PF12695.2	4e-09	35.8	0.8
gi|322704421|gb|EFY96016.1|	Abhydrolase_5	PF12695.2	5.1e-09	35.5	0
gi|322707717|gb|EFY99295.1|	Abhydrolase_5	PF12695.2	1.1e-08	34.5	0
gi|322703906|gb|EFY95507.1|	Abhydrolase_5	PF12695.2	1.1e-08	34.4	0.2
gi|322705026|gb|EFY96615.1|	Abhydrolase_5	PF12695.2	1.2e-08	34.3	0
gi|322704647|gb|EFY96240.1|	Abhydrolase_5	PF12695.2	1.2e-08	34.3	0
gi|322710847|gb|EFZ02421.1|	Abhydrolase_5	PF12695.2	2.3e-08	33.4	0
gi|322705351|gb|EFY96937.1|	Abhydrolase_5	PF12695.2	5.6e-08	32.1	0
gi|322702830|gb|EFY94453.1|	Abhydrolase_5	PF12695.2	1.1e-07	31.2	0.1
gi|322711035|gb|EFZ02609.1|	Abhydrolase_5	PF12695.2	1.4e-07	30.8	0
gi|322712173|gb|EFZ03746.1|	Abhydrolase_5	PF12695.2	2.1e-07	30.3	0.8
gi|322703055|gb|EFY94671.1|	Abhydrolase_5	PF12695.2	2.4e-07	30.1	0.2
gi|322712724|gb|EFZ04297.1|	Abhydrolase_5	PF12695.2	2.4e-07	30.1	0.1
gi|322702760|gb|EFY94386.1|	Abhydrolase_5	PF12695.2	2.5e-07	30.1	0
gi|322702665|gb|EFY94296.1|	Abhydrolase_5	PF12695.2	2.6e-07	29.9	0
gi|322703790|gb|EFY95394.1|	Abhydrolase_5	PF12695.2	6.2e-07	28.7	0
gi|322702877|gb|EFY94498.1|	Abhydrolase_5	PF12695.2	6.2e-07	28.7	1.2
gi|322705096|gb|EFY96684.1|	Abhydrolase_5	PF12695.2	7.2e-07	28.5	0.3
gi|322710326|gb|EFZ01901.1|	Abhydrolase_5	PF12695.2	9e-07	28.2	0
gi|322707642|gb|EFY99220.1|	Abhydrolase_5	PF12695.2	1.2e-06	27.9	0
gi|322707926|gb|EFY99504.1|	Abhydrolase_5	PF12695.2	1.2e-06	27.9	0
gi|322712276|gb|EFZ03849.1|	Abhydrolase_5	PF12695.2	1.2e-06	27.9	0
gi|322705187|gb|EFY96775.1|	Abhydrolase_5	PF12695.2	1.2e-06	27.8	0
gi|322706381|gb|EFY97962.1|	Abhydrolase_5	PF12695.2	1.3e-06	27.7	0
gi|322704485|gb|EFY96079.1|	Abhydrolase_5	PF12695.2	1.3e-06	27.7	0.1
gi|322710792|gb|EFZ02366.1|	Abhydrolase_5	PF12695.2	1.4e-06	27.6	0
gi|322705645|gb|EFY97229.1|	Abhydrolase_5	PF12695.2	1.4e-06	27.6	0.1
gi|322706354|gb|EFY97935.1|	Abhydrolase_5	PF12695.2	1.9e-06	27.1	0
gi|322712429|gb|EFZ04002.1|	Abhydrolase_6	PF12697.2	1.2e-38	132.7	0
gi|322709555|gb|EFZ01131.1|	Abhydrolase_6	PF12697.2	2e-35	122.2	0.2
gi|322709142|gb|EFZ00718.1|	Abhydrolase_6	PF12697.2	3.9e-33	114.7	0.1
gi|322704421|gb|EFY96016.1|	Abhydrolase_6	PF12697.2	1.2e-31	109.9	3.7
gi|322708291|gb|EFY99868.1|	Abhydrolase_6	PF12697.2	1.1e-30	106.7	0.1
gi|322708686|gb|EFZ00263.1|	Abhydrolase_6	PF12697.2	1.1e-30	106.7	0
gi|322706741|gb|EFY98321.1|	Abhydrolase_6	PF12697.2	9.2e-29	100.4	0
gi|322708386|gb|EFY99963.1|	Abhydrolase_6	PF12697.2	1e-28	100.2	0.1
gi|322704148|gb|EFY95746.1|	Abhydrolase_6	PF12697.2	2.6e-28	98.9	2.4
gi|322703398|gb|EFY95008.1|	Abhydrolase_6	PF12697.2	2.1e-27	96	0.2
gi|322702444|gb|EFY94092.1|	Abhydrolase_6	PF12697.2	3.1e-27	95.4	0
gi|322706155|gb|EFY97737.1|	Abhydrolase_6	PF12697.2	3.5e-26	92	0
gi|322705403|gb|EFY96989.1|	Abhydrolase_6	PF12697.2	1.5e-24	86.6	0.1
gi|322712173|gb|EFZ03746.1|	Abhydrolase_6	PF12697.2	2.5e-24	85.9	3.3
gi|322707173|gb|EFY98752.1|	Abhydrolase_6	PF12697.2	3.8e-24	85.3	0.1
gi|322704551|gb|EFY96145.1|	Abhydrolase_6	PF12697.2	9.2e-24	84.1	1.4
gi|322710392|gb|EFZ01967.1|	Abhydrolase_6	PF12697.2	2e-23	82.9	9
gi|322710556|gb|EFZ02130.1|	Abhydrolase_6	PF12697.2	2.7e-23	82.5	0
gi|322711035|gb|EFZ02609.1|	Abhydrolase_6	PF12697.2	5e-23	81.7	0.4
gi|322711415|gb|EFZ02988.1|	Abhydrolase_6	PF12697.2	9.1e-23	80.8	0
gi|322711350|gb|EFZ02924.1|	Abhydrolase_6	PF12697.2	4.8e-22	78.4	0.5
gi|322709194|gb|EFZ00770.1|	Abhydrolase_6	PF12697.2	5.5e-22	78.2	0.1
gi|322709104|gb|EFZ00680.1|	Abhydrolase_6	PF12697.2	3.1e-21	75.8	5.2
gi|322707717|gb|EFY99295.1|	Abhydrolase_6	PF12697.2	9.7e-21	74.2	2.2
gi|322709506|gb|EFZ01082.1|	Abhydrolase_6	PF12697.2	1.4e-20	73.6	0.2
gi|322702665|gb|EFY94296.1|	Abhydrolase_6	PF12697.2	1.6e-20	73.5	2.2
gi|322709008|gb|EFZ00585.1|	Abhydrolase_6	PF12697.2	2e-20	73.1	0
gi|322704250|gb|EFY95847.1|	Abhydrolase_6	PF12697.2	2.8e-19	69.4	0.1
gi|322707027|gb|EFY98606.1|	Abhydrolase_6	PF12697.2	1.2e-18	67.3	2.1
gi|322703906|gb|EFY95507.1|	Abhydrolase_6	PF12697.2	1.5e-18	67	3.3
gi|322705930|gb|EFY97513.1|	Abhydrolase_6	PF12697.2	2.1e-18	66.5	0.3
gi|322702430|gb|EFY94080.1|	Abhydrolase_6	PF12697.2	1.5e-17	63.7	0
gi|322704651|gb|EFY96244.1|	Abhydrolase_6	PF12697.2	6e-17	61.8	0.4
gi|322709254|gb|EFZ00830.1|	Abhydrolase_6	PF12697.2	8e-17	61.3	0
gi|322703541|gb|EFY95148.1|	Abhydrolase_6	PF12697.2	5.2e-16	58.7	0
gi|322702831|gb|EFY94454.1|	Abhydrolase_6	PF12697.2	1.1e-15	57.7	0.2
gi|322703904|gb|EFY95505.1|	Abhydrolase_6	PF12697.2	1.8e-15	57	2.9
gi|322704778|gb|EFY96369.1|	Abhydrolase_6	PF12697.2	6.7e-15	55.1	0.2
gi|322712316|gb|EFZ03889.1|	Abhydrolase_6	PF12697.2	8.1e-14	51.5	0.5
gi|322712687|gb|EFZ04260.1|	Abhydrolase_6	PF12697.2	8.1e-14	51.5	4.3
gi|322705187|gb|EFY96775.1|	Abhydrolase_6	PF12697.2	1.1e-13	51	0.5
gi|322705899|gb|EFY97482.1|	Abhydrolase_6	PF12697.2	4.6e-13	49	3.6
gi|322705973|gb|EFY97556.1|	Abhydrolase_6	PF12697.2	5.9e-13	48.7	0.7
gi|322702472|gb|EFY94117.1|	Abhydrolase_6	PF12697.2	3.8e-12	46.1	4.3
gi|322704878|gb|EFY96469.1|	Abhydrolase_6	PF12697.2	6.7e-12	45.2	0
gi|322705483|gb|EFY97068.1|	Abhydrolase_6	PF12697.2	7.6e-12	45.1	5
gi|322703664|gb|EFY95269.1|	Abhydrolase_6	PF12697.2	8.6e-12	44.9	2
gi|322705310|gb|EFY96897.1|	Abhydrolase_6	PF12697.2	1.1e-11	44.6	0
gi|322708322|gb|EFY99899.1|	Abhydrolase_6	PF12697.2	1.5e-11	44.1	0.8
gi|322704867|gb|EFY96458.1|	Abhydrolase_6	PF12697.2	2.4e-11	43.4	0.6
gi|322704432|gb|EFY96027.1|	Abhydrolase_6	PF12697.2	2.4e-11	43.4	0.3
gi|322711675|gb|EFZ03248.1|	Abhydrolase_6	PF12697.2	2.6e-11	43.3	0.2
gi|322703744|gb|EFY95348.1|	Abhydrolase_6	PF12697.2	4.7e-11	42.5	0
gi|322711794|gb|EFZ03367.1|	Abhydrolase_6	PF12697.2	4.9e-11	42.4	0.5
gi|322706052|gb|EFY97634.1|	Abhydrolase_6	PF12697.2	6.8e-11	42	1.2
gi|322712923|gb|EFZ04496.1|	Abhydrolase_6	PF12697.2	1.4e-10	40.9	1.9
gi|322710242|gb|EFZ01817.1|	Abhydrolase_6	PF12697.2	1.9e-10	40.5	0.1
gi|322712220|gb|EFZ03793.1|	Abhydrolase_6	PF12697.2	3.1e-10	39.8	1
gi|322706381|gb|EFY97962.1|	Abhydrolase_6	PF12697.2	3.4e-10	39.6	1.5
gi|322704647|gb|EFY96240.1|	Abhydrolase_6	PF12697.2	4.3e-10	39.3	0.1
gi|322707589|gb|EFY99167.1|	Abhydrolase_6	PF12697.2	4.6e-10	39.2	0.4
gi|322702812|gb|EFY94436.1|	Abhydrolase_6	PF12697.2	9.7e-10	38.2	1.5
gi|322710797|gb|EFZ02371.1|	Abhydrolase_6	PF12697.2	1.1e-09	38.1	3
gi|322710435|gb|EFZ02010.1|	Abhydrolase_6	PF12697.2	1.9e-09	37.2	2.5
gi|322712387|gb|EFZ03960.1|	Abhydrolase_6	PF12697.2	3.8e-09	36.2	1.8
gi|322702638|gb|EFY94270.1|	Abhydrolase_6	PF12697.2	4.4e-09	36	5.1
gi|322709223|gb|EFZ00799.1|	Abhydrolase_6	PF12697.2	4.7e-09	35.9	0.1
gi|322710319|gb|EFZ01894.1|	Abhydrolase_6	PF12697.2	1.2e-08	34.7	0
gi|322705096|gb|EFY96684.1|	Abhydrolase_6	PF12697.2	1.3e-08	34.5	0.1
gi|322703405|gb|EFY95014.1|	Abhydrolase_6	PF12697.2	1.4e-08	34.4	1.5
gi|322706984|gb|EFY98563.1|	Abhydrolase_6	PF12697.2	1.6e-08	34.2	0.1
gi|322705645|gb|EFY97229.1|	Abhydrolase_6	PF12697.2	1.6e-08	34.2	0.3
gi|322704485|gb|EFY96079.1|	Abhydrolase_6	PF12697.2	2.2e-08	33.7	0
gi|322706900|gb|EFY98479.1|	Abhydrolase_6	PF12697.2	2.2e-08	33.7	0
gi|322712194|gb|EFZ03767.1|	Abhydrolase_6	PF12697.2	2.6e-08	33.5	0
gi|322712276|gb|EFZ03849.1|	Abhydrolase_6	PF12697.2	2.6e-08	33.5	0.2
gi|322709479|gb|EFZ01055.1|	Abhydrolase_6	PF12697.2	3.1e-08	33.3	0
gi|322704487|gb|EFY96081.1|	Abhydrolase_6	PF12697.2	3.1e-08	33.2	0.7
gi|322704466|gb|EFY96061.1|	Abhydrolase_6	PF12697.2	3.1e-08	33.2	0.1
gi|322708593|gb|EFZ00170.1|	Abhydrolase_6	PF12697.2	4.8e-08	32.6	0
gi|322702877|gb|EFY94498.1|	Abhydrolase_6	PF12697.2	5.1e-08	32.6	0.5
gi|322703055|gb|EFY94671.1|	Abhydrolase_6	PF12697.2	8.4e-08	31.8	3.8
gi|322705797|gb|EFY97380.1|	Abhydrolase_6	PF12697.2	8.7e-08	31.8	1.9
gi|322712920|gb|EFZ04493.1|	Abhydrolase_6	PF12697.2	9.5e-08	31.7	2.1
gi|322707926|gb|EFY99504.1|	Abhydrolase_6	PF12697.2	1.3e-07	31.3	0.3
gi|322707588|gb|EFY99166.1|	Abhydrolase_6	PF12697.2	1.6e-07	30.9	5.6
gi|322704806|gb|EFY96397.1|	Abhydrolase_6	PF12697.2	2.1e-07	30.5	0
gi|322703721|gb|EFY95326.1|	Abhydrolase_6	PF12697.2	2.5e-07	30.3	0
gi|322712564|gb|EFZ04137.1|	Abhydrolase_6	PF12697.2	2.7e-07	30.2	0.2
gi|322712697|gb|EFZ04270.1|	Abhydrolase_6	PF12697.2	3.3e-07	29.9	0.1
gi|322710847|gb|EFZ02421.1|	Abhydrolase_6	PF12697.2	3.8e-07	29.7	2.2
gi|322704452|gb|EFY96047.1|	Abhydrolase_6	PF12697.2	4.1e-07	29.6	1
gi|322705026|gb|EFY96615.1|	Abhydrolase_6	PF12697.2	4.4e-07	29.5	0.1
gi|322705444|gb|EFY97030.1|	Abhydrolase_6	PF12697.2	7.3e-07	28.8	0.1
gi|322705607|gb|EFY97191.1|	Abhydrolase_6	PF12697.2	9.5e-07	28.4	0.1
gi|322703790|gb|EFY95394.1|	Abhydrolase_6	PF12697.2	9.8e-07	28.4	2.6
gi|322706602|gb|EFY98182.1|	Abhydrolase_6	PF12697.2	1.1e-06	28.2	0
gi|322706168|gb|EFY97750.1|	Abhydrolase_6	PF12697.2	1.4e-06	27.8	0.1
gi|322708373|gb|EFY99950.1|	Abhydrolase_6	PF12697.2	2.7e-06	26.9	0.3
gi|322706060|gb|EFY97642.1|	Abhydrolase_6	PF12697.2	3.6e-06	26.5	2.1
gi|322706246|gb|EFY97827.1|	Abhydrolase_6	PF12697.2	3.9e-06	26.4	3
gi|322709055|gb|EFZ00632.1|	Abhydrolase_6	PF12697.2	4.6e-06	26.1	0.1
gi|322708510|gb|EFZ00088.1|	Abhydrolase_6	PF12697.2	5.8e-06	25.8	0.3
gi|322703170|gb|EFY94783.1|	Abhydrolase_6	PF12697.2	6.4e-06	25.7	1.7
gi|322712885|gb|EFZ04458.1|	Abhydrolase_6	PF12697.2	7.7e-06	25.4	3
gi|322707642|gb|EFY99220.1|	Abhydrolase_6	PF12697.2	7.9e-06	25.4	0.3
gi|322707031|gb|EFY98610.1|	Abhydrolase_6	PF12697.2	9.4e-06	25.1	4.7
gi|322712724|gb|EFZ04297.1|	Abhydrolase_6	PF12697.2	1e-05	25	0.2
gi|322712194|gb|EFZ03767.1|	Abhydro_lipase	PF04083.11	2.2e-22	77.6	0.1
gi|322709223|gb|EFZ00799.1|	Abhydro_lipase	PF04083.11	1.8e-17	61.9	0
gi|322705351|gb|EFY96937.1|	Abhydro_lipase	PF04083.11	2.5e-05	23	0
gi|322708645|gb|EFZ00222.1|	ABM	PF03992.11	6.6e-10	38.4	0
gi|322710540|gb|EFZ02114.1|	Abp2	PF09441.5	2e-75	252	0
gi|322709637|gb|EFZ01213.1|	Acatn	PF13000.2	5.9e-146	486.7	23
gi|322704128|gb|EFY95727.1|	ACBP	PF00887.14	3.2e-30	103.1	0
gi|322706760|gb|EFY98340.1|	ACBP	PF00887.14	2.2e-18	65.2	0.9
gi|322707370|gb|EFY98949.1|	ACC_central	PF08326.7	8.7e-253	840.1	0
gi|322711531|gb|EFZ03104.1|	Acetate_kinase	PF00871.12	3.6e-90	301.8	0
gi|322709997|gb|EFZ01572.1|	Acetyltransf_1	PF00583.19	8.5e-17	60.4	0.1
gi|322707368|gb|EFY98947.1|	Acetyltransf_1	PF00583.19	1.8e-16	59.4	0
gi|322708003|gb|EFY99580.1|	Acetyltransf_1	PF00583.19	4.3e-16	58.2	0
gi|322712072|gb|EFZ03645.1|	Acetyltransf_1	PF00583.19	5.9e-16	57.8	0
gi|322710336|gb|EFZ01911.1|	Acetyltransf_1	PF00583.19	1.4e-15	56.5	0.1
gi|322709487|gb|EFZ01063.1|	Acetyltransf_1	PF00583.19	9.5e-15	53.9	0
gi|322705148|gb|EFY96736.1|	Acetyltransf_1	PF00583.19	1.3e-13	50.3	0
gi|322707879|gb|EFY99457.1|	Acetyltransf_1	PF00583.19	4.7e-13	48.4	0
gi|322705305|gb|EFY96892.1|	Acetyltransf_1	PF00583.19	7.9e-13	47.7	0
gi|322708228|gb|EFY99805.1|	Acetyltransf_1	PF00583.19	2.3e-12	46.2	0
gi|322708041|gb|EFY99618.1|	Acetyltransf_1	PF00583.19	2.9e-12	45.9	0
gi|322710473|gb|EFZ02047.1|	Acetyltransf_1	PF00583.19	7.6e-12	44.6	0
gi|322704151|gb|EFY95749.1|	Acetyltransf_1	PF00583.19	1.1e-11	44.1	0.1
gi|322703432|gb|EFY95041.1|	Acetyltransf_1	PF00583.19	1.9e-11	43.3	0
gi|322708278|gb|EFY99855.1|	Acetyltransf_1	PF00583.19	7.7e-11	41.4	0.1
gi|322703058|gb|EFY94674.1|	Acetyltransf_1	PF00583.19	8.5e-11	41.2	0
gi|322706851|gb|EFY98431.1|	Acetyltransf_1	PF00583.19	9.8e-11	41	0.1
gi|322712576|gb|EFZ04149.1|	Acetyltransf_1	PF00583.19	1.2e-10	40.7	0
gi|322711846|gb|EFZ03419.1|	Acetyltransf_1	PF00583.19	7.3e-10	38.2	0
gi|322711482|gb|EFZ03055.1|	Acetyltransf_1	PF00583.19	1.4e-09	37.3	0
gi|322706656|gb|EFY98236.1|	Acetyltransf_1	PF00583.19	1.8e-09	37	0.2
gi|322707536|gb|EFY99114.1|	Acetyltransf_1	PF00583.19	3.6e-09	36	0
gi|322706365|gb|EFY97946.1|	Acetyltransf_1	PF00583.19	5.9e-09	35.3	0.1
gi|322706359|gb|EFY97940.1|	Acetyltransf_1	PF00583.19	1e-08	34.6	0.1
gi|322710506|gb|EFZ02080.1|	Acetyltransf_1	PF00583.19	1.1e-08	34.5	0.1
gi|322710162|gb|EFZ01737.1|	Acetyltransf_1	PF00583.19	2e-08	33.6	0
gi|322706837|gb|EFY98417.1|	Acetyltransf_1	PF00583.19	3.1e-08	33	0
gi|322706764|gb|EFY98344.1|	Acetyltransf_1	PF00583.19	5.8e-08	32.1	0
gi|322706728|gb|EFY98308.1|	Acetyltransf_1	PF00583.19	7.9e-08	31.7	0.1
gi|322710934|gb|EFZ02508.1|	Acetyltransf_1	PF00583.19	1.1e-07	31.3	0
gi|322710894|gb|EFZ02468.1|	Acetyltransf_1	PF00583.19	3.5e-07	29.6	0
gi|322708682|gb|EFZ00259.1|	Acetyltransf_1	PF00583.19	3.7e-07	29.6	0
gi|322710819|gb|EFZ02393.1|	Acetyltransf_1	PF00583.19	6.8e-07	28.7	0
gi|322703656|gb|EFY95262.1|	Acetyltransf_1	PF00583.19	1.8e-06	27.4	0
gi|322712354|gb|EFZ03927.1|	Acetyltransf_1	PF00583.19	1.9e-06	27.3	1.3
gi|322712161|gb|EFZ03734.1|	Acetyltransf_1	PF00583.19	4.4e-06	26.1	0
gi|322709737|gb|EFZ01312.1|	Acetyltransf_1	PF00583.19	7.2e-06	25.4	0
gi|322712158|gb|EFZ03731.1|	Acetyltransf_1	PF00583.19	2e-05	24	0
gi|322705152|gb|EFY96740.1|	Acetyltransf_1	PF00583.19	2.9e-05	23.5	0.1
gi|322703474|gb|EFY95082.1|	Acetyltransf_1	PF00583.19	6.4e-05	22.4	0
gi|322711804|gb|EFZ03377.1|	Acetyltransf_1	PF00583.19	8.6e-05	22	0.1
gi|322708003|gb|EFY99580.1|	Acetyltransf_10	PF13673.1	1.9e-09	37.1	0
gi|322712072|gb|EFZ03645.1|	Acetyltransf_10	PF13673.1	3.5e-09	36.3	0
gi|322707368|gb|EFY98947.1|	Acetyltransf_10	PF13673.1	1.5e-08	34.2	0
gi|322706851|gb|EFY98431.1|	Acetyltransf_10	PF13673.1	5e-08	32.5	0
gi|322710934|gb|EFZ02508.1|	Acetyltransf_10	PF13673.1	9.6e-08	31.6	0.2
gi|322709997|gb|EFZ01572.1|	Acetyltransf_10	PF13673.1	1.1e-07	31.4	0
gi|322706359|gb|EFY97940.1|	Acetyltransf_10	PF13673.1	6.6e-07	28.9	0
gi|322708278|gb|EFY99855.1|	Acetyltransf_10	PF13673.1	6.9e-07	28.9	0.1
gi|322709487|gb|EFZ01063.1|	Acetyltransf_10	PF13673.1	7e-07	28.9	0
gi|322706365|gb|EFY97946.1|	Acetyltransf_10	PF13673.1	1.7e-06	27.7	0.1
gi|322706764|gb|EFY98344.1|	Acetyltransf_10	PF13673.1	4.9e-06	26.1	0.1
gi|322711846|gb|EFZ03419.1|	Acetyltransf_10	PF13673.1	1.3e-05	24.7	0
gi|322703058|gb|EFY94674.1|	Acetyltransf_10	PF13673.1	2.1e-05	24.1	0.1
gi|322703656|gb|EFY95262.1|	Acetyltransf_10	PF13673.1	3.4e-05	23.4	0.7
gi|322707879|gb|EFY99457.1|	Acetyltransf_10	PF13673.1	3.6e-05	23.3	0
gi|322705305|gb|EFY96892.1|	Acetyltransf_10	PF13673.1	4.9e-05	22.9	0
gi|322705148|gb|EFY96736.1|	Acetyltransf_10	PF13673.1	7.7e-05	22.3	0
gi|322708041|gb|EFY99618.1|	Acetyltransf_10	PF13673.1	7.9e-05	22.2	0
gi|322703432|gb|EFY95041.1|	Acetyltransf_10	PF13673.1	9.1e-05	22	0
gi|322707867|gb|EFY99445.1|	Acetyltransf_2	PF00797.12	3.2e-38	131.1	0
gi|322711900|gb|EFZ03473.1|	Acetyltransf_3	PF13302.1	2.7e-32	111.4	0
gi|322711804|gb|EFZ03377.1|	Acetyltransf_3	PF13302.1	8.5e-23	80.6	0.1
gi|322712576|gb|EFZ04149.1|	Acetyltransf_3	PF13302.1	1.3e-17	63.8	0.2
gi|322711482|gb|EFZ03055.1|	Acetyltransf_3	PF13302.1	2.3e-14	53.3	0
gi|322706656|gb|EFY98236.1|	Acetyltransf_3	PF13302.1	1.2e-13	50.9	0
gi|322712354|gb|EFZ03927.1|	Acetyltransf_3	PF13302.1	1.7e-12	47.2	0
gi|322708003|gb|EFY99580.1|	Acetyltransf_3	PF13302.1	1.3e-06	28.2	0
gi|322712072|gb|EFZ03645.1|	Acetyltransf_3	PF13302.1	1.9e-06	27.5	0
gi|322709997|gb|EFZ01572.1|	Acetyltransf_3	PF13302.1	2.4e-06	27.2	0
gi|322707879|gb|EFY99457.1|	Acetyltransf_3	PF13302.1	4.8e-06	26.3	0
gi|322706656|gb|EFY98236.1|	Acetyltransf_4	PF13420.1	5.4e-10	38.9	0.1
gi|322706359|gb|EFY97940.1|	Acetyltransf_4	PF13420.1	9.2e-08	31.7	0
gi|322711482|gb|EFZ03055.1|	Acetyltransf_4	PF13420.1	4.4e-06	26.2	0
gi|322705305|gb|EFY96892.1|	Acetyltransf_4	PF13420.1	1.2e-05	24.8	0
gi|322711900|gb|EFZ03473.1|	Acetyltransf_4	PF13420.1	9.2e-05	21.9	0
gi|322709737|gb|EFZ01312.1|	Acetyltransf_5	PF13444.1	9.2e-05	22.4	0
gi|322706359|gb|EFY97940.1|	Acetyltransf_7	PF13508.1	2.6e-11	43	0.1
gi|322706764|gb|EFY98344.1|	Acetyltransf_7	PF13508.1	3.2e-11	42.7	0.1
gi|322712072|gb|EFZ03645.1|	Acetyltransf_7	PF13508.1	2.1e-10	40.1	0.1
gi|322704151|gb|EFY95749.1|	Acetyltransf_7	PF13508.1	2.7e-10	39.7	0.1
gi|322706365|gb|EFY97946.1|	Acetyltransf_7	PF13508.1	5.7e-10	38.7	0.1
gi|322707536|gb|EFY99114.1|	Acetyltransf_7	PF13508.1	1.4e-09	37.4	0.1
gi|322710506|gb|EFZ02080.1|	Acetyltransf_7	PF13508.1	2.2e-09	36.8	0
gi|322705148|gb|EFY96736.1|	Acetyltransf_7	PF13508.1	3.9e-09	36	0
gi|322707368|gb|EFY98947.1|	Acetyltransf_7	PF13508.1	1.6e-08	34	0
gi|322709997|gb|EFZ01572.1|	Acetyltransf_7	PF13508.1	2.4e-08	33.5	0
gi|322707879|gb|EFY99457.1|	Acetyltransf_7	PF13508.1	6.1e-08	32.2	0
gi|322703432|gb|EFY95041.1|	Acetyltransf_7	PF13508.1	1e-07	31.5	0
gi|322706851|gb|EFY98431.1|	Acetyltransf_7	PF13508.1	1.2e-07	31.2	0
gi|322708003|gb|EFY99580.1|	Acetyltransf_7	PF13508.1	1.6e-07	30.8	0
gi|322705152|gb|EFY96740.1|	Acetyltransf_7	PF13508.1	1.9e-07	30.6	0
gi|322708041|gb|EFY99618.1|	Acetyltransf_7	PF13508.1	3e-07	30	0
gi|322710162|gb|EFZ01737.1|	Acetyltransf_7	PF13508.1	1e-06	28.3	0
gi|322707700|gb|EFY99278.1|	Acetyltransf_8	PF13523.1	1.1e-41	141.8	1.9
gi|322707806|gb|EFY99384.1|	Acetyltransf_8	PF13523.1	2.2e-35	121.2	0.1
gi|322708003|gb|EFY99580.1|	Acetyltransf_8	PF13523.1	3.7e-08	32.9	0
gi|322703432|gb|EFY95041.1|	Acetyltransf_9	PF13527.1	7.8e-11	41.4	0
gi|322706365|gb|EFY97946.1|	Acetyltransf_9	PF13527.1	1.1e-07	31.2	0.3
gi|322708041|gb|EFY99618.1|	Acetyltransf_9	PF13527.1	4.2e-07	29.3	0
gi|322703905|gb|EFY95506.1|	Acetyltransf_9	PF13527.1	8.6e-07	28.3	0.1
gi|322706764|gb|EFY98344.1|	Acetyltransf_9	PF13527.1	3.2e-06	26.5	0
gi|322712158|gb|EFZ03731.1|	Acetyltransf_9	PF13527.1	5.8e-06	25.7	0
gi|322708284|gb|EFY99861.1|	Acid_PPase	PF12689.2	3.9e-58	195.3	0
gi|322702500|gb|EFY94143.1|	Aconitase	PF00330.15	4.8e-170	565.5	0
gi|322707943|gb|EFY99520.1|	Aconitase	PF00330.15	6.2e-165	548.6	0.1
gi|322710095|gb|EFZ01670.1|	Aconitase	PF00330.15	1.7e-148	494.4	0
gi|322703549|gb|EFY95156.1|	Aconitase	PF00330.15	6.3e-65	218.9	0
gi|322708180|gb|EFY99757.1|	Aconitase	PF00330.15	3.6e-55	186.8	0
gi|322709051|gb|EFZ00628.1|	Aconitase	PF00330.15	2.5e-08	32.3	0
gi|322702500|gb|EFY94143.1|	Aconitase_C	PF00694.14	4.1e-45	152.6	0
gi|322707943|gb|EFY99520.1|	Aconitase_C	PF00694.14	4e-44	149.4	0
gi|322710095|gb|EFZ01670.1|	Aconitase_C	PF00694.14	2e-38	130.9	0
gi|322708180|gb|EFY99757.1|	Aconitase_C	PF00694.14	6.9e-24	83.9	0
gi|322703549|gb|EFY95156.1|	Aconitase_C	PF00694.14	3.2e-23	81.7	0
gi|322703302|gb|EFY94913.1|	ACOX	PF01756.14	1e-38	132.1	0.1
gi|322712492|gb|EFZ04065.1|	ACPS	PF01648.15	1.2e-19	69.6	1.5
gi|322712150|gb|EFZ03723.1|	ACPS	PF01648.15	2.3e-07	30.1	0
gi|322709822|gb|EFZ01397.1|	ACP_syn_III	PF08545.5	5.8e-08	31.8	0.1
gi|322706000|gb|EFY97582.1|	ACT	PF01842.20	3.5e-12	45	0.2
gi|322705250|gb|EFY96837.1|	ACT	PF01842.20	8e-12	43.9	0.1
gi|322712667|gb|EFZ04240.1|	ACT	PF01842.20	1.3e-09	36.8	0
gi|322709358|gb|EFZ00934.1|	ACT	PF01842.20	2e-05	23.4	0
gi|322712059|gb|EFZ03632.1|	Actin	PF00022.14	6.7e-146	485.2	0
gi|322705424|gb|EFY97010.1|	Actin	PF00022.14	2.8e-140	466.7	0
gi|322710421|gb|EFZ01996.1|	Actin	PF00022.14	5.4e-130	432.8	0
gi|322704959|gb|EFY96549.1|	Actin	PF00022.14	2e-116	388.1	0
gi|322711240|gb|EFZ02814.1|	Actin	PF00022.14	7.1e-94	313.9	0
gi|322709826|gb|EFZ01401.1|	Actin	PF00022.14	8.5e-83	277.4	0
gi|322707438|gb|EFY99016.1|	Actin	PF00022.14	1.7e-54	184.3	0
gi|322705843|gb|EFY97426.1|	Actin	PF00022.14	9.9e-31	106	0
gi|322707736|gb|EFY99314.1|	Actin	PF00022.14	3.5e-21	74.6	0
gi|322706847|gb|EFY98427.1|	Actin	PF00022.14	1.9e-18	65.5	0
gi|322705250|gb|EFY96837.1|	ACT_5	PF13710.1	4.8e-09	35.4	0
gi|322712886|gb|EFZ04459.1|	ACT_7	PF13840.1	4.6e-19	67.2	0.2
gi|322706000|gb|EFY97582.1|	ACT_7	PF13840.1	8.1e-07	28	3.8
gi|322705186|gb|EFY96774.1|	Acyl-ACP_TE	PF01643.12	0.00012	20.6	0.6
gi|322705809|gb|EFY97392.1|	Acyl-CoA_dh_1	PF00441.19	2.5e-42	144	3.3
gi|322708425|gb|EFZ00003.1|	Acyl-CoA_dh_1	PF00441.19	3.8e-40	136.9	0.1
gi|322704457|gb|EFY96052.1|	Acyl-CoA_dh_1	PF00441.19	7.7e-36	122.9	3.1
gi|322710311|gb|EFZ01886.1|	Acyl-CoA_dh_1	PF00441.19	3.4e-34	117.6	0.7
gi|322711176|gb|EFZ02750.1|	Acyl-CoA_dh_1	PF00441.19	1.9e-33	115.2	2.1
gi|322705526|gb|EFY97111.1|	Acyl-CoA_dh_1	PF00441.19	5.5e-33	113.7	0.5
gi|322706340|gb|EFY97921.1|	Acyl-CoA_dh_1	PF00441.19	6.3e-33	113.5	0.5
gi|322705469|gb|EFY97055.1|	Acyl-CoA_dh_1	PF00441.19	1e-31	109.6	0.7
gi|322709234|gb|EFZ00810.1|	Acyl-CoA_dh_1	PF00441.19	2.2e-30	105.2	1
gi|322712843|gb|EFZ04416.1|	Acyl-CoA_dh_1	PF00441.19	7.1e-27	93.8	0.3
gi|322710500|gb|EFZ02074.1|	Acyl-CoA_dh_1	PF00441.19	1.6e-26	92.7	0.4
gi|322708406|gb|EFY99983.1|	Acyl-CoA_dh_1	PF00441.19	3.6e-25	88.3	0.3
gi|322710100|gb|EFZ01675.1|	Acyl-CoA_dh_1	PF00441.19	6.1e-15	55.1	0.1
gi|322703302|gb|EFY94913.1|	Acyl-CoA_dh_1	PF00441.19	2.8e-09	36.7	0.1
gi|322709169|gb|EFZ00745.1|	Acyl-CoA_dh_2	PF08028.6	8.6e-19	67.6	0.4
gi|322706340|gb|EFY97921.1|	Acyl-CoA_dh_2	PF08028.6	7.2e-17	61.4	1.2
gi|322705809|gb|EFY97392.1|	Acyl-CoA_dh_2	PF08028.6	9.9e-17	60.9	0.8
gi|322704457|gb|EFY96052.1|	Acyl-CoA_dh_2	PF08028.6	7.9e-16	58	0.9
gi|322711176|gb|EFZ02750.1|	Acyl-CoA_dh_2	PF08028.6	1.2e-14	54.2	6.8
gi|322705526|gb|EFY97111.1|	Acyl-CoA_dh_2	PF08028.6	2.4e-12	46.7	0.3
gi|322712843|gb|EFZ04416.1|	Acyl-CoA_dh_2	PF08028.6	1.9e-10	40.6	0
gi|322708406|gb|EFY99983.1|	Acyl-CoA_dh_2	PF08028.6	1.1e-08	34.9	0.2
gi|322705469|gb|EFY97055.1|	Acyl-CoA_dh_2	PF08028.6	4.7e-08	32.8	0.9
gi|322708425|gb|EFZ00003.1|	Acyl-CoA_dh_2	PF08028.6	1.7e-07	31	0
gi|322709234|gb|EFZ00810.1|	Acyl-CoA_dh_2	PF08028.6	4e-06	26.6	0.1
gi|322708425|gb|EFZ00003.1|	Acyl-CoA_dh_M	PF02770.14	1.6e-21	75	0.3
gi|322705469|gb|EFY97055.1|	Acyl-CoA_dh_M	PF02770.14	8.4e-21	72.7	1.7
gi|322710500|gb|EFZ02074.1|	Acyl-CoA_dh_M	PF02770.14	1.2e-20	72.2	1
gi|322705526|gb|EFY97111.1|	Acyl-CoA_dh_M	PF02770.14	2e-19	68.3	0
gi|322709234|gb|EFZ00810.1|	Acyl-CoA_dh_M	PF02770.14	2e-18	65.1	0.6
gi|322710311|gb|EFZ01886.1|	Acyl-CoA_dh_M	PF02770.14	2.6e-18	64.7	0.3
gi|322704457|gb|EFY96052.1|	Acyl-CoA_dh_M	PF02770.14	1.5e-17	62.3	0
gi|322705809|gb|EFY97392.1|	Acyl-CoA_dh_M	PF02770.14	7.2e-17	60.1	0
gi|322712843|gb|EFZ04416.1|	Acyl-CoA_dh_M	PF02770.14	4.8e-16	57.5	0
gi|322711176|gb|EFZ02750.1|	Acyl-CoA_dh_M	PF02770.14	4.5e-15	54.4	0.4
gi|322708406|gb|EFY99983.1|	Acyl-CoA_dh_M	PF02770.14	6.9e-15	53.8	0
gi|322706340|gb|EFY97921.1|	Acyl-CoA_dh_M	PF02770.14	9.4e-14	50.2	0
gi|322703302|gb|EFY94913.1|	Acyl-CoA_dh_M	PF02770.14	7.6e-11	40.8	0.9
gi|322710100|gb|EFZ01675.1|	Acyl-CoA_dh_M	PF02770.14	9.2e-09	34.2	0.4
gi|322711163|gb|EFZ02737.1|	Acyl-CoA_dh_M	PF02770.14	2.5e-05	23.2	0
gi|322705526|gb|EFY97111.1|	Acyl-CoA_dh_N	PF02771.11	6.7e-33	113.1	0.1
gi|322705809|gb|EFY97392.1|	Acyl-CoA_dh_N	PF02771.11	4.2e-30	104.1	1
gi|322708406|gb|EFY99983.1|	Acyl-CoA_dh_N	PF02771.11	9.9e-24	83.6	0.4
gi|322708425|gb|EFZ00003.1|	Acyl-CoA_dh_N	PF02771.11	7.2e-22	77.6	0
gi|322704457|gb|EFY96052.1|	Acyl-CoA_dh_N	PF02771.11	2.3e-21	76	1.4
gi|322709234|gb|EFZ00810.1|	Acyl-CoA_dh_N	PF02771.11	7.2e-21	74.4	0
gi|322711176|gb|EFZ02750.1|	Acyl-CoA_dh_N	PF02771.11	5.4e-18	65.1	0.1
gi|322710500|gb|EFZ02074.1|	Acyl-CoA_dh_N	PF02771.11	3.3e-17	62.6	0
gi|322705469|gb|EFY97055.1|	Acyl-CoA_dh_N	PF02771.11	5.4e-16	58.7	0.5
gi|322712843|gb|EFZ04416.1|	Acyl-CoA_dh_N	PF02771.11	2e-14	53.6	0.1
gi|322706340|gb|EFY97921.1|	Acyl-CoA_dh_N	PF02771.11	4.8e-14	52.4	0
gi|322710311|gb|EFZ01886.1|	Acyl-CoA_dh_N	PF02771.11	2.4e-08	34	0
gi|322709169|gb|EFZ00745.1|	Acyl-CoA_dh_N	PF02771.11	8e-05	22.7	0.1
gi|322703302|gb|EFY94913.1|	Acyl-CoA_ox_N	PF14749.1	5.9e-30	103.6	0.6
gi|322707338|gb|EFY98917.1|	Acyltransferase	PF01553.16	4e-33	113.1	0
gi|322708516|gb|EFZ00094.1|	Acyltransferase	PF01553.16	3.9e-21	74.4	0
gi|322709963|gb|EFZ01538.1|	Acyltransferase	PF01553.16	5.8e-18	64.1	0
gi|322711548|gb|EFZ03121.1|	Acyltransferase	PF01553.16	3.7e-11	42.1	0
gi|322711006|gb|EFZ02580.1|	Acyltransferase	PF01553.16	7.7e-11	41	0
gi|322708249|gb|EFY99826.1|	Acyltransferase	PF01553.16	1.2e-05	24.2	0
gi|322703888|gb|EFY95490.1|	Acyl_CoA_thio	PF02551.10	1.3e-24	85.8	0
gi|322712491|gb|EFZ04064.1|	Acyl_transf_1	PF00698.16	4.7e-75	252.3	0
gi|322704294|gb|EFY95891.1|	Acyl_transf_1	PF00698.16	6.9e-68	228.8	0.4
gi|322703260|gb|EFY94872.1|	Acyl_transf_1	PF00698.16	9e-65	218.6	0
gi|322710545|gb|EFZ02119.1|	Acyl_transf_1	PF00698.16	3.7e-64	216.5	1.1
gi|322704373|gb|EFY95969.1|	Acyl_transf_1	PF00698.16	3.9e-64	216.5	0
gi|322706904|gb|EFY98483.1|	Acyl_transf_1	PF00698.16	6.7e-61	205.8	0
gi|322704467|gb|EFY96062.1|	Acyl_transf_1	PF00698.16	3.2e-60	203.6	2.8
gi|322710480|gb|EFZ02054.1|	Acyl_transf_1	PF00698.16	1.5e-57	194.8	0
gi|322704579|gb|EFY96172.1|	Acyl_transf_1	PF00698.16	9.2e-56	188.9	0.1
gi|322702685|gb|EFY94315.1|	Acyl_transf_1	PF00698.16	3.1e-55	187.2	0
gi|322704431|gb|EFY96026.1|	Acyl_transf_1	PF00698.16	1.2e-54	185.3	0.1
gi|322710470|gb|EFZ02044.1|	Acyl_transf_1	PF00698.16	1.4e-54	185.1	0.1
gi|322705202|gb|EFY96790.1|	Acyl_transf_1	PF00698.16	1.2e-53	182.1	2.6
gi|322702813|gb|EFY94437.1|	Acyl_transf_1	PF00698.16	1.6e-53	181.6	0.1
gi|322712142|gb|EFZ03715.1|	Acyl_transf_1	PF00698.16	3.1e-53	180.6	0.2
gi|322711781|gb|EFZ03354.1|	Acyl_transf_1	PF00698.16	5.8e-53	179.8	0
gi|322709102|gb|EFZ00678.1|	Acyl_transf_1	PF00698.16	2.7e-52	177.6	0.1
gi|322704462|gb|EFY96057.1|	Acyl_transf_1	PF00698.16	3e-51	174.1	0.1
gi|322710435|gb|EFZ02010.1|	Acyl_transf_1	PF00698.16	3.8e-51	173.8	0
gi|322706211|gb|EFY97792.1|	Acyl_transf_1	PF00698.16	2e-50	171.4	0.1
gi|322704666|gb|EFY96259.1|	Acyl_transf_1	PF00698.16	4.7e-50	170.2	0.1
gi|322705096|gb|EFY96684.1|	Acyl_transf_1	PF00698.16	9.4e-49	165.9	0.2
gi|322712699|gb|EFZ04272.1|	Acyl_transf_1	PF00698.16	2.9e-48	164.3	0
gi|322704648|gb|EFY96241.1|	Acyl_transf_1	PF00698.16	3.3e-48	164.2	0
gi|322706194|gb|EFY97775.1|	Acyl_transf_1	PF00698.16	7.1e-48	163	0
gi|322702955|gb|EFY94573.1|	Acyl_transf_1	PF00698.16	1.5e-47	162	2.2
gi|322703055|gb|EFY94671.1|	Acyl_transf_1	PF00698.16	1.4e-43	148.9	0.1
gi|322704024|gb|EFY95624.1|	Acyl_transf_1	PF00698.16	1.6e-41	142.2	0
gi|322702726|gb|EFY94354.1|	Acyl_transf_1	PF00698.16	2.4e-41	141.6	0.5
gi|322702958|gb|EFY94576.1|	Acyl_transf_1	PF00698.16	4.4e-33	114.4	3
gi|322705053|gb|EFY96642.1|	Acyl_transf_1	PF00698.16	6.3e-26	90.9	0
gi|322705364|gb|EFY96950.1|	Acyl_transf_1	PF00698.16	7.9e-23	80.7	0
gi|322710143|gb|EFZ01718.1|	Acyl_transf_1	PF00698.16	5.3e-16	58.3	0
gi|322710130|gb|EFZ01705.1|	Acyl_transf_3	PF01757.17	3.3e-42	144	34
gi|322706141|gb|EFY97723.1|	Acyl_transf_3	PF01757.17	6.3e-34	116.8	28.2
gi|322703368|gb|EFY94978.1|	Acyl_transf_3	PF01757.17	1.1e-33	116	36.5
gi|322712882|gb|EFZ04455.1|	Acyl_transf_3	PF01757.17	1.5e-31	109	32.4
gi|322708358|gb|EFY99935.1|	Acyl_transf_3	PF01757.17	1e-26	93.1	23.1
gi|322708449|gb|EFZ00027.1|	Acyl_transf_3	PF01757.17	1.5e-18	66.2	9.4
gi|322705578|gb|EFY97163.1|	Ada3	PF10198.4	5.6e-45	151.8	0.1
gi|322703200|gb|EFY94813.1|	Adaptin_binding	PF10199.4	6.8e-16	58.3	1
gi|322708069|gb|EFY99646.1|	Adaptin_N	PF01602.15	1.7e-144	481.5	3.8
gi|322706774|gb|EFY98354.1|	Adaptin_N	PF01602.15	7.8e-126	419.9	14.4
gi|322710535|gb|EFZ02109.1|	Adaptin_N	PF01602.15	1.1e-121	406.2	7.3
gi|322709499|gb|EFZ01075.1|	Adaptin_N	PF01602.15	4.3e-114	381.2	0.3
gi|322709613|gb|EFZ01189.1|	Adaptin_N	PF01602.15	1.8e-113	379.2	2
gi|322711623|gb|EFZ03196.1|	Adaptin_N	PF01602.15	1.7e-92	309.9	9.3
gi|322705820|gb|EFY97403.1|	Adaptin_N	PF01602.15	1.3e-91	307	0.1
gi|322706010|gb|EFY97592.1|	Adaptin_N	PF01602.15	9.1e-79	264.6	0
gi|322704739|gb|EFY96331.1|	Adaptin_N	PF01602.15	2.1e-14	52.2	2.1
gi|322712690|gb|EFZ04263.1|	Adaptin_N	PF01602.15	5e-13	47.7	7
gi|322710794|gb|EFZ02368.1|	Adaptin_N	PF01602.15	3.2e-11	41.7	0.3
gi|322711231|gb|EFZ02805.1|	Adaptin_N	PF01602.15	3.5e-09	35	0.9
gi|322709408|gb|EFZ00984.1|	Adaptin_N	PF01602.15	2e-08	32.5	8.9
gi|322705704|gb|EFY97288.1|	Adaptin_N	PF01602.15	7e-07	27.4	0
gi|322703181|gb|EFY94794.1|	Adap_comp_sub	PF00928.16	1.3e-90	302.6	0
gi|322708486|gb|EFZ00064.1|	Adap_comp_sub	PF00928.16	8.1e-85	283.5	0
gi|322710144|gb|EFZ01719.1|	Adap_comp_sub	PF00928.16	9.1e-59	198.2	0
gi|322709402|gb|EFZ00978.1|	Adap_comp_sub	PF00928.16	6.5e-16	57.7	0
gi|322702664|gb|EFY94295.1|	Ada_Zn_binding	PF02805.11	2.3e-30	103.5	7.1
gi|322705960|gb|EFY97543.1|	Adenylsucc_synt	PF00709.16	2.8e-73	246.4	2.6
gi|322709975|gb|EFZ01550.1|	Adenylsucc_synt	PF00709.16	7.5e-47	159.4	0.1
gi|322703471|gb|EFY95079.1|	ADH_N	PF08240.7	2.2e-30	104.1	1.9
gi|322704537|gb|EFY96131.1|	ADH_N	PF08240.7	9e-30	102.1	1
gi|322704146|gb|EFY95744.1|	ADH_N	PF08240.7	1.5e-29	101.5	2.3
gi|322702445|gb|EFY94093.1|	ADH_N	PF08240.7	4e-29	100	1.7
gi|322712600|gb|EFZ04173.1|	ADH_N	PF08240.7	1.1e-28	98.6	1.6
gi|322708653|gb|EFZ00230.1|	ADH_N	PF08240.7	1.4e-28	98.3	0.7
gi|322709825|gb|EFZ01400.1|	ADH_N	PF08240.7	9.9e-28	95.6	1.3
gi|322703980|gb|EFY95581.1|	ADH_N	PF08240.7	3.6e-27	93.8	2.8
gi|322712084|gb|EFZ03657.1|	ADH_N	PF08240.7	7.5e-27	92.7	1.4
gi|322710097|gb|EFZ01672.1|	ADH_N	PF08240.7	3.3e-25	87.4	1.3
gi|322704796|gb|EFY96387.1|	ADH_N	PF08240.7	5.8e-25	86.6	2.3
gi|322703227|gb|EFY94839.1|	ADH_N	PF08240.7	1.4e-24	85.4	4.8
gi|322702772|gb|EFY94397.1|	ADH_N	PF08240.7	1.5e-24	85.3	4
gi|322705260|gb|EFY96847.1|	ADH_N	PF08240.7	1.7e-24	85.1	0.1
gi|322702507|gb|EFY94149.1|	ADH_N	PF08240.7	2.1e-23	81.7	1.3
gi|322706391|gb|EFY97972.1|	ADH_N	PF08240.7	2.8e-23	81.2	1.3
gi|322710521|gb|EFZ02095.1|	ADH_N	PF08240.7	1.5e-22	78.9	1.9
gi|322703372|gb|EFY94982.1|	ADH_N	PF08240.7	2.5e-21	75	1.8
gi|322709459|gb|EFZ01035.1|	ADH_N	PF08240.7	6.4e-21	73.7	0.3
gi|322708585|gb|EFZ00162.1|	ADH_N	PF08240.7	8.9e-21	73.2	2.3
gi|322703584|gb|EFY95191.1|	ADH_N	PF08240.7	6.1e-20	70.5	5.3
gi|322712723|gb|EFZ04296.1|	ADH_N	PF08240.7	2.7e-19	68.4	0.6
gi|322706522|gb|EFY98102.1|	ADH_N	PF08240.7	9.2e-17	60.3	0.6
gi|322705472|gb|EFY97058.1|	ADH_N	PF08240.7	9.8e-13	47.3	0
gi|322706671|gb|EFY98251.1|	ADH_N	PF08240.7	1.4e-12	46.8	0.6
gi|322708290|gb|EFY99867.1|	ADH_N	PF08240.7	2.4e-11	42.9	0
gi|322710188|gb|EFZ01763.1|	ADH_N	PF08240.7	2.5e-10	39.6	0
gi|322702803|gb|EFY94427.1|	ADH_N	PF08240.7	3.7e-10	39	0
gi|322709580|gb|EFZ01156.1|	ADH_N	PF08240.7	3.9e-10	39	0.2
gi|322706101|gb|EFY97683.1|	ADH_N	PF08240.7	1.5e-09	37.1	0
gi|322712812|gb|EFZ04385.1|	ADH_N	PF08240.7	2.5e-09	36.3	0
gi|322704767|gb|EFY96359.1|	ADH_N	PF08240.7	2.6e-09	36.3	1.2
gi|322705202|gb|EFY96790.1|	ADH_N	PF08240.7	5e-09	35.4	0.1
gi|322702990|gb|EFY94607.1|	ADH_N	PF08240.7	9.3e-09	34.5	0.1
gi|322709102|gb|EFZ00678.1|	ADH_N	PF08240.7	3.4e-08	32.7	0
gi|322702869|gb|EFY94490.1|	ADH_N	PF08240.7	6.4e-08	31.8	0.3
gi|322711792|gb|EFZ03365.1|	ADH_N	PF08240.7	1.1e-07	31.1	0.1
gi|322706274|gb|EFY97855.1|	ADH_N	PF08240.7	2.8e-07	29.7	0
gi|322705957|gb|EFY97540.1|	ADH_N	PF08240.7	9.6e-07	28	0
gi|322703260|gb|EFY94872.1|	ADH_N	PF08240.7	1.2e-06	27.7	0.4
gi|322707496|gb|EFY99074.1|	ADH_N	PF08240.7	1.3e-06	27.6	0
gi|322702815|gb|EFY94439.1|	ADH_N	PF08240.7	1.5e-06	27.4	0.1
gi|322707522|gb|EFY99100.1|	ADH_N	PF08240.7	1.8e-06	27.2	0.2
gi|322704467|gb|EFY96062.1|	ADH_N	PF08240.7	2.1e-06	26.9	0
gi|322705378|gb|EFY96964.1|	ADH_N	PF08240.7	2.1e-06	26.9	0
gi|322706194|gb|EFY97775.1|	ADH_N	PF08240.7	4.1e-06	26	0.3
gi|322708545|gb|EFZ00122.1|	ADH_N	PF08240.7	4.5e-06	25.9	0.1
gi|322706525|gb|EFY98105.1|	ADH_N	PF08240.7	6.8e-06	25.3	0
gi|322704294|gb|EFY95891.1|	ADH_N	PF08240.7	7.6e-06	25.1	0
gi|322706904|gb|EFY98483.1|	ADH_N	PF08240.7	9.7e-06	24.8	0
gi|322704574|gb|EFY96167.1|	ADH_N	PF08240.7	1.1e-05	24.6	0
gi|322705535|gb|EFY97120.1|	ADH_N	PF08240.7	2.3e-05	23.6	0
gi|322702955|gb|EFY94573.1|	ADH_N	PF08240.7	2.5e-05	23.5	0
gi|322712700|gb|EFZ04273.1|	ADH_N	PF08240.7	3e-05	23.2	0.2
gi|322707477|gb|EFY99055.1|	adh_short	PF00106.20	5.6e-62	208	6.2
gi|322704373|gb|EFY95969.1|	adh_short	PF00106.20	3.2e-57	192.6	2.9
gi|322702813|gb|EFY94437.1|	adh_short	PF00106.20	1.4e-48	164.5	0
gi|322706904|gb|EFY98483.1|	adh_short	PF00106.20	1.4e-48	164.5	0.1
gi|322704431|gb|EFY96026.1|	adh_short	PF00106.20	4.7e-48	162.7	0.3
gi|322702869|gb|EFY94490.1|	adh_short	PF00106.20	3.3e-47	160	0.7
gi|322704648|gb|EFY96241.1|	adh_short	PF00106.20	8.8e-47	158.6	2.6
gi|322704467|gb|EFY96062.1|	adh_short	PF00106.20	4.5e-46	156.3	0.6
gi|322704294|gb|EFY95891.1|	adh_short	PF00106.20	2.2e-45	154	2.5
gi|322703260|gb|EFY94872.1|	adh_short	PF00106.20	6e-45	152.6	0.1
gi|322702955|gb|EFY94573.1|	adh_short	PF00106.20	2.8e-43	147.2	0.1
gi|322705202|gb|EFY96790.1|	adh_short	PF00106.20	1.4e-41	141.7	0.6
gi|322709102|gb|EFZ00678.1|	adh_short	PF00106.20	1.1e-40	138.8	0
gi|322711781|gb|EFZ03354.1|	adh_short	PF00106.20	2.1e-40	137.9	0
gi|322712142|gb|EFZ03715.1|	adh_short	PF00106.20	6.6e-40	136.2	0
gi|322704579|gb|EFY96172.1|	adh_short	PF00106.20	4.2e-38	130.3	0
gi|322703146|gb|EFY94760.1|	adh_short	PF00106.20	6.7e-37	126.5	2.7
gi|322712699|gb|EFZ04272.1|	adh_short	PF00106.20	3.5e-36	124.1	0.4
gi|322710470|gb|EFZ02044.1|	adh_short	PF00106.20	1.1e-35	122.5	0.6
gi|322710545|gb|EFZ02119.1|	adh_short	PF00106.20	1.5e-35	122.1	0.8
gi|322705923|gb|EFY97506.1|	adh_short	PF00106.20	2.3e-35	121.4	4.8
gi|322703035|gb|EFY94651.1|	adh_short	PF00106.20	1.7e-34	118.6	0.8
gi|322709911|gb|EFZ01486.1|	adh_short	PF00106.20	1.8e-34	118.6	0
gi|322711024|gb|EFZ02598.1|	adh_short	PF00106.20	1.9e-32	112	5.5
gi|322702685|gb|EFY94315.1|	adh_short	PF00106.20	2e-32	111.9	0.5
gi|322710961|gb|EFZ02535.1|	adh_short	PF00106.20	3e-32	111.3	1.5
gi|322710436|gb|EFZ02011.1|	adh_short	PF00106.20	2.1e-31	108.6	1
gi|322704150|gb|EFY95748.1|	adh_short	PF00106.20	7.3e-31	106.8	0.2
gi|322703345|gb|EFY94955.1|	adh_short	PF00106.20	1.4e-30	105.9	0.1
gi|322710620|gb|EFZ02194.1|	adh_short	PF00106.20	7.5e-30	103.5	2.3
gi|322710641|gb|EFZ02215.1|	adh_short	PF00106.20	8.1e-30	103.4	0.7
gi|322706255|gb|EFY97836.1|	adh_short	PF00106.20	3.2e-29	101.5	2.3
gi|322710471|gb|EFZ02045.1|	adh_short	PF00106.20	5e-29	100.8	0.4
gi|322703404|gb|EFY95013.1|	adh_short	PF00106.20	5.9e-29	100.6	10.1
gi|322712412|gb|EFZ03985.1|	adh_short	PF00106.20	6.2e-29	100.5	0.1
gi|322703591|gb|EFY95198.1|	adh_short	PF00106.20	9.8e-29	99.9	4.7
gi|322709984|gb|EFZ01559.1|	adh_short	PF00106.20	1.8e-28	99	6.1
gi|322709632|gb|EFZ01208.1|	adh_short	PF00106.20	3.6e-28	98	0
gi|322709078|gb|EFZ00655.1|	adh_short	PF00106.20	1.4e-27	96.2	0.1
gi|322704582|gb|EFY96175.1|	adh_short	PF00106.20	1.5e-27	96.1	0.2
gi|322703977|gb|EFY95578.1|	adh_short	PF00106.20	1.9e-27	95.7	1
gi|322707378|gb|EFY98957.1|	adh_short	PF00106.20	3.5e-27	94.8	0
gi|322708867|gb|EFZ00444.1|	adh_short	PF00106.20	7.3e-27	93.8	1.6
gi|322709115|gb|EFZ00691.1|	adh_short	PF00106.20	1.6e-26	92.7	3.2
gi|322710467|gb|EFZ02041.1|	adh_short	PF00106.20	1.2e-25	89.8	3.3
gi|322710799|gb|EFZ02373.1|	adh_short	PF00106.20	2.3e-25	88.9	0.1
gi|322706375|gb|EFY97956.1|	adh_short	PF00106.20	2.6e-25	88.7	2.3
gi|322704615|gb|EFY96208.1|	adh_short	PF00106.20	4.2e-25	88.1	0.3
gi|322709610|gb|EFZ01186.1|	adh_short	PF00106.20	4.6e-25	87.9	0
gi|322712377|gb|EFZ03950.1|	adh_short	PF00106.20	4.9e-25	87.8	2.2
gi|322702473|gb|EFY94118.1|	adh_short	PF00106.20	6.2e-25	87.5	4.1
gi|322706342|gb|EFY97923.1|	adh_short	PF00106.20	7e-25	87.3	0
gi|322704850|gb|EFY96441.1|	adh_short	PF00106.20	8e-25	87.2	4.8
gi|322707888|gb|EFY99466.1|	adh_short	PF00106.20	1.2e-24	86.6	0.6
gi|322706224|gb|EFY97805.1|	adh_short	PF00106.20	3.3e-24	85.2	5
gi|322705847|gb|EFY97430.1|	adh_short	PF00106.20	5.2e-24	84.5	0.2
gi|322705527|gb|EFY97112.1|	adh_short	PF00106.20	7.8e-24	83.9	0.9
gi|322710370|gb|EFZ01945.1|	adh_short	PF00106.20	1e-23	83.6	3.5
gi|322703532|gb|EFY95139.1|	adh_short	PF00106.20	1.1e-23	83.5	0.1
gi|322712652|gb|EFZ04225.1|	adh_short	PF00106.20	3.4e-23	81.9	0.9
gi|322704342|gb|EFY95938.1|	adh_short	PF00106.20	5.3e-23	81.2	3.4
gi|322702563|gb|EFY94200.1|	adh_short	PF00106.20	6.4e-23	81	4.1
gi|322708937|gb|EFZ00514.1|	adh_short	PF00106.20	7.5e-23	80.7	1.7
gi|322703922|gb|EFY95523.1|	adh_short	PF00106.20	1.2e-22	80.1	0
gi|322708330|gb|EFY99907.1|	adh_short	PF00106.20	2.9e-22	78.8	0
gi|322712603|gb|EFZ04176.1|	adh_short	PF00106.20	3e-22	78.8	3.6
gi|322709747|gb|EFZ01322.1|	adh_short	PF00106.20	4.7e-22	78.2	5.6
gi|322709617|gb|EFZ01193.1|	adh_short	PF00106.20	5e-22	78.1	0
gi|322705867|gb|EFY97450.1|	adh_short	PF00106.20	7.8e-22	77.4	0.2
gi|322707779|gb|EFY99357.1|	adh_short	PF00106.20	8e-22	77.4	0.7
gi|322708461|gb|EFZ00039.1|	adh_short	PF00106.20	1.3e-21	76.7	0.6
gi|322706194|gb|EFY97775.1|	adh_short	PF00106.20	2.2e-21	76	0.7
gi|322702889|gb|EFY94509.1|	adh_short	PF00106.20	3e-21	75.5	3.2
gi|322707568|gb|EFY99146.1|	adh_short	PF00106.20	4.1e-21	75.1	0.5
gi|322703424|gb|EFY95033.1|	adh_short	PF00106.20	5.9e-21	74.6	0
gi|322706297|gb|EFY97878.1|	adh_short	PF00106.20	5e-20	71.6	0.4
gi|322705996|gb|EFY97578.1|	adh_short	PF00106.20	7e-20	71.1	0.2
gi|322707287|gb|EFY98866.1|	adh_short	PF00106.20	9.7e-20	70.6	0.2
gi|322704454|gb|EFY96049.1|	adh_short	PF00106.20	1.2e-19	70.3	2.6
gi|322706150|gb|EFY97732.1|	adh_short	PF00106.20	1.3e-19	70.2	0.1
gi|322712717|gb|EFZ04290.1|	adh_short	PF00106.20	2.5e-19	69.3	0.3
gi|322706406|gb|EFY97987.1|	adh_short	PF00106.20	3.3e-19	68.9	0
gi|322710984|gb|EFZ02558.1|	adh_short	PF00106.20	3.7e-19	68.7	0.1
gi|322705007|gb|EFY96596.1|	adh_short	PF00106.20	9e-19	67.5	0.4
gi|322703440|gb|EFY95049.1|	adh_short	PF00106.20	1.3e-18	67	0.3
gi|322702730|gb|EFY94358.1|	adh_short	PF00106.20	1.4e-18	66.9	0.1
gi|322711145|gb|EFZ02719.1|	adh_short	PF00106.20	2.3e-18	66.1	0.3
gi|322704516|gb|EFY96110.1|	adh_short	PF00106.20	3.9e-18	65.4	1.1
gi|322705491|gb|EFY97076.1|	adh_short	PF00106.20	4.2e-18	65.3	0
gi|322705420|gb|EFY97006.1|	adh_short	PF00106.20	3e-17	62.5	4
gi|322706207|gb|EFY97788.1|	adh_short	PF00106.20	6.2e-17	61.5	0.4
gi|322703793|gb|EFY95397.1|	adh_short	PF00106.20	1e-16	60.7	0.1
gi|322707732|gb|EFY99310.1|	adh_short	PF00106.20	1.5e-16	60.2	1.4
gi|322705906|gb|EFY97489.1|	adh_short	PF00106.20	2.3e-16	59.6	0
gi|322711439|gb|EFZ03012.1|	adh_short	PF00106.20	7.9e-16	57.9	1
gi|322706855|gb|EFY98434.1|	adh_short	PF00106.20	1.1e-15	57.4	0.1
gi|322704471|gb|EFY96066.1|	adh_short	PF00106.20	2.4e-15	56.3	0.1
gi|322705349|gb|EFY96935.1|	adh_short	PF00106.20	3.5e-15	55.8	0
gi|322703078|gb|EFY94693.1|	adh_short	PF00106.20	4.1e-15	55.6	0.1
gi|322706705|gb|EFY98285.1|	adh_short	PF00106.20	1e-14	54.3	0.4
gi|322706351|gb|EFY97932.1|	adh_short	PF00106.20	1.7e-14	53.6	0.1
gi|322711934|gb|EFZ03507.1|	adh_short	PF00106.20	3.7e-14	52.4	0.9
gi|322705533|gb|EFY97118.1|	adh_short	PF00106.20	1.5e-13	50.4	0
gi|322704237|gb|EFY95834.1|	adh_short	PF00106.20	2.2e-13	50	0.7
gi|322704750|gb|EFY96342.1|	adh_short	PF00106.20	3.7e-13	49.2	4.1
gi|322705554|gb|EFY97139.1|	adh_short	PF00106.20	5.3e-13	48.7	0.1
gi|322704438|gb|EFY96033.1|	adh_short	PF00106.20	1.1e-12	47.6	0
gi|322704486|gb|EFY96080.1|	adh_short	PF00106.20	2.7e-12	46.4	0.8
gi|322709289|gb|EFZ00865.1|	adh_short	PF00106.20	3.2e-12	46.1	0.1
gi|322708379|gb|EFY99956.1|	adh_short	PF00106.20	4.5e-12	45.7	0.5
gi|322708289|gb|EFY99866.1|	adh_short	PF00106.20	7.5e-12	45	0
gi|322704706|gb|EFY96298.1|	adh_short	PF00106.20	2.4e-11	43.3	0
gi|322705543|gb|EFY97128.1|	adh_short	PF00106.20	3.1e-10	39.7	0.9
gi|322712958|gb|EFZ04531.1|	adh_short	PF00106.20	5e-10	39	0.3
gi|322703328|gb|EFY94939.1|	adh_short	PF00106.20	5.4e-10	38.9	0.1
gi|322703840|gb|EFY95442.1|	adh_short	PF00106.20	1.8e-09	37.2	1.5
gi|322704215|gb|EFY95813.1|	adh_short	PF00106.20	3.7e-09	36.2	0.8
gi|322703528|gb|EFY95135.1|	adh_short	PF00106.20	4.1e-08	32.8	4.8
gi|322712660|gb|EFZ04233.1|	adh_short	PF00106.20	2e-07	30.5	0.1
gi|322706552|gb|EFY98132.1|	adh_short	PF00106.20	1.6e-06	27.6	0.1
gi|322702958|gb|EFY94576.1|	adh_short	PF00106.20	2.4e-06	27	0.1
gi|322705053|gb|EFY96642.1|	adh_short	PF00106.20	4.7e-06	26.1	0.2
gi|322712492|gb|EFZ04065.1|	adh_short	PF00106.20	8.3e-06	25.3	0
gi|322703087|gb|EFY94702.1|	adh_short	PF00106.20	1.1e-05	24.9	0.3
gi|322706642|gb|EFY98222.1|	adh_short	PF00106.20	2.6e-05	23.7	0.5
gi|322712320|gb|EFZ03893.1|	adh_short	PF00106.20	2.8e-05	23.6	0
gi|322703334|gb|EFY94945.1|	adh_short	PF00106.20	3.4e-05	23.3	0
gi|322705632|gb|EFY97216.1|	adh_short	PF00106.20	6.2e-05	22.4	0
gi|322710486|gb|EFZ02060.1|	adh_short	PF00106.20	7e-05	22.3	0
gi|322707954|gb|EFY99531.1|	adh_short	PF00106.20	8.1e-05	22.1	0.1
gi|322710436|gb|EFZ02011.1|	adh_short_C2	PF13561.1	1.6e-34	119.2	0
gi|322710471|gb|EFZ02045.1|	adh_short_C2	PF13561.1	2e-31	109.1	0.1
gi|322703977|gb|EFY95578.1|	adh_short_C2	PF13561.1	1.4e-30	106.3	0.2
gi|322709632|gb|EFZ01208.1|	adh_short_C2	PF13561.1	1.4e-30	106.3	0
gi|322703345|gb|EFY94955.1|	adh_short_C2	PF13561.1	2.1e-30	105.7	0.1
gi|322704237|gb|EFY95834.1|	adh_short_C2	PF13561.1	2.4e-30	105.5	0
gi|322709078|gb|EFZ00655.1|	adh_short_C2	PF13561.1	5.8e-30	104.3	0
gi|322702473|gb|EFY94118.1|	adh_short_C2	PF13561.1	6.4e-29	100.9	0.6
gi|322705847|gb|EFY97430.1|	adh_short_C2	PF13561.1	7.7e-29	100.6	0
gi|322710961|gb|EFZ02535.1|	adh_short_C2	PF13561.1	2.2e-28	99.2	0.3
gi|322705527|gb|EFY97112.1|	adh_short_C2	PF13561.1	2.5e-28	99	0
gi|322706255|gb|EFY97836.1|	adh_short_C2	PF13561.1	3.1e-27	95.4	0
gi|322704615|gb|EFY96208.1|	adh_short_C2	PF13561.1	3.2e-27	95.3	0
gi|322709984|gb|EFZ01559.1|	adh_short_C2	PF13561.1	5.2e-27	94.6	0.1
gi|322703532|gb|EFY95139.1|	adh_short_C2	PF13561.1	1.2e-25	90.1	0
gi|322703035|gb|EFY94651.1|	adh_short_C2	PF13561.1	9.8e-25	87.2	1
gi|322707779|gb|EFY99357.1|	adh_short_C2	PF13561.1	1.3e-24	86.8	0
gi|322710620|gb|EFZ02194.1|	adh_short_C2	PF13561.1	2.2e-24	86	0.5
gi|322709115|gb|EFZ00691.1|	adh_short_C2	PF13561.1	4.2e-24	85.1	0.1
gi|322712603|gb|EFZ04176.1|	adh_short_C2	PF13561.1	4.3e-24	85.1	0
gi|322704516|gb|EFY96110.1|	adh_short_C2	PF13561.1	1.1e-23	83.7	0.8
gi|322704150|gb|EFY95748.1|	adh_short_C2	PF13561.1	1e-22	80.5	0
gi|322703404|gb|EFY95013.1|	adh_short_C2	PF13561.1	7.9e-22	77.7	0.7
gi|322708937|gb|EFZ00514.1|	adh_short_C2	PF13561.1	9.3e-22	77.4	0.3
gi|322711934|gb|EFZ03507.1|	adh_short_C2	PF13561.1	1.7e-20	73.3	0.1
gi|322712492|gb|EFZ04065.1|	adh_short_C2	PF13561.1	3e-20	72.5	0
gi|322704850|gb|EFY96441.1|	adh_short_C2	PF13561.1	7e-20	71.3	0.1
gi|322705923|gb|EFY97506.1|	adh_short_C2	PF13561.1	1.7e-19	70	0.2
gi|322702563|gb|EFY94200.1|	adh_short_C2	PF13561.1	2.5e-19	69.5	3.9
gi|322710370|gb|EFZ01945.1|	adh_short_C2	PF13561.1	1.6e-18	66.8	0
gi|322710486|gb|EFZ02060.1|	adh_short_C2	PF13561.1	2.2e-18	66.4	0
gi|322706375|gb|EFY97956.1|	adh_short_C2	PF13561.1	1.1e-17	64.1	0
gi|322710799|gb|EFZ02373.1|	adh_short_C2	PF13561.1	1.2e-17	64	0
gi|322704342|gb|EFY95938.1|	adh_short_C2	PF13561.1	1.3e-17	63.9	0.7
gi|322703591|gb|EFY95198.1|	adh_short_C2	PF13561.1	2.1e-17	63.2	0.1
gi|322712412|gb|EFZ03985.1|	adh_short_C2	PF13561.1	2.5e-17	62.9	0.1
gi|322711024|gb|EFZ02598.1|	adh_short_C2	PF13561.1	3.8e-17	62.3	2.1
gi|322712652|gb|EFZ04225.1|	adh_short_C2	PF13561.1	1e-16	60.9	0
gi|322712377|gb|EFZ03950.1|	adh_short_C2	PF13561.1	5.2e-16	58.6	0
gi|322710467|gb|EFZ02041.1|	adh_short_C2	PF13561.1	5.5e-16	58.5	0
gi|322702447|gb|EFY94095.1|	adh_short_C2	PF13561.1	5.6e-16	58.5	0
gi|322704750|gb|EFY96342.1|	adh_short_C2	PF13561.1	3.4e-15	55.9	0
gi|322706224|gb|EFY97805.1|	adh_short_C2	PF13561.1	4e-15	55.7	0.4
gi|322708461|gb|EFZ00039.1|	adh_short_C2	PF13561.1	5.4e-15	55.3	0.7
gi|322709911|gb|EFZ01486.1|	adh_short_C2	PF13561.1	8.4e-15	54.7	0
gi|322706406|gb|EFY97987.1|	adh_short_C2	PF13561.1	5.7e-13	48.7	0
gi|322703146|gb|EFY94760.1|	adh_short_C2	PF13561.1	5.8e-13	48.6	0
gi|322704582|gb|EFY96175.1|	adh_short_C2	PF13561.1	4.3e-12	45.8	0.1
gi|322704454|gb|EFY96049.1|	adh_short_C2	PF13561.1	7.1e-12	45.1	0.3
gi|322707378|gb|EFY98957.1|	adh_short_C2	PF13561.1	1.3e-11	44.2	0
gi|322705996|gb|EFY97578.1|	adh_short_C2	PF13561.1	4.4e-11	42.5	0
gi|322708867|gb|EFZ00444.1|	adh_short_C2	PF13561.1	5.6e-11	42.2	0
gi|322704471|gb|EFY96066.1|	adh_short_C2	PF13561.1	9.1e-11	41.5	0
gi|322710641|gb|EFZ02215.1|	adh_short_C2	PF13561.1	1.7e-10	40.6	0
gi|322708330|gb|EFY99907.1|	adh_short_C2	PF13561.1	2.1e-10	40.3	0
gi|322706150|gb|EFY97732.1|	adh_short_C2	PF13561.1	3.6e-10	39.5	0
gi|322702889|gb|EFY94509.1|	adh_short_C2	PF13561.1	5.4e-10	38.9	0
gi|322706342|gb|EFY97923.1|	adh_short_C2	PF13561.1	6.6e-10	38.6	0
gi|322712717|gb|EFZ04290.1|	adh_short_C2	PF13561.1	1.1e-09	37.9	0
gi|322707888|gb|EFY99466.1|	adh_short_C2	PF13561.1	1.7e-09	37.3	0
gi|322705867|gb|EFY97450.1|	adh_short_C2	PF13561.1	1.1e-08	34.6	0
gi|322705007|gb|EFY96596.1|	adh_short_C2	PF13561.1	1.3e-08	34.4	0
gi|322705491|gb|EFY97076.1|	adh_short_C2	PF13561.1	2.7e-08	33.4	0
gi|322712958|gb|EFZ04531.1|	adh_short_C2	PF13561.1	3e-08	33.2	0
gi|322709747|gb|EFZ01322.1|	adh_short_C2	PF13561.1	3.7e-08	32.9	0.2
gi|322711145|gb|EFZ02719.1|	adh_short_C2	PF13561.1	2.1e-07	30.5	0.7
gi|322703440|gb|EFY95049.1|	adh_short_C2	PF13561.1	4.4e-07	29.4	0
gi|322709617|gb|EFZ01193.1|	adh_short_C2	PF13561.1	8.5e-07	28.5	0
gi|322706552|gb|EFY98132.1|	adh_short_C2	PF13561.1	1.5e-06	27.6	0
gi|322707496|gb|EFY99074.1|	ADH_zinc_N	PF00107.21	5.6e-30	103	0.1
gi|322705472|gb|EFY97058.1|	ADH_zinc_N	PF00107.21	2.5e-29	100.9	0
gi|322708290|gb|EFY99867.1|	ADH_zinc_N	PF00107.21	2.3e-28	97.8	0.1
gi|322703471|gb|EFY95079.1|	ADH_zinc_N	PF00107.21	7.3e-28	96.2	2.5
gi|322710188|gb|EFZ01763.1|	ADH_zinc_N	PF00107.21	1.4e-27	95.3	0.1
gi|322705957|gb|EFY97540.1|	ADH_zinc_N	PF00107.21	2.4e-27	94.5	0.7
gi|322709825|gb|EFZ01400.1|	ADH_zinc_N	PF00107.21	1.1e-26	92.4	0.4
gi|322706671|gb|EFY98251.1|	ADH_zinc_N	PF00107.21	4.1e-26	90.5	0.2
gi|322708653|gb|EFZ00230.1|	ADH_zinc_N	PF00107.21	1e-25	89.3	0.1
gi|322710521|gb|EFZ02095.1|	ADH_zinc_N	PF00107.21	2e-24	85.1	0.1
gi|322712433|gb|EFZ04006.1|	ADH_zinc_N	PF00107.21	1.7e-23	82.1	0
gi|322704537|gb|EFY96131.1|	ADH_zinc_N	PF00107.21	6.7e-23	80.1	0.4
gi|322712723|gb|EFZ04296.1|	ADH_zinc_N	PF00107.21	9.5e-23	79.6	2.4
gi|322704467|gb|EFY96062.1|	ADH_zinc_N	PF00107.21	1.1e-22	79.5	0.3
gi|322704796|gb|EFY96387.1|	ADH_zinc_N	PF00107.21	1.3e-21	76	0.1
gi|322706904|gb|EFY98483.1|	ADH_zinc_N	PF00107.21	3.6e-21	74.6	0
gi|322703372|gb|EFY94982.1|	ADH_zinc_N	PF00107.21	1.2e-20	72.8	0.1
gi|322702445|gb|EFY94093.1|	ADH_zinc_N	PF00107.21	1.7e-20	72.3	0.1
gi|322706391|gb|EFY97972.1|	ADH_zinc_N	PF00107.21	2.1e-20	72.1	0
gi|322703584|gb|EFY95191.1|	ADH_zinc_N	PF00107.21	1e-19	69.9	0
gi|322710097|gb|EFZ01672.1|	ADH_zinc_N	PF00107.21	4.5e-19	67.8	0.6
gi|322712600|gb|EFZ04173.1|	ADH_zinc_N	PF00107.21	7.6e-19	67	0.2
gi|322706651|gb|EFY98231.1|	ADH_zinc_N	PF00107.21	1.3e-18	66.2	0.1
gi|322702955|gb|EFY94573.1|	ADH_zinc_N	PF00107.21	7.1e-18	63.9	0.1
gi|322703260|gb|EFY94872.1|	ADH_zinc_N	PF00107.21	7.5e-18	63.8	0
gi|322703227|gb|EFY94839.1|	ADH_zinc_N	PF00107.21	9e-18	63.6	0.1
gi|322703580|gb|EFY95187.1|	ADH_zinc_N	PF00107.21	1.2e-17	63.1	0.3
gi|322703980|gb|EFY95581.1|	ADH_zinc_N	PF00107.21	2.7e-17	62	0.1
gi|322702772|gb|EFY94397.1|	ADH_zinc_N	PF00107.21	5.9e-17	60.9	0.1
gi|322706370|gb|EFY97951.1|	ADH_zinc_N	PF00107.21	8.2e-17	60.5	0.3
gi|322702440|gb|EFY94088.1|	ADH_zinc_N	PF00107.21	9.9e-17	60.2	0.4
gi|322709459|gb|EFZ01035.1|	ADH_zinc_N	PF00107.21	1.8e-16	59.4	0
gi|322705260|gb|EFY96847.1|	ADH_zinc_N	PF00107.21	3.4e-16	58.4	0
gi|322712084|gb|EFZ03657.1|	ADH_zinc_N	PF00107.21	2.5e-15	55.6	0
gi|322704294|gb|EFY95891.1|	ADH_zinc_N	PF00107.21	6.6e-15	54.3	0
gi|322705378|gb|EFY96964.1|	ADH_zinc_N	PF00107.21	2.1e-14	52.7	0.1
gi|322710545|gb|EFZ02119.1|	ADH_zinc_N	PF00107.21	2.8e-14	52.3	0
gi|322712700|gb|EFZ04273.1|	ADH_zinc_N	PF00107.21	3.5e-14	51.9	0
gi|322704146|gb|EFY95744.1|	ADH_zinc_N	PF00107.21	3.9e-14	51.8	2.2
gi|322709102|gb|EFZ00678.1|	ADH_zinc_N	PF00107.21	4e-14	51.8	0
gi|322705202|gb|EFY96790.1|	ADH_zinc_N	PF00107.21	5e-14	51.4	0.1
gi|322706274|gb|EFY97855.1|	ADH_zinc_N	PF00107.21	7.1e-14	50.9	0
gi|322706299|gb|EFY97880.1|	ADH_zinc_N	PF00107.21	1.5e-13	49.9	0
gi|322705535|gb|EFY97120.1|	ADH_zinc_N	PF00107.21	2e-13	49.5	0
gi|322707522|gb|EFY99100.1|	ADH_zinc_N	PF00107.21	3.6e-13	48.7	0
gi|322704767|gb|EFY96359.1|	ADH_zinc_N	PF00107.21	1.6e-11	43.3	0.1
gi|322702869|gb|EFY94490.1|	ADH_zinc_N	PF00107.21	1.5e-10	40.2	0
gi|322702990|gb|EFY94607.1|	ADH_zinc_N	PF00107.21	2e-10	39.8	1.2
gi|322708585|gb|EFZ00162.1|	ADH_zinc_N	PF00107.21	4.6e-09	35.4	0.1
gi|322702803|gb|EFY94427.1|	ADH_zinc_N	PF00107.21	3.4e-08	32.6	0
gi|322702815|gb|EFY94439.1|	ADH_zinc_N	PF00107.21	9.5e-08	31.1	0
gi|322702990|gb|EFY94607.1|	ADH_zinc_N_2	PF13602.1	1.3e-23	83.7	0.5
gi|322710188|gb|EFZ01763.1|	ADH_zinc_N_2	PF13602.1	4.1e-21	75.7	0
gi|322703204|gb|EFY94817.1|	ADH_zinc_N_2	PF13602.1	1.5e-18	67.4	0
gi|322706370|gb|EFY97951.1|	ADH_zinc_N_2	PF13602.1	1.4e-16	61.1	0.1
gi|322705472|gb|EFY97058.1|	ADH_zinc_N_2	PF13602.1	5.3e-16	59.1	0
gi|322706274|gb|EFY97855.1|	ADH_zinc_N_2	PF13602.1	6.5e-16	58.9	0
gi|322708290|gb|EFY99867.1|	ADH_zinc_N_2	PF13602.1	8.2e-16	58.5	0.1
gi|322704467|gb|EFY96062.1|	ADH_zinc_N_2	PF13602.1	1.1e-15	58.1	0.2
gi|322705957|gb|EFY97540.1|	ADH_zinc_N_2	PF13602.1	5.7e-15	55.8	0
gi|322702955|gb|EFY94573.1|	ADH_zinc_N_2	PF13602.1	1e-13	51.7	3.9
gi|322702869|gb|EFY94490.1|	ADH_zinc_N_2	PF13602.1	1.2e-13	51.5	0
gi|322705202|gb|EFY96790.1|	ADH_zinc_N_2	PF13602.1	1.5e-13	51.2	0.1
gi|322712812|gb|EFZ04385.1|	ADH_zinc_N_2	PF13602.1	1.2e-12	48.3	0
gi|322703580|gb|EFY95187.1|	ADH_zinc_N_2	PF13602.1	2.1e-12	47.5	1.3
gi|322709102|gb|EFZ00678.1|	ADH_zinc_N_2	PF13602.1	4.8e-12	46.3	0
gi|322706904|gb|EFY98483.1|	ADH_zinc_N_2	PF13602.1	7.9e-12	45.7	0
gi|322703260|gb|EFY94872.1|	ADH_zinc_N_2	PF13602.1	2.3e-11	44.1	0
gi|322709580|gb|EFZ01156.1|	ADH_zinc_N_2	PF13602.1	3.1e-11	43.7	0.2
gi|322706671|gb|EFY98251.1|	ADH_zinc_N_2	PF13602.1	1.2e-10	41.8	0.3
gi|322707496|gb|EFY99074.1|	ADH_zinc_N_2	PF13602.1	5.5e-10	39.7	0
gi|322706299|gb|EFY97880.1|	ADH_zinc_N_2	PF13602.1	1e-09	38.8	0
gi|322710545|gb|EFZ02119.1|	ADH_zinc_N_2	PF13602.1	7e-09	36.1	0
gi|322706651|gb|EFY98231.1|	ADH_zinc_N_2	PF13602.1	7e-08	32.9	0
gi|322707522|gb|EFY99100.1|	ADH_zinc_N_2	PF13602.1	9.7e-08	32.4	0
gi|322712600|gb|EFZ04173.1|	ADH_zinc_N_2	PF13602.1	2e-07	31.5	0
gi|322704294|gb|EFY95891.1|	ADH_zinc_N_2	PF13602.1	2.7e-07	31	0
gi|322703584|gb|EFY95191.1|	ADH_zinc_N_2	PF13602.1	3.6e-07	30.6	0
gi|322712433|gb|EFZ04006.1|	ADH_zinc_N_2	PF13602.1	1.3e-06	28.8	0
gi|322703471|gb|EFY95079.1|	ADH_zinc_N_2	PF13602.1	2.4e-06	28	0.1
gi|322706909|gb|EFY98488.1|	ADIP	PF11559.3	4.9e-37	126.6	5.4
gi|322709873|gb|EFZ01448.1|	ADK	PF00406.17	8.6e-60	200.5	0
gi|322706958|gb|EFY98537.1|	ADK	PF00406.17	1.3e-46	157.7	0
gi|322704781|gb|EFY96372.1|	ADK	PF00406.17	1.8e-31	108.6	0
gi|322709873|gb|EFZ01448.1|	ADK_lid	PF05191.9	1.5e-14	52.8	0
gi|322704781|gb|EFY96372.1|	ADK_lid	PF05191.9	1.5e-12	46.4	0
gi|322709204|gb|EFZ00780.1|	AdoHcyase	PF05221.12	2.2e-136	452.5	0.2
gi|322709204|gb|EFZ00780.1|	AdoHcyase_NAD	PF00670.16	1.4e-84	281.3	3.4
gi|322709559|gb|EFZ01135.1|	AdoMet_MTase	PF07757.8	5.7e-40	135.4	0
gi|322708417|gb|EFY99994.1|	ADP_ribosyl_GH	PF03747.9	9.3e-63	212.2	3.8
gi|322711671|gb|EFZ03244.1|	ADP_ribosyl_GH	PF03747.9	1.4e-60	205	1.1
gi|322706403|gb|EFY97984.1|	ADSL_C	PF10397.4	1.9e-15	56.1	0.2
gi|322705638|gb|EFY97222.1|	Ad_cyc_g-alpha	PF08509.6	1.8e-23	81.1	2.3
gi|322704805|gb|EFY96396.1|	Aegerolysin	PF06355.8	1.4e-41	140.9	0
gi|322711502|gb|EFZ03075.1|	Aegerolysin	PF06355.8	3e-28	97.8	0.7
gi|322707462|gb|EFY99040.1|	AFG1_ATPase	PF03969.11	3.3e-96	321.7	0
gi|322710141|gb|EFZ01716.1|	AFG1_ATPase	PF03969.11	2.8e-53	180.5	0
gi|322705851|gb|EFY97434.1|	Afi1	PF07792.7	1.3e-60	203.1	1.1
gi|322706204|gb|EFY97785.1|	AflR	PF08493.5	2.4e-16	59.1	6.6
gi|322703319|gb|EFY94930.1|	AflR	PF08493.5	5.4e-16	57.9	0.1
gi|322710168|gb|EFZ01743.1|	Aft1_HRA	PF11786.3	7.6e-31	105.7	9
gi|322710168|gb|EFZ01743.1|	Aft1_HRR	PF11787.3	1.6e-22	79.8	10.4
gi|322710168|gb|EFZ01743.1|	Aft1_OSA	PF11785.3	7.5e-20	70.7	8.2
gi|322710921|gb|EFZ02495.1|	Aha1_N	PF09229.6	1.6e-29	102	1
gi|322706086|gb|EFY97668.1|	AhpC-TSA	PF00578.16	2.7e-34	117	0
gi|322703295|gb|EFY94906.1|	AhpC-TSA	PF00578.16	3.1e-29	100.7	0
gi|322710340|gb|EFZ01915.1|	AhpC-TSA	PF00578.16	8.1e-27	92.8	0
gi|322705489|gb|EFY97074.1|	AhpC-TSA	PF00578.16	1.2e-10	40.6	0
gi|322705393|gb|EFY96979.1|	AhpC-TSA	PF00578.16	2.6e-10	39.5	0
gi|322705662|gb|EFY97246.1|	AhpC-TSA	PF00578.16	2.4e-09	36.4	1
gi|322708108|gb|EFY99685.1|	AhpC-TSA	PF00578.16	7e-09	34.9	0
gi|322703519|gb|EFY95127.1|	AhpC-TSA	PF00578.16	2.4e-07	29.9	0.1
gi|322704779|gb|EFY96370.1|	AhpC-TSA	PF00578.16	2.6e-07	29.8	0
gi|322710298|gb|EFZ01873.1|	AhpC-TSA	PF00578.16	1.2e-05	24.4	0
gi|322707565|gb|EFY99143.1|	AhpC-TSA	PF00578.16	2.2e-05	23.6	0.1
gi|322704533|gb|EFY96127.1|	AhpC-TSA	PF00578.16	4.4e-05	22.6	0
gi|322710298|gb|EFZ01873.1|	AhpC-TSA_2	PF13911.1	2.4e-18	65.6	0
gi|322709451|gb|EFZ01027.1|	AhpC-TSA_2	PF13911.1	2.1e-10	40	0
gi|322703597|gb|EFY95203.1|	AHS1	PF02682.11	1.7e-29	102.2	0
gi|322703597|gb|EFY95203.1|	AHS2	PF02626.10	2.6e-73	246.1	0
gi|322710921|gb|EFZ02495.1|	AHSA1	PF08327.6	8.8e-17	60.8	1.2
gi|322708751|gb|EFZ00328.1|	AICARFT_IMPCHas	PF01808.13	2.2e-110	368.1	0
gi|322709752|gb|EFZ01327.1|	AIG1	PF04548.11	1.4e-06	27	0
gi|322710804|gb|EFZ02378.1|	AIG1	PF04548.11	0.00013	20.7	0.1
gi|322712897|gb|EFZ04470.1|	AIG2	PF06094.7	1.5e-12	47.3	0
gi|322710073|gb|EFZ01648.1|	AIG2	PF06094.7	1.4e-11	44.2	0
gi|322712204|gb|EFZ03777.1|	AIG2	PF06094.7	8.5e-09	35.3	0.2
gi|322712204|gb|EFZ03777.1|	AIG2_2	PF13772.1	7.1e-07	28.7	0.1
gi|322710681|gb|EFZ02255.1|	AIM24	PF01987.12	1.6e-56	190.6	0.2
gi|322710039|gb|EFZ01614.1|	AIM24	PF01987.12	9e-54	181.6	0.1
gi|322708054|gb|EFY99631.1|	AIM24	PF01987.12	2.4e-47	160.7	0
gi|322707728|gb|EFY99306.1|	AIP3	PF03915.8	8.8e-154	511.9	9.4
gi|322710842|gb|EFZ02416.1|	AIRC	PF00731.15	1.2e-60	202.6	0.7
gi|322707805|gb|EFY99383.1|	AIRS	PF00586.19	3.3e-22	78	0.6
gi|322711910|gb|EFZ03483.1|	AIRS	PF00586.19	2.2e-17	62.6	0.5
gi|322707805|gb|EFY99383.1|	AIRS_C	PF02769.17	3.7e-37	127.2	0.7
gi|322711910|gb|EFZ03483.1|	AIRS_C	PF02769.17	2.1e-31	108.5	0
gi|322707724|gb|EFY99302.1|	AKAP7_NLS	PF10469.4	1.5e-24	86.4	0
gi|322710129|gb|EFZ01704.1|	ALAD	PF00490.16	1e-120	402	0
gi|322712676|gb|EFZ04249.1|	AlaDh_PNT_C	PF01262.16	4.1e-53	178.9	1.1
gi|322707285|gb|EFY98864.1|	AlaDh_PNT_C	PF01262.16	2.2e-07	30.1	0
gi|322707984|gb|EFY99561.1|	AlaDh_PNT_C	PF01262.16	6e-05	22.1	2
gi|322703726|gb|EFY95330.1|	AlaDh_PNT_C	PF01262.16	6.6e-05	22	0.8
gi|322705060|gb|EFY96649.1|	AlaDh_PNT_C	PF01262.16	0.00017	20.6	0
gi|322712676|gb|EFZ04249.1|	AlaDh_PNT_N	PF05222.10	8.2e-50	167.8	0.9
gi|322707285|gb|EFY98864.1|	AlaDh_PNT_N	PF05222.10	1.1e-19	70.2	0
gi|322710536|gb|EFZ02110.1|	Ala_racemase_N	PF01168.15	2e-38	131.6	0.1
gi|322711171|gb|EFZ02745.1|	Ala_racemase_N	PF01168.15	1.5e-11	43.8	0.6
gi|322712693|gb|EFZ04266.1|	Alb1	PF09135.6	1.4e-26	92.8	13.2
gi|322712916|gb|EFZ04489.1|	Alba	PF01918.16	7.8e-16	56.9	0
gi|322709966|gb|EFZ01541.1|	Aldedh	PF00171.17	1e-187	623.6	0.4
gi|322710602|gb|EFZ02176.1|	Aldedh	PF00171.17	1.7e-186	619.6	0.2
gi|322709713|gb|EFZ01288.1|	Aldedh	PF00171.17	5.3e-182	604.7	0.2
gi|322706077|gb|EFY97659.1|	Aldedh	PF00171.17	1.6e-171	570.2	5
gi|322707348|gb|EFY98927.1|	Aldedh	PF00171.17	1.6e-168	560.3	0
gi|322712077|gb|EFZ03650.1|	Aldedh	PF00171.17	3.4e-166	552.6	1.8
gi|322702480|gb|EFY94124.1|	Aldedh	PF00171.17	2.5e-160	533.3	0
gi|322705374|gb|EFY96960.1|	Aldedh	PF00171.17	1.6e-158	527.4	0
gi|322703981|gb|EFY95582.1|	Aldedh	PF00171.17	6e-155	515.6	0.1
gi|322702611|gb|EFY94245.1|	Aldedh	PF00171.17	7.5e-155	515.2	0
gi|322710731|gb|EFZ02305.1|	Aldedh	PF00171.17	2.6e-151	503.6	0.3
gi|322709628|gb|EFZ01204.1|	Aldedh	PF00171.17	1.5e-148	494.5	0.1
gi|322706669|gb|EFY98249.1|	Aldedh	PF00171.17	1.9e-144	480.9	1.8
gi|322708456|gb|EFZ00034.1|	Aldedh	PF00171.17	1.4e-143	478.1	0.1
gi|322705566|gb|EFY97151.1|	Aldedh	PF00171.17	2.6e-142	473.9	0.2
gi|322706781|gb|EFY98361.1|	Aldedh	PF00171.17	1.1e-135	452	0
gi|322708864|gb|EFZ00441.1|	Aldedh	PF00171.17	6e-133	443	0.1
gi|322706392|gb|EFY97973.1|	Aldedh	PF00171.17	1.1e-124	415.8	0
gi|322705504|gb|EFY97089.1|	Aldedh	PF00171.17	5.5e-107	357.4	0.1
gi|322708569|gb|EFZ00146.1|	Aldedh	PF00171.17	1.8e-105	352.4	0
gi|322705156|gb|EFY96744.1|	Aldedh	PF00171.17	4.1e-94	315	0
gi|322704428|gb|EFY96023.1|	Aldedh	PF00171.17	8.6e-87	290.8	0.5
gi|322702797|gb|EFY94421.1|	Aldedh	PF00171.17	5.8e-85	284.8	0
gi|322710147|gb|EFZ01722.1|	Aldedh	PF00171.17	4.2e-76	255.6	0
gi|322710191|gb|EFZ01766.1|	Aldedh	PF00171.17	3e-14	51.7	14.7
gi|322708861|gb|EFZ00438.1|	Aldolase_II	PF00596.16	5.1e-40	136.5	0
gi|322704884|gb|EFY96474.1|	Aldolase_II	PF00596.16	9.7e-32	109.5	0
gi|322708161|gb|EFY99738.1|	Aldose_epim	PF01263.15	8.4e-60	201.9	0
gi|322710703|gb|EFZ02277.1|	Aldose_epim	PF01263.15	1.5e-49	168.2	0.7
gi|322711905|gb|EFZ03478.1|	Aldose_epim	PF01263.15	2e-41	141.5	0
gi|322712698|gb|EFZ04271.1|	Aldose_epim	PF01263.15	6.6e-21	74.2	0.5
gi|322703186|gb|EFY94799.1|	Aldo_ket_red	PF00248.16	7.1e-75	250.9	0
gi|322706218|gb|EFY97799.1|	Aldo_ket_red	PF00248.16	2e-73	246.1	0
gi|322710116|gb|EFZ01691.1|	Aldo_ket_red	PF00248.16	1.2e-69	233.7	0
gi|322707375|gb|EFY98954.1|	Aldo_ket_red	PF00248.16	2.6e-69	232.7	0
gi|322706634|gb|EFY98214.1|	Aldo_ket_red	PF00248.16	1.6e-62	210.4	0
gi|322702881|gb|EFY94502.1|	Aldo_ket_red	PF00248.16	1.2e-60	204.2	0
gi|322711241|gb|EFZ02815.1|	Aldo_ket_red	PF00248.16	3.4e-57	192.9	0
gi|322708126|gb|EFY99703.1|	Aldo_ket_red	PF00248.16	1.4e-52	177.8	0
gi|322703022|gb|EFY94638.1|	Aldo_ket_red	PF00248.16	2.7e-52	176.8	0
gi|322707234|gb|EFY98813.1|	Aldo_ket_red	PF00248.16	6.9e-52	175.5	0
gi|322711895|gb|EFZ03468.1|	Aldo_ket_red	PF00248.16	3.2e-51	173.3	0
gi|322710202|gb|EFZ01777.1|	Aldo_ket_red	PF00248.16	1.2e-49	168.1	0
gi|322704145|gb|EFY95743.1|	Aldo_ket_red	PF00248.16	4e-49	166.4	0
gi|322708919|gb|EFZ00496.1|	Aldo_ket_red	PF00248.16	8.6e-48	162	0
gi|322710282|gb|EFZ01857.1|	Aldo_ket_red	PF00248.16	7.4e-46	155.7	0
gi|322703007|gb|EFY94624.1|	Aldo_ket_red	PF00248.16	2.3e-44	150.8	0
gi|322711283|gb|EFZ02857.1|	Aldo_ket_red	PF00248.16	1.3e-43	148.4	0
gi|322711262|gb|EFZ02836.1|	Aldo_ket_red	PF00248.16	1e-39	135.6	0
gi|322704132|gb|EFY95731.1|	Aldo_ket_red	PF00248.16	1.3e-39	135.2	0
gi|322702384|gb|EFY94040.1|	Aldo_ket_red	PF00248.16	4.8e-37	126.8	0
gi|322705229|gb|EFY96816.1|	Aldo_ket_red	PF00248.16	1.6e-19	69.3	0
gi|322708509|gb|EFZ00087.1|	Aldo_ket_red	PF00248.16	5e-14	51.3	0
gi|322712033|gb|EFZ03606.1|	Aldo_ket_red	PF00248.16	2.8e-12	45.5	0
gi|322704580|gb|EFY96173.1|	Aldo_ket_red	PF00248.16	4.4e-12	44.9	0
gi|322706922|gb|EFY98501.1|	Aldo_ket_red	PF00248.16	1.7e-08	33.1	0
gi|322702479|gb|EFY94123.1|	Aldo_ket_red	PF00248.16	2.8e-07	29.1	0
gi|322710574|gb|EFZ02148.1|	Ald_Xan_dh_C	PF01315.17	7.7e-33	112.4	0.1
gi|322710574|gb|EFZ02148.1|	Ald_Xan_dh_C2	PF02738.13	3e-192	639.3	0.5
gi|322704339|gb|EFY95935.1|	Alg14	PF08660.6	7.1e-40	136.3	0
gi|322705815|gb|EFY97398.1|	ALG3	PF05208.8	2.4e-46	158.1	3.6
gi|322704053|gb|EFY95653.1|	Alg6_Alg8	PF03155.10	5.5e-142	473.4	31.5
gi|322709212|gb|EFZ00788.1|	Alg6_Alg8	PF03155.10	3.3e-131	437.8	24.3
gi|322712820|gb|EFZ04393.1|	Alginate_lyase	PF05426.7	1e-12	47.5	9
gi|322703352|gb|EFY94962.1|	Alginate_lyase	PF05426.7	1.3e-12	47.2	3.3
gi|322703160|gb|EFY94774.1|	Alginate_lyase2	PF08787.6	6.8e-44	149.7	0
gi|322706276|gb|EFY97857.1|	Alginate_lyase2	PF08787.6	5.8e-06	25.6	0.2
gi|322712483|gb|EFZ04056.1|	ALIX_LYPXL_bnd	PF13949.1	1.8e-92	309	22.5
gi|322704614|gb|EFY96207.1|	ALIX_LYPXL_bnd	PF13949.1	3.2e-79	265.4	2.5
gi|322704090|gb|EFY95689.1|	Alkyl_sulf_C	PF14864.1	2.1e-31	108	0.1
gi|322704275|gb|EFY95872.1|	Alkyl_sulf_C	PF14864.1	2.8e-29	101.1	0
gi|322704275|gb|EFY95872.1|	Alkyl_sulf_dimr	PF14863.1	2e-58	196.1	0
gi|322704090|gb|EFY95689.1|	Alkyl_sulf_dimr	PF14863.1	3.1e-55	185.8	0.2
gi|322711351|gb|EFZ02925.1|	Alk_phosphatase	PF00245.15	1.2e-106	356.4	0
gi|322704064|gb|EFY95663.1|	Alk_phosphatase	PF00245.15	1.2e-79	267.4	0.1
gi|322705726|gb|EFY97310.1|	Alk_phosphatase	PF00245.15	1.3e-63	214.7	0.2
gi|322706798|gb|EFY98378.1|	ALMT	PF11744.3	1.3e-07	30.1	9.4
gi|322704282|gb|EFY95879.1|	ALMT	PF11744.3	8.9e-06	24.1	24.2
gi|322703897|gb|EFY95499.1|	ALO	PF04030.9	2.4e-74	249.7	0.2
gi|322705976|gb|EFY97558.1|	ALO	PF04030.9	1.4e-09	37.4	0.1
gi|322705086|gb|EFY96675.1|	Alpha-amylase	PF00128.19	1.8e-96	322.8	0.1
gi|322704187|gb|EFY95785.1|	Alpha-amylase	PF00128.19	1.6e-94	316.4	0
gi|322705639|gb|EFY97223.1|	Alpha-amylase	PF00128.19	8.3e-93	310.7	0.3
gi|322704180|gb|EFY95778.1|	Alpha-amylase	PF00128.19	2e-64	217.5	0
gi|322707679|gb|EFY99257.1|	Alpha-amylase	PF00128.19	1e-18	67.3	0.2
gi|322705771|gb|EFY97354.1|	Alpha-amylase	PF00128.19	0.00019	20.4	0
gi|322707679|gb|EFY99257.1|	Alpha-amylase_C	PF02806.13	2.9e-24	84.5	0.2
gi|322706980|gb|EFY98559.1|	Alpha-mann_mid	PF09261.6	4.3e-26	90.4	0
gi|322708027|gb|EFY99604.1|	Alpha_adaptinC2	PF02883.15	9.9e-20	70.5	0
gi|322710535|gb|EFZ02109.1|	Alpha_adaptinC2	PF02883.15	3.9e-19	68.5	0
gi|322709499|gb|EFZ01075.1|	Alpha_adaptinC2	PF02883.15	2.3e-18	66.1	0
gi|322710535|gb|EFZ02109.1|	Alpha_adaptin_C	PF02296.11	6.5e-45	151.2	0
gi|322702650|gb|EFY94282.1|	Alpha_kinase	PF02816.13	1.3e-40	138.6	0
gi|322709528|gb|EFZ01104.1|	Alpha_L_fucos	PF01120.12	5.1e-87	291.5	3.3
gi|322705250|gb|EFY96837.1|	ALS_ss_C	PF10369.4	4.7e-18	64.1	0
gi|322712400|gb|EFZ03973.1|	Amidase	PF01425.16	1.6e-107	359.6	0.2
gi|322708121|gb|EFY99698.1|	Amidase	PF01425.16	1.9e-106	356.1	0
gi|322703274|gb|EFY94885.1|	Amidase	PF01425.16	3.5e-101	338.7	0
gi|322704459|gb|EFY96054.1|	Amidase	PF01425.16	3e-96	322.4	0.1
gi|322705600|gb|EFY97184.1|	Amidase	PF01425.16	2.3e-92	309.6	0
gi|322711969|gb|EFZ03542.1|	Amidase	PF01425.16	6.6e-92	308.1	0
gi|322710821|gb|EFZ02395.1|	Amidase	PF01425.16	9.3e-83	278	0
gi|322710083|gb|EFZ01658.1|	Amidase	PF01425.16	2.6e-81	273.2	0
gi|322708583|gb|EFZ00160.1|	Amidase	PF01425.16	1.4e-75	254.3	0
gi|322709036|gb|EFZ00613.1|	Amidase	PF01425.16	1.5e-72	244.3	0
gi|322703164|gb|EFY94777.1|	Amidase	PF01425.16	3.1e-69	233.4	0
gi|322710729|gb|EFZ02303.1|	Amidase	PF01425.16	1.9e-65	220.9	0.4
gi|322705561|gb|EFY97146.1|	Amidase	PF01425.16	2e-65	220.9	0
gi|322705790|gb|EFY97373.1|	Amidase	PF01425.16	1.7e-63	214.5	0.5
gi|322704230|gb|EFY95827.1|	Amidase	PF01425.16	8.1e-61	205.7	0
gi|322709129|gb|EFZ00705.1|	Amidase	PF01425.16	1.7e-54	184.8	0.3
gi|322706198|gb|EFY97779.1|	Amidase	PF01425.16	5.5e-37	127.1	2.2
gi|322706269|gb|EFY97850.1|	Amidase	PF01425.16	2.4e-35	121.7	1
gi|322705357|gb|EFY96943.1|	Amidase	PF01425.16	2e-32	112.1	0.4
gi|322710437|gb|EFZ02012.1|	Amidase	PF01425.16	1.2e-31	109.6	1.1
gi|322702600|gb|EFY94235.1|	Amidase	PF01425.16	1.1e-17	63.5	0
gi|322705036|gb|EFY96625.1|	Amidase	PF01425.16	1.8e-17	62.8	1.8
gi|322702682|gb|EFY94312.1|	Amidase	PF01425.16	4.4e-17	61.5	3.2
gi|322703134|gb|EFY94748.1|	Amidinotransf	PF02274.12	4.4e-12	45.1	0
gi|322705577|gb|EFY97162.1|	Amidohydro_1	PF01979.15	1.8e-60	204.9	1.1
gi|322709372|gb|EFZ00948.1|	Amidohydro_1	PF01979.15	1.5e-45	155.8	0
gi|322712490|gb|EFZ04063.1|	Amidohydro_1	PF01979.15	3.3e-45	154.7	0
gi|322708229|gb|EFY99806.1|	Amidohydro_1	PF01979.15	8.1e-35	120.5	0.2
gi|322703409|gb|EFY95018.1|	Amidohydro_1	PF01979.15	1.6e-29	103.1	0.7
gi|322708480|gb|EFZ00058.1|	Amidohydro_1	PF01979.15	3e-26	92.4	0.4
gi|322707436|gb|EFY99014.1|	Amidohydro_1	PF01979.15	1.2e-22	80.4	0.3
gi|322709157|gb|EFZ00733.1|	Amidohydro_1	PF01979.15	2.7e-20	72.8	1.4
gi|322711706|gb|EFZ03279.1|	Amidohydro_1	PF01979.15	4.3e-18	65.5	0
gi|322712153|gb|EFZ03726.1|	Amidohydro_1	PF01979.15	1.2e-13	50.9	0.1
gi|322702925|gb|EFY94544.1|	Amidohydro_1	PF01979.15	2.4e-13	49.9	0
gi|322707880|gb|EFY99458.1|	Amidohydro_1	PF01979.15	2.3e-11	43.4	1
gi|322712597|gb|EFZ04170.1|	Amidohydro_1	PF01979.15	5.4e-07	29	0
gi|322706249|gb|EFY97830.1|	Amidohydro_1	PF01979.15	8.2e-07	28.5	0
gi|322703092|gb|EFY94707.1|	Amidohydro_1	PF01979.15	1.3e-06	27.8	0
gi|322711051|gb|EFZ02625.1|	Amidohydro_1	PF01979.15	6.3e-06	25.5	0.1
gi|322707201|gb|EFY98780.1|	Amidohydro_2	PF04909.9	8.8e-42	143	0.3
gi|322706668|gb|EFY98248.1|	Amidohydro_2	PF04909.9	1.1e-41	142.6	0.1
gi|322710070|gb|EFZ01645.1|	Amidohydro_2	PF04909.9	2.5e-40	138.2	1
gi|322708388|gb|EFY99965.1|	Amidohydro_2	PF04909.9	8.4e-40	136.5	0.4
gi|322702683|gb|EFY94313.1|	Amidohydro_2	PF04909.9	3.6e-39	134.5	0
gi|322702789|gb|EFY94414.1|	Amidohydro_2	PF04909.9	3.1e-29	101.9	0.2
gi|322703654|gb|EFY95260.1|	Amidohydro_2	PF04909.9	6.3e-27	94.3	0.2
gi|322707384|gb|EFY98963.1|	Amidohydro_2	PF04909.9	3e-25	88.8	4.3
gi|322710181|gb|EFZ01756.1|	Amidohydro_2	PF04909.9	7.9e-24	84.1	0
gi|322711181|gb|EFZ02755.1|	Amidohydro_2	PF04909.9	6.9e-09	35.1	0
gi|322707880|gb|EFY99458.1|	Amidohydro_3	PF07969.6	8.8e-60	202.5	0.2
gi|322710131|gb|EFZ01706.1|	Amidohydro_3	PF07969.6	2.2e-59	201.2	1.8
gi|322702470|gb|EFY94115.1|	Amidohydro_3	PF07969.6	1.4e-51	175.4	1.2
gi|322712517|gb|EFZ04090.1|	Amidohydro_3	PF07969.6	5.6e-12	45.1	0.1
gi|322709157|gb|EFZ00733.1|	Amidohydro_3	PF07969.6	1.8e-08	33.5	3
gi|322708229|gb|EFY99806.1|	Amidohydro_3	PF07969.6	4.6e-08	32.2	0.7
gi|322705577|gb|EFY97162.1|	Amidohydro_3	PF07969.6	7.7e-08	31.4	1.8
gi|322712490|gb|EFZ04063.1|	Amidohydro_3	PF07969.6	2.6e-07	29.7	2.8
gi|322703409|gb|EFY95018.1|	Amidohydro_3	PF07969.6	3.9e-07	29.1	6.8
gi|322711051|gb|EFZ02625.1|	Amidohydro_3	PF07969.6	1e-06	27.7	0
gi|322702925|gb|EFY94544.1|	Amidohydro_3	PF07969.6	2e-06	26.7	0.8
gi|322712597|gb|EFZ04170.1|	Amidohydro_3	PF07969.6	1.1e-05	24.3	0.1
gi|322711706|gb|EFZ03279.1|	Amidohydro_3	PF07969.6	1.7e-05	23.7	3.7
gi|322711706|gb|EFZ03279.1|	Amidohydro_4	PF13147.1	3.4e-20	72.7	0.2
gi|322709157|gb|EFZ00733.1|	Amidohydro_4	PF13147.1	2.6e-16	60	0
gi|322706249|gb|EFY97830.1|	Amidohydro_4	PF13147.1	4.6e-15	55.9	0.1
gi|322707436|gb|EFY99014.1|	Amidohydro_4	PF13147.1	8.7e-14	51.7	0.1
gi|322711051|gb|EFZ02625.1|	Amidohydro_4	PF13147.1	4.7e-13	49.3	0
gi|322703092|gb|EFY94707.1|	Amidohydro_4	PF13147.1	1.9e-12	47.3	0.1
gi|322708229|gb|EFY99806.1|	Amidohydro_4	PF13147.1	2.8e-12	46.8	0.5
gi|322708480|gb|EFZ00058.1|	Amidohydro_4	PF13147.1	5.3e-11	42.5	1.9
gi|322707880|gb|EFY99458.1|	Amidohydro_4	PF13147.1	1.4e-07	31.3	3.8
gi|322702925|gb|EFY94544.1|	Amidohydro_4	PF13147.1	2.6e-07	30.5	1.2
gi|322712597|gb|EFZ04170.1|	Amidohydro_4	PF13147.1	3.4e-07	30	0.2
gi|322704185|gb|EFY95783.1|	Amidohydro_4	PF13147.1	1.4e-06	28	4.8
gi|322702925|gb|EFY94544.1|	Amidohydro_5	PF13594.1	1.5e-13	49.8	0
gi|322711706|gb|EFZ03279.1|	Amidohydro_5	PF13594.1	2.6e-13	49	0
gi|322708229|gb|EFY99806.1|	Amidohydro_5	PF13594.1	2.5e-12	45.9	0
gi|322702470|gb|EFY94115.1|	Amidohydro_5	PF13594.1	7.8e-10	37.9	0.1
gi|322709157|gb|EFZ00733.1|	Amidohydro_5	PF13594.1	8.8e-10	37.7	0.1
gi|322705577|gb|EFY97162.1|	Amidohydro_5	PF13594.1	9.4e-09	34.5	2.5
gi|322707880|gb|EFY99458.1|	Amidohydro_5	PF13594.1	3.5e-08	32.6	0
gi|322703409|gb|EFY95018.1|	Amidohydro_5	PF13594.1	6.8e-08	31.7	0.1
gi|322712490|gb|EFZ04063.1|	Amidohydro_5	PF13594.1	3.9e-07	29.3	0
gi|322708480|gb|EFZ00058.1|	Amidohydro_5	PF13594.1	8e-07	28.3	1.1
gi|322709372|gb|EFZ00948.1|	Amidohydro_5	PF13594.1	8.9e-07	28.1	0
gi|322703092|gb|EFY94707.1|	Amidohydro_5	PF13594.1	4e-06	26	0
gi|322706249|gb|EFY97830.1|	Amidohydro_5	PF13594.1	1.3e-05	24.4	0.3
gi|322707436|gb|EFY99014.1|	Amidohydro_5	PF13594.1	1.9e-05	23.9	0
gi|322712205|gb|EFZ03778.1|	Amidoligase_2	PF12224.3	6e-19	68.1	0
gi|322711462|gb|EFZ03035.1|	Amidoligase_2	PF12224.3	6e-15	55	0
gi|322710414|gb|EFZ01989.1|	Amidoligase_2	PF12224.3	6.9e-12	45	0
gi|322710751|gb|EFZ02325.1|	Amidoligase_2	PF12224.3	4.5e-10	39	0
gi|322709865|gb|EFZ01440.1|	Aminotran_1_2	PF00155.16	9.5e-87	290.7	0
gi|322706778|gb|EFY98358.1|	Aminotran_1_2	PF00155.16	1.8e-85	286.5	0
gi|322707219|gb|EFY98798.1|	Aminotran_1_2	PF00155.16	2.6e-84	282.8	0
gi|322710576|gb|EFZ02150.1|	Aminotran_1_2	PF00155.16	3.2e-68	229.8	0
gi|322707452|gb|EFY99030.1|	Aminotran_1_2	PF00155.16	1.5e-64	217.7	0
gi|322711312|gb|EFZ02886.1|	Aminotran_1_2	PF00155.16	1.1e-58	198.4	0
gi|322703249|gb|EFY94861.1|	Aminotran_1_2	PF00155.16	8.3e-50	169.2	0
gi|322703879|gb|EFY95481.1|	Aminotran_1_2	PF00155.16	2.2e-45	154.6	0
gi|322712323|gb|EFZ03896.1|	Aminotran_1_2	PF00155.16	3.9e-43	147.3	0
gi|322711929|gb|EFZ03502.1|	Aminotran_1_2	PF00155.16	6e-40	136.8	0
gi|322711085|gb|EFZ02659.1|	Aminotran_1_2	PF00155.16	3.2e-39	134.4	0
gi|322703968|gb|EFY95569.1|	Aminotran_1_2	PF00155.16	7.5e-39	133.2	0
gi|322705170|gb|EFY96758.1|	Aminotran_1_2	PF00155.16	9.6e-39	132.8	0
gi|322703107|gb|EFY94722.1|	Aminotran_1_2	PF00155.16	2e-38	131.8	0
gi|322705589|gb|EFY97174.1|	Aminotran_1_2	PF00155.16	2.9e-38	131.2	0
gi|322707951|gb|EFY99528.1|	Aminotran_1_2	PF00155.16	1.8e-36	125.4	0
gi|322707821|gb|EFY99399.1|	Aminotran_1_2	PF00155.16	3.1e-36	124.6	0
gi|322704290|gb|EFY95887.1|	Aminotran_1_2	PF00155.16	2.7e-34	118.2	0
gi|322704081|gb|EFY95680.1|	Aminotran_1_2	PF00155.16	2.3e-33	115.1	0
gi|322710461|gb|EFZ02035.1|	Aminotran_1_2	PF00155.16	3.7e-28	98	0
gi|322709921|gb|EFZ01496.1|	Aminotran_1_2	PF00155.16	1.6e-22	79.5	0
gi|322711521|gb|EFZ03094.1|	Aminotran_1_2	PF00155.16	1.7e-20	72.8	0
gi|322710677|gb|EFZ02251.1|	Aminotran_1_2	PF00155.16	4.5e-08	31.9	0
gi|322712437|gb|EFZ04010.1|	Aminotran_1_2	PF00155.16	7.6e-08	31.2	0
gi|322710003|gb|EFZ01578.1|	Aminotran_1_2	PF00155.16	1.2e-07	30.5	0
gi|322708551|gb|EFZ00128.1|	Aminotran_1_2	PF00155.16	3.6e-07	29	0.1
gi|322706906|gb|EFY98485.1|	Aminotran_1_2	PF00155.16	1.1e-06	27.3	0
gi|322704368|gb|EFY95964.1|	Aminotran_1_2	PF00155.16	1.5e-05	23.6	0
gi|322712386|gb|EFZ03959.1|	Aminotran_1_2	PF00155.16	2.7e-05	22.7	0
gi|322708453|gb|EFZ00031.1|	Aminotran_1_2	PF00155.16	3.5e-05	22.4	0
gi|322709328|gb|EFZ00904.1|	Aminotran_3	PF00202.16	8.1e-107	356.4	0
gi|322703115|gb|EFY94730.1|	Aminotran_3	PF00202.16	1.6e-98	329.1	0
gi|322709337|gb|EFZ00913.1|	Aminotran_3	PF00202.16	3.2e-96	321.6	0
gi|322710565|gb|EFZ02139.1|	Aminotran_3	PF00202.16	1.5e-93	312.8	0
gi|322711157|gb|EFZ02731.1|	Aminotran_3	PF00202.16	1.1e-91	306.6	0
gi|322707633|gb|EFY99211.1|	Aminotran_3	PF00202.16	3e-88	295.4	0.1
gi|322707868|gb|EFY99446.1|	Aminotran_3	PF00202.16	1.8e-83	279.7	0
gi|322711759|gb|EFZ03332.1|	Aminotran_3	PF00202.16	4.1e-75	252.2	0.5
gi|322708534|gb|EFZ00111.1|	Aminotran_3	PF00202.16	4.4e-48	163.3	0.4
[truncated: 14,189 more rows]

## Sheet: CQMa102
ProteinID	PFAM:name	PFAM:accession	E-value	score	bias
gi|322693032|gb|EFY84909.1|	1-cysPrx_C	PF10417.4	7.5e-12	44.1	0.1
gi|322701029|gb|EFY92780.1|	14-3-3	PF00244.15	1.1e-115	384	5.4
gi|322701548|gb|EFY93297.1|	14-3-3	PF00244.15	4.3e-114	378.9	2.2
gi|322699766|gb|EFY91525.1|	14-3-3	PF00244.15	7.6e-09	34.4	0.1
gi|322698210|gb|EFY89982.1|	2-Hacid_dh	PF00389.25	8.8e-34	115.2	0.1
gi|322699487|gb|EFY91248.1|	2-Hacid_dh	PF00389.25	6.4e-33	112.4	0.1
gi|322699752|gb|EFY91511.1|	2-Hacid_dh	PF00389.25	1.6e-31	107.9	0
gi|322696758|gb|EFY88546.1|	2-Hacid_dh	PF00389.25	7.5e-19	66.9	0
gi|322692741|gb|EFY84633.1|	2-Hacid_dh	PF00389.25	3.2e-18	64.8	0
gi|322692706|gb|EFY84599.1|	2-Hacid_dh	PF00389.25	5.2e-18	64.2	0
gi|322693128|gb|EFY85000.1|	2-Hacid_dh	PF00389.25	1.4e-14	53.1	0
gi|322699895|gb|EFY91653.1|	2-Hacid_dh	PF00389.25	1.6e-09	36.7	0
gi|322696664|gb|EFY88453.1|	2-Hacid_dh	PF00389.25	2e-09	36.4	0
gi|322694007|gb|EFY85849.1|	2-Hacid_dh	PF00389.25	5.5e-06	25.3	0
gi|322692741|gb|EFY84633.1|	2-Hacid_dh_C	PF02826.14	3.4e-56	188.6	0
gi|322698210|gb|EFY89982.1|	2-Hacid_dh_C	PF02826.14	1.1e-55	187	0
gi|322699487|gb|EFY91248.1|	2-Hacid_dh_C	PF02826.14	7.3e-53	177.7	0
gi|322696758|gb|EFY88546.1|	2-Hacid_dh_C	PF02826.14	1e-52	177.3	0
gi|322692706|gb|EFY84599.1|	2-Hacid_dh_C	PF02826.14	5e-50	168.5	0
gi|322699752|gb|EFY91511.1|	2-Hacid_dh_C	PF02826.14	1.3e-49	167.1	0
gi|322693128|gb|EFY85000.1|	2-Hacid_dh_C	PF02826.14	2.2e-49	166.4	0
gi|322696664|gb|EFY88453.1|	2-Hacid_dh_C	PF02826.14	1.8e-48	163.5	0
gi|322699895|gb|EFY91653.1|	2-Hacid_dh_C	PF02826.14	3.1e-41	139.8	0
gi|322693556|gb|EFY85412.1|	2-Hacid_dh_C	PF02826.14	5.5e-37	126	0
gi|322694007|gb|EFY85849.1|	2-Hacid_dh_C	PF02826.14	4e-35	119.9	0
gi|322692740|gb|EFY84632.1|	2-Hacid_dh_C	PF02826.14	2.5e-07	29.4	0.1
gi|322701890|gb|EFY93638.1|	2-oxoacid_dh	PF00198.18	1.2e-79	266.3	0.1
gi|322693928|gb|EFY85772.1|	2-oxoacid_dh	PF00198.18	1.3e-77	259.6	0.3
gi|322695051|gb|EFY86866.1|	2-oxoacid_dh	PF00198.18	5.9e-76	254.1	0.2
gi|322699647|gb|EFY91407.1|	2Fe-2S_thioredx	PF01257.14	1.6e-58	195.8	0.1
gi|322700347|gb|EFY92102.1|	2OG-FeII_Oxy	PF03171.15	1.9e-23	82	0
gi|322697589|gb|EFY89367.1|	2OG-FeII_Oxy	PF03171.15	4.6e-22	77.6	0.2
gi|322693354|gb|EFY85217.1|	2OG-FeII_Oxy	PF03171.15	1.3e-19	69.7	0
gi|322693186|gb|EFY85056.1|	2OG-FeII_Oxy	PF03171.15	2.2e-18	65.8	0
gi|322698937|gb|EFY90703.1|	2OG-FeII_Oxy	PF03171.15	3.3e-17	62	0
gi|322696173|gb|EFY87969.1|	2OG-FeII_Oxy	PF03171.15	2.4e-15	56	0
gi|322695963|gb|EFY87763.1|	2OG-FeII_Oxy	PF03171.15	5.6e-15	54.8	0
gi|322698046|gb|EFY89819.1|	2OG-FeII_Oxy	PF03171.15	2.1e-14	53	0
gi|322698135|gb|EFY89908.1|	2OG-FeII_Oxy	PF03171.15	3.7e-14	52.2	0
gi|322692674|gb|EFY84569.1|	2OG-FeII_Oxy	PF03171.15	7.1e-14	51.3	0
gi|322696975|gb|EFY88760.1|	2OG-FeII_Oxy	PF03171.15	3.5e-13	49.1	0
gi|322696504|gb|EFY88295.1|	2OG-FeII_Oxy	PF03171.15	4.7e-13	48.6	0
gi|322696723|gb|EFY88511.1|	2OG-FeII_Oxy	PF03171.15	1.4e-12	47.1	0
gi|322700825|gb|EFY92577.1|	2OG-FeII_Oxy	PF03171.15	6.2e-12	45.1	0
gi|322695189|gb|EFY87001.1|	2OG-FeII_Oxy	PF03171.15	4.4e-11	42.3	0
gi|322692332|gb|EFY84253.1|	2OG-FeII_Oxy	PF03171.15	1.2e-09	37.7	0
gi|322701567|gb|EFY93316.1|	2OG-FeII_Oxy	PF03171.15	1.4e-05	24.7	0
gi|322701362|gb|EFY93112.1|	2OG-FeII_Oxy	PF03171.15	0.00011	21.8	0
gi|322698813|gb|EFY90580.1|	2OG-FeII_Oxy_2	PF13532.1	2e-32	112	0
gi|322701567|gb|EFY93316.1|	2OG-FeII_Oxy_2	PF13532.1	4.3e-29	101.1	0
gi|322701259|gb|EFY93009.1|	2OG-FeII_Oxy_2	PF13532.1	3.7e-28	98	0
gi|322696975|gb|EFY88760.1|	2OG-FeII_Oxy_2	PF13532.1	6.5e-19	67.9	0
gi|322699172|gb|EFY90936.1|	2OG-FeII_Oxy_3	PF13640.1	4.4e-16	58.6	0
gi|322693169|gb|EFY85040.1|	2OG-FeII_Oxy_3	PF13640.1	3.3e-11	43	0
gi|322701362|gb|EFY93112.1|	2OG-FeII_Oxy_3	PF13640.1	4.2e-11	42.6	0
gi|322701362|gb|EFY93112.1|	2OG-FeII_Oxy_4	PF13661.1	5.2e-06	25.4	0.1
gi|322693169|gb|EFY85040.1|	2OG-FeII_Oxy_4	PF13661.1	1e-05	24.5	0
gi|322700854|gb|EFY92606.1|	2OG-FeII_Oxy_5	PF13759.1	6.2e-07	29	0
gi|322701960|gb|EFY93708.1|	3-dmu-9_3-mt	PF06983.8	2.3e-45	153	0
gi|322693981|gb|EFY85824.1|	3-HAO	PF06052.7	7.1e-62	206.7	0
gi|322697960|gb|EFY89734.1|	3Beta_HSD	PF01073.14	1.2e-67	226.9	0
gi|322695324|gb|EFY87134.1|	3Beta_HSD	PF01073.14	1.3e-39	134.9	0
gi|322699072|gb|EFY90837.1|	3Beta_HSD	PF01073.14	2e-25	88.4	0
gi|322697172|gb|EFY88955.1|	3Beta_HSD	PF01073.14	1.1e-22	79.4	0
gi|322700334|gb|EFY92090.1|	3Beta_HSD	PF01073.14	1.4e-15	56.2	0
gi|322700919|gb|EFY92671.1|	3Beta_HSD	PF01073.14	1.6e-12	46.1	0
gi|322693215|gb|EFY85084.1|	3Beta_HSD	PF01073.14	9.4e-11	40.3	0
gi|322695852|gb|EFY87654.1|	3Beta_HSD	PF01073.14	2.7e-10	38.8	0
gi|322695095|gb|EFY86909.1|	3Beta_HSD	PF01073.14	9.7e-09	33.7	0
gi|322692377|gb|EFY84294.1|	3Beta_HSD	PF01073.14	1.1e-08	33.5	0
gi|322701838|gb|EFY93586.1|	3Beta_HSD	PF01073.14	1.3e-08	33.3	0
gi|322700667|gb|EFY92421.1|	3Beta_HSD	PF01073.14	2.4e-08	32.4	0.2
gi|322693163|gb|EFY85034.1|	3Beta_HSD	PF01073.14	3e-08	32.1	0.1
gi|322700098|gb|EFY91855.1|	3Beta_HSD	PF01073.14	4.8e-08	31.4	0.5
gi|322693579|gb|EFY85434.1|	3Beta_HSD	PF01073.14	7.2e-08	30.8	0.1
gi|322695802|gb|EFY87604.1|	3Beta_HSD	PF01073.14	1.2e-07	30.1	0
gi|322699985|gb|EFY91743.1|	3Beta_HSD	PF01073.14	1.5e-06	26.5	0
gi|322697843|gb|EFY89618.1|	3Beta_HSD	PF01073.14	3.4e-06	25.3	0.1
gi|322698433|gb|EFY90203.1|	3Beta_HSD	PF01073.14	1e-05	23.8	0
gi|322694199|gb|EFY86035.1|	3Beta_HSD	PF01073.14	1.1e-05	23.7	0
gi|322701122|gb|EFY92873.1|	3Beta_HSD	PF01073.14	1.7e-05	23	0
gi|322697256|gb|EFY89038.1|	3Beta_HSD	PF01073.14	2.7e-05	22.4	0
gi|322696186|gb|EFY87982.1|	3Beta_HSD	PF01073.14	2.8e-05	22.4	0
gi|322692401|gb|EFY84315.1|	3Beta_HSD	PF01073.14	3e-05	22.2	0.2
gi|322695260|gb|EFY87071.1|	3Beta_HSD	PF01073.14	3.4e-05	22.1	0.1
gi|322694181|gb|EFY86018.1|	3Beta_HSD	PF01073.14	4.3e-05	21.7	0
gi|322696216|gb|EFY88012.1|	3Beta_HSD	PF01073.14	4.5e-05	21.7	0.1
gi|322692359|gb|EFY84278.1|	3Beta_HSD	PF01073.14	5e-05	21.5	0
gi|322694212|gb|EFY86048.1|	3Beta_HSD	PF01073.14	5.2e-05	21.4	0
gi|322692348|gb|EFY84267.1|	3Beta_HSD	PF01073.14	6.3e-05	21.2	0
gi|322695153|gb|EFY86966.1|	3Beta_HSD	PF01073.14	0.00014	20.1	0.1
gi|322696278|gb|EFY88073.1|	3HCDH	PF00725.17	3.7e-33	113.2	0
gi|322696282|gb|EFY88076.1|	3HCDH	PF00725.17	2e-16	59.5	0
gi|322697251|gb|EFY89033.1|	3HCDH	PF00725.17	5.8e-11	42	0
gi|322696278|gb|EFY88073.1|	3HCDH_N	PF02737.13	3.4e-32	110.9	0.8
gi|322696282|gb|EFY88076.1|	3HCDH_N	PF02737.13	3.3e-22	78.4	0
gi|322697251|gb|EFY89033.1|	3HCDH_N	PF02737.13	1.1e-13	50.6	0.1
gi|322695257|gb|EFY87068.1|	3HCDH_N	PF02737.13	8.2e-06	25	0.1
gi|322697219|gb|EFY89001.1|	3HCDH_N	PF02737.13	0.00011	21.3	0.1
gi|322700982|gb|EFY92734.1|	4HBT	PF03061.17	2.3e-12	46.3	0
gi|322697646|gb|EFY89424.1|	4HBT	PF03061.17	5.5e-12	45	0
gi|322698216|gb|EFY89988.1|	4HBT	PF03061.17	1.1e-10	40.9	0.1
gi|322697718|gb|EFY89495.1|	4HBT	PF03061.17	1.5e-06	27.6	0
gi|322698780|gb|EFY90547.1|	4HBT	PF03061.17	2.7e-06	26.8	0.7
gi|322692371|gb|EFY84289.1|	4HBT	PF03061.17	0.00017	21	0
gi|322694776|gb|EFY86597.1|	4HBT_2	PF13279.1	6.7e-21	74.4	0
gi|322699889|gb|EFY91647.1|	4HBT_2	PF13279.1	1.1e-08	34.9	0
gi|322692827|gb|EFY84714.1|	4HBT_2	PF13279.1	8.3e-07	28.9	0
gi|322697330|gb|EFY89111.1|	4HBT_3	PF13622.1	1e-46	159.1	2.3
gi|322692371|gb|EFY84289.1|	4HBT_3	PF13622.1	3.6e-43	147.5	3.4
gi|322693548|gb|EFY85404.1|	4HBT_3	PF13622.1	2.5e-42	144.7	0.2
gi|322700563|gb|EFY92317.1|	4HBT_3	PF13622.1	4.8e-37	127.4	0
gi|322693181|gb|EFY85051.1|	4HBT_3	PF13622.1	5.9e-20	71.5	0.4
gi|322700826|gb|EFY92578.1|	4HBT_3	PF13622.1	1.3e-19	70.3	0.1
gi|322696548|gb|EFY88338.1|	4HBT_3	PF13622.1	1e-18	67.4	0.6
gi|322700982|gb|EFY92734.1|	4HBT_3	PF13622.1	6.5e-05	22.2	0.1
gi|322700964|gb|EFY92716.1|	5-FTHF_cyc-lig	PF01812.15	2.7e-28	98.4	0
gi|322696589|gb|EFY88379.1|	5_nucleotid_C	PF02872.13	1.7e-32	112	0.8
gi|322697867|gb|EFY89642.1|	5_nucleotid_C	PF02872.13	2.2e-32	111.6	0
gi|322698078|gb|EFY89851.1|	60KD_IMP	PF02096.15	1.8e-26	92.4	3.8
gi|322698535|gb|EFY90304.1|	60KD_IMP	PF02096.15	9.5e-10	37.8	0
gi|322700494|gb|EFY92249.1|	6PF2K	PF01591.13	2.7e-79	264.7	0.1
gi|322701807|gb|EFY93555.1|	6PF2K	PF01591.13	2.1e-66	222.6	0
gi|322697008|gb|EFY88793.1|	6PF2K	PF01591.13	3.7e-58	195.6	0
gi|322696869|gb|EFY88655.1|	6PGD	PF00393.14	2.1e-135	449.9	0
gi|322697219|gb|EFY89001.1|	6PGD	PF00393.14	3.4e-64	216.2	0
gi|322698883|gb|EFY90649.1|	6PGD	PF00393.14	2.1e-50	171	0
gi|322693109|gb|EFY84982.1|	7tm_1	PF00001.16	3.1e-06	25.9	2.4
gi|322698215|gb|EFY89987.1|	7tm_2	PF00002.19	1.9e-12	46.2	7.4
gi|322693109|gb|EFY84982.1|	7tm_2	PF00002.19	7.2e-09	34.4	5.6
gi|322693538|gb|EFY85395.1|	7tm_2	PF00002.19	1e-05	24.2	0.4
gi|322700889|gb|EFY92641.1|	7tm_2	PF00002.19	1.4e-05	23.7	12.2
gi|322699632|gb|EFY91392.1|	AAA	PF00004.24	9.3e-99	326.2	0
gi|322698519|gb|EFY90288.1|	AAA	PF00004.24	1.3e-63	212.4	0.1
gi|322701087|gb|EFY92838.1|	AAA	PF00004.24	2.5e-56	188.9	0
gi|322694786|gb|EFY86607.1|	AAA	PF00004.24	8.4e-52	174.2	0
gi|322692175|gb|EFY84128.1|	AAA	PF00004.24	8.7e-52	174.2	0
gi|322698587|gb|EFY90356.1|	AAA	PF00004.24	9.8e-52	174	0
gi|322700921|gb|EFY92673.1|	AAA	PF00004.24	1.1e-49	167.4	0
gi|322700741|gb|EFY92494.1|	AAA	PF00004.24	2.6e-45	153.2	0.3
gi|322699346|gb|EFY91108.1|	AAA	PF00004.24	1.3e-43	147.8	0
gi|322697972|gb|EFY89746.1|	AAA	PF00004.24	3.3e-43	146.4	0
gi|322701840|gb|EFY93588.1|	AAA	PF00004.24	1.4e-42	144.4	0
gi|322701966|gb|EFY93714.1|	AAA	PF00004.24	2.5e-42	143.6	0
gi|322695791|gb|EFY87593.1|	AAA	PF00004.24	1.2e-41	141.4	0
gi|322696275|gb|EFY88070.1|	AAA	PF00004.24	1.4e-41	141.2	0
gi|322700271|gb|EFY92027.1|	AAA	PF00004.24	2.8e-41	140.2	0
gi|322699145|gb|EFY90909.1|	AAA	PF00004.24	1.6e-40	137.7	0
gi|322692993|gb|EFY84872.1|	AAA	PF00004.24	5.9e-40	135.9	0
gi|322701880|gb|EFY93628.1|	AAA	PF00004.24	1.2e-38	131.7	0
gi|322694070|gb|EFY85910.1|	AAA	PF00004.24	2.2e-38	130.8	0
gi|322694256|gb|EFY86091.1|	AAA	PF00004.24	1.4e-32	112	0
gi|322701650|gb|EFY93399.1|	AAA	PF00004.24	5.6e-28	97.1	0
gi|322697157|gb|EFY88940.1|	AAA	PF00004.24	2.3e-26	91.9	0
gi|322701667|gb|EFY93416.1|	AAA	PF00004.24	3.8e-23	81.5	0
gi|322692520|gb|EFY84425.1|	AAA	PF00004.24	8.7e-22	77.1	0
gi|322700953|gb|EFY92705.1|	AAA	PF00004.24	1.1e-21	76.8	0
gi|322695055|gb|EFY86870.1|	AAA	PF00004.24	3.7e-20	71.8	0.1
gi|322699940|gb|EFY91698.1|	AAA	PF00004.24	4e-20	71.7	0
gi|322693829|gb|EFY85676.1|	AAA	PF00004.24	4.8e-18	65	0
gi|322693197|gb|EFY85066.1|	AAA	PF00004.24	2.5e-17	62.7	0
gi|322697954|gb|EFY89728.1|	AAA	PF00004.24	9.1e-17	60.9	0
gi|322695452|gb|EFY87260.1|	AAA	PF00004.24	9.4e-17	60.8	0
gi|322698624|gb|EFY90393.1|	AAA	PF00004.24	5.3e-16	58.4	0.1
gi|322697895|gb|EFY89670.1|	AAA	PF00004.24	5.5e-16	58.3	0
gi|322697641|gb|EFY89419.1|	AAA	PF00004.24	7.5e-16	57.9	0
gi|322693921|gb|EFY85765.1|	AAA	PF00004.24	3.9e-15	55.6	0
gi|322696120|gb|EFY87917.1|	AAA	PF00004.24	6.2e-15	54.9	0
gi|322694042|gb|EFY85883.1|	AAA	PF00004.24	7.7e-14	51.4	0
gi|322700463|gb|EFY92218.1|	AAA	PF00004.24	9.1e-14	51.2	0.1
gi|322694066|gb|EFY85906.1|	AAA	PF00004.24	4.2e-12	45.8	0
gi|322695402|gb|EFY87211.1|	AAA	PF00004.24	6.3e-12	45.2	0
gi|322701219|gb|EFY92969.1|	AAA	PF00004.24	3.1e-11	43	0
gi|322694911|gb|EFY86729.1|	AAA	PF00004.24	1.5e-10	40.7	0.2
gi|322695637|gb|EFY87442.1|	AAA	PF00004.24	7.6e-09	35.2	0
gi|322695039|gb|EFY86854.1|	AAA	PF00004.24	2.5e-08	33.6	0.1
gi|322692473|gb|EFY84382.1|	AAA	PF00004.24	2.6e-08	33.5	0.8
gi|322700900|gb|EFY92652.1|	AAA	PF00004.24	2.8e-08	33.4	0
gi|322699231|gb|EFY90994.1|	AAA	PF00004.24	4.9e-08	32.6	0
gi|322694871|gb|EFY86690.1|	AAA	PF00004.24	5.6e-08	32.4	0
gi|322693627|gb|EFY85481.1|	AAA	PF00004.24	6.9e-07	28.9	0
gi|322696219|gb|EFY88015.1|	AAA	PF00004.24	8.9e-07	28.5	0.1
gi|322695635|gb|EFY87440.1|	AAA	PF00004.24	1.6e-06	27.7	0.1
gi|322700589|gb|EFY92343.1|	AAA	PF00004.24	3.1e-06	26.8	0.2
gi|322695748|gb|EFY87551.1|	AAA	PF00004.24	1.2e-05	24.9	0.7
gi|322695052|gb|EFY86867.1|	AAA	PF00004.24	1.2e-05	24.9	0
gi|322697821|gb|EFY89596.1|	AAA	PF00004.24	1.7e-05	24.4	0
gi|322700262|gb|EFY92018.1|	AAA	PF00004.24	1.7e-05	24.4	0
gi|322696015|gb|EFY87814.1|	AAA	PF00004.24	2.3e-05	24	0
gi|322699537|gb|EFY91298.1|	AAA	PF00004.24	2.4e-05	23.9	0.1
gi|322700501|gb|EFY92256.1|	AAA	PF00004.24	8.1e-05	22.2	0.7
gi|322699750|gb|EFY91509.1|	AAA	PF00004.24	8.2e-05	22.2	0
gi|322695840|gb|EFY87642.1|	AAA	PF00004.24	0.00013	21.5	0
gi|322692819|gb|EFY84707.1|	AAA	PF00004.24	0.00018	21.1	1
gi|322697847|gb|EFY89622.1|	AAA_10	PF12846.2	7.2e-10	38.1	0
gi|322697821|gb|EFY89596.1|	AAA_10	PF12846.2	1e-06	27.8	0.1
gi|322695791|gb|EFY87593.1|	AAA_10	PF12846.2	1e-06	27.8	3
gi|322700900|gb|EFY92652.1|	AAA_10	PF12846.2	1e-06	27.8	0
gi|322701388|gb|EFY93138.1|	AAA_11	PF13086.1	1.1e-68	230.8	0.6
gi|322701017|gb|EFY92768.1|	AAA_11	PF13086.1	3.7e-61	206.1	0.2
gi|322701174|gb|EFY92925.1|	AAA_11	PF13086.1	1.7e-58	197.3	3
gi|322699514|gb|EFY91275.1|	AAA_11	PF13086.1	1.2e-40	139	0.2
gi|322695791|gb|EFY87593.1|	AAA_11	PF13086.1	6.1e-32	110.4	19
gi|322693772|gb|EFY85621.1|	AAA_11	PF13086.1	1.1e-24	86.7	0
gi|322693974|gb|EFY85817.1|	AAA_11	PF13086.1	6.5e-24	84.2	0
gi|322693877|gb|EFY85723.1|	AAA_11	PF13086.1	9e-24	83.7	0.2
gi|322697276|gb|EFY89057.1|	AAA_11	PF13086.1	7.1e-12	44.8	0
gi|322701390|gb|EFY93140.1|	AAA_11	PF13086.1	5.6e-10	38.6	0
gi|322697157|gb|EFY88940.1|	AAA_11	PF13086.1	8.8e-08	31.4	0.1
gi|322701388|gb|EFY93138.1|	AAA_12	PF13087.1	3.2e-63	212.1	0
gi|322701174|gb|EFY92925.1|	AAA_12	PF13087.1	1.1e-60	203.9	0
gi|322699514|gb|EFY91275.1|	AAA_12	PF13087.1	5.7e-51	172.1	0
gi|322701017|gb|EFY92768.1|	AAA_12	PF13087.1	2.1e-44	150.7	0
gi|322695791|gb|EFY87593.1|	AAA_12	PF13087.1	3.4e-39	133.7	0
gi|322693974|gb|EFY85817.1|	AAA_12	PF13087.1	1.3e-37	128.6	0
gi|322693877|gb|EFY85723.1|	AAA_12	PF13087.1	6.8e-32	109.8	0
gi|322693772|gb|EFY85621.1|	AAA_12	PF13087.1	6.6e-28	96.8	0
gi|322697276|gb|EFY89057.1|	AAA_12	PF13087.1	8.3e-27	93.2	0
gi|322701390|gb|EFY93140.1|	AAA_12	PF13087.1	8.4e-24	83.4	0
gi|322697812|gb|EFY89588.1|	AAA_12	PF13087.1	1.1e-16	60.2	0
gi|322701650|gb|EFY93399.1|	AAA_14	PF13173.1	8.4e-20	70.4	0
gi|322698587|gb|EFY90356.1|	AAA_14	PF13173.1	5.6e-09	35.3	0
gi|322699632|gb|EFY91392.1|	AAA_14	PF13173.1	1.6e-08	33.9	0
gi|322697157|gb|EFY88940.1|	AAA_14	PF13173.1	4e-08	32.6	0.1
gi|322698519|gb|EFY90288.1|	AAA_14	PF13173.1	1.6e-07	30.7	0
gi|322701219|gb|EFY92969.1|	AAA_14	PF13173.1	1.6e-07	30.6	0
gi|322696015|gb|EFY87814.1|	AAA_15	PF13175.1	8.1e-08	31.1	0.2
gi|322700787|gb|EFY92540.1|	AAA_15	PF13175.1	1.8e-07	29.9	0
gi|322698449|gb|EFY90219.1|	AAA_15	PF13175.1	4.9e-07	28.5	6.5
gi|322696052|gb|EFY87850.1|	AAA_15	PF13175.1	7.8e-07	27.8	0
gi|322701650|gb|EFY93399.1|	AAA_16	PF13191.1	3.1e-23	82.1	19.2
gi|322700900|gb|EFY92652.1|	AAA_16	PF13191.1	6.2e-17	61.5	0
gi|322697157|gb|EFY88940.1|	AAA_16	PF13191.1	6.3e-17	61.5	10.3
gi|322697641|gb|EFY89419.1|	AAA_16	PF13191.1	6.2e-12	45.3	0.2
gi|322699632|gb|EFY91392.1|	AAA_16	PF13191.1	8.4e-12	44.8	0
gi|322700316|gb|EFY92072.1|	AAA_16	PF13191.1	1.1e-11	44.4	0.1
gi|322700793|gb|EFY92546.1|	AAA_16	PF13191.1	1.7e-11	43.8	0.1
gi|322699231|gb|EFY90994.1|	AAA_16	PF13191.1	4.3e-11	42.5	0.1
gi|322695055|gb|EFY86870.1|	AAA_16	PF13191.1	7.5e-11	41.7	11.6
gi|322698519|gb|EFY90288.1|	AAA_16	PF13191.1	1.1e-10	41.1	0.3
gi|322701087|gb|EFY92838.1|	AAA_16	PF13191.1	1.3e-10	41	6.9
gi|322700787|gb|EFY92540.1|	AAA_16	PF13191.1	1.8e-10	40.5	1.4
gi|322692819|gb|EFY84707.1|	AAA_16	PF13191.1	2.5e-10	40	2
gi|322698587|gb|EFY90356.1|	AAA_16	PF13191.1	1.8e-09	37.2	0
gi|322695039|gb|EFY86854.1|	AAA_16	PF13191.1	4.1e-09	36.1	0
gi|322697777|gb|EFY89553.1|	AAA_16	PF13191.1	7.6e-09	35.2	0.2
gi|322695791|gb|EFY87593.1|	AAA_16	PF13191.1	2.8e-08	33.3	10.1
gi|322697440|gb|EFY89220.1|	AAA_16	PF13191.1	4.7e-08	32.6	0
gi|322698412|gb|EFY90182.1|	AAA_16	PF13191.1	5.7e-08	32.3	0.2
gi|322697972|gb|EFY89746.1|	AAA_16	PF13191.1	6.9e-08	32.1	0.1
gi|322696240|gb|EFY88035.1|	AAA_16	PF13191.1	2e-07	30.6	3.8
gi|322697821|gb|EFY89596.1|	AAA_16	PF13191.1	2.3e-07	30.3	1
gi|322694042|gb|EFY85883.1|	AAA_16	PF13191.1	2.5e-07	30.2	23.7
gi|322700741|gb|EFY92494.1|	AAA_16	PF13191.1	2.7e-07	30.1	0
gi|322694114|gb|EFY85952.1|	AAA_16	PF13191.1	2.8e-07	30.1	0.1
gi|322694070|gb|EFY85910.1|	AAA_16	PF13191.1	2.9e-07	30	0.2
gi|322700511|gb|EFY92265.1|	AAA_16	PF13191.1	3.9e-07	29.6	0
gi|322693681|gb|EFY85533.1|	AAA_16	PF13191.1	7.4e-07	28.7	1.9
gi|322699737|gb|EFY91496.1|	AAA_16	PF13191.1	8.1e-07	28.6	0.7
gi|322700921|gb|EFY92673.1|	AAA_16	PF13191.1	8.2e-07	28.6	1
gi|322692175|gb|EFY84128.1|	AAA_16	PF13191.1	9e-07	28.4	0
gi|322700501|gb|EFY92256.1|	AAA_16	PF13191.1	1.7e-06	27.5	1.1
gi|322701667|gb|EFY93416.1|	AAA_16	PF13191.1	1.8e-06	27.5	0
gi|322699346|gb|EFY91108.1|	AAA_16	PF13191.1	1.9e-06	27.3	0
gi|322701219|gb|EFY92969.1|	AAA_16	PF13191.1	2e-06	27.3	0.1
gi|322701650|gb|EFY93399.1|	AAA_17	PF13207.1	9.5e-25	87.1	0
gi|322699750|gb|EFY91509.1|	AAA_17	PF13207.1	1.9e-15	57.1	1.3
gi|322693943|gb|EFY85787.1|	AAA_17	PF13207.1	7.7e-12	45.5	0
gi|322695052|gb|EFY86867.1|	AAA_17	PF13207.1	8.1e-12	45.4	0
gi|322699632|gb|EFY91392.1|	AAA_17	PF13207.1	3.9e-11	43.2	0
gi|322695791|gb|EFY87593.1|	AAA_17	PF13207.1	2.3e-10	40.7	12.9
gi|322694042|gb|EFY85883.1|	AAA_17	PF13207.1	5.5e-10	39.5	0.2
gi|322699537|gb|EFY91298.1|	AAA_17	PF13207.1	2.8e-09	37.2	0.9
gi|322697157|gb|EFY88940.1|	AAA_17	PF13207.1	3.8e-09	36.8	3.4
gi|322698519|gb|EFY90288.1|	AAA_17	PF13207.1	5.6e-09	36.2	0
gi|322701554|gb|EFY93303.1|	AAA_17	PF13207.1	1.5e-08	34.8	0.2
gi|322697821|gb|EFY89596.1|	AAA_17	PF13207.1	2.9e-08	33.9	0
gi|322698412|gb|EFY90182.1|	AAA_17	PF13207.1	1.4e-07	31.7	0
gi|322700262|gb|EFY92018.1|	AAA_17	PF13207.1	1.9e-07	31.3	0.2
gi|322696240|gb|EFY88035.1|	AAA_17	PF13207.1	1.9e-07	31.3	0
gi|322701069|gb|EFY92820.1|	AAA_17	PF13207.1	2.3e-07	31	0
gi|322700445|gb|EFY92200.1|	AAA_17	PF13207.1	2.5e-07	30.9	0
gi|322696052|gb|EFY87850.1|	AAA_17	PF13207.1	2.7e-07	30.8	0.1
gi|322701087|gb|EFY92838.1|	AAA_17	PF13207.1	3.3e-07	30.5	0.4
gi|322696015|gb|EFY87814.1|	AAA_17	PF13207.1	3.6e-07	30.4	0.1
gi|322692819|gb|EFY84707.1|	AAA_17	PF13207.1	4.5e-07	30.1	0.7
gi|322698587|gb|EFY90356.1|	AAA_17	PF13207.1	6.9e-07	29.5	0
gi|322700501|gb|EFY92256.1|	AAA_17	PF13207.1	8.1e-07	29.3	0
gi|322701673|gb|EFY93422.1|	AAA_17	PF13207.1	1.1e-06	28.9	0
gi|322701966|gb|EFY93714.1|	AAA_17	PF13207.1	1.2e-06	28.7	0.1
gi|322693861|gb|EFY85707.1|	AAA_17	PF13207.1	2.7e-06	27.6	0
gi|322699737|gb|EFY91496.1|	AAA_17	PF13207.1	3.4e-06	27.2	0
gi|322693197|gb|EFY85066.1|	AAA_17	PF13207.1	3.6e-06	27.2	0
gi|322692954|gb|EFY84835.1|	AAA_17	PF13207.1	3.7e-06	27.1	0
gi|322693332|gb|EFY85196.1|	AAA_17	PF13207.1	4e-06	27	0
gi|322699057|gb|EFY90822.1|	AAA_17	PF13207.1	4e-06	27	0
gi|322699750|gb|EFY91509.1|	AAA_18	PF13238.1	8.2e-28	96.7	0.4
gi|322701650|gb|EFY93399.1|	AAA_18	PF13238.1	1.4e-13	50.6	17
gi|322695052|gb|EFY86867.1|	AAA_18	PF13238.1	7.8e-10	38.5	0
gi|322694042|gb|EFY85883.1|	AAA_18	PF13238.1	4.5e-08	32.8	8.3
gi|322701069|gb|EFY92820.1|	AAA_18	PF13238.1	6.2e-08	32.4	0
gi|322701087|gb|EFY92838.1|	AAA_18	PF13238.1	4.4e-07	29.6	1.2
gi|322700262|gb|EFY92018.1|	AAA_18	PF13238.1	5.7e-07	29.3	0
gi|322695791|gb|EFY87593.1|	AAA_18	PF13238.1	6.9e-07	29	8.2
gi|322693943|gb|EFY85787.1|	AAA_18	PF13238.1	7.5e-07	28.9	0
gi|322699632|gb|EFY91392.1|	AAA_18	PF13238.1	9.2e-07	28.6	0
gi|322699737|gb|EFY91496.1|	AAA_18	PF13238.1	1.5e-06	27.9	0
gi|322700445|gb|EFY92200.1|	AAA_18	PF13238.1	1.5e-06	27.9	0
gi|322697821|gb|EFY89596.1|	AAA_18	PF13238.1	5.2e-06	26.2	2.3
gi|322701554|gb|EFY93303.1|	AAA_18	PF13238.1	6.2e-06	25.9	0
gi|322699644|gb|EFY91404.1|	AAA_18	PF13238.1	9.7e-06	25.3	0
gi|322698587|gb|EFY90356.1|	AAA_18	PF13238.1	1e-05	25.2	0
gi|322695791|gb|EFY87593.1|	AAA_19	PF13245.1	2.8e-19	68	0.1
gi|322701174|gb|EFY92925.1|	AAA_19	PF13245.1	7.6e-15	53.8	0.2
gi|322701017|gb|EFY92768.1|	AAA_19	PF13245.1	3.1e-13	48.7	0.2
gi|322698728|gb|EFY90496.1|	AAA_19	PF13245.1	2.6e-11	42.5	0.3
gi|322701388|gb|EFY93138.1|	AAA_19	PF13245.1	6.2e-11	41.3	0.5
gi|322699514|gb|EFY91275.1|	AAA_19	PF13245.1	8e-11	40.9	0.2
gi|322701650|gb|EFY93399.1|	AAA_19	PF13245.1	9e-11	40.8	4.2
gi|322693974|gb|EFY85817.1|	AAA_19	PF13245.1	4.1e-10	38.7	0.1
gi|322693772|gb|EFY85621.1|	AAA_19	PF13245.1	5.7e-09	35	0
gi|322699632|gb|EFY91392.1|	AAA_19	PF13245.1	2e-08	33.2	1.7
gi|322693877|gb|EFY85723.1|	AAA_19	PF13245.1	2e-08	33.2	0.2
gi|322695840|gb|EFY87642.1|	AAA_19	PF13245.1	3.1e-08	32.6	0.1
gi|322697157|gb|EFY88940.1|	AAA_19	PF13245.1	5.1e-08	31.9	0.9
gi|322697276|gb|EFY89057.1|	AAA_19	PF13245.1	5.8e-07	28.6	2.7
gi|322698587|gb|EFY90356.1|	AAA_19	PF13245.1	3.6e-06	26	0.2
gi|322701087|gb|EFY92838.1|	AAA_19	PF13245.1	3.7e-06	26	0.1
gi|322692282|gb|EFY84210.1|	AAA_19	PF13245.1	3.9e-06	25.9	0
gi|322699626|gb|EFY91386.1|	AAA_19	PF13245.1	4.2e-06	25.8	0.1
gi|322698624|gb|EFY90393.1|	AAA_19	PF13245.1	5e-06	25.6	0
gi|322700787|gb|EFY92540.1|	AAA_19	PF13245.1	5.2e-06	25.5	0.4
gi|322697157|gb|EFY88940.1|	AAA_2	PF07724.9	3.9e-46	156.4	0.1
gi|322695055|gb|EFY86870.1|	AAA_2	PF07724.9	6e-45	152.6	0
gi|322694066|gb|EFY85906.1|	AAA_2	PF07724.9	2.9e-31	108	0
gi|322699632|gb|EFY91392.1|	AAA_2	PF07724.9	4.3e-14	52.2	0
gi|322698519|gb|EFY90288.1|	AAA_2	PF07724.9	8.8e-10	38.1	0
gi|322700741|gb|EFY92494.1|	AAA_2	PF07724.9	3.6e-08	32.9	0
gi|322699346|gb|EFY91108.1|	AAA_2	PF07724.9	2.1e-07	30.4	0
gi|322698587|gb|EFY90356.1|	AAA_2	PF07724.9	7.6e-07	28.6	0
gi|322701087|gb|EFY92838.1|	AAA_2	PF07724.9	1.3e-06	27.8	0
gi|322697972|gb|EFY89746.1|	AAA_2	PF07724.9	1.6e-06	27.6	0
gi|322700953|gb|EFY92705.1|	AAA_2	PF07724.9	2e-06	27.2	0
gi|322700271|gb|EFY92027.1|	AAA_2	PF07724.9	2.5e-06	26.9	0
gi|322692175|gb|EFY84128.1|	AAA_2	PF07724.9	1e-05	24.9	0
gi|322701667|gb|EFY93416.1|	AAA_2	PF07724.9	3e-05	23.4	0
gi|322699145|gb|EFY90909.1|	AAA_2	PF07724.9	0.0001	21.6	0
gi|322697368|gb|EFY89148.1|	AAA_21	PF13304.1	7.6e-23	81.3	1.3
gi|322701777|gb|EFY93525.1|	AAA_21	PF13304.1	4.2e-22	78.8	0.1
gi|322700787|gb|EFY92540.1|	AAA_21	PF13304.1	2e-20	73.3	0.8
gi|322700262|gb|EFY92018.1|	AAA_21	PF13304.1	2.7e-20	72.9	2
gi|322699537|gb|EFY91298.1|	AAA_21	PF13304.1	5.8e-18	65.2	0.2
gi|322697821|gb|EFY89596.1|	AAA_21	PF13304.1	9.9e-18	64.5	0
gi|322698449|gb|EFY90219.1|	AAA_21	PF13304.1	1.8e-17	63.6	2.7
gi|322699737|gb|EFY91496.1|	AAA_21	PF13304.1	8.7e-16	58.1	1.2
gi|322700245|gb|EFY92001.1|	AAA_21	PF13304.1	9e-14	51.5	6.7
gi|322696052|gb|EFY87850.1|	AAA_21	PF13304.1	1.2e-13	51.1	8.4
gi|322696015|gb|EFY87814.1|	AAA_21	PF13304.1	2.7e-13	49.9	7
gi|322692819|gb|EFY84707.1|	AAA_21	PF13304.1	3.7e-13	49.5	0
gi|322698264|gb|EFY90036.1|	AAA_21	PF13304.1	1.5e-12	47.4	0.4
gi|322693681|gb|EFY85533.1|	AAA_21	PF13304.1	7.4e-12	45.2	0.7
gi|322696240|gb|EFY88035.1|	AAA_21	PF13304.1	1.2e-11	44.6	0
gi|322697777|gb|EFY89553.1|	AAA_21	PF13304.1	1.6e-11	44.1	0.1
gi|322693861|gb|EFY85707.1|	AAA_21	PF13304.1	1.7e-11	44	0.3
gi|322700501|gb|EFY92256.1|	AAA_21	PF13304.1	4.4e-11	42.6	1.8
gi|322699231|gb|EFY90994.1|	AAA_21	PF13304.1	1.6e-10	40.8	0.1
gi|322692510|gb|EFY84416.1|	AAA_21	PF13304.1	2.2e-10	40.4	2
gi|322697056|gb|EFY88840.1|	AAA_21	PF13304.1	1e-09	38.2	0.1
gi|322698412|gb|EFY90182.1|	AAA_21	PF13304.1	1.2e-09	37.9	0.8
gi|322699826|gb|EFY91585.1|	AAA_21	PF13304.1	1.8e-09	37.4	0
gi|322701673|gb|EFY93422.1|	AAA_21	PF13304.1	2.7e-09	36.8	0.1
gi|322700174|gb|EFY91930.1|	AAA_21	PF13304.1	4.4e-09	36.1	0.1
gi|322694038|gb|EFY85879.1|	AAA_21	PF13304.1	4.6e-09	36	0.1
gi|322700793|gb|EFY92546.1|	AAA_21	PF13304.1	1.6e-08	34.3	0.2
gi|322692408|gb|EFY84321.1|	AAA_21	PF13304.1	9.1e-08	31.8	0
gi|322701334|gb|EFY93084.1|	AAA_21	PF13304.1	9.2e-08	31.8	0
gi|322701714|gb|EFY93463.1|	AAA_21	PF13304.1	4.1e-07	29.6	0.2
gi|322696417|gb|EFY88209.1|	AAA_21	PF13304.1	4.4e-07	29.5	1.7
gi|322701650|gb|EFY93399.1|	AAA_22	PF13401.1	1.7e-21	76.1	0.7
gi|322694042|gb|EFY85883.1|	AAA_22	PF13401.1	2e-15	56.4	2.2
gi|322697157|gb|EFY88940.1|	AAA_22	PF13401.1	5.7e-14	51.8	1.1
gi|322695039|gb|EFY86854.1|	AAA_22	PF13401.1	1.6e-13	50.3	0
gi|322695791|gb|EFY87593.1|	AAA_22	PF13401.1	1e-12	47.7	12.1
gi|322699632|gb|EFY91392.1|	AAA_22	PF13401.1	3.2e-12	46.1	0.3
gi|322698587|gb|EFY90356.1|	AAA_22	PF13401.1	8.2e-12	44.8	0
gi|322695055|gb|EFY86870.1|	AAA_22	PF13401.1	1.3e-09	37.7	1.3
gi|322700900|gb|EFY92652.1|	AAA_22	PF13401.1	1.4e-09	37.5	0
gi|322699231|gb|EFY90994.1|	AAA_22	PF13401.1	1.9e-09	37.1	0.1
gi|322698519|gb|EFY90288.1|	AAA_22	PF13401.1	1.8e-08	33.9	0
gi|322697821|gb|EFY89596.1|	AAA_22	PF13401.1	2.1e-08	33.7	0
gi|322697641|gb|EFY89419.1|	AAA_22	PF13401.1	4.1e-08	32.8	0
gi|322699737|gb|EFY91496.1|	AAA_22	PF13401.1	4.8e-08	32.6	0.5
gi|322700787|gb|EFY92540.1|	AAA_22	PF13401.1	6.3e-08	32.2	0.2
gi|322695748|gb|EFY87551.1|	AAA_22	PF13401.1	6.9e-08	32.1	0.2
gi|322701840|gb|EFY93588.1|	AAA_22	PF13401.1	7.2e-08	32	1.3
gi|322697954|gb|EFY89728.1|	AAA_22	PF13401.1	1.6e-07	30.9	0.2
gi|322698264|gb|EFY90036.1|	AAA_22	PF13401.1	2.4e-07	30.3	0.5
gi|322692819|gb|EFY84707.1|	AAA_22	PF13401.1	2.4e-07	30.3	2.8
gi|322695402|gb|EFY87211.1|	AAA_22	PF13401.1	2.5e-07	30.3	0
gi|322696219|gb|EFY88015.1|	AAA_22	PF13401.1	2.6e-07	30.2	0
gi|322693861|gb|EFY85707.1|	AAA_22	PF13401.1	5.2e-07	29.2	1.8
gi|322700741|gb|EFY92494.1|	AAA_22	PF13401.1	5.6e-07	29.1	0.6
gi|322700271|gb|EFY92027.1|	AAA_22	PF13401.1	6.8e-07	28.9	0.1
gi|322700793|gb|EFY92546.1|	AAA_22	PF13401.1	1e-06	28.3	0.4
gi|322701087|gb|EFY92838.1|	AAA_22	PF13401.1	1.3e-06	28	2.1
gi|322699626|gb|EFY91386.1|	AAA_22	PF13401.1	1.5e-06	27.7	0
gi|322698624|gb|EFY90393.1|	AAA_22	PF13401.1	1.6e-06	27.7	0.1
gi|322697972|gb|EFY89746.1|	AAA_22	PF13401.1	1.9e-06	27.4	0
gi|322700262|gb|EFY92018.1|	AAA_22	PF13401.1	1.9e-06	27.4	0.1
gi|322698601|gb|EFY90370.1|	AAA_22	PF13401.1	2.4e-06	27.1	0
gi|322697777|gb|EFY89553.1|	AAA_22	PF13401.1	2.5e-06	27	0.3
gi|322692510|gb|EFY84416.1|	AAA_23	PF13476.1	1.8e-26	93.1	0
gi|322701334|gb|EFY93084.1|	AAA_23	PF13476.1	2.1e-19	70	0
gi|322701867|gb|EFY93615.1|	AAA_23	PF13476.1	2.8e-19	69.6	3.4
gi|322698449|gb|EFY90219.1|	AAA_23	PF13476.1	1.2e-14	54.5	17.5
gi|322700262|gb|EFY92018.1|	AAA_23	PF13476.1	1.9e-09	37.5	1.1
gi|322697368|gb|EFY89148.1|	AAA_23	PF13476.1	2.2e-08	34.1	2.9
gi|322700787|gb|EFY92540.1|	AAA_23	PF13476.1	2.9e-08	33.7	0.5
gi|322697821|gb|EFY89596.1|	AAA_23	PF13476.1	7.7e-08	32.3	10.9
gi|322694038|gb|EFY85879.1|	AAA_23	PF13476.1	9.5e-08	32	1.3
gi|322696052|gb|EFY87850.1|	AAA_23	PF13476.1	1.2e-07	31.7	0
gi|322694804|gb|EFY86624.1|	AAA_23	PF13476.1	2.1e-07	30.9	0.2
gi|322696417|gb|EFY88209.1|	AAA_23	PF13476.1	2.1e-07	30.8	0.5
gi|322695843|gb|EFY87645.1|	AAA_23	PF13476.1	4.4e-07	29.8	1.5
gi|322701777|gb|EFY93525.1|	AAA_23	PF13476.1	8.6e-07	28.9	1.2
gi|322699632|gb|EFY91392.1|	AAA_24	PF13479.1	1.5e-06	27.4	0.2
gi|322698012|gb|EFY89786.1|	AAA_25	PF13481.1	8.7e-14	50.7	0
gi|322696544|gb|EFY88335.1|	AAA_25	PF13481.1	1.4e-13	50	0
gi|322694114|gb|EFY85952.1|	AAA_25	PF13481.1	3.2e-10	39.1	0.1
gi|322692437|gb|EFY84348.1|	AAA_25	PF13481.1	6.1e-10	38.2	0
gi|322701650|gb|EFY93399.1|	AAA_25	PF13481.1	1.1e-09	37.3	0.3
gi|322693054|gb|EFY84930.1|	AAA_25	PF13481.1	1.8e-09	36.7	0
gi|322695894|gb|EFY87695.1|	AAA_25	PF13481.1	2e-09	36.5	0.1
gi|322699632|gb|EFY91392.1|	AAA_25	PF13481.1	2.4e-09	36.3	4.6
gi|322700787|gb|EFY92540.1|	AAA_25	PF13481.1	2.9e-09	36	0.4
gi|322693661|gb|EFY85514.1|	AAA_25	PF13481.1	4.1e-09	35.5	0.2
gi|322694038|gb|EFY85879.1|	AAA_25	PF13481.1	4.5e-08	32.1	0
gi|322700511|gb|EFY92265.1|	AAA_25	PF13481.1	8.9e-08	31.1	0.2
gi|322700921|gb|EFY92673.1|	AAA_25	PF13481.1	1.9e-07	30	1.4
gi|322700125|gb|EFY91882.1|	AAA_25	PF13481.1	2.1e-07	29.9	0
gi|322697441|gb|EFY89221.1|	AAA_25	PF13481.1	2.2e-07	29.9	0.1
gi|322699737|gb|EFY91496.1|	AAA_25	PF13481.1	6.3e-07	28.4	0.9
gi|322700379|gb|EFY92134.1|	AAA_26	PF13500.1	1.7e-12	46.8	0
gi|322701650|gb|EFY93399.1|	AAA_28	PF13521.1	7.2e-11	41.7	4.6
gi|322697821|gb|EFY89596.1|	AAA_28	PF13521.1	1.2e-06	28	0
gi|322699632|gb|EFY91392.1|	AAA_28	PF13521.1	2e-06	27.2	0
gi|322697368|gb|EFY89148.1|	AAA_29	PF13555.1	6.8e-12	44.1	0.8
gi|322699737|gb|EFY91496.1|	AAA_29	PF13555.1	6e-11	41.1	1.9
gi|322701650|gb|EFY93399.1|	AAA_29	PF13555.1	7.8e-11	40.7	0
gi|322697821|gb|EFY89596.1|	AAA_29	PF13555.1	2.4e-10	39.2	0
gi|322693861|gb|EFY85707.1|	AAA_29	PF13555.1	9.1e-10	37.3	2.4
gi|322700262|gb|EFY92018.1|	AAA_29	PF13555.1	1.7e-09	36.4	0.4
gi|322701777|gb|EFY93525.1|	AAA_29	PF13555.1	2.3e-09	36	1.9
gi|322694038|gb|EFY85879.1|	AAA_29	PF13555.1	9.4e-09	34.1	1.1
gi|322698412|gb|EFY90182.1|	AAA_29	PF13555.1	9.6e-09	34	2.3
gi|322696240|gb|EFY88035.1|	AAA_29	PF13555.1	1.3e-08	33.6	2.2
gi|322700787|gb|EFY92540.1|	AAA_29	PF13555.1	1.6e-08	33.3	1.1
gi|322697777|gb|EFY89553.1|	AAA_29	PF13555.1	2.3e-08	32.8	0.8
gi|322700501|gb|EFY92256.1|	AAA_29	PF13555.1	5.7e-08	31.6	1.8
gi|322699231|gb|EFY90994.1|	AAA_29	PF13555.1	7e-08	31.3	0.1
gi|322700793|gb|EFY92546.1|	AAA_29	PF13555.1	1.1e-07	30.6	2.9
gi|322698264|gb|EFY90036.1|	AAA_29	PF13555.1	1.3e-07	30.4	0.8
gi|322696052|gb|EFY87850.1|	AAA_29	PF13555.1	1.6e-07	30.2	1.1
gi|322692819|gb|EFY84707.1|	AAA_29	PF13555.1	2.6e-07	29.5	1.4
gi|322699537|gb|EFY91298.1|	AAA_29	PF13555.1	7.2e-07	28	0.1
gi|322695843|gb|EFY87645.1|	AAA_29	PF13555.1	1.1e-06	27.5	2
gi|322701650|gb|EFY93399.1|	AAA_3	PF07726.6	8.7e-30	102.4	0
gi|322701667|gb|EFY93416.1|	AAA_3	PF07726.6	2.1e-05	23.5	0
gi|322701219|gb|EFY92969.1|	AAA_3	PF07726.6	3.3e-05	22.9	0
gi|322699632|gb|EFY91392.1|	AAA_3	PF07726.6	8.2e-05	21.6	0
gi|322695840|gb|EFY87642.1|	AAA_30	PF13604.1	1.6e-18	66.4	0
gi|322692282|gb|EFY84210.1|	AAA_30	PF13604.1	2.2e-16	59.4	0
gi|322699626|gb|EFY91386.1|	AAA_30	PF13604.1	9.3e-16	57.4	0
gi|322699514|gb|EFY91275.1|	AAA_30	PF13604.1	4.4e-15	55.2	0
gi|322695791|gb|EFY87593.1|	AAA_30	PF13604.1	6.1e-15	54.7	0.2
gi|322701174|gb|EFY92925.1|	AAA_30	PF13604.1	1.8e-12	46.6	0.4
gi|322701017|gb|EFY92768.1|	AAA_30	PF13604.1	2.7e-10	39.5	0
gi|322701388|gb|EFY93138.1|	AAA_30	PF13604.1	2.9e-08	32.9	0.3
gi|322692559|gb|EFY84461.1|	AAA_30	PF13604.1	3.4e-08	32.7	0
gi|322692819|gb|EFY84707.1|	AAA_30	PF13604.1	6.3e-08	31.8	1.1
gi|322693877|gb|EFY85723.1|	AAA_30	PF13604.1	1.2e-07	30.9	0.1
gi|322698879|gb|EFY90645.1|	AAA_30	PF13604.1	3.9e-07	29.2	0
gi|322698878|gb|EFY90644.1|	AAA_30	PF13604.1	3.9e-07	29.2	0
gi|322698728|gb|EFY90496.1|	AAA_30	PF13604.1	1.3e-06	27.5	0.3
gi|322701093|gb|EFY92844.1|	AAA_31	PF13614.1	4.8e-07	29.2	0
gi|322701650|gb|EFY93399.1|	AAA_33	PF13671.1	1.9e-17	62.9	0
gi|322699632|gb|EFY91392.1|	AAA_33	PF13671.1	6.3e-13	48.2	0
gi|322700369|gb|EFY92124.1|	AAA_33	PF13671.1	2.3e-12	46.4	0
gi|322695052|gb|EFY86867.1|	AAA_33	PF13671.1	6.4e-11	41.7	0
gi|322700494|gb|EFY92249.1|	AAA_33	PF13671.1	1.7e-10	40.3	0.1
gi|322694042|gb|EFY85883.1|	AAA_33	PF13671.1	1.6e-09	37.2	0.3
gi|322695331|gb|EFY87141.1|	AAA_33	PF13671.1	3.6e-08	32.8	0.2
gi|322697104|gb|EFY88887.1|	AAA_33	PF13671.1	1.4e-07	30.8	0.1
gi|322697441|gb|EFY89221.1|	AAA_33	PF13671.1	2.2e-07	30.2	0
gi|322701069|gb|EFY92820.1|	AAA_33	PF13671.1	2.6e-07	30	0
gi|322693943|gb|EFY85787.1|	AAA_33	PF13671.1	1.4e-06	27.7	0
gi|322697821|gb|EFY89596.1|	AAA_33	PF13671.1	1.5e-06	27.5	0
gi|322700511|gb|EFY92265.1|	AAA_33	PF13671.1	1.6e-06	27.4	0
gi|322695791|gb|EFY87593.1|	AAA_33	PF13671.1	1.6e-06	27.4	2.4
gi|322698587|gb|EFY90356.1|	AAA_33	PF13671.1	1.8e-06	27.2	0
gi|322701650|gb|EFY93399.1|	AAA_5	PF07728.9	8.4e-128	420.2	0.1
gi|322694042|gb|EFY85883.1|	AAA_5	PF07728.9	2.1e-32	111.1	0.1
gi|322697157|gb|EFY88940.1|	AAA_5	PF07728.9	2.6e-16	59	0
gi|322699632|gb|EFY91392.1|	AAA_5	PF07728.9	3.2e-13	49	0.5
gi|322695055|gb|EFY86870.1|	AAA_5	PF07728.9	4e-13	48.7	0.1
gi|322695791|gb|EFY87593.1|	AAA_5	PF07728.9	3.8e-12	45.5	0.5
gi|322698519|gb|EFY90288.1|	AAA_5	PF07728.9	2.5e-10	39.6	0.1
gi|322700741|gb|EFY92494.1|	AAA_5	PF07728.9	2.8e-09	36.2	0.3
gi|322701667|gb|EFY93416.1|	AAA_5	PF07728.9	3.6e-08	32.6	0
gi|322698587|gb|EFY90356.1|	AAA_5	PF07728.9	4.6e-08	32.2	0
gi|322699346|gb|EFY91108.1|	AAA_5	PF07728.9	8.9e-08	31.3	0
gi|322701840|gb|EFY93588.1|	AAA_5	PF07728.9	3.3e-07	29.5	0
gi|322700953|gb|EFY92705.1|	AAA_5	PF07728.9	4.2e-07	29.1	0
gi|322697972|gb|EFY89746.1|	AAA_5	PF07728.9	9.3e-07	28	0.1
gi|322700822|gb|EFY92574.1|	AAA_5	PF07728.9	2.3e-06	26.8	0
gi|322701086|gb|EFY92837.1|	AAA_5	PF07728.9	2.4e-06	26.7	0
gi|322701087|gb|EFY92838.1|	AAA_5	PF07728.9	3.6e-06	26.1	0.2
gi|322696193|gb|EFY87989.1|	AAA_5	PF07728.9	9.4e-06	24.8	0
gi|322701966|gb|EFY93714.1|	AAA_5	PF07728.9	1.4e-05	24.2	0
gi|322694066|gb|EFY85906.1|	AAA_5	PF07728.9	2.2e-05	23.6	0
gi|322699145|gb|EFY90909.1|	AAA_5	PF07728.9	2.2e-05	23.6	0.1
gi|322695402|gb|EFY87211.1|	AAA_5	PF07728.9	3.2e-05	23	0
gi|322700271|gb|EFY92027.1|	AAA_5	PF07728.9	5.1e-05	22.4	0.1
gi|322700463|gb|EFY92218.1|	AAA_5	PF07728.9	5.4e-05	22.3	0
gi|322700921|gb|EFY92673.1|	AAA_5	PF07728.9	8.4e-05	21.7	0
gi|322699098|gb|EFY90862.1|	AAA_5	PF07728.9	9.6e-05	21.5	0
gi|322698624|gb|EFY90393.1|	AAA_5	PF07728.9	0.0001	21.4	0
gi|322700262|gb|EFY92018.1|	AAA_5	PF07728.9	0.00011	21.3	0.2
gi|322692993|gb|EFY84872.1|	AAA_5	PF07728.9	0.00011	21.3	0.1
gi|322693861|gb|EFY85707.1|	AAA_5	PF07728.9	0.00013	21.1	0.1
gi|322694042|gb|EFY85883.1|	AAA_6	PF12774.2	2e-78	262.5	0
gi|322694042|gb|EFY85883.1|	AAA_7	PF12775.2	6.2e-21	74	0
gi|322701650|gb|EFY93399.1|	AAA_7	PF12775.2	6.8e-08	31.3	1.2
gi|322694042|gb|EFY85883.1|	AAA_8	PF12780.2	4.1e-40	136.8	0.2
gi|322694042|gb|EFY85883.1|	AAA_9	PF12781.2	3.2e-41	140	1.5
gi|322700953|gb|EFY92705.1|	AAA_PrkA	PF08298.6	4.3e-05	21.7	0
gi|322700627|gb|EFY92381.1|	AAR2	PF05282.6	1.1e-49	168.7	0
gi|322692480|gb|EFY84388.1|	AARP2CN	PF08142.7	2.3e-25	87.3	0
gi|322700448|gb|EFY92203.1|	AARP2CN	PF08142.7	7.9e-20	69.6	0
gi|322699916|gb|EFY91674.1|	AATase	PF07247.7	3.9e-23	81.1	0
gi|322700366|gb|EFY92121.1|	AATase	PF07247.7	1.7e-11	42.7	0
gi|322699329|gb|EFY91091.1|	AATase	PF07247.7	9.9e-07	27	0.1
gi|322699227|gb|EFY90990.1|	AATase	PF07247.7	1.3e-05	23.4	0
gi|322697378|gb|EFY89158.1|	AATF-Che1	PF13339.1	4.1e-28	97.5	1.3
gi|322699028|gb|EFY90793.1|	AA_kinase	PF00696.23	8.1e-38	129.7	0.9
gi|322696214|gb|EFY88010.1|	AA_kinase	PF00696.23	5.9e-35	120.3	0
gi|322699789|gb|EFY91548.1|	AA_kinase	PF00696.23	1.1e-27	96.6	0
gi|322701962|gb|EFY93710.1|	AA_kinase	PF00696.23	1.7e-19	69.7	0
gi|322692257|gb|EFY84190.1|	AA_permease	PF00324.16	1.3e-144	481.5	40.2
gi|322702077|gb|EFY93825.1|	AA_permease	PF00324.16	2.9e-143	477.1	45.9
gi|322695801|gb|EFY87603.1|	AA_permease	PF00324.16	5.2e-135	449.8	51.2
gi|322698097|gb|EFY89870.1|	AA_permease	PF00324.16	7.3e-135	449.4	44.1
gi|322694701|gb|EFY86524.1|	AA_permease	PF00324.16	2e-126	421.5	38.3
gi|322693388|gb|EFY85250.1|	AA_permease	PF00324.16	4.3e-123	410.5	34
gi|322700003|gb|EFY91760.1|	AA_permease	PF00324.16	5.9e-121	403.5	49.7
gi|322702205|gb|EFY93953.1|	AA_permease	PF00324.16	1.6e-117	392.1	36.7
gi|322693195|gb|EFY85064.1|	AA_permease	PF00324.16	5.6e-117	390.4	45.9
gi|322695254|gb|EFY87065.1|	AA_permease	PF00324.16	6.4e-117	390.2	31.9
gi|322695107|gb|EFY86921.1|	AA_permease	PF00324.16	1.4e-115	385.7	40.9
gi|322699194|gb|EFY90958.1|	AA_permease	PF00324.16	4.3e-102	341.3	22.3
gi|322701114|gb|EFY92865.1|	AA_permease	PF00324.16	1.3e-99	333.1	38.5
gi|322697822|gb|EFY89597.1|	AA_permease	PF00324.16	1e-94	317	30.9
gi|322700423|gb|EFY92178.1|	AA_permease	PF00324.16	1.7e-91	306.3	42.7
gi|322695545|gb|EFY87351.1|	AA_permease	PF00324.16	2e-91	306.1	39.5
gi|322698176|gb|EFY89948.1|	AA_permease	PF00324.16	2.6e-50	170.5	31.2
gi|322700553|gb|EFY92307.1|	AA_permease	PF00324.16	8.2e-33	112.8	51.8
gi|322700019|gb|EFY91776.1|	AA_permease	PF00324.16	7.3e-30	103.1	45.2
gi|322693129|gb|EFY85001.1|	AA_permease	PF00324.16	2.9e-29	101.1	23.2
gi|322698820|gb|EFY90587.1|	AA_permease	PF00324.16	1.3e-27	95.7	35.6
gi|322697705|gb|EFY89482.1|	AA_permease	PF00324.16	1.6e-27	95.3	37.5
gi|322693167|gb|EFY85038.1|	AA_permease	PF00324.16	1.3e-25	89	31.8
gi|322699706|gb|EFY91465.1|	AA_permease	PF00324.16	1.8e-24	85.3	46.8
gi|322700724|gb|EFY92477.1|	AA_permease	PF00324.16	2.4e-23	81.6	44.2
gi|322700102|gb|EFY91859.1|	AA_permease	PF00324.16	1.9e-22	78.7	33.8
gi|322697851|gb|EFY89626.1|	AA_permease	PF00324.16	1.3e-19	69.3	25.2
gi|322697041|gb|EFY88825.1|	AA_permease	PF00324.16	5.3e-19	67.3	40.6
gi|322694795|gb|EFY86615.1|	AA_permease	PF00324.16	7.4e-19	66.8	20.5
gi|322692551|gb|EFY84454.1|	AA_permease	PF00324.16	2.9e-18	64.8	19.2
gi|322701990|gb|EFY93738.1|	AA_permease	PF00324.16	4.9e-18	64.1	47
gi|322700805|gb|EFY92558.1|	AA_permease	PF00324.16	1.6e-15	55.8	43.2
gi|322696231|gb|EFY88026.1|	AA_permease	PF00324.16	2.8e-14	51.7	35.1
gi|322700025|gb|EFY91782.1|	AA_permease	PF00324.16	6.5e-13	47.2	14.1
gi|322696769|gb|EFY88557.1|	AA_permease	PF00324.16	2.6e-11	41.9	52.3
gi|322701477|gb|EFY93226.1|	AA_permease	PF00324.16	3.8e-11	41.4	4.1
gi|322697017|gb|EFY88802.1|	AA_permease	PF00324.16	4.7e-11	41.1	28.3
gi|322692493|gb|EFY84400.1|	AA_permease	PF00324.16	1.3e-09	36.3	40.6
gi|322697706|gb|EFY89483.1|	AA_permease	PF00324.16	2.2e-08	32.3	9
gi|322697851|gb|EFY89626.1|	AA_permease_2	PF13520.1	5.2e-92	308	30.4
gi|322697041|gb|EFY88825.1|	AA_permease_2	PF13520.1	2.4e-69	233.3	44.2
gi|322693129|gb|EFY85001.1|	AA_permease_2	PF13520.1	1e-65	221.3	34.3
gi|322701477|gb|EFY93226.1|	AA_permease_2	PF13520.1	7.6e-62	208.6	17.4
gi|322700553|gb|EFY92307.1|	AA_permease_2	PF13520.1	4.1e-59	199.6	53.5
gi|322700102|gb|EFY91859.1|	AA_permease_2	PF13520.1	5.4e-56	189.3	37.4
gi|322697705|gb|EFY89482.1|	AA_permease_2	PF13520.1	3.7e-50	170.1	44.6
gi|322699706|gb|EFY91465.1|	AA_permease_2	PF13520.1	5.1e-50	169.6	54.9
gi|322700019|gb|EFY91776.1|	AA_permease_2	PF13520.1	1.8e-48	164.5	50
gi|322700724|gb|EFY92477.1|	AA_permease_2	PF13520.1	1.3e-46	158.4	47.6
gi|322698820|gb|EFY90587.1|	AA_permease_2	PF13520.1	2.6e-45	154.1	42.3
gi|322696231|gb|EFY88026.1|	AA_permease_2	PF13520.1	4.4e-45	153.4	42.9
gi|322700805|gb|EFY92558.1|	AA_permease_2	PF13520.1	4.1e-42	143.6	46.5
gi|322693167|gb|EFY85038.1|	AA_permease_2	PF13520.1	1.5e-40	138.4	37.3
gi|322692257|gb|EFY84190.1|	AA_permease_2	PF13520.1	3.4e-38	130.7	44.4
gi|322695107|gb|EFY86921.1|	AA_permease_2	PF13520.1	2.5e-37	127.8	42.5
gi|322694701|gb|EFY86524.1|	AA_permease_2	PF13520.1	3.3e-37	127.4	45
gi|322702077|gb|EFY93825.1|	AA_permease_2	PF13520.1	5.1e-37	126.8	50.8
gi|322693388|gb|EFY85250.1|	AA_permease_2	PF13520.1	9e-37	126	32.1
gi|322695801|gb|EFY87603.1|	AA_permease_2	PF13520.1	2.3e-35	121.3	57.6
gi|322692493|gb|EFY84400.1|	AA_permease_2	PF13520.1	1.4e-34	118.8	48.6
gi|322694795|gb|EFY86615.1|	AA_permease_2	PF13520.1	1.3e-33	115.5	21.6
gi|322697017|gb|EFY88802.1|	AA_permease_2	PF13520.1	4.6e-32	110.5	41.5
gi|322695254|gb|EFY87065.1|	AA_permease_2	PF13520.1	9.2e-32	109.5	32.9
gi|322700003|gb|EFY91760.1|	AA_permease_2	PF13520.1	1.5e-31	108.8	54.8
gi|322701114|gb|EFY92865.1|	AA_permease_2	PF13520.1	1.4e-30	105.6	40.8
gi|322698097|gb|EFY89870.1|	AA_permease_2	PF13520.1	2.8e-30	104.6	48.4
gi|322696769|gb|EFY88557.1|	AA_permease_2	PF13520.1	7.9e-30	103.1	62.3
gi|322693195|gb|EFY85064.1|	AA_permease_2	PF13520.1	3.1e-27	94.6	52.1
gi|322700423|gb|EFY92178.1|	AA_permease_2	PF13520.1	4.4e-27	94.1	41.7
gi|322695545|gb|EFY87351.1|	AA_permease_2	PF13520.1	3.1e-26	91.2	39.5
gi|322697822|gb|EFY89597.1|	AA_permease_2	PF13520.1	1.3e-25	89.2	35.2
gi|322701990|gb|EFY93738.1|	AA_permease_2	PF13520.1	2.3e-24	85.1	51.1
gi|322699194|gb|EFY90958.1|	AA_permease_2	PF13520.1	1.4e-23	82.5	25.4
gi|322702205|gb|EFY93953.1|	AA_permease_2	PF13520.1	3.6e-23	81.1	39.3
gi|322700025|gb|EFY91782.1|	AA_permease_2	PF13520.1	5.6e-23	80.5	20.4
gi|322698176|gb|EFY89948.1|	AA_permease_2	PF13520.1	2.6e-14	52	35.9
gi|322695221|gb|EFY87033.1|	AA_permease_2	PF13520.1	8.1e-12	43.8	15.9
gi|322697706|gb|EFY89483.1|	AA_permease_2	PF13520.1	3.8e-11	41.5	16.3
gi|322700006|gb|EFY91763.1|	Aa_trans	PF01490.13	3.5e-82	275.4	14
gi|322698177|gb|EFY89949.1|	Aa_trans	PF01490.13	2.5e-77	259.4	28.1
gi|322700179|gb|EFY91935.1|	Aa_trans	PF01490.13	2e-76	256.5	21.2
gi|322697081|gb|EFY88865.1|	Aa_trans	PF01490.13	5.1e-56	189.3	32.2
gi|322700452|gb|EFY92207.1|	Aa_trans	PF01490.13	1.7e-54	184.2	29.7
gi|322700199|gb|EFY91955.1|	Aa_trans	PF01490.13	2e-52	177.4	30.8
gi|322699300|gb|EFY91063.1|	Aa_trans	PF01490.13	6.4e-49	165.9	29.3
gi|322692538|gb|EFY84442.1|	Aa_trans	PF01490.13	5.5e-44	149.6	28.9
gi|322698867|gb|EFY90634.1|	Aa_trans	PF01490.13	3e-38	130.8	25.2
gi|322700086|gb|EFY91843.1|	Aa_trans	PF01490.13	4.6e-38	130.1	33.4
gi|322700197|gb|EFY91953.1|	Aa_trans	PF01490.13	3.4e-31	107.5	11.3
gi|322697225|gb|EFY89007.1|	Aa_trans	PF01490.13	1.5e-28	98.8	29.5
gi|322693840|gb|EFY85687.1|	Aa_trans	PF01490.13	2.6e-28	98	33.1
gi|322694285|gb|EFY86119.1|	Aa_trans	PF01490.13	4.4e-25	87.4	30.1
gi|322692592|gb|EFY84492.1|	Aa_trans	PF01490.13	3.2e-10	38.4	17.1
gi|322697041|gb|EFY88825.1|	Aa_trans	PF01490.13	2.2e-08	32.4	15.8
gi|322692271|gb|EFY84201.1|	ABA_GPCR	PF12430.3	1.4e-46	157.5	1.9
gi|322701467|gb|EFY93216.1|	ABC1	PF03109.11	3.7e-33	113.4	0
gi|322701181|gb|EFY92932.1|	ABC1	PF03109.11	9.5e-33	112.1	0
gi|322697382|gb|EFY89162.1|	ABC1	PF03109.11	1.2e-25	89.2	0
gi|322701354|gb|EFY93104.1|	ABC1	PF03109.11	4.5e-17	61.5	0.2
gi|322700511|gb|EFY92265.1|	ABC2_membrane	PF01061.19	3.4e-97	323	57.1
gi|322700838|gb|EFY92590.1|	ABC2_membrane	PF01061.19	9.4e-95	315.1	55.9
gi|322700125|gb|EFY91882.1|	ABC2_membrane	PF01061.19	1.9e-93	310.8	48.7
gi|322694114|gb|EFY85952.1|	ABC2_membrane	PF01061.19	1.4e-85	285.1	68.5
gi|322693054|gb|EFY84930.1|	ABC2_membrane	PF01061.19	1.8e-84	281.5	75.3
gi|322697441|gb|EFY89221.1|	ABC2_membrane	PF01061.19	2.1e-82	274.7	58.8
gi|322692437|gb|EFY84348.1|	ABC2_membrane	PF01061.19	1e-81	272.5	56.1
gi|322695894|gb|EFY87695.1|	ABC2_membrane	PF01061.19	2e-71	238.9	48.4
gi|322693661|gb|EFY85514.1|	ABC2_membrane	PF01061.19	9.9e-69	230.1	44.9
gi|322700787|gb|EFY92540.1|	ABC2_membrane	PF01061.19	9.6e-51	171.3	34.2
gi|322700174|gb|EFY91930.1|	ABC2_membrane	PF01061.19	5.9e-37	126.3	18.1
gi|322692408|gb|EFY84321.1|	ABC2_membrane	PF01061.19	5.4e-27	93.7	25
gi|322697368|gb|EFY89148.1|	ABC2_membrane_3	PF12698.2	5.1e-28	97.5	50.1
gi|322701777|gb|EFY93525.1|	ABC2_membrane_3	PF12698.2	1e-20	73.5	46.9
gi|322695894|gb|EFY87695.1|	ABC2_membrane_3	PF12698.2	2.9e-12	45.7	25.7
gi|322700125|gb|EFY91882.1|	ABC2_membrane_3	PF12698.2	2.2e-09	36.2	43.6
gi|322697441|gb|EFY89221.1|	ABC2_membrane_3	PF12698.2	8.8e-09	34.2	30.9
gi|322692819|gb|EFY84707.1|	ABC_ATPase	PF09818.4	5.6e-11	41.1	0.1
gi|322696240|gb|EFY88035.1|	ABC_ATPase	PF09818.4	6.3e-09	34.3	0.6
gi|322693861|gb|EFY85707.1|	ABC_ATPase	PF09818.4	7.9e-09	34	1.2
gi|322698412|gb|EFY90182.1|	ABC_ATPase	PF09818.4	1.1e-07	30.2	3
gi|322699737|gb|EFY91496.1|	ABC_ATPase	PF09818.4	5.2e-05	21.4	0.6
gi|322698412|gb|EFY90182.1|	ABC_membrane	PF00664.18	3e-87	291.9	36.8
gi|322699574|gb|EFY91334.1|	ABC_membrane	PF00664.18	1.5e-81	273.2	26.6
gi|322693861|gb|EFY85707.1|	ABC_membrane	PF00664.18	2.5e-76	256.1	34
gi|322700501|gb|EFY92256.1|	ABC_membrane	PF00664.18	2.7e-73	246.1	29.7
gi|322692819|gb|EFY84707.1|	ABC_membrane	PF00664.18	5.4e-52	176.3	27.4
gi|322696240|gb|EFY88035.1|	ABC_membrane	PF00664.18	5.4e-48	163.1	36.1
gi|322699737|gb|EFY91496.1|	ABC_membrane	PF00664.18	8.2e-47	159.3	19.7
gi|322694804|gb|EFY86624.1|	ABC_membrane	PF00664.18	8e-45	152.7	20.4
gi|322693516|gb|EFY85373.1|	ABC_membrane	PF00664.18	2e-44	151.4	9.7
gi|322693069|gb|EFY84944.1|	ABC_membrane	PF00664.18	6.4e-44	149.8	39.6
gi|322700784|gb|EFY92537.1|	ABC_membrane	PF00664.18	2.4e-38	131.5	12.4
gi|322694038|gb|EFY85879.1|	ABC_membrane	PF00664.18	5.6e-32	110.6	32.6
gi|322696619|gb|EFY88409.1|	ABC_membrane	PF00664.18	6.6e-31	107.1	18
gi|322695940|gb|EFY87740.1|	ABC_membrane	PF00664.18	6.1e-27	94.1	31.5
gi|322697777|gb|EFY89553.1|	ABC_membrane	PF00664.18	1.3e-25	89.7	10.4
gi|322700793|gb|EFY92546.1|	ABC_membrane	PF00664.18	1.6e-25	89.5	36.4
gi|322696417|gb|EFY88209.1|	ABC_membrane	PF00664.18	1.1e-24	86.8	28.7
gi|322699231|gb|EFY90994.1|	ABC_membrane	PF00664.18	6.9e-23	80.8	2
gi|322697072|gb|EFY88856.1|	ABC_membrane	PF00664.18	7.9e-23	80.6	10.3
gi|322699630|gb|EFY91390.1|	ABC_membrane	PF00664.18	1.2e-20	73.5	3.2
gi|322695843|gb|EFY87645.1|	ABC_membrane	PF00664.18	8e-20	70.8	11.3
gi|322697323|gb|EFY89104.1|	ABC_membrane	PF00664.18	3.5e-19	68.6	14.9
gi|322692907|gb|EFY84790.1|	ABC_membrane	PF00664.18	1.4e-17	63.4	8.1
gi|322699826|gb|EFY91585.1|	ABC_membrane	PF00664.18	4.1e-17	61.9	13.8
gi|322698264|gb|EFY90036.1|	ABC_membrane	PF00664.18	5.5e-15	54.9	15.9
gi|322693811|gb|EFY85659.1|	ABC_membrane	PF00664.18	6.6e-14	51.3	4.3
gi|322692367|gb|EFY84285.1|	ABC_membrane	PF00664.18	3.6e-11	42.4	0.5
gi|322698636|gb|EFY90405.1|	ABC_membrane_2	PF06472.10	2.7e-108	360.7	2.3
gi|322694499|gb|EFY86327.1|	ABC_membrane_2	PF06472.10	5.7e-96	320.3	0
gi|322698412|gb|EFY90182.1|	ABC_tran	PF00005.22	1.3e-67	225.7	0.1
gi|322693861|gb|EFY85707.1|	ABC_tran	PF00005.22	1.1e-66	222.7	0
gi|322696240|gb|EFY88035.1|	ABC_tran	PF00005.22	4.3e-65	217.5	0
gi|322692819|gb|EFY84707.1|	ABC_tran	PF00005.22	5.9e-64	213.8	0
gi|322700501|gb|EFY92256.1|	ABC_tran	PF00005.22	1.2e-63	212.9	0
gi|322699737|gb|EFY91496.1|	ABC_tran	PF00005.22	1.6e-54	183.3	0
gi|322694038|gb|EFY85879.1|	ABC_tran	PF00005.22	3.8e-53	178.8	0.1
gi|322694804|gb|EFY86624.1|	ABC_tran	PF00005.22	3.2e-52	175.8	0
gi|322695940|gb|EFY87740.1|	ABC_tran	PF00005.22	1.2e-51	174	0
gi|322700787|gb|EFY92540.1|	ABC_tran	PF00005.22	5.3e-51	171.9	0
gi|322699574|gb|EFY91334.1|	ABC_tran	PF00005.22	1.2e-50	170.8	0.1
gi|322697777|gb|EFY89553.1|	ABC_tran	PF00005.22	1.9e-50	170.1	0
gi|322700793|gb|EFY92546.1|	ABC_tran	PF00005.22	2.5e-49	166.5	0
gi|322697368|gb|EFY89148.1|	ABC_tran	PF00005.22	6.9e-49	165.1	0.1
gi|322696052|gb|EFY87850.1|	ABC_tran	PF00005.22	7.5e-49	164.9	0
gi|322693069|gb|EFY84944.1|	ABC_tran	PF00005.22	7.5e-48	161.7	0
gi|322699231|gb|EFY90994.1|	ABC_tran	PF00005.22	9.4e-48	161.4	0
gi|322701777|gb|EFY93525.1|	ABC_tran	PF00005.22	2.1e-47	160.2	1.3
gi|322700262|gb|EFY92018.1|	ABC_tran	PF00005.22	5.2e-47	159	0
gi|322699537|gb|EFY91298.1|	ABC_tran	PF00005.22	1.5e-46	157.4	0.7
gi|322692907|gb|EFY84790.1|	ABC_tran	PF00005.22	1e-45	154.8	0
gi|322697821|gb|EFY89596.1|	ABC_tran	PF00005.22	1.8e-45	154	1
gi|322695843|gb|EFY87645.1|	ABC_tran	PF00005.22	1e-43	148.3	0
gi|322693681|gb|EFY85533.1|	ABC_tran	PF00005.22	4.3e-41	139.8	2.8
gi|322698264|gb|EFY90036.1|	ABC_tran	PF00005.22	8.6e-40	135.6	0
gi|322696417|gb|EFY88209.1|	ABC_tran	PF00005.22	2.5e-39	134.1	0
gi|322700125|gb|EFY91882.1|	ABC_tran	PF00005.22	4.6e-39	133.2	0
gi|322694114|gb|EFY85952.1|	ABC_tran	PF00005.22	3.3e-38	130.4	0
gi|322692437|gb|EFY84348.1|	ABC_tran	PF00005.22	3.8e-38	130.3	0
gi|322699826|gb|EFY91585.1|	ABC_tran	PF00005.22	2e-37	127.9	0
gi|322700784|gb|EFY92537.1|	ABC_tran	PF00005.22	3e-36	124.1	0
gi|322700838|gb|EFY92590.1|	ABC_tran	PF00005.22	7.7e-36	122.8	0
gi|322697441|gb|EFY89221.1|	ABC_tran	PF00005.22	1.9e-35	121.5	0
gi|322693661|gb|EFY85514.1|	ABC_tran	PF00005.22	6.7e-35	119.7	0
gi|322693516|gb|EFY85373.1|	ABC_tran	PF00005.22	1.7e-34	118.5	0
gi|322700511|gb|EFY92265.1|	ABC_tran	PF00005.22	4e-34	117.2	0
gi|322699630|gb|EFY91390.1|	ABC_tran	PF00005.22	5.1e-34	116.9	0
gi|322693054|gb|EFY84930.1|	ABC_tran	PF00005.22	1.7e-33	115.2	0
gi|322697072|gb|EFY88856.1|	ABC_tran	PF00005.22	4.1e-33	114	0
gi|322696015|gb|EFY87814.1|	ABC_tran	PF00005.22	5e-33	113.7	0
gi|322693811|gb|EFY85659.1|	ABC_tran	PF00005.22	3.2e-28	98.1	0
gi|322695894|gb|EFY87695.1|	ABC_tran	PF00005.22	9e-26	90.2	0
gi|322700174|gb|EFY91930.1|	ABC_tran	PF00005.22	9.9e-25	86.8	0
gi|322696619|gb|EFY88409.1|	ABC_tran	PF00005.22	7.6e-24	83.9	0
gi|322692408|gb|EFY84321.1|	ABC_tran	PF00005.22	3.1e-23	81.9	0
gi|322701673|gb|EFY93422.1|	ABC_tran	PF00005.22	1.1e-21	76.9	0
gi|322698098|gb|EFY89871.1|	ABC_tran	PF00005.22	5.9e-20	71.3	0
gi|322697323|gb|EFY89104.1|	ABC_tran	PF00005.22	9.7e-19	67.4	0
gi|322698636|gb|EFY90405.1|	ABC_tran	PF00005.22	1.9e-17	63.2	0
gi|322694499|gb|EFY86327.1|	ABC_tran	PF00005.22	6.8e-17	61.4	0
gi|322697056|gb|EFY88840.1|	ABC_tran	PF00005.22	4.6e-14	52.3	0
gi|322701650|gb|EFY93399.1|	ABC_tran	PF00005.22	7.1e-14	51.6	9.7
gi|322699632|gb|EFY91392.1|	ABC_tran	PF00005.22	1.4e-05	24.8	0
gi|322698587|gb|EFY90356.1|	ABC_tran	PF00005.22	4.5e-05	23.1	0
gi|322700511|gb|EFY92265.1|	ABC_trans_N	PF14510.1	1.9e-25	88.1	0
gi|322694114|gb|EFY85952.1|	ABC_trans_N	PF14510.1	4.2e-20	71	0.1
gi|322693054|gb|EFY84930.1|	ABC_trans_N	PF14510.1	5.8e-20	70.6	0
gi|322692437|gb|EFY84348.1|	ABC_trans_N	PF14510.1	1.3e-18	66.2	0.3
gi|322697441|gb|EFY89221.1|	ABC_trans_N	PF14510.1	6e-11	41.7	0
gi|322700838|gb|EFY92590.1|	ABC_trans_N	PF14510.1	1e-07	31.3	0.4
gi|322699537|gb|EFY91298.1|	ABC_tran_2	PF12848.2	6.2e-21	73.4	5.3
gi|322700262|gb|EFY92018.1|	ABC_tran_2	PF12848.2	2.4e-20	71.5	1.3
gi|322693681|gb|EFY85533.1|	ABC_tran_2	PF12848.2	1.5e-08	33.8	6.5
gi|322694265|gb|EFY86099.1|	Abhydrolase_1	PF00561.15	3.7e-37	127.5	0.1
gi|322696790|gb|EFY88577.1|	Abhydrolase_1	PF00561.15	9.1e-24	83.7	0.1
gi|322701600|gb|EFY93349.1|	Abhydrolase_1	PF00561.15	6.3e-21	74.4	0.1
gi|322695082|gb|EFY86897.1|	Abhydrolase_1	PF00561.15	4.9e-18	64.9	0.1
gi|322693673|gb|EFY85525.1|	Abhydrolase_1	PF00561.15	7.4e-18	64.3	0
gi|322697748|gb|EFY89524.1|	Abhydrolase_1	PF00561.15	1.2e-17	63.6	0.1
gi|322697298|gb|EFY89079.1|	Abhydrolase_1	PF00561.15	2.6e-17	62.6	0.5
gi|322695270|gb|EFY87081.1|	Abhydrolase_1	PF00561.15	2.4e-14	52.8	0
gi|322698439|gb|EFY90209.1|	Abhydrolase_1	PF00561.15	2.8e-14	52.6	0
gi|322699388|gb|EFY91150.1|	Abhydrolase_1	PF00561.15	5.7e-14	51.6	0
gi|322700082|gb|EFY91839.1|	Abhydrolase_1	PF00561.15	7.3e-14	51.2	0
gi|322700083|gb|EFY91840.1|	Abhydrolase_1	PF00561.15	7.3e-14	51.2	0
gi|322694324|gb|EFY86157.1|	Abhydrolase_1	PF00561.15	7.3e-14	51.2	0.1
gi|322693248|gb|EFY85115.1|	Abhydrolase_1	PF00561.15	1.1e-13	50.6	0.1
gi|322697278|gb|EFY89059.1|	Abhydrolase_1	PF00561.15	2.3e-13	49.6	1.6
gi|322695790|gb|EFY87592.1|	Abhydrolase_1	PF00561.15	3e-13	49.2	0
gi|322700645|gb|EFY92399.1|	Abhydrolase_1	PF00561.15	7.6e-11	41.4	0.1
gi|322699280|gb|EFY91043.1|	Abhydrolase_1	PF00561.15	8.6e-11	41.2	0.2
gi|322695672|gb|EFY87476.1|	Abhydrolase_1	PF00561.15	1.6e-10	40.3	0
gi|322692898|gb|EFY84782.1|	Abhydrolase_1	PF00561.15	4.7e-10	38.8	0.2
gi|322696643|gb|EFY88432.1|	Abhydrolase_1	PF00561.15	2.1e-09	36.7	0.1
gi|322696984|gb|EFY88769.1|	Abhydrolase_1	PF00561.15	3.9e-09	35.8	0
gi|322701042|gb|EFY92793.1|	Abhydrolase_1	PF00561.15	1.6e-08	33.8	0
gi|322695975|gb|EFY87774.1|	Abhydrolase_1	PF00561.15	2.3e-08	33.2	0
gi|322696353|gb|EFY88146.1|	Abhydrolase_1	PF00561.15	3.8e-08	32.5	0
gi|322699669|gb|EFY91429.1|	Abhydrolase_1	PF00561.15	5.7e-08	32	0
gi|322700486|gb|EFY92241.1|	Abhydrolase_1	PF00561.15	9.9e-08	31.2	0.3
gi|322694922|gb|EFY86740.1|	Abhydrolase_1	PF00561.15	5.2e-07	28.8	0
gi|322696436|gb|EFY88228.1|	Abhydrolase_1	PF00561.15	1.1e-06	27.8	0
gi|322693669|gb|EFY85521.1|	Abhydrolase_1	PF00561.15	1.1e-05	24.4	0
gi|322693641|gb|EFY85494.1|	Abhydrolase_1	PF00561.15	1.1e-05	24.4	0
gi|322694357|gb|EFY86189.1|	Abhydrolase_2	PF02230.11	7.2e-50	168.8	0
gi|322693411|gb|EFY85272.1|	Abhydrolase_2	PF02230.11	3e-34	117.7	0
gi|322698858|gb|EFY90625.1|	Abhydrolase_2	PF02230.11	9.5e-30	103	0
gi|322700046|gb|EFY91803.1|	Abhydrolase_2	PF02230.11	3.5e-22	78.3	0
gi|322701493|gb|EFY93242.1|	Abhydrolase_2	PF02230.11	1.3e-10	40.5	0
gi|322693910|gb|EFY85755.1|	Abhydrolase_2	PF02230.11	7e-08	31.5	0
gi|322696642|gb|EFY88431.1|	Abhydrolase_2	PF02230.11	2.5e-05	23.2	0.3
gi|322695975|gb|EFY87774.1|	Abhydrolase_2	PF02230.11	2.8e-05	23.1	0
gi|322693211|gb|EFY85080.1|	Abhydrolase_3	PF07859.8	1.2e-49	168.1	0
gi|322700365|gb|EFY92120.1|	Abhydrolase_3	PF07859.8	3.7e-46	156.7	0.1
gi|322695408|gb|EFY87217.1|	Abhydrolase_3	PF07859.8	2.4e-41	141	0
gi|322698231|gb|EFY90003.1|	Abhydrolase_3	PF07859.8	1.7e-39	135	0
gi|322698872|gb|EFY90639.1|	Abhydrolase_3	PF07859.8	7.7e-35	119.7	0
gi|322696364|gb|EFY88157.1|	Abhydrolase_3	PF07859.8	8.1e-34	116.4	0
gi|322696385|gb|EFY88178.1|	Abhydrolase_3	PF07859.8	1.5e-28	99.2	0.4
gi|322694366|gb|EFY86198.1|	Abhydrolase_3	PF07859.8	4.5e-25	87.8	0
gi|322693094|gb|EFY84968.1|	Abhydrolase_3	PF07859.8	1.1e-24	86.5	1.6
gi|322699295|gb|EFY91058.1|	Abhydrolase_3	PF07859.8	3.8e-24	84.8	0.2
gi|322699596|gb|EFY91356.1|	Abhydrolase_3	PF07859.8	2.1e-23	82.4	0
gi|322701448|gb|EFY93198.1|	Abhydrolase_3	PF07859.8	3.6e-19	68.6	0
gi|322692816|gb|EFY84704.1|	Abhydrolase_3	PF07859.8	1.8e-11	43.4	0
gi|322693973|gb|EFY85816.1|	Abhydrolase_3	PF07859.8	1.3e-10	40.6	0
gi|322695152|gb|EFY86965.1|	Abhydrolase_3	PF07859.8	1.6e-10	40.3	0.1
gi|322693910|gb|EFY85755.1|	Abhydrolase_3	PF07859.8	6.3e-09	35.1	0
gi|322701976|gb|EFY93724.1|	Abhydrolase_3	PF07859.8	2.9e-08	32.9	0.1
gi|322696147|gb|EFY87944.1|	Abhydrolase_3	PF07859.8	3.5e-08	32.6	0.2
gi|322692839|gb|EFY84726.1|	Abhydrolase_3	PF07859.8	1.5e-07	30.6	0.1
gi|322698759|gb|EFY90527.1|	Abhydrolase_3	PF07859.8	2.4e-06	26.7	0
gi|322700088|gb|EFY91845.1|	Abhydrolase_3	PF07859.8	1.6e-05	23.9	0.1
gi|322698766|gb|EFY90534.1|	Abhydrolase_3	PF07859.8	1.9e-05	23.7	0.1
gi|322700292|gb|EFY92048.1|	Abhydrolase_3	PF07859.8	2e-05	23.7	0
gi|322695242|gb|EFY87054.1|	Abhydrolase_3	PF07859.8	3.8e-05	22.7	4.9
gi|322694210|gb|EFY86046.1|	Abhydrolase_3	PF07859.8	8.5e-05	21.6	0.2
gi|322694357|gb|EFY86189.1|	Abhydrolase_3	PF07859.8	0.00011	21.2	0
gi|322695790|gb|EFY87592.1|	Abhydrolase_4	PF08386.5	5e-22	77.1	0
gi|322695270|gb|EFY87081.1|	Abhydrolase_4	PF08386.5	3.8e-19	67.9	0.1
gi|322696643|gb|EFY88432.1|	Abhydrolase_4	PF08386.5	8.1e-16	57.2	0
gi|322699669|gb|EFY91429.1|	Abhydrolase_4	PF08386.5	2.2e-15	55.8	0
gi|322696877|gb|EFY88663.1|	Abhydrolase_4	PF08386.5	4.5e-12	45.2	0
gi|322694922|gb|EFY86740.1|	Abhydrolase_4	PF08386.5	7e-08	31.7	0
gi|322693641|gb|EFY85494.1|	Abhydrolase_4	PF08386.5	3.2e-05	23.1	0
gi|322695975|gb|EFY87774.1|	Abhydrolase_5	PF12695.2	3.1e-25	88	0
gi|322699388|gb|EFY91150.1|	Abhydrolase_5	PF12695.2	4e-21	74.7	0.7
gi|322693517|gb|EFY85374.1|	Abhydrolase_5	PF12695.2	3.9e-19	68.2	0.1
gi|322696790|gb|EFY88577.1|	Abhydrolase_5	PF12695.2	4.6e-17	61.5	0
gi|322701600|gb|EFY93349.1|	Abhydrolase_5	PF12695.2	1.4e-15	56.7	0.2
gi|322700645|gb|EFY92399.1|	Abhydrolase_5	PF12695.2	3.8e-15	55.3	0
gi|322695082|gb|EFY86897.1|	Abhydrolase_5	PF12695.2	4.2e-15	55.1	0.1
gi|322696733|gb|EFY88521.1|	Abhydrolase_5	PF12695.2	4.6e-14	51.8	0.4
gi|322695672|gb|EFY87476.1|	Abhydrolase_5	PF12695.2	5.3e-14	51.6	0
gi|322696642|gb|EFY88431.1|	Abhydrolase_5	PF12695.2	7.1e-14	51.2	0.2
gi|322694357|gb|EFY86189.1|	Abhydrolase_5	PF12695.2	4.4e-13	48.6	0
gi|322693673|gb|EFY85525.1|	Abhydrolase_5	PF12695.2	1.3e-12	47	0
gi|322697278|gb|EFY89059.1|	Abhydrolase_5	PF12695.2	3.5e-12	45.7	0.6
gi|322699801|gb|EFY91560.1|	Abhydrolase_5	PF12695.2	3.6e-12	45.6	0
gi|322698295|gb|EFY90066.1|	Abhydrolase_5	PF12695.2	3.8e-11	42.3	0
gi|322693364|gb|EFY85227.1|	Abhydrolase_5	PF12695.2	6.8e-11	41.5	0
gi|322694470|gb|EFY86299.1|	Abhydrolase_5	PF12695.2	7.3e-11	41.4	0
gi|322698439|gb|EFY90209.1|	Abhydrolase_5	PF12695.2	1.3e-10	40.6	0
gi|322697756|gb|EFY89532.1|	Abhydrolase_5	PF12695.2	2.5e-10	39.7	0
gi|322692898|gb|EFY84782.1|	Abhydrolase_5	PF12695.2	3.5e-10	39.2	0.1
gi|322696350|gb|EFY88144.1|	Abhydrolase_5	PF12695.2	4.5e-10	38.8	0.4
gi|322698093|gb|EFY89866.1|	Abhydrolase_5	PF12695.2	1.5e-09	37.2	0
gi|322699575|gb|EFY91335.1|	Abhydrolase_5	PF12695.2	2e-09	36.7	0
gi|322700486|gb|EFY92241.1|	Abhydrolase_5	PF12695.2	2.1e-09	36.7	0
gi|322694324|gb|EFY86157.1|	Abhydrolase_5	PF12695.2	3.7e-09	35.8	0
gi|322694322|gb|EFY86155.1|	Abhydrolase_5	PF12695.2	4.2e-09	35.7	0.2
gi|341958589|sp|E9ED72.1|DAPB_METAQ	Abhydrolase_5	PF12695.2	4.2e-09	35.7	0.2
gi|322698231|gb|EFY90003.1|	Abhydrolase_5	PF12695.2	4.7e-09	35.5	0
gi|322701938|gb|EFY93686.1|	Abhydrolase_5	PF12695.2	7.4e-09	34.9	0
gi|322698858|gb|EFY90625.1|	Abhydrolase_5	PF12695.2	7.6e-09	34.8	0
gi|322696436|gb|EFY88228.1|	Abhydrolase_5	PF12695.2	9.6e-09	34.5	0
gi|322695810|gb|EFY87612.1|	Abhydrolase_5	PF12695.2	1.1e-08	34.4	0.1
gi|322700803|gb|EFY92556.1|	Abhydrolase_5	PF12695.2	1.4e-08	34	0.1
gi|322692324|gb|EFY84246.1|	Abhydrolase_5	PF12695.2	1.2e-07	31	0
gi|322692890|gb|EFY84774.1|	Abhydrolase_5	PF12695.2	1.2e-07	30.9	0
gi|322700082|gb|EFY91839.1|	Abhydrolase_5	PF12695.2	1.9e-07	30.3	0
gi|322700083|gb|EFY91840.1|	Abhydrolase_5	PF12695.2	1.9e-07	30.3	0
gi|322696833|gb|EFY88620.1|	Abhydrolase_5	PF12695.2	2.2e-07	30.1	0
gi|322693028|gb|EFY84905.1|	Abhydrolase_5	PF12695.2	2.9e-07	29.7	0.4
gi|322693910|gb|EFY85755.1|	Abhydrolase_5	PF12695.2	3e-07	29.6	0
gi|322695152|gb|EFY86965.1|	Abhydrolase_5	PF12695.2	4.6e-07	29.1	0
gi|322699169|gb|EFY90933.1|	Abhydrolase_5	PF12695.2	4.8e-07	29	0.1
gi|322698766|gb|EFY90534.1|	Abhydrolase_5	PF12695.2	1.2e-06	27.7	0.8
gi|322697037|gb|EFY88821.1|	Abhydrolase_5	PF12695.2	1.3e-06	27.6	0.1
gi|322694252|gb|EFY86087.1|	Abhydrolase_5	PF12695.2	1.5e-06	27.4	0.1
gi|322697298|gb|EFY89079.1|	Abhydrolase_5	PF12695.2	1.9e-06	27.1	0
gi|322696790|gb|EFY88577.1|	Abhydrolase_6	PF12697.2	5.7e-33	114.1	0.1
gi|322695082|gb|EFY86897.1|	Abhydrolase_6	PF12697.2	2.4e-31	108.8	0
gi|322693673|gb|EFY85525.1|	Abhydrolase_6	PF12697.2	1.8e-29	102.6	0
gi|322696350|gb|EFY88144.1|	Abhydrolase_6	PF12697.2	2.9e-28	98.7	1
gi|322699388|gb|EFY91150.1|	Abhydrolase_6	PF12697.2	1.1e-27	96.8	0.1
gi|322698439|gb|EFY90209.1|	Abhydrolase_6	PF12697.2	3.9e-26	91.7	0.3
gi|322697278|gb|EFY89059.1|	Abhydrolase_6	PF12697.2	9.7e-26	90.4	2
gi|322692898|gb|EFY84782.1|	Abhydrolase_6	PF12697.2	2.1e-25	89.3	9.2
gi|322701600|gb|EFY93349.1|	Abhydrolase_6	PF12697.2	8.3e-24	84.1	0.1
gi|322693248|gb|EFY85115.1|	Abhydrolase_6	PF12697.2	6.8e-23	81.1	0.5
gi|322696353|gb|EFY88146.1|	Abhydrolase_6	PF12697.2	8.1e-23	80.9	0
gi|322698754|gb|EFY90522.1|	Abhydrolase_6	PF12697.2	1.2e-22	80.3	1.1
gi|322700645|gb|EFY92399.1|	Abhydrolase_6	PF12697.2	4.6e-22	78.4	1.1
gi|322694324|gb|EFY86157.1|	Abhydrolase_6	PF12697.2	4.6e-22	78.4	0.1
gi|322700486|gb|EFY92241.1|	Abhydrolase_6	PF12697.2	1.6e-21	76.6	1.4
gi|322695975|gb|EFY87774.1|	Abhydrolase_6	PF12697.2	8.4e-21	74.3	0
gi|322695672|gb|EFY87476.1|	Abhydrolase_6	PF12697.2	1.1e-20	73.8	0
gi|322693517|gb|EFY85374.1|	Abhydrolase_6	PF12697.2	7.2e-20	71.2	0.3
gi|322692890|gb|EFY84774.1|	Abhydrolase_6	PF12697.2	2.1e-19	69.7	1.7
gi|322696436|gb|EFY88228.1|	Abhydrolase_6	PF12697.2	2.7e-19	69.3	0.1
gi|322694922|gb|EFY86740.1|	Abhydrolase_6	PF12697.2	3.2e-17	62.5	2.5
gi|322699575|gb|EFY91335.1|	Abhydrolase_6	PF12697.2	1e-16	60.9	0
gi|322693669|gb|EFY85521.1|	Abhydrolase_6	PF12697.2	2e-16	59.9	0.1
gi|322692597|gb|EFY84497.1|	Abhydrolase_6	PF12697.2	9.7e-16	57.7	0
gi|322695810|gb|EFY87612.1|	Abhydrolase_6	PF12697.2	5.3e-15	55.3	0.2
gi|322700082|gb|EFY91839.1|	Abhydrolase_6	PF12697.2	8.3e-15	54.6	0
gi|322700083|gb|EFY91840.1|	Abhydrolase_6	PF12697.2	8.3e-15	54.6	0
gi|322695857|gb|EFY87658.1|	Abhydrolase_6	PF12697.2	2.6e-14	53	0.7
gi|322696984|gb|EFY88769.1|	Abhydrolase_6	PF12697.2	2.2e-13	50	0
gi|322695790|gb|EFY87592.1|	Abhydrolase_6	PF12697.2	9.2e-13	48	0.8
gi|322693364|gb|EFY85227.1|	Abhydrolase_6	PF12697.2	1.1e-12	47.8	6
gi|322699169|gb|EFY90933.1|	Abhydrolase_6	PF12697.2	1.6e-12	47.2	0.7
gi|322696733|gb|EFY88521.1|	Abhydrolase_6	PF12697.2	1.7e-12	47.1	3.2
gi|322699280|gb|EFY91043.1|	Abhydrolase_6	PF12697.2	2.4e-12	46.6	0.3
gi|322692818|gb|EFY84706.1|	Abhydrolase_6	PF12697.2	3.8e-12	45.9	0.5
gi|322700335|gb|EFY92091.1|	Abhydrolase_6	PF12697.2	3.9e-12	45.9	0
gi|322699801|gb|EFY91560.1|	Abhydrolase_6	PF12697.2	4.1e-12	45.8	0.2
gi|322699732|gb|EFY91491.1|	Abhydrolase_6	PF12697.2	4.7e-12	45.6	2.3
gi|322695270|gb|EFY87081.1|	Abhydrolase_6	PF12697.2	4.9e-12	45.6	3.1
gi|322697748|gb|EFY89524.1|	Abhydrolase_6	PF12697.2	6.9e-12	45.1	6
gi|322701340|gb|EFY93090.1|	Abhydrolase_6	PF12697.2	1.1e-11	44.4	1.8
gi|322697719|gb|EFY89496.1|	Abhydrolase_6	PF12697.2	5.9e-11	42.1	0.1
gi|322695152|gb|EFY86965.1|	Abhydrolase_6	PF12697.2	1.2e-10	41	1.9
gi|322692910|gb|EFY84793.1|	Abhydrolase_6	PF12697.2	2.1e-10	40.3	0.3
gi|322701938|gb|EFY93686.1|	Abhydrolase_6	PF12697.2	8.7e-10	38.2	1.8
gi|322694265|gb|EFY86099.1|	Abhydrolase_6	PF12697.2	1.2e-09	37.7	0.1
gi|322699669|gb|EFY91429.1|	Abhydrolase_6	PF12697.2	2e-09	37.1	0.1
gi|322697037|gb|EFY88821.1|	Abhydrolase_6	PF12697.2	2.8e-09	36.6	0.1
gi|322696642|gb|EFY88431.1|	Abhydrolase_6	PF12697.2	2.9e-09	36.5	1.4
gi|322696833|gb|EFY88620.1|	Abhydrolase_6	PF12697.2	8.7e-09	35	0.2
gi|322701042|gb|EFY92793.1|	Abhydrolase_6	PF12697.2	1.3e-08	34.4	0.2
gi|322696643|gb|EFY88432.1|	Abhydrolase_6	PF12697.2	1.3e-08	34.4	3.1
gi|322696767|gb|EFY88555.1|	Abhydrolase_6	PF12697.2	1.4e-08	34.3	0.1
gi|322698858|gb|EFY90625.1|	Abhydrolase_6	PF12697.2	1.5e-08	34.2	2.5
gi|322701126|gb|EFY92877.1|	Abhydrolase_6	PF12697.2	2.3e-08	33.6	0
gi|322701576|gb|EFY93325.1|	Abhydrolase_6	PF12697.2	3.1e-08	33.2	0.5
gi|322697298|gb|EFY89079.1|	Abhydrolase_6	PF12697.2	3.3e-08	33	0
gi|322693411|gb|EFY85272.1|	Abhydrolase_6	PF12697.2	5e-08	32.5	0
gi|322694357|gb|EFY86189.1|	Abhydrolase_6	PF12697.2	5.3e-08	32.4	0.1
gi|322694787|gb|EFY86608.1|	Abhydrolase_6	PF12697.2	1.3e-07	31.1	0
gi|322698231|gb|EFY90003.1|	Abhydrolase_6	PF12697.2	1.9e-07	30.6	2.1
gi|322692754|gb|EFY84645.1|	Abhydrolase_6	PF12697.2	2.1e-07	30.4	0.3
gi|322700803|gb|EFY92556.1|	Abhydrolase_6	PF12697.2	2.6e-07	30.2	5.8
gi|322695200|gb|EFY87012.1|	Abhydrolase_6	PF12697.2	7.8e-07	28.6	6.2
gi|322693910|gb|EFY85755.1|	Abhydrolase_6	PF12697.2	7.9e-07	28.6	0
gi|322693306|gb|EFY85171.1|	Abhydrolase_6	PF12697.2	1.1e-06	28.1	0.1
gi|322694470|gb|EFY86299.1|	Abhydrolase_6	PF12697.2	1.2e-06	27.9	0
gi|322693211|gb|EFY85080.1|	Abhydrolase_6	PF12697.2	1.8e-06	27.4	0.2
gi|322693088|gb|EFY84962.1|	Abhydrolase_6	PF12697.2	2e-06	27.2	0
gi|322701775|gb|EFY93523.1|	Abhydrolase_6	PF12697.2	2.7e-06	26.8	0.9
gi|322700012|gb|EFY91769.1|	Abhydrolase_6	PF12697.2	4.9e-06	26	1.5
gi|322694252|gb|EFY86087.1|	Abhydrolase_6	PF12697.2	7e-06	25.5	0.1
gi|322692324|gb|EFY84246.1|	Abhydrolase_6	PF12697.2	7e-06	25.4	0.8
gi|322700677|gb|EFY92430.1|	Abhydrolase_6	PF12697.2	7.1e-06	25.4	0.2
gi|322692444|gb|EFY84355.1|	Abhydrolase_6	PF12697.2	7.6e-06	25.3	0.1
gi|322700881|gb|EFY92633.1|	Abhydrolase_6	PF12697.2	9.2e-06	25.1	0
gi|322696580|gb|EFY88370.1|	Abhydrolase_6	PF12697.2	1.1e-05	24.8	0.3
gi|322697298|gb|EFY89079.1|	Abhydro_lipase	PF04083.11	5.8e-23	79.4	0.1
gi|322694787|gb|EFY86608.1|	Abhydro_lipase	PF04083.11	1.1e-18	65.8	0
gi|322700183|gb|EFY91939.1|	Abi	PF02517.11	9e-12	44.4	6.8
gi|322698028|gb|EFY89802.1|	ABM	PF03992.11	4.9e-10	38.7	0
gi|322699271|gb|EFY91034.1|	Abp2	PF09441.5	7.5e-76	253.3	0
gi|322701418|gb|EFY93168.1|	Acatn	PF13000.2	2e-153	511.2	24.3
gi|322694901|gb|EFY86719.1|	ACBP	PF00887.14	3e-30	103.1	0
gi|322701661|gb|EFY93410.1|	ACBP	PF00887.14	4.5e-15	54.5	1.6
gi|322702201|gb|EFY93949.1|	ACC_central	PF08326.7	7.6e-252	836.9	0
gi|322695001|gb|EFY86817.1|	Acetate_kinase	PF00871.12	6.6e-91	304.1	0
gi|322694190|gb|EFY86026.1|	AcetylCoA_hyd_C	PF13336.1	7.4e-05	21.8	0.1
gi|322697557|gb|EFY89336.1|	Acetyltransf_1	PF00583.19	2.2e-19	68.7	0
gi|322702197|gb|EFY93945.1|	Acetyltransf_1	PF00583.19	7.3e-17	60.6	0
gi|322697856|gb|EFY89631.1|	Acetyltransf_1	PF00583.19	5e-16	57.9	0
gi|322694564|gb|EFY86390.1|	Acetyltransf_1	PF00583.19	1.2e-15	56.7	0.1
gi|322695915|gb|EFY87715.1|	Acetyltransf_1	PF00583.19	1.2e-15	56.6	0.1
gi|322695858|gb|EFY87659.1|	Acetyltransf_1	PF00583.19	2.8e-15	55.5	0.1
gi|322695664|gb|EFY87468.1|	Acetyltransf_1	PF00583.19	3.8e-15	55.1	0
gi|322697681|gb|EFY89458.1|	Acetyltransf_1	PF00583.19	2.9e-14	52.2	0
gi|322701951|gb|EFY93699.1|	Acetyltransf_1	PF00583.19	6.9e-13	47.8	0
gi|322700274|gb|EFY92030.1|	Acetyltransf_1	PF00583.19	1.6e-12	46.7	0
gi|322697516|gb|EFY89295.1|	Acetyltransf_1	PF00583.19	7.6e-12	44.5	0
gi|322696348|gb|EFY88142.1|	Acetyltransf_1	PF00583.19	2.5e-11	42.8	0
gi|322699943|gb|EFY91701.1|	Acetyltransf_1	PF00583.19	2.8e-11	42.7	0.4
gi|322694761|gb|EFY86582.1|	Acetyltransf_1	PF00583.19	5.5e-11	41.7	0
gi|322700322|gb|EFY92078.1|	Acetyltransf_1	PF00583.19	1.5e-09	37.1	0
gi|322699241|gb|EFY91004.1|	Acetyltransf_1	PF00583.19	1.8e-09	36.8	0.2
gi|322695170|gb|EFY86983.1|	Acetyltransf_1	PF00583.19	3.1e-09	36.1	0.1
gi|322696695|gb|EFY88484.1|	Acetyltransf_1	PF00583.19	3.4e-09	36	0
gi|322700934|gb|EFY92686.1|	Acetyltransf_1	PF00583.19	4.2e-09	35.7	0.2
gi|322695179|gb|EFY86992.1|	Acetyltransf_1	PF00583.19	1.6e-08	33.8	0
gi|322696090|gb|EFY87887.1|	Acetyltransf_1	PF00583.19	2.6e-08	33.1	0
gi|322699568|gb|EFY91329.1|	Acetyltransf_1	PF00583.19	5e-08	32.2	0
gi|322701742|gb|EFY93491.1|	Acetyltransf_1	PF00583.19	8.7e-08	31.5	0
gi|322701665|gb|EFY93414.1|	Acetyltransf_1	PF00583.19	9.2e-08	31.4	0
gi|322701754|gb|EFY93503.1|	Acetyltransf_1	PF00583.19	1.1e-07	31.2	0
gi|322699530|gb|EFY91291.1|	Acetyltransf_1	PF00583.19	3.7e-07	29.5	0
gi|322698830|gb|EFY90597.1|	Acetyltransf_1	PF00583.19	9.1e-07	28.2	0
gi|322695035|gb|EFY86850.1|	Acetyltransf_1	PF00583.19	2.4e-06	26.8	0.1
gi|322692871|gb|EFY84756.1|	Acetyltransf_1	PF00583.19	5.3e-06	25.8	0.3
gi|322697267|gb|EFY89048.1|	Acetyltransf_1	PF00583.19	5.8e-06	25.6	0
gi|322693676|gb|EFY85528.1|	Acetyltransf_1	PF00583.19	6.6e-06	25.4	0.1
gi|322693270|gb|EFY85136.1|	Acetyltransf_1	PF00583.19	6.8e-06	25.4	0
gi|322698632|gb|EFY90401.1|	Acetyltransf_1	PF00583.19	6.9e-06	25.4	0
gi|322693423|gb|EFY85284.1|	Acetyltransf_1	PF00583.19	7.7e-06	25.2	0
gi|322692660|gb|EFY84556.1|	Acetyltransf_1	PF00583.19	4.8e-05	22.7	0
gi|322697557|gb|EFY89336.1|	Acetyltransf_10	PF13673.1	5.1e-11	42.1	0
gi|322695915|gb|EFY87715.1|	Acetyltransf_10	PF13673.1	6e-10	38.6	0
gi|322702197|gb|EFY93945.1|	Acetyltransf_10	PF13673.1	7.6e-09	35.1	0
gi|322700322|gb|EFY92078.1|	Acetyltransf_10	PF13673.1	6.2e-08	32.2	0.1
gi|322699530|gb|EFY91291.1|	Acetyltransf_10	PF13673.1	1.9e-07	30.6	0.1
gi|322701951|gb|EFY93699.1|	Acetyltransf_10	PF13673.1	3.6e-07	29.7	0
gi|322695179|gb|EFY86992.1|	Acetyltransf_10	PF13673.1	3.8e-07	29.6	0
gi|322695858|gb|EFY87659.1|	Acetyltransf_10	PF13673.1	4.9e-07	29.3	0
gi|322695664|gb|EFY87468.1|	Acetyltransf_10	PF13673.1	6.9e-07	28.8	0
gi|322697856|gb|EFY89631.1|	Acetyltransf_10	PF13673.1	3.9e-06	26.4	0
gi|322699943|gb|EFY91701.1|	Acetyltransf_10	PF13673.1	4.1e-06	26.3	0
gi|322695170|gb|EFY86983.1|	Acetyltransf_10	PF13673.1	5.6e-06	25.8	0
gi|322698830|gb|EFY90597.1|	Acetyltransf_10	PF13673.1	1.2e-05	24.8	0.1
gi|322697516|gb|EFY89295.1|	Acetyltransf_10	PF13673.1	1.4e-05	24.5	0
gi|322697681|gb|EFY89458.1|	Acetyltransf_10	PF13673.1	3.7e-05	23.2	0
gi|322694750|gb|EFY86571.1|	Acetyltransf_2	PF00797.12	5.3e-41	140.1	0
gi|322694505|gb|EFY86333.1|	Acetyltransf_3	PF13302.1	7.5e-34	116.3	0
gi|322697685|gb|EFY89462.1|	Acetyltransf_3	PF13302.1	9.2e-34	116	0
gi|322693220|gb|EFY85088.1|	Acetyltransf_3	PF13302.1	1.6e-22	79.6	0.1
gi|322693270|gb|EFY85136.1|	Acetyltransf_3	PF13302.1	2.4e-18	66.1	0
gi|322696090|gb|EFY87887.1|	Acetyltransf_3	PF13302.1	1.8e-16	60	0
gi|322692871|gb|EFY84756.1|	Acetyltransf_3	PF13302.1	1.3e-14	54	0
gi|322700934|gb|EFY92686.1|	Acetyltransf_3	PF13302.1	9.8e-14	51.1	0
gi|322693676|gb|EFY85528.1|	Acetyltransf_3	PF13302.1	4.6e-12	45.7	0
gi|322697557|gb|EFY89336.1|	Acetyltransf_3	PF13302.1	1.2e-08	34.6	0
gi|322695915|gb|EFY87715.1|	Acetyltransf_3	PF13302.1	2.9e-06	26.9	0
gi|322700934|gb|EFY92686.1|	Acetyltransf_4	PF13420.1	2.6e-10	39.8	0.2
gi|322695179|gb|EFY86992.1|	Acetyltransf_4	PF13420.1	1.4e-07	30.9	0
gi|322702197|gb|EFY93945.1|	Acetyltransf_4	PF13420.1	1e-05	24.9	0
gi|322694505|gb|EFY86333.1|	Acetyltransf_4	PF13420.1	5.8e-05	22.5	0
gi|322701665|gb|EFY93414.1|	Acetyltransf_7	PF13508.1	1.7e-13	49.9	0.1
gi|322701951|gb|EFY93699.1|	Acetyltransf_7	PF13508.1	2.1e-12	46.4	0
gi|322695179|gb|EFY86992.1|	Acetyltransf_7	PF13508.1	5.9e-12	45	0
gi|322697557|gb|EFY89336.1|	Acetyltransf_7	PF13508.1	2.6e-10	39.7	0
gi|322695915|gb|EFY87715.1|	Acetyltransf_7	PF13508.1	3.7e-10	39.2	0.1
gi|322699241|gb|EFY91004.1|	Acetyltransf_7	PF13508.1	6.9e-10	38.3	0
gi|322695170|gb|EFY86983.1|	Acetyltransf_7	PF13508.1	9.7e-10	37.9	0
gi|322702197|gb|EFY93945.1|	Acetyltransf_7	PF13508.1	1.1e-09	37.7	0
gi|322696695|gb|EFY88484.1|	Acetyltransf_7	PF13508.1	1.3e-09	37.5	0.1
gi|322696348|gb|EFY88142.1|	Acetyltransf_7	PF13508.1	3.9e-09	35.9	0.1
gi|322695858|gb|EFY87659.1|	Acetyltransf_7	PF13508.1	5.5e-09	35.5	0
gi|322697681|gb|EFY89458.1|	Acetyltransf_7	PF13508.1	1.3e-08	34.3	0
gi|322697856|gb|EFY89631.1|	Acetyltransf_7	PF13508.1	2.4e-08	33.4	0
gi|322694761|gb|EFY86582.1|	Acetyltransf_7	PF13508.1	7.3e-08	31.8	0
gi|322697516|gb|EFY89295.1|	Acetyltransf_7	PF13508.1	2.1e-07	30.4	0
gi|322700503|gb|EFY92258.1|	Acetyltransf_8	PF13523.1	1.8e-38	131.2	0.7
gi|322700397|gb|EFY92152.1|	Acetyltransf_8	PF13523.1	2e-35	121.3	0.2
gi|322697557|gb|EFY89336.1|	Acetyltransf_8	PF13523.1	3.4e-09	36.1	0
gi|322701951|gb|EFY93699.1|	Acetyltransf_9	PF13527.1	1.2e-07	31	0
gi|322695170|gb|EFY86983.1|	Acetyltransf_9	PF13527.1	2.9e-07	29.8	0.1
gi|322701665|gb|EFY93414.1|	Acetyltransf_9	PF13527.1	9.3e-07	28.1	0.1
gi|322702197|gb|EFY93945.1|	Acetyltransf_9	PF13527.1	2.6e-06	26.7	0
gi|322697516|gb|EFY89295.1|	Acetyltransf_9	PF13527.1	3.4e-06	26.3	0
gi|322700329|gb|EFY92085.1|	Acid_PPase	PF12689.2	8.9e-59	197.3	0
gi|322694196|gb|EFY86032.1|	Aconitase	PF00330.15	9.3e-167	554.6	0.1
gi|322700656|gb|EFY92410.1|	Aconitase	PF00330.15	9.5e-167	554.5	0.1
gi|322702102|gb|EFY93850.1|	Aconitase	PF00330.15	1.5e-146	488	0
gi|322693058|gb|EFY84933.1|	Aconitase	PF00330.15	6.1e-63	212.3	0
gi|322694585|gb|EFY86411.1|	Aconitase	PF00330.15	2.1e-62	210.5	0.1
gi|322694196|gb|EFY86032.1|	Aconitase_C	PF00694.14	3.3e-45	152.8	0
gi|322700656|gb|EFY92410.1|	Aconitase_C	PF00694.14	3.3e-45	152.8	0
gi|322702102|gb|EFY93850.1|	Aconitase_C	PF00694.14	4.8e-38	129.6	0
gi|322694585|gb|EFY86411.1|	Aconitase_C	PF00694.14	3e-19	68.8	0
gi|322693058|gb|EFY84933.1|	Aconitase_C	PF00694.14	4e-19	68.4	0
gi|322697079|gb|EFY88863.1|	ACOX	PF01756.14	5.3e-39	132.9	0.1
gi|322695395|gb|EFY87204.1|	ACPS	PF01648.15	6.5e-19	67.2	1.9
gi|322694040|gb|EFY85881.1|	ACPS	PF01648.15	5.8e-12	44.8	0
gi|322693734|gb|EFY85584.1|	ACPS	PF01648.15	6.2e-07	28.6	0
gi|322698546|gb|EFY90315.1|	ACP_syn_III	PF08545.5	5.6e-08	31.7	0.1
gi|322695606|gb|EFY87411.1|	ACT	PF01842.20	7.6e-12	43.8	0.1
gi|322699789|gb|EFY91548.1|	ACT	PF01842.20	2.3e-11	42.3	0.3
gi|322695316|gb|EFY87126.1|	ACT	PF01842.20	8.7e-10	37.3	0
gi|322697153|gb|EFY88936.1|	ACT	PF01842.20	1.5e-05	23.7	0
gi|322697003|gb|EFY88788.1|	Actin	PF00022.14	1.6e-159	529.9	0
gi|322695942|gb|EFY87742.1|	Actin	PF00022.14	1.6e-146	487.2	0
gi|322697214|gb|EFY88996.1|	Actin	PF00022.14	2.4e-123	410.8	0
gi|322699410|gb|EFY91172.1|	Actin	PF00022.14	1.1e-116	388.9	0
gi|322700534|gb|EFY92288.1|	Actin	PF00022.14	5e-98	327.5	0
gi|322698542|gb|EFY90311.1|	Actin	PF00022.14	3.9e-83	278.4	0
gi|322695754|gb|EFY87557.1|	Actin	PF00022.14	2.6e-57	193.4	0
gi|322694977|gb|EFY86794.1|	Actin	PF00022.14	7.4e-31	106.3	0
gi|322701750|gb|EFY93499.1|	Actin	PF00022.14	1.2e-19	69.3	0
gi|322700465|gb|EFY92220.1|	Actin	PF00022.14	1.9e-11	42.4	0
gi|322695164|gb|EFY86977.1|	ACT_3	PF10000.4	1.5e-20	72.1	0.1
gi|322695606|gb|EFY87411.1|	ACT_5	PF13710.1	4.5e-09	35.4	0
gi|322695316|gb|EFY87126.1|	ACT_6	PF13740.1	1.8e-05	23.7	0
gi|322700045|gb|EFY91802.1|	ACT_7	PF13840.1	2.6e-18	64.7	0.1
gi|322695164|gb|EFY86977.1|	ACT_7	PF13840.1	4.7e-08	31.8	0
gi|322699789|gb|EFY91548.1|	ACT_7	PF13840.1	7.4e-07	28	3.1
gi|322698244|gb|EFY90016.1|	Acyl-CoA_dh_1	PF00441.19	6.3e-42	142.6	4.5
gi|322700751|gb|EFY92504.1|	Acyl-CoA_dh_1	PF00441.19	3.5e-40	136.9	0.1
gi|322692915|gb|EFY84798.1|	Acyl-CoA_dh_1	PF00441.19	7.1e-34	116.4	2.3
gi|322695116|gb|EFY86930.1|	Acyl-CoA_dh_1	PF00441.19	1.6e-33	115.3	0.7
gi|322701299|gb|EFY93049.1|	Acyl-CoA_dh_1	PF00441.19	2.5e-33	114.7	0.6
gi|322697403|gb|EFY89183.1|	Acyl-CoA_dh_1	PF00441.19	5.2e-33	113.6	3.3
gi|322701978|gb|EFY93726.1|	Acyl-CoA_dh_1	PF00441.19	3.9e-32	110.8	0.5
gi|322692414|gb|EFY84327.1|	Acyl-CoA_dh_1	PF00441.19	5.7e-31	107	1
gi|322698169|gb|EFY89941.1|	Acyl-CoA_dh_1	PF00441.19	2.1e-26	92.2	0.5
gi|322700771|gb|EFY92524.1|	Acyl-CoA_dh_1	PF00441.19	5e-25	87.7	0.2
gi|322698381|gb|EFY90152.1|	Acyl-CoA_dh_1	PF00441.19	8.2e-17	61.1	0.1
gi|322697079|gb|EFY88863.1|	Acyl-CoA_dh_1	PF00441.19	8.4e-10	38.3	0.1
gi|322692252|gb|EFY84186.1|	Acyl-CoA_dh_2	PF08028.6	1.8e-19	69.7	0.7
gi|322698244|gb|EFY90016.1|	Acyl-CoA_dh_2	PF08028.6	1.8e-16	60	1.7
gi|322692915|gb|EFY84798.1|	Acyl-CoA_dh_2	PF08028.6	1.2e-15	57.3	0.4
gi|322697403|gb|EFY89183.1|	Acyl-CoA_dh_2	PF08028.6	1.9e-14	53.4	8.7
gi|322701299|gb|EFY93049.1|	Acyl-CoA_dh_2	PF08028.6	4.5e-13	49	0.3
gi|322698169|gb|EFY89941.1|	Acyl-CoA_dh_2	PF08028.6	4.3e-10	39.3	0.1
gi|322700771|gb|EFY92524.1|	Acyl-CoA_dh_2	PF08028.6	1.3e-08	34.6	0.1
gi|322701978|gb|EFY93726.1|	Acyl-CoA_dh_2	PF08028.6	1.5e-07	31.1	0.5
gi|322700751|gb|EFY92504.1|	Acyl-CoA_dh_2	PF08028.6	1.6e-07	31.1	0
gi|322692414|gb|EFY84327.1|	Acyl-CoA_dh_2	PF08028.6	3.8e-06	26.6	0.1
gi|322700751|gb|EFY92504.1|	Acyl-CoA_dh_M	PF02770.14	3.6e-21	73.8	0.3
gi|322701978|gb|EFY93726.1|	Acyl-CoA_dh_M	PF02770.14	5.3e-21	73.2	1.3
gi|322701299|gb|EFY93049.1|	Acyl-CoA_dh_M	PF02770.14	2.2e-18	64.9	0
gi|322695116|gb|EFY86930.1|	Acyl-CoA_dh_M	PF02770.14	4.5e-18	63.9	0.3
gi|322692414|gb|EFY84327.1|	Acyl-CoA_dh_M	PF02770.14	5.4e-18	63.6	0.7
gi|322698244|gb|EFY90016.1|	Acyl-CoA_dh_M	PF02770.14	5.5e-17	60.4	0
gi|322692915|gb|EFY84798.1|	Acyl-CoA_dh_M	PF02770.14	4.2e-16	57.6	0.1
gi|322698169|gb|EFY89941.1|	Acyl-CoA_dh_M	PF02770.14	5.6e-16	57.2	0
gi|322697403|gb|EFY89183.1|	Acyl-CoA_dh_M	PF02770.14	1.4e-15	55.9	0.4
gi|322700771|gb|EFY92524.1|	Acyl-CoA_dh_M	PF02770.14	2.4e-15	55.2	0
gi|322697079|gb|EFY88863.1|	Acyl-CoA_dh_M	PF02770.14	1.2e-10	40.1	1.1
gi|322698381|gb|EFY90152.1|	Acyl-CoA_dh_M	PF02770.14	9e-09	34.1	0.5
gi|322697389|gb|EFY89169.1|	Acyl-CoA_dh_M	PF02770.14	5.6e-07	28.4	0
gi|322701299|gb|EFY93049.1|	Acyl-CoA_dh_N	PF02771.11	3.9e-32	110.6	0.1
gi|322698244|gb|EFY90016.1|	Acyl-CoA_dh_N	PF02771.11	4.3e-30	104	1.1
gi|322700771|gb|EFY92524.1|	Acyl-CoA_dh_N	PF02771.11	9.8e-24	83.5	0.4
gi|322700751|gb|EFY92504.1|	Acyl-CoA_dh_N	PF02771.11	1.3e-21	76.7	0
gi|322692414|gb|EFY84327.1|	Acyl-CoA_dh_N	PF02771.11	1.5e-20	73.2	0
gi|322697403|gb|EFY89183.1|	Acyl-CoA_dh_N	PF02771.11	3.2e-18	65.7	0.2
gi|322701978|gb|EFY93726.1|	Acyl-CoA_dh_N	PF02771.11	4.6e-16	58.8	0.1
gi|322692915|gb|EFY84798.1|	Acyl-CoA_dh_N	PF02771.11	5.8e-15	55.2	0
gi|322698169|gb|EFY89941.1|	Acyl-CoA_dh_N	PF02771.11	1.4e-11	44.3	0
gi|322695116|gb|EFY86930.1|	Acyl-CoA_dh_N	PF02771.11	4.1e-08	33.2	0
gi|322697079|gb|EFY88863.1|	Acyl-CoA_ox_N	PF14749.1	2.4e-30	104.8	1
gi|322702166|gb|EFY93914.1|	Acyltransferase	PF01553.16	3.5e-33	113.2	0
gi|322696586|gb|EFY88376.1|	Acyltransferase	PF01553.16	1.2e-20	72.7	0
gi|322697826|gb|EFY89601.1|	Acyltransferase	PF01553.16	5.5e-18	64.1	0
gi|322695016|gb|EFY86832.1|	Acyltransferase	PF01553.16	1e-13	50.2	0
gi|322699452|gb|EFY91213.1|	Acyltransferase	PF01553.16	2.7e-11	42.4	0
gi|322700295|gb|EFY92051.1|	Acyltransferase	PF01553.16	3.1e-06	26	0
gi|322697330|gb|EFY89111.1|	Acyl_CoA_thio	PF02551.10	1.9e-25	88.4	0
gi|322695396|gb|EFY87205.1|	Acyl_transf_1	PF00698.16	8.1e-75	251.4	0
gi|322692490|gb|EFY84397.1|	Acyl_transf_1	PF00698.16	6.1e-66	222.3	0
gi|322701122|gb|EFY92873.1|	Acyl_transf_1	PF00698.16	2e-61	207.5	0
gi|322696234|gb|EFY88029.1|	Acyl_transf_1	PF00698.16	5.3e-53	179.8	4.3
gi|322699229|gb|EFY90992.1|	Acyl_transf_1	PF00698.16	6e-53	179.6	0.1
gi|322700827|gb|EFY92579.1|	Acyl_transf_1	PF00698.16	2.5e-51	174.3	0
gi|322692560|gb|EFY84462.1|	Acyl_transf_1	PF00698.16	4.2e-51	173.5	0.4
gi|322693742|gb|EFY85592.1|	Acyl_transf_1	PF00698.16	2.5e-50	171	0.2
gi|322700803|gb|EFY92556.1|	Acyl_transf_1	PF00698.16	2.4e-49	167.7	0
gi|322692754|gb|EFY84645.1|	Acyl_transf_1	PF00698.16	4.5e-48	163.6	0
gi|322693904|gb|EFY85749.1|	Acyl_transf_1	PF00698.16	9.2e-48	162.6	0
gi|322701938|gb|EFY93686.1|	Acyl_transf_1	PF00698.16	1.3e-47	162.1	0
gi|322696833|gb|EFY88620.1|	Acyl_transf_1	PF00698.16	6.9e-47	159.7	0
gi|322692323|gb|EFY84245.1|	Acyl_transf_1	PF00698.16	6.9e-45	153.1	0
gi|322698134|gb|EFY89907.1|	Acyl_transf_1	PF00698.16	4.2e-42	144	0
gi|322697587|gb|EFY89365.1|	Acyl_transf_1	PF00698.16	2.1e-27	95.7	0
gi|322692327|gb|EFY84249.1|	Acyl_transf_1	PF00698.16	6.9e-25	87.4	0
gi|322696421|gb|EFY88213.1|	Acyl_transf_1	PF00698.16	1.3e-24	86.6	0
gi|322693892|gb|EFY85737.1|	Acyl_transf_1	PF00698.16	2.2e-22	79.2	0
gi|322698339|gb|EFY90110.1|	Acyl_transf_1	PF00698.16	2.5e-20	72.4	0
gi|322699331|gb|EFY91093.1|	Acyl_transf_1	PF00698.16	1.2e-13	50.5	0.6
gi|322695880|gb|EFY87681.1|	Acyl_transf_3	PF01757.17	1.7e-32	112	35.8
gi|322700049|gb|EFY91806.1|	Acyl_transf_3	PF01757.17	7.5e-31	106.6	30.4
gi|322698352|gb|EFY90123.1|	Acyl_transf_3	PF01757.17	2.4e-28	98.3	21.2
gi|322696823|gb|EFY88610.1|	Acyl_transf_3	PF01757.17	4.2e-26	91	22.3
gi|322694652|gb|EFY86476.1|	Ada3	PF10198.4	4.2e-45	152.1	0
gi|322694802|gb|EFY86622.1|	Adaptin_binding	PF10199.4	3.8e-16	59	1.5
gi|322697487|gb|EFY89266.1|	Adaptin_N	PF01602.15	2e-144	481.2	3.9
gi|322693509|gb|EFY85366.1|	Adaptin_N	PF01602.15	2.3e-144	481	1.5
gi|322701676|gb|EFY93425.1|	Adaptin_N	PF01602.15	3.7e-126	420.9	14.4
gi|322699266|gb|EFY91029.1|	Adaptin_N	PF01602.15	7e-122	406.8	6.9
gi|322701444|gb|EFY93194.1|	Adaptin_N	PF01602.15	1.5e-113	379.3	2
gi|322700714|gb|EFY92467.1|	Adaptin_N	PF01602.15	2.8e-96	322.3	0
gi|322693002|gb|EFY84881.1|	Adaptin_N	PF01602.15	2.5e-89	299.3	8.1
gi|322699779|gb|EFY91538.1|	Adaptin_N	PF01602.15	7.3e-77	258.2	0
gi|322701257|gb|EFY93007.1|	Adaptin_N	PF01602.15	8.9e-16	56.7	1.1
gi|322698806|gb|EFY90573.1|	Adaptin_N	PF01602.15	2.1e-11	42.2	1.3
gi|322693361|gb|EFY85224.1|	Adaptin_N	PF01602.15	2.5e-11	42	7.1
gi|322700526|gb|EFY92280.1|	Adaptin_N	PF01602.15	2.7e-09	35.3	4.9
gi|322693779|gb|EFY85628.1|	Adaptin_N	PF01602.15	1.1e-08	33.3	8.4
gi|322696088|gb|EFY87885.1|	Adaptin_N	PF01602.15	3.4e-08	31.6	14.1
gi|322701512|gb|EFY93261.1|	Adaptin_N	PF01602.15	6.7e-07	27.4	0
gi|322696556|gb|EFY88346.1|	Adap_comp_sub	PF00928.16	2.7e-84	281.7	0
gi|322694825|gb|EFY86645.1|	Adap_comp_sub	PF00928.16	1.6e-83	279.2	0
gi|322698338|gb|EFY90109.1|	Adap_comp_sub	PF00928.16	1.7e-60	203.7	0
gi|322693785|gb|EFY85634.1|	Adap_comp_sub	PF00928.16	5.5e-15	54.5	0
gi|322692889|gb|EFY84773.1|	Ada_Zn_binding	PF02805.11	1.1e-30	104.3	7.7
gi|322697080|gb|EFY88864.1|	Adenylsucc_synt	PF00709.16	1.4e-86	290.2	0.5
gi|322700547|gb|EFY92301.1|	Adenylsucc_synt	PF00709.16	6e-77	258.4	0
gi|322692663|gb|EFY84559.1|	ADH_N	PF08240.7	4.2e-30	103.1	1.9
gi|322697410|gb|EFY89190.1|	ADH_N	PF08240.7	5.6e-30	102.7	2
gi|322693485|gb|EFY85343.1|	ADH_N	PF08240.7	2.6e-29	100.6	0.2
gi|322698020|gb|EFY89794.1|	ADH_N	PF08240.7	4e-28	96.7	0.6
gi|322698543|gb|EFY90312.1|	ADH_N	PF08240.7	9.7e-28	95.5	1.3
gi|322694005|gb|EFY85847.1|	ADH_N	PF08240.7	9.9e-28	95.5	0.4
gi|322695931|gb|EFY87731.1|	ADH_N	PF08240.7	1.5e-26	91.7	1.9
gi|322695579|gb|EFY87385.1|	ADH_N	PF08240.7	1.7e-26	91.4	4.4
gi|322692666|gb|EFY84562.1|	ADH_N	PF08240.7	2.5e-25	87.7	3.1
gi|322692522|gb|EFY84427.1|	ADH_N	PF08240.7	3.5e-25	87.2	5
gi|322698384|gb|EFY90155.1|	ADH_N	PF08240.7	4.3e-25	87	2.6
gi|322698250|gb|EFY90022.1|	ADH_N	PF08240.7	5e-25	86.8	1.1
gi|322695616|gb|EFY87421.1|	ADH_N	PF08240.7	1.1e-24	85.7	0.2
gi|322698885|gb|EFY90651.1|	ADH_N	PF08240.7	2.9e-24	84.3	4
gi|322694581|gb|EFY86407.1|	ADH_N	PF08240.7	6.5e-24	83.2	1.1
gi|322701935|gb|EFY93683.1|	ADH_N	PF08240.7	1.5e-23	82	1.1
gi|322699252|gb|EFY91015.1|	ADH_N	PF08240.7	2.8e-22	77.9	1.6
gi|322699981|gb|EFY91739.1|	ADH_N	PF08240.7	3.5e-20	71.2	5
gi|322696885|gb|EFY88671.1|	ADH_N	PF08240.7	1.6e-19	69.1	2.3
gi|322694237|gb|EFY86072.1|	ADH_N	PF08240.7	9.6e-14	50.4	0.3
gi|322701983|gb|EFY93731.1|	ADH_N	PF08240.7	6.9e-12	44.5	0
gi|322698296|gb|EFY90067.1|	ADH_N	PF08240.7	3.3e-11	42.3	0
gi|322700335|gb|EFY92091.1|	ADH_N	PF08240.7	9.5e-11	40.8	0
gi|322701944|gb|EFY93692.1|	ADH_N	PF08240.7	6.7e-10	38.1	0.2
gi|322698094|gb|EFY89867.1|	ADH_N	PF08240.7	7.5e-10	37.9	0
gi|322694542|gb|EFY86369.1|	ADH_N	PF08240.7	1.6e-09	36.9	0
gi|322700145|gb|EFY91902.1|	ADH_N	PF08240.7	8.6e-09	34.5	0
gi|322692322|gb|EFY84244.1|	ADH_N	PF08240.7	4.4e-08	32.2	0
gi|322692590|gb|EFY84490.1|	ADH_N	PF08240.7	5.4e-08	31.9	0.1
gi|322699951|gb|EFY91709.1|	ADH_N	PF08240.7	1.4e-07	30.6	1.9
gi|322692560|gb|EFY84462.1|	ADH_N	PF08240.7	2.9e-07	29.6	0
gi|322696234|gb|EFY88029.1|	ADH_N	PF08240.7	9.5e-07	27.9	0
gi|322696932|gb|EFY88717.1|	ADH_N	PF08240.7	9.6e-07	27.9	0
gi|322693880|gb|EFY85725.1|	ADH_N	PF08240.7	1.2e-06	27.6	0
gi|322697994|gb|EFY89768.1|	ADH_N	PF08240.7	2.7e-06	26.5	0.1
gi|322692846|gb|EFY84732.1|	ADH_N	PF08240.7	9e-06	24.8	0.3
gi|322701290|gb|EFY93040.1|	ADH_N	PF08240.7	1.1e-05	24.5	0
gi|322696235|gb|EFY88030.1|	ADH_N	PF08240.7	1.5e-05	24.1	0
gi|322700078|gb|EFY91835.1|	ADH_N	PF08240.7	2.1e-05	23.6	0.1
gi|322694234|gb|EFY86069.1|	ADH_N	PF08240.7	0.00011	21.3	0
gi|322700596|gb|EFY92350.1|	ADH_N	PF08240.7	0.00012	21.1	0
gi|322700827|gb|EFY92579.1|	ADH_N	PF08240.7	0.00013	21.1	0.1
gi|322694581|gb|EFY86407.1|	ADH_N_assoc	PF13823.1	3.2e-06	26.1	1
gi|322694026|gb|EFY85867.1|	adh_short	PF00106.20	3.9e-63	211.7	8
gi|322692490|gb|EFY84397.1|	adh_short	PF00106.20	4.7e-56	188.7	8
gi|322701122|gb|EFY92873.1|	adh_short	PF00106.20	9.3e-48	161.7	5.2
gi|322696234|gb|EFY88029.1|	adh_short	PF00106.20	5.7e-46	155.9	0.1
gi|322693904|gb|EFY85749.1|	adh_short	PF00106.20	8.6e-45	152	0.1
gi|322700827|gb|EFY92579.1|	adh_short	PF00106.20	4.8e-41	139.8	0.1
gi|322693742|gb|EFY85592.1|	adh_short	PF00106.20	9.4e-41	138.9	0.1
gi|322696422|gb|EFY88214.1|	adh_short	PF00106.20	7.8e-37	126.1	0.1
gi|322695802|gb|EFY87604.1|	adh_short	PF00106.20	6.9e-36	123.1	3.1
gi|322693963|gb|EFY85807.1|	adh_short	PF00106.20	8.6e-35	119.5	0
gi|322699921|gb|EFY91679.1|	adh_short	PF00106.20	8.8e-35	119.5	0.6
gi|322692560|gb|EFY84462.1|	adh_short	PF00106.20	5.1e-34	117	4.4
gi|322699498|gb|EFY91259.1|	adh_short	PF00106.20	3.6e-32	111	1.8
gi|322692753|gb|EFY84644.1|	adh_short	PF00106.20	2.5e-31	108.2	0.4
gi|322698765|gb|EFY90533.1|	adh_short	PF00106.20	4.1e-31	107.5	1.8
gi|322698892|gb|EFY90658.1|	adh_short	PF00106.20	1e-30	106.2	0.1
gi|322696349|gb|EFY88143.1|	adh_short	PF00106.20	1.3e-30	105.9	0.5
gi|322695904|gb|EFY87705.1|	adh_short	PF00106.20	9.6e-30	103.1	0
gi|322701814|gb|EFY93562.1|	adh_short	PF00106.20	1.2e-29	102.8	0.6
gi|322696768|gb|EFY88556.1|	adh_short	PF00106.20	3e-29	101.5	4.7
gi|322695257|gb|EFY87068.1|	adh_short	PF00106.20	3.8e-29	101.1	0.9
gi|322697256|gb|EFY89038.1|	adh_short	PF00106.20	1e-28	99.7	0.1
gi|322692323|gb|EFY84245.1|	adh_short	PF00106.20	6.1e-28	97.2	0.1
gi|322701423|gb|EFY93173.1|	adh_short	PF00106.20	9.9e-28	96.5	0
gi|322694950|gb|EFY86767.1|	adh_short	PF00106.20	2.7e-27	95.1	0.1
gi|322693655|gb|EFY85508.1|	adh_short	PF00106.20	3.6e-27	94.7	0
gi|322697843|gb|EFY89618.1|	adh_short	PF00106.20	6.2e-27	93.9	4.3
gi|322696496|gb|EFY88287.1|	adh_short	PF00106.20	1e-26	93.2	3.4
gi|322698505|gb|EFY90275.1|	adh_short	PF00106.20	1e-26	93.2	1.2
gi|322695576|gb|EFY87382.1|	adh_short	PF00106.20	1.1e-26	93.1	0.9
gi|322694572|gb|EFY86398.1|	adh_short	PF00106.20	1.6e-25	89.4	1.8
gi|322698809|gb|EFY90576.1|	adh_short	PF00106.20	7.5e-25	87.1	0.2
gi|322699864|gb|EFY91622.1|	adh_short	PF00106.20	1e-24	86.7	0.6
gi|322696708|gb|EFY88496.1|	adh_short	PF00106.20	1.6e-24	86.1	4.7
gi|322694774|gb|EFY86595.1|	adh_short	PF00106.20	3.3e-24	85.1	0.1
gi|322693915|gb|EFY85760.1|	adh_short	PF00106.20	3.5e-24	85	0.8
gi|322696386|gb|EFY88179.1|	adh_short	PF00106.20	3.8e-24	84.8	0
gi|322692401|gb|EFY84315.1|	adh_short	PF00106.20	4e-24	84.8	4.1
gi|322696151|gb|EFY87947.1|	adh_short	PF00106.20	9e-24	83.6	4.4
gi|322694970|gb|EFY86787.1|	adh_short	PF00106.20	9.7e-24	83.5	0.2
gi|322701298|gb|EFY93048.1|	adh_short	PF00106.20	1.5e-23	82.9	1.1
gi|322694095|gb|EFY85934.1|	adh_short	PF00106.20	1.7e-23	82.8	1.8
gi|322695158|gb|EFY86971.1|	adh_short	PF00106.20	1.7e-23	82.7	3.6
gi|322698888|gb|EFY90654.1|	adh_short	PF00106.20	2.1e-23	82.4	0
gi|322694000|gb|EFY85842.1|	adh_short	PF00106.20	2.1e-23	82.4	0
gi|322699069|gb|EFY90834.1|	adh_short	PF00106.20	2.7e-23	82.1	1.2
gi|322701768|gb|EFY93516.1|	adh_short	PF00106.20	6e-23	81	0
gi|322695564|gb|EFY87370.1|	adh_short	PF00106.20	1e-22	80.2	0
gi|322701836|gb|EFY93584.1|	adh_short	PF00106.20	1.3e-22	79.8	1.5
gi|322692588|gb|EFY84488.1|	adh_short	PF00106.20	1.5e-22	79.6	0.1
gi|322696399|gb|EFY88192.1|	adh_short	PF00106.20	2.3e-22	79	2.2
gi|322697790|gb|EFY89566.1|	adh_short	PF00106.20	4.8e-22	78	2.4
gi|322701439|gb|EFY93189.1|	adh_short	PF00106.20	3.2e-21	75.3	0
gi|322696663|gb|EFY88452.1|	adh_short	PF00106.20	3.4e-21	75.2	0.6
gi|322692325|gb|EFY84247.1|	adh_short	PF00106.20	4e-21	75	1.9
gi|322693148|gb|EFY85020.1|	adh_short	PF00106.20	7.4e-21	74.1	1
gi|322692176|gb|EFY84129.1|	adh_short	PF00106.20	8.1e-21	74	0.7
gi|322692358|gb|EFY84277.1|	adh_short	PF00106.20	1e-20	73.7	0.4
gi|322692912|gb|EFY84795.1|	adh_short	PF00106.20	2.9e-20	72.2	1
gi|322695677|gb|EFY87481.1|	adh_short	PF00106.20	7.1e-20	71	0
gi|322696999|gb|EFY88784.1|	adh_short	PF00106.20	1.1e-19	70.4	1.4
gi|322701349|gb|EFY93099.1|	adh_short	PF00106.20	1.9e-19	69.6	0
gi|322697371|gb|EFY89151.1|	adh_short	PF00106.20	4e-19	68.5	0.5
gi|322699475|gb|EFY91236.1|	adh_short	PF00106.20	6.2e-19	67.9	0
gi|322696732|gb|EFY88520.1|	adh_short	PF00106.20	7.7e-19	67.6	6.5
gi|322698622|gb|EFY90391.1|	adh_short	PF00106.20	1e-18	67.2	6.9
gi|322693051|gb|EFY84927.1|	adh_short	PF00106.20	3.2e-18	65.6	1.7
gi|322701447|gb|EFY93197.1|	adh_short	PF00106.20	4.6e-18	65.1	0
gi|322694437|gb|EFY86267.1|	adh_short	PF00106.20	3.4e-17	62.2	0
gi|322695293|gb|EFY87104.1|	adh_short	PF00106.20	5.7e-17	61.5	3.7
gi|322700695|gb|EFY92448.1|	adh_short	PF00106.20	7.4e-17	61.1	1.9
gi|322700470|gb|EFY92225.1|	adh_short	PF00106.20	2.1e-15	56.4	1.1
gi|322693970|gb|EFY85813.1|	adh_short	PF00106.20	3.5e-15	55.7	0
gi|322695236|gb|EFY87048.1|	adh_short	PF00106.20	4.3e-15	55.4	0.4
gi|322695187|gb|EFY87000.1|	adh_short	PF00106.20	5.4e-15	55.1	0.1
gi|322692759|gb|EFY84650.1|	adh_short	PF00106.20	5.6e-15	55	0.3
gi|322700687|gb|EFY92440.1|	adh_short	PF00106.20	1.2e-14	54	0
gi|322700979|gb|EFY92731.1|	adh_short	PF00106.20	1.6e-14	53.5	0.2
gi|322700178|gb|EFY91934.1|	adh_short	PF00106.20	3.4e-14	52.5	0.9
gi|322696248|gb|EFY88043.1|	adh_short	PF00106.20	8.4e-14	51.2	0
gi|322697039|gb|EFY88823.1|	adh_short	PF00106.20	3.8e-13	49.1	0
gi|322692705|gb|EFY84598.1|	adh_short	PF00106.20	7.8e-13	48.1	0
gi|322695577|gb|EFY87383.1|	adh_short	PF00106.20	1.9e-12	46.8	0.5
gi|322699611|gb|EFY91371.1|	adh_short	PF00106.20	2.1e-12	46.7	0.2
gi|322693639|gb|EFY85492.1|	adh_short	PF00106.20	2.2e-12	46.6	0.2
gi|322701907|gb|EFY93655.1|	adh_short	PF00106.20	5e-12	45.4	0.9
gi|322702034|gb|EFY93782.1|	adh_short	PF00106.20	7.6e-12	44.8	0
gi|322700334|gb|EFY92090.1|	adh_short	PF00106.20	7.8e-12	44.8	0
gi|322699395|gb|EFY91157.1|	adh_short	PF00106.20	1.7e-11	43.7	0.9
gi|322699792|gb|EFY91551.1|	adh_short	PF00106.20	5.3e-11	42.1	0
gi|322700675|gb|EFY92428.1|	adh_short	PF00106.20	8.7e-10	38.1	0.2
gi|322701279|gb|EFY93029.1|	adh_short	PF00106.20	1.1e-09	37.8	1.3
gi|322699886|gb|EFY91644.1|	adh_short	PF00106.20	8.3e-08	31.7	0.1
gi|322695137|gb|EFY86950.1|	adh_short	PF00106.20	1.7e-06	27.4	0
gi|322695467|gb|EFY87275.1|	adh_short	PF00106.20	2.2e-06	27.1	0
gi|322697935|gb|EFY89709.1|	adh_short	PF00106.20	3.6e-06	26.4	0
gi|322697265|gb|EFY89047.1|	adh_short	PF00106.20	3.9e-06	26.3	0.2
gi|322697587|gb|EFY89365.1|	adh_short	PF00106.20	4e-06	26.2	0.2
gi|322695395|gb|EFY87204.1|	adh_short	PF00106.20	6.1e-06	25.6	0
gi|322695324|gb|EFY87134.1|	adh_short	PF00106.20	9.3e-06	25	0.1
gi|322700286|gb|EFY92042.1|	adh_short	PF00106.20	1.1e-05	24.8	1.3
gi|322692327|gb|EFY84249.1|	adh_short	PF00106.20	1.3e-05	24.5	0.3
gi|322699235|gb|EFY90998.1|	adh_short	PF00106.20	1.4e-05	24.5	0
gi|322700919|gb|EFY92671.1|	adh_short	PF00106.20	2.2e-05	23.8	0.5
gi|322692506|gb|EFY84412.1|	adh_short	PF00106.20	4e-05	23	0
gi|322692753|gb|EFY84644.1|	adh_short_C2	PF13561.1	1.2e-33	116.2	0
gi|322701423|gb|EFY93173.1|	adh_short_C2	PF13561.1	3.7e-31	108.1	0
gi|322695576|gb|EFY87382.1|	adh_short_C2	PF13561.1	1.4e-29	103	0.2
gi|322698892|gb|EFY90658.1|	adh_short_C2	PF13561.1	1.8e-28	99.3	0
gi|322699498|gb|EFY91259.1|	adh_short_C2	PF13561.1	1.8e-28	99.3	0.3
gi|322695904|gb|EFY87705.1|	adh_short_C2	PF13561.1	2.3e-28	98.9	0
gi|322701298|gb|EFY93048.1|	adh_short_C2	PF13561.1	3.4e-28	98.4	0
gi|322697843|gb|EFY89618.1|	adh_short_C2	PF13561.1	3.5e-28	98.4	0.1
gi|322699864|gb|EFY91622.1|	adh_short_C2	PF13561.1	2.1e-26	92.5	0
gi|322698888|gb|EFY90654.1|	adh_short_C2	PF13561.1	5.6e-26	91.2	0
gi|322699921|gb|EFY91679.1|	adh_short_C2	PF13561.1	5.9e-26	91.1	1.6
gi|322696386|gb|EFY88179.1|	adh_short_C2	PF13561.1	2.1e-25	89.2	0
gi|322692588|gb|EFY84488.1|	adh_short_C2	PF13561.1	1.4e-24	86.6	0
gi|322696732|gb|EFY88520.1|	adh_short_C2	PF13561.1	1.6e-24	86.4	0.4
gi|322701836|gb|EFY93584.1|	adh_short_C2	PF13561.1	2.5e-24	85.7	0.2
gi|322696496|gb|EFY88287.1|	adh_short_C2	PF13561.1	1.7e-23	83	0.1
gi|322699069|gb|EFY90834.1|	adh_short_C2	PF13561.1	3.2e-23	82.1	0.5
gi|322696708|gb|EFY88496.1|	adh_short_C2	PF13561.1	7.4e-23	80.9	0
gi|322696768|gb|EFY88556.1|	adh_short_C2	PF13561.1	9.5e-23	80.6	0.1
gi|322696349|gb|EFY88143.1|	adh_short_C2	PF13561.1	3.1e-22	78.9	0
gi|322694970|gb|EFY86787.1|	adh_short_C2	PF13561.1	5.5e-22	78.1	0.1
gi|322694095|gb|EFY85934.1|	adh_short_C2	PF13561.1	4.4e-21	75.1	0
gi|322698765|gb|EFY90533.1|	adh_short_C2	PF13561.1	4.9e-21	75	1.2
gi|322700178|gb|EFY91934.1|	adh_short_C2	PF13561.1	6e-21	74.7	0.1
gi|322695395|gb|EFY87204.1|	adh_short_C2	PF13561.1	9e-21	74.1	0.1
gi|322694572|gb|EFY86398.1|	adh_short_C2	PF13561.1	1.8e-20	73.1	0
gi|322692401|gb|EFY84315.1|	adh_short_C2	PF13561.1	9.4e-20	70.8	0
gi|322693148|gb|EFY85020.1|	adh_short_C2	PF13561.1	1.5e-19	70.1	0.2
gi|322696151|gb|EFY87947.1|	adh_short_C2	PF13561.1	2e-19	69.7	3.9
gi|322695257|gb|EFY87068.1|	adh_short_C2	PF13561.1	3.3e-19	69	0
gi|322695802|gb|EFY87604.1|	adh_short_C2	PF13561.1	4e-19	68.7	0.6
gi|322692325|gb|EFY84247.1|	adh_short_C2	PF13561.1	3.9e-18	65.5	0
gi|322699235|gb|EFY90998.1|	adh_short_C2	PF13561.1	8.2e-18	64.4	0
gi|322698809|gb|EFY90576.1|	adh_short_C2	PF13561.1	7.6e-17	61.2	0
gi|322695158|gb|EFY86971.1|	adh_short_C2	PF13561.1	5.2e-16	58.5	0
gi|322693963|gb|EFY85807.1|	adh_short_C2	PF13561.1	2.2e-15	56.5	0
gi|322694554|gb|EFY86381.1|	adh_short_C2	PF13561.1	2.5e-15	56.3	0
gi|322701907|gb|EFY93655.1|	adh_short_C2	PF13561.1	1.3e-14	53.9	0.4
gi|322700286|gb|EFY92042.1|	adh_short_C2	PF13561.1	6e-14	51.8	0.6
gi|322694206|gb|EFY86042.1|	adh_short_C2	PF13561.1	2.4e-13	49.8	0
gi|322694774|gb|EFY86595.1|	adh_short_C2	PF13561.1	2.1e-12	46.7	0
gi|322693915|gb|EFY85760.1|	adh_short_C2	PF13561.1	2.3e-12	46.6	0.1
gi|322697256|gb|EFY89038.1|	adh_short_C2	PF13561.1	2.3e-12	46.5	0
gi|322693655|gb|EFY85508.1|	adh_short_C2	PF13561.1	8e-12	44.8	0
gi|322698505|gb|EFY90275.1|	adh_short_C2	PF13561.1	1e-11	44.5	0
gi|322695577|gb|EFY87383.1|	adh_short_C2	PF13561.1	1.2e-11	44.3	0
gi|322701768|gb|EFY93516.1|	adh_short_C2	PF13561.1	3e-11	42.9	0
gi|322694437|gb|EFY86267.1|	adh_short_C2	PF13561.1	4.1e-11	42.5	0
gi|322696399|gb|EFY88192.1|	adh_short_C2	PF13561.1	2.3e-10	40	1.1
gi|322701814|gb|EFY93562.1|	adh_short_C2	PF13561.1	9.3e-10	38	0
gi|322694950|gb|EFY86767.1|	adh_short_C2	PF13561.1	1.7e-09	37.2	0
gi|322700425|gb|EFY92180.1|	adh_short_C2	PF13561.1	3.8e-09	36	0
gi|322692912|gb|EFY84795.1|	adh_short_C2	PF13561.1	4.8e-09	35.7	0.1
gi|322695293|gb|EFY87104.1|	adh_short_C2	PF13561.1	6.7e-09	35.2	0.2
gi|322701349|gb|EFY93099.1|	adh_short_C2	PF13561.1	1.8e-08	33.8	0
gi|322697371|gb|EFY89151.1|	adh_short_C2	PF13561.1	3.6e-08	32.8	0.3
gi|322692176|gb|EFY84129.1|	adh_short_C2	PF13561.1	2.6e-07	30.1	0
gi|322695467|gb|EFY87275.1|	adh_short_C2	PF13561.1	9e-07	28.3	0
gi|322696932|gb|EFY88717.1|	ADH_zinc_N	PF00107.21	1.1e-35	121.4	0.2
gi|322701983|gb|EFY93731.1|	ADH_zinc_N	PF00107.21	6.7e-30	102.7	0
gi|322700335|gb|EFY92091.1|	ADH_zinc_N	PF00107.21	2.9e-29	100.6	0.1
gi|322698296|gb|EFY90067.1|	ADH_zinc_N	PF00107.21	3.5e-28	97.1	0.1
gi|322698020|gb|EFY89794.1|	ADH_zinc_N	PF00107.21	8.1e-28	95.9	0.2
gi|322692663|gb|EFY84559.1|	ADH_zinc_N	PF00107.21	2.2e-27	94.5	2.5
gi|322697410|gb|EFY89190.1|	ADH_zinc_N	PF00107.21	7.7e-26	89.5	0.3
gi|322698543|gb|EFY90312.1|	ADH_zinc_N	PF00107.21	1e-25	89.1	0.4
gi|322694005|gb|EFY85847.1|	ADH_zinc_N	PF00107.21	1.3e-23	82.4	1.3
gi|322693593|gb|EFY85448.1|	ADH_zinc_N	PF00107.21	2.2e-22	78.3	0.3
gi|322693382|gb|EFY85244.1|	ADH_zinc_N	PF00107.21	2e-21	75.3	0
gi|322699252|gb|EFY91015.1|	ADH_zinc_N	PF00107.21	6.8e-21	73.5	0.2
gi|322701122|gb|EFY92873.1|	ADH_zinc_N	PF00107.21	1.1e-20	72.9	0
gi|322700827|gb|EFY92579.1|	ADH_zinc_N	PF00107.21	3.3e-20	71.3	0.1
gi|322698885|gb|EFY90651.1|	ADH_zinc_N	PF00107.21	7.3e-20	70.2	0
gi|322699981|gb|EFY91739.1|	ADH_zinc_N	PF00107.21	8.2e-20	70.1	0
gi|322698384|gb|EFY90155.1|	ADH_zinc_N	PF00107.21	1.7e-19	69	0.7
gi|322695579|gb|EFY87385.1|	ADH_zinc_N	PF00107.21	8.5e-19	66.8	0.3
gi|322697803|gb|EFY89579.1|	ADH_zinc_N	PF00107.21	1.1e-18	66.4	0
gi|322700929|gb|EFY92681.1|	ADH_zinc_N	PF00107.21	2.1e-18	65.5	0.3
gi|322692522|gb|EFY84427.1|	ADH_zinc_N	PF00107.21	8.6e-18	63.5	0.1
gi|322695165|gb|EFY86978.1|	ADH_zinc_N	PF00107.21	1.7e-17	62.6	0.1
gi|322696235|gb|EFY88030.1|	ADH_zinc_N	PF00107.21	2.1e-17	62.3	0
gi|322692666|gb|EFY84562.1|	ADH_zinc_N	PF00107.21	4e-17	61.4	0
gi|322695616|gb|EFY87421.1|	ADH_zinc_N	PF00107.21	3.2e-16	58.4	0
gi|322700596|gb|EFY92350.1|	ADH_zinc_N	PF00107.21	7.4e-16	57.3	0.2
gi|322695877|gb|EFY87678.1|	ADH_zinc_N	PF00107.21	5.7e-15	54.4	0
gi|322695931|gb|EFY87731.1|	ADH_zinc_N	PF00107.21	1.8e-14	52.7	0
gi|322696234|gb|EFY88029.1|	ADH_zinc_N	PF00107.21	2.1e-14	52.6	0.1
gi|322693209|gb|EFY85078.1|	ADH_zinc_N	PF00107.21	5.8e-14	51.1	0.2
gi|322693880|gb|EFY85725.1|	ADH_zinc_N	PF00107.21	1.1e-13	50.3	0.1
gi|322693485|gb|EFY85343.1|	ADH_zinc_N	PF00107.21	1.4e-13	49.9	2.4
gi|322692362|gb|EFY84281.1|	ADH_zinc_N	PF00107.21	2e-13	49.4	0
gi|322701935|gb|EFY93683.1|	ADH_zinc_N	PF00107.21	2.2e-13	49.2	0.5
gi|322692846|gb|EFY84732.1|	ADH_zinc_N	PF00107.21	3.2e-13	48.7	0.4
gi|322696885|gb|EFY88671.1|	ADH_zinc_N	PF00107.21	5.6e-13	47.9	0
gi|322692560|gb|EFY84462.1|	ADH_zinc_N	PF00107.21	7e-13	47.6	0.2
gi|322701290|gb|EFY93040.1|	ADH_zinc_N	PF00107.21	1.3e-12	46.7	0
gi|322692791|gb|EFY84680.1|	ADH_zinc_N	PF00107.21	2.8e-12	45.7	0
gi|322698250|gb|EFY90022.1|	ADH_zinc_N	PF00107.21	4e-12	45.2	0
gi|322699951|gb|EFY91709.1|	ADH_zinc_N	PF00107.21	9.3e-12	44	0
gi|322694798|gb|EFY86618.1|	ADH_zinc_N	PF00107.21	3e-11	42.4	0.8
gi|322701944|gb|EFY93692.1|	ADH_zinc_N	PF00107.21	6.9e-10	38	1.2
gi|322694234|gb|EFY86069.1|	ADH_zinc_N	PF00107.21	6e-09	34.9	0.2
gi|322692322|gb|EFY84244.1|	ADH_zinc_N	PF00107.21	3.4e-08	32.5	0.1
gi|322692590|gb|EFY84490.1|	ADH_zinc_N	PF00107.21	8.8e-08	31.1	0
gi|322694237|gb|EFY86072.1|	ADH_zinc_N	PF00107.21	1.1e-07	30.8	0
gi|322700692|gb|EFY92445.1|	ADH_zinc_N	PF00107.21	1.4e-07	30.5	2.1
gi|322697994|gb|EFY89768.1|	ADH_zinc_N	PF00107.21	1.9e-07	30	0.7
gi|322693593|gb|EFY85448.1|	ADH_zinc_N_2	PF13602.1	2.5e-21	76.3	0
gi|322692846|gb|EFY84732.1|	ADH_zinc_N_2	PF13602.1	5e-21	75.3	0.3
gi|322698296|gb|EFY90067.1|	ADH_zinc_N_2	PF13602.1	8.9e-21	74.5	0
gi|322694798|gb|EFY86618.1|	ADH_zinc_N_2	PF13602.1	7.4e-18	65	1.2
gi|322695165|gb|EFY86978.1|	ADH_zinc_N_2	PF13602.1	8.1e-18	64.9	0
gi|322700335|gb|EFY92091.1|	ADH_zinc_N_2	PF13602.1	1.1e-15	58	0
gi|322701983|gb|EFY93731.1|	ADH_zinc_N_2	PF13602.1	2.4e-15	56.9	0
gi|322692791|gb|EFY84680.1|	ADH_zinc_N_2	PF13602.1	1.6e-14	54.3	0
gi|322701122|gb|EFY92873.1|	ADH_zinc_N_2	PF13602.1	4.7e-12	46.3	0.1
gi|322698094|gb|EFY89867.1|	ADH_zinc_N_2	PF13602.1	6.7e-12	45.8	0
gi|322694542|gb|EFY86369.1|	ADH_zinc_N_2	PF13602.1	2.1e-11	44.2	0.2
gi|322692560|gb|EFY84462.1|	ADH_zinc_N_2	PF13602.1	5.4e-11	42.8	0
gi|322696932|gb|EFY88717.1|	ADH_zinc_N_2	PF13602.1	2.2e-10	40.9	0.4
gi|322696234|gb|EFY88029.1|	ADH_zinc_N_2	PF13602.1	2.7e-10	40.6	0.4
gi|322692362|gb|EFY84281.1|	ADH_zinc_N_2	PF13602.1	5.2e-09	36.4	0
gi|322700827|gb|EFY92579.1|	ADH_zinc_N_2	PF13602.1	1.5e-08	35	0
gi|322697410|gb|EFY89190.1|	ADH_zinc_N_2	PF13602.1	1.2e-07	32.1	0
gi|322700929|gb|EFY92681.1|	ADH_zinc_N_2	PF13602.1	1.2e-07	32	0
gi|322696235|gb|EFY88030.1|	ADH_zinc_N_2	PF13602.1	2.2e-07	31.2	0
gi|322698020|gb|EFY89794.1|	ADH_zinc_N_2	PF13602.1	7.9e-07	29.4	0.1
gi|322701944|gb|EFY93692.1|	ADH_zinc_N_2	PF13602.1	1.1e-06	29	0.1
gi|322699981|gb|EFY91739.1|	ADH_zinc_N_2	PF13602.1	1.2e-06	28.8	0
gi|322692663|gb|EFY84559.1|	ADH_zinc_N_2	PF13602.1	1.7e-06	28.3	0.2
gi|322694234|gb|EFY86069.1|	ADH_zinc_N_2	PF13602.1	1.9e-06	28.2	0.1
gi|322693209|gb|EFY85078.1|	ADH_zinc_N_2	PF13602.1	3.2e-06	27.4	0.1
gi|322693382|gb|EFY85244.1|	ADH_zinc_N_2	PF13602.1	3.7e-06	27.2	0
gi|322701116|gb|EFY92867.1|	ADIP	PF11559.3	6.5e-36	122.9	8.4
gi|322693332|gb|EFY85196.1|	ADK	PF00406.17	9e-60	200.3	0
gi|322701069|gb|EFY92820.1|	ADK	PF00406.17	2.1e-46	156.9	0
gi|322698263|gb|EFY90035.1|	ADK	PF00406.17	1.5e-35	121.6	0
gi|322699750|gb|EFY91509.1|	ADK	PF00406.17	3.7e-05	23	0
gi|322693332|gb|EFY85196.1|	ADK_lid	PF05191.9	1.8e-14	52.5	0
gi|322698263|gb|EFY90035.1|	ADK_lid	PF05191.9	3.6e-14	51.5	0
gi|322692740|gb|EFY84632.1|	AdoHcyase	PF05221.12	1.5e-137	456.3	0.2
gi|322692740|gb|EFY84632.1|	AdoHcyase_NAD	PF00670.16	1.7e-84	280.9	3.1
gi|322698210|gb|EFY89982.1|	AdoHcyase_NAD	PF00670.16	5.2e-06	25.8	0
gi|322696786|gb|EFY88573.1|	AdoMet_MTase	PF07757.8	1e-39	134.5	0
gi|322700759|gb|EFY92512.1|	ADP_ribosyl_GH	PF03747.9	3.1e-74	249.7	8.5
gi|322699796|gb|EFY91555.1|	ADP_ribosyl_GH	PF03747.9	1.1e-47	162.6	0.1
gi|322702081|gb|EFY93829.1|	ADSL_C	PF10397.4	2.1e-14	52.7	0.1
gi|322701581|gb|EFY93330.1|	Ad_cyc_g-alpha	PF08509.6	7.4e-23	79	1.7
gi|322698102|gb|EFY89875.1|	Aegerolysin	PF06355.8	2.3e-43	146.6	0
gi|322695729|gb|EFY87532.1|	AFG1_ATPase	PF03969.11	3.3e-94	315	0
gi|322698341|gb|EFY90112.1|	AFG1_ATPase	PF03969.11	6.8e-55	185.7	0.1
gi|322694967|gb|EFY86784.1|	Afi1	PF07792.7	4.3e-61	204.5	0.1
gi|322698315|gb|EFY90086.1|	Aft1_HRA	PF11786.3	5.5e-31	106	8.8
gi|322698315|gb|EFY90086.1|	Aft1_HRR	PF11787.3	1.4e-22	79.9	10.3
gi|322698315|gb|EFY90086.1|	Aft1_OSA	PF11785.3	4.2e-20	71.4	7.8
gi|322699544|gb|EFY91305.1|	Aha1_N	PF09229.6	3e-30	104.2	1.8
gi|322693032|gb|EFY84909.1|	AhpC-TSA	PF00578.16	2e-34	117.3	0
gi|322694568|gb|EFY86394.1|	AhpC-TSA	PF00578.16	1e-26	92.4	0
gi|322701347|gb|EFY93097.1|	AhpC-TSA	PF00578.16	4.1e-11	42	0
gi|322701559|gb|EFY93308.1|	AhpC-TSA	PF00578.16	2.1e-08	33.3	3.9
gi|322694694|gb|EFY86517.1|	AhpC-TSA	PF00578.16	5.2e-08	32	0
gi|322693704|gb|EFY85555.1|	AhpC-TSA	PF00578.16	7.4e-08	31.5	0.1
gi|322698265|gb|EFY90037.1|	AhpC-TSA	PF00578.16	1e-07	31	0
gi|322695103|gb|EFY86917.1|	AhpC-TSA	PF00578.16	5.8e-06	25.4	0
gi|322695509|gb|EFY87316.1|	AhpC-TSA	PF00578.16	5.4e-05	22.3	0
gi|322696455|gb|EFY88247.1|	AhpC-TSA	PF00578.16	6.8e-05	21.9	0
gi|322696668|gb|EFY88457.1|	AhpC-TSA	PF00578.16	7.9e-05	21.7	0
gi|322695103|gb|EFY86917.1|	AhpC-TSA_2	PF13911.1	2.2e-18	65.6	0
gi|322697767|gb|EFY89543.1|	AhpC-TSA_2	PF13911.1	1.5e-11	43.6	0.1
gi|322695700|gb|EFY87504.1|	AhpC-TSA_2	PF13911.1	1e-09	37.7	0
gi|322692970|gb|EFY84850.1|	AHS1	PF02682.11	1e-29	102.8	0
gi|322692970|gb|EFY84850.1|	AHS2	PF02626.10	1.1e-74	250.5	0
gi|322699544|gb|EFY91305.1|	AHSA1	PF08327.6	1.8e-16	59.8	2.3
gi|322699807|gb|EFY91566.1|	AHSA1	PF08327.6	2.3e-07	30.3	0.5
gi|322699197|gb|EFY90961.1|	AICARFT_IMPCHas	PF01808.13	3.8e-112	373.8	0
gi|322698617|gb|EFY90386.1|	AIG1	PF04548.11	1.3e-06	27.1	0
gi|322698814|gb|EFY90581.1|	AIG1	PF04548.11	3.8e-05	22.3	0.1
gi|322700034|gb|EFY91791.1|	AIG2	PF06094.7	3.9e-13	49.1	0
gi|322697933|gb|EFY89708.1|	AIG2	PF06094.7	9.3e-10	38.3	0
gi|322697308|gb|EFY89089.1|	AIG2	PF06094.7	4.2e-09	36.2	0.1
gi|322697151|gb|EFY88934.1|	AIG2	PF06094.7	2.6e-05	24	0
gi|322697308|gb|EFY89089.1|	AIG2_2	PF13772.1	6.4e-07	28.8	0.1
gi|322692627|gb|EFY84525.1|	AIM24	PF01987.12	2.7e-56	189.8	0.2
gi|322697501|gb|EFY89280.1|	AIM24	PF01987.12	4e-47	159.8	0
gi|322700475|gb|EFY92230.1|	AIP3	PF03915.8	5.9e-154	512.4	9.2
gi|322701786|gb|EFY93534.1|	AIRC	PF00731.15	7.6e-60	199.9	0.9
gi|322700398|gb|EFY92153.1|	AIRS	PF00586.19	3e-22	78.1	0.4
gi|322694515|gb|EFY86343.1|	AIRS	PF00586.19	2.6e-17	62.2	1.1
gi|322700398|gb|EFY92153.1|	AIRS_C	PF02769.17	1e-36	125.7	0.6
gi|322694515|gb|EFY86343.1|	AIRS_C	PF02769.17	1.2e-31	109.2	0
gi|322700479|gb|EFY92234.1|	AKAP7_NLS	PF10469.4	1.6e-24	86.2	0
gi|322698353|gb|EFY90124.1|	ALAD	PF00490.16	1.7e-120	401.2	0
gi|322695306|gb|EFY87116.1|	AlaDh_PNT_C	PF01262.16	3.4e-53	179	0.8
gi|322692340|gb|EFY84260.1|	AlaDh_PNT_C	PF01262.16	8.4e-08	31.3	0.1
gi|322701872|gb|EFY93620.1|	AlaDh_PNT_C	PF01262.16	1.2e-05	24.3	1.4
gi|322697580|gb|EFY89358.1|	AlaDh_PNT_C	PF01262.16	0.00011	21.2	0
gi|322695306|gb|EFY87116.1|	AlaDh_PNT_N	PF05222.10	2.3e-50	169.5	0.6
gi|322692340|gb|EFY84260.1|	AlaDh_PNT_N	PF05222.10	1.4e-24	86	0
gi|322699267|gb|EFY91030.1|	Ala_racemase_N	PF01168.15	2.8e-37	127.8	0
gi|322697399|gb|EFY89179.1|	Ala_racemase_N	PF01168.15	6.2e-11	41.6	0.3
gi|322693358|gb|EFY85221.1|	Alb1	PF09135.6	2.9e-26	91.6	13.5
gi|322700016|gb|EFY91773.1|	Alba	PF01918.16	1.2e-16	59.5	0
gi|322697829|gb|EFY89604.1|	Aldedh	PF00171.17	2.8e-188	625.3	0.4
gi|322701855|gb|EFY93603.1|	Aldedh	PF00171.17	2.4e-186	619	0.2
gi|322699705|gb|EFY91464.1|	Aldedh	PF00171.17	3.8e-183	608.4	1.4
gi|322701992|gb|EFY93740.1|	Aldedh	PF00171.17	6e-181	601.2	0.1
gi|322695261|gb|EFY87072.1|	Aldedh	PF00171.17	2.3e-176	586.1	0.1
gi|322695923|gb|EFY87723.1|	Aldedh	PF00171.17	3.8e-166	552.4	1.4
gi|322693884|gb|EFY85729.1|	Aldedh	PF00171.17	1.2e-158	527.6	0
gi|322694117|gb|EFY85955.1|	Aldedh	PF00171.17	4e-153	509.4	0.2
gi|322701427|gb|EFY93177.1|	Aldedh	PF00171.17	3.2e-149	496.6	0.1
gi|322701684|gb|EFY93433.1|	Aldedh	PF00171.17	4.8e-136	453.1	0
gi|322697200|gb|EFY88982.1|	Aldedh	PF00171.17	1.8e-135	451.2	0.2
gi|322698508|gb|EFY90278.1|	Aldedh	PF00171.17	8.7e-133	442.4	0.2
gi|322701977|gb|EFY93725.1|	Aldedh	PF00171.17	2.5e-124	414.5	0
gi|322701322|gb|EFY93072.1|	Aldedh	PF00171.17	1.8e-119	398.5	0
gi|322695147|gb|EFY86960.1|	Aldedh	PF00171.17	2.4e-106	355.2	0
gi|322696902|gb|EFY88688.1|	Aldedh	PF00171.17	1.7e-104	349.1	0
gi|322698045|gb|EFY89818.1|	Aldedh	PF00171.17	1.5e-83	280	0
gi|322698335|gb|EFY90106.1|	Aldedh	PF00171.17	6.3e-76	254.9	0
gi|322702177|gb|EFY93925.1|	Aldedh	PF00171.17	8e-74	248	0
gi|322695580|gb|EFY87386.1|	Aldedh	PF00171.17	1.1e-67	227.8	0.7
gi|322700945|gb|EFY92697.1|	Aldedh	PF00171.17	2.9e-42	144	0
gi|322695924|gb|EFY87724.1|	Aldedh	PF00171.17	9.3e-19	66.5	0.1
gi|322697688|gb|EFY89465.1|	Aldedh	PF00171.17	2.6e-12	45.2	0.1
gi|322698293|gb|EFY90064.1|	Aldedh	PF00171.17	3.7e-10	38.1	13
gi|322698511|gb|EFY90281.1|	Aldolase_II	PF00596.16	1.6e-37	128.3	0
gi|322700205|gb|EFY91961.1|	Aldose_epim	PF01263.15	5.9e-58	195.7	0
gi|322696522|gb|EFY88313.1|	Aldose_epim	PF01263.15	1.2e-46	158.6	0.5
gi|322694510|gb|EFY86338.1|	Aldose_epim	PF01263.15	3.4e-41	140.7	0
gi|322692760|gb|EFY84651.1|	Aldo_ket_red	PF00248.16	4.4e-72	241.6	0
gi|322702206|gb|EFY93954.1|	Aldo_ket_red	PF00248.16	2.5e-70	235.9	0
gi|322698365|gb|EFY90136.1|	Aldo_ket_red	PF00248.16	3.7e-70	235.3	0
gi|322700914|gb|EFY92666.1|	Aldo_ket_red	PF00248.16	2.9e-62	209.5	0
gi|322700535|gb|EFY92289.1|	Aldo_ket_red	PF00248.16	4.5e-58	195.7	0
gi|322698279|gb|EFY90050.1|	Aldo_ket_red	PF00248.16	1.6e-54	184	0
gi|322695088|gb|EFY86902.1|	Aldo_ket_red	PF00248.16	3.6e-54	182.9	0
gi|322694674|gb|EFY86497.1|	Aldo_ket_red	PF00248.16	1.4e-52	177.7	0
gi|322701634|gb|EFY93383.1|	Aldo_ket_red	PF00248.16	4.9e-52	175.9	0
gi|322694820|gb|EFY86640.1|	Aldo_ket_red	PF00248.16	6.3e-52	175.5	0
gi|322699909|gb|EFY91667.1|	Aldo_ket_red	PF00248.16	9.6e-51	171.6	0
gi|322693486|gb|EFY85344.1|	Aldo_ket_red	PF00248.16	4.5e-49	166.1	0
gi|322693116|gb|EFY84989.1|	Aldo_ket_red	PF00248.16	4.3e-45	153.1	0
gi|322694897|gb|EFY86715.1|	Aldo_ket_red	PF00248.16	4.4e-44	149.8	0
gi|322700579|gb|EFY92333.1|	Aldo_ket_red	PF00248.16	8e-44	148.9	0
gi|322699050|gb|EFY90815.1|	Aldo_ket_red	PF00248.16	8.2e-44	148.9	0
gi|322697352|gb|EFY89133.1|	Aldo_ket_red	PF00248.16	1.7e-38	131.5	0.3
gi|322699904|gb|EFY91662.1|	Aldo_ket_red	PF00248.16	2.4e-38	131	0.3
gi|322700558|gb|EFY92312.1|	Aldo_ket_red	PF00248.16	8.6e-37	125.9	0
gi|322692934|gb|EFY84816.1|	Aldo_ket_red	PF00248.16	5.2e-29	100.3	0
gi|322699927|gb|EFY91685.1|	Aldo_ket_red	PF00248.16	7.2e-24	83.5	0
gi|322695643|gb|EFY87448.1|	Aldo_ket_red	PF00248.16	8.2e-20	70.1	0
gi|322692382|gb|EFY84298.1|	Aldo_ket_red	PF00248.16	1.7e-18	65.8	0
gi|322696579|gb|EFY88369.1|	Aldo_ket_red	PF00248.16	6.5e-18	63.9	0
gi|322702083|gb|EFY93831.1|	Aldo_ket_red	PF00248.16	3.9e-14	51.5	0.1
gi|322701104|gb|EFY92855.1|	Aldo_ket_red	PF00248.16	2.1e-08	32.7	0
gi|322700819|gb|EFY92571.1|	Aldo_ket_red	PF00248.16	8.4e-07	27.5	0
gi|322696369|gb|EFY88162.1|	Ald_Xan_dh_C	PF01315.17	2.5e-33	113.8	0
gi|322696369|gb|EFY88162.1|	Ald_Xan_dh_C2	PF02738.13	6.4e-191	634.8	0.4
gi|322696403|gb|EFY88196.1|	Alg14	PF08660.6	4.6e-40	136.8	0
gi|322700719|gb|EFY92472.1|	ALG3	PF05208.8	1.4e-114	382.6	20.5
gi|322698108|gb|EFY89881.1|	Alg6_Alg8	PF03155.10	1.3e-139	465.5	31.3
gi|322692732|gb|EFY84624.1|	Alg6_Alg8	PF03155.10	2.7e-129	431.4	23.4
gi|322696835|gb|EFY88622.1|	Alginate_lyase	PF05426.7	2.9e-12	45.9	4.5
gi|322698191|gb|EFY89963.1|	Alginate_lyase	PF05426.7	1.5e-06	27.2	0.7
gi|322697802|gb|EFY89578.1|	Alginate_lyase2	PF08787.6	4.9e-47	159.9	0
gi|322692790|gb|EFY84679.1|	Alginate_lyase2	PF08787.6	3e-07	29.7	0
gi|322695404|gb|EFY87213.1|	ALIX_LYPXL_bnd	PF13949.1	2.2e-92	308.5	22.8
gi|322699863|gb|EFY91621.1|	ALIX_LYPXL_bnd	PF13949.1	1.8e-80	269.5	2.7
gi|322693640|gb|EFY85493.1|	Alkyl_sulf_C	PF14864.1	1.7e-36	124.4	0
gi|322696618|gb|EFY88408.1|	Alkyl_sulf_C	PF14864.1	1.6e-30	105	0
gi|322697710|gb|EFY89487.1|	Alkyl_sulf_C	PF14864.1	3.1e-30	104.1	0
gi|322693640|gb|EFY85493.1|	Alkyl_sulf_dimr	PF14863.1	2.2e-62	208.8	0
gi|322697710|gb|EFY89487.1|	Alkyl_sulf_dimr	PF14863.1	3e-59	198.7	0
gi|322696618|gb|EFY88408.1|	Alkyl_sulf_dimr	PF14863.1	2.2e-54	182.9	0.1
gi|322700646|gb|EFY92400.1|	Alk_phosphatase	PF00245.15	1e-107	359.8	0
gi|322696590|gb|EFY88380.1|	Alk_phosphatase	PF00245.15	8.5e-80	267.9	0.3
gi|322701490|gb|EFY93239.1|	Alk_phosphatase	PF00245.15	8.2e-64	215.2	0.2
gi|322696465|gb|EFY88257.1|	ALMT	PF11744.3	3.5e-06	25.3	21.1
gi|322699969|gb|EFY91727.1|	ALMT	PF11744.3	4.3e-05	21.7	11.3
gi|322697322|gb|EFY89103.1|	ALO	PF04030.9	1.2e-90	303	0.5
gi|322701580|gb|EFY93329.1|	Alpha-amylase	PF00128.19	9.8e-96	320.2	0.2
gi|322696311|gb|EFY88105.1|	Alpha-amylase	PF00128.19	1.9e-93	312.7	0
gi|322692936|gb|EFY84818.1|	Alpha-amylase	PF00128.19	4e-84	282.1	0.1
gi|322696318|gb|EFY88112.1|	Alpha-amylase	PF00128.19	1.8e-23	82.8	0.4
gi|322694067|gb|EFY85907.1|	Alpha-amylase	PF00128.19	3e-18	65.7	0.3
gi|322694067|gb|EFY85907.1|	Alpha-amylase_C	PF02806.13	5.1e-25	86.8	0.1
gi|322701046|gb|EFY92797.1|	Alpha-mann_mid	PF09261.6	3.5e-26	90.6	0
gi|322699266|gb|EFY91029.1|	Alpha_adaptinC2	PF02883.15	9.2e-22	76.9	0
gi|322697534|gb|EFY89313.1|	Alpha_adaptinC2	PF02883.15	3.8e-20	71.7	0
gi|322693509|gb|EFY85366.1|	Alpha_adaptinC2	PF02883.15	1.8e-17	63.1	0
gi|322699266|gb|EFY91029.1|	Alpha_adaptin_C	PF02296.11	3e-45	152.2	0
gi|322697759|gb|EFY89535.1|	Alpha_kinase	PF02816.13	1.5e-38	131.7	0
gi|322696818|gb|EFY88605.1|	Alpha_L_fucos	PF01120.12	1.2e-17	63.2	0.5
gi|322692796|gb|EFY84685.1|	Alpha_L_fucos	PF01120.12	8.3e-10	37.4	0
gi|322695606|gb|EFY87411.1|	ALS_ss_C	PF10369.4	8.8e-18	63.2	0
gi|322695283|gb|EFY87094.1|	Amidase	PF01425.16	1.4e-106	356.4	0.1
gi|322694679|gb|EFY86502.1|	Amidase	PF01425.16	2.2e-100	336	0
gi|322695341|gb|EFY87151.1|	Amidase	PF01425.16	6.5e-100	334.4	0
gi|322693015|gb|EFY84893.1|	Amidase	PF01425.16	2.8e-91	306	0
gi|322692904|gb|EFY84787.1|	Amidase	PF01425.16	4e-90	302.2	0
gi|322698832|gb|EFY90599.1|	Amidase	PF01425.16	1.2e-82	277.6	0
gi|322702090|gb|EFY93838.1|	Amidase	PF01425.16	8.9e-82	274.6	0
gi|322696005|gb|EFY87804.1|	Amidase	PF01425.16	3.4e-73	246.4	0
gi|322692589|gb|EFY84489.1|	Amidase	PF01425.16	5.1e-68	229.3	6
gi|322697966|gb|EFY89740.1|	Amidase	PF01425.16	1.9e-66	224.1	2.1
gi|322694116|gb|EFY85954.1|	Amidase	PF01425.16	6.1e-66	222.4	0.1
gi|322692513|gb|EFY84419.1|	Amidase	PF01425.16	1e-63	215.1	0.1
gi|322698226|gb|EFY89998.1|	Amidase	PF01425.16	4.9e-48	163.5	0.2
gi|322692161|gb|EFY84120.1|	Amidase	PF01425.16	1.4e-40	138.9	0.4
gi|322695207|gb|EFY87019.1|	Amidase	PF01425.16	7.3e-37	126.6	0
gi|322696888|gb|EFY88674.1|	Amidase	PF01425.16	2.4e-35	121.6	1.6
gi|322692798|gb|EFY84687.1|	Amidase	PF01425.16	1.6e-34	118.9	1.1
gi|322692752|gb|EFY84643.1|	Amidase	PF01425.16	5e-24	84.3	0.2
gi|322692648|gb|EFY84545.1|	Amidase	PF01425.16	3.7e-22	78.2	0
gi|322697738|gb|EFY89514.1|	Amidase	PF01425.16	1.2e-19	69.8	1.9
gi|322696625|gb|EFY88414.1|	Amidase	PF01425.16	9.1e-16	57.1	0.1
gi|322700680|gb|EFY92433.1|	Amidase	PF01425.16	2.9e-13	48.8	0
gi|322699805|gb|EFY91564.1|	Amidase	PF01425.16	1.3e-12	46.7	0
gi|322694004|gb|EFY85846.1|	Amidase	PF01425.16	2.6e-11	42.4	0.4
gi|322697779|gb|EFY89555.1|	Amidinotransf	PF02274.12	8.8e-13	47.3	0
gi|322694653|gb|EFY86477.1|	Amidohydro_1	PF01979.15	5.2e-61	206.5	1.1
gi|322695397|gb|EFY87206.1|	Amidohydro_1	PF01979.15	2.7e-46	158.1	0
gi|322697168|gb|EFY88951.1|	Amidohydro_1	PF01979.15	1.9e-45	155.4	0
gi|322696763|gb|EFY88551.1|	Amidohydro_1	PF01979.15	2.1e-27	96.1	0.2
gi|322696550|gb|EFY88340.1|	Amidohydro_1	PF01979.15	3.9e-27	95.2	0.4
gi|322696313|gb|EFY88107.1|	Amidohydro_1	PF01979.15	1.8e-24	86.4	0.1
gi|322693012|gb|EFY84890.1|	Amidohydro_1	PF01979.15	1.4e-19	70.4	0.6
gi|322700275|gb|EFY92031.1|	Amidohydro_1	PF01979.15	1.3e-18	67.2	0.2
gi|322695756|gb|EFY87559.1|	Amidohydro_1	PF01979.15	2.2e-16	59.8	0.3
gi|322699835|gb|EFY91594.1|	Amidohydro_1	PF01979.15	2.9e-16	59.4	0.1
gi|322697067|gb|EFY88851.1|	Amidohydro_1	PF01979.15	1.7e-11	43.8	0
gi|322694764|gb|EFY86585.1|	Amidohydro_1	PF01979.15	1.4e-10	40.7	1.2
gi|322694211|gb|EFY86047.1|	Amidohydro_1	PF01979.15	3.3e-07	29.6	2.9
gi|322693159|gb|EFY85030.1|	Amidohydro_1	PF01979.15	1.3e-06	27.7	0.1
gi|322696083|gb|EFY87881.1|	Amidohydro_1	PF01979.15	6.5e-06	25.4	0.1
gi|322698738|gb|EFY90506.1|	Amidohydro_1	PF01979.15	7.8e-06	25.1	0.2
gi|322693731|gb|EFY85581.1|	Amidohydro_1	PF01979.15	8e-06	25.1	6.8
gi|322695369|gb|EFY87178.1|	Amidohydro_1	PF01979.15	4.8e-05	22.5	0.1
gi|322699386|gb|EFY91148.1|	Amidohydro_2	PF04909.9	4.4e-40	137.3	0.4
gi|322698387|gb|EFY90157.1|	Amidohydro_2	PF04909.9	1.8e-35	122.2	0.2
gi|322693543|gb|EFY85399.1|	Amidohydro_2	PF04909.9	7.4e-27	94	0.8
gi|322693421|gb|EFY85282.1|	Amidohydro_2	PF04909.9	2.3e-26	92.3	0
gi|322698303|gb|EFY90074.1|	Amidohydro_2	PF04909.9	5.4e-23	81.3	0
gi|322700944|gb|EFY92696.1|	Amidohydro_2	PF04909.9	7.5e-14	51.3	0
gi|322698351|gb|EFY90122.1|	Amidohydro_3	PF07969.6	1.3e-60	205.2	3.2
gi|322694764|gb|EFY86585.1|	Amidohydro_3	PF07969.6	3.9e-58	196.9	0.6
gi|322696735|gb|EFY88523.1|	Amidohydro_3	PF07969.6	1.3e-53	182.1	1.8
gi|322694211|gb|EFY86047.1|	Amidohydro_3	PF07969.6	3.4e-29	101.7	0.2
gi|322695369|gb|EFY87178.1|	Amidohydro_3	PF07969.6	4.4e-15	55.2	0.1
gi|322695397|gb|EFY87206.1|	Amidohydro_3	PF07969.6	9.6e-09	34.3	2.8
gi|322693012|gb|EFY84890.1|	Amidohydro_3	PF07969.6	4.2e-08	32.2	2.8
gi|322694653|gb|EFY86477.1|	Amidohydro_3	PF07969.6	1.2e-07	30.7	2
gi|322696313|gb|EFY88107.1|	Amidohydro_3	PF07969.6	2.9e-07	29.4	8
gi|322696763|gb|EFY88551.1|	Amidohydro_3	PF07969.6	7.5e-07	28.1	4.6
gi|322698738|gb|EFY90506.1|	Amidohydro_3	PF07969.6	9.7e-07	27.7	0
gi|322699835|gb|EFY91594.1|	Amidohydro_3	PF07969.6	2.5e-06	26.4	2.5
gi|322693731|gb|EFY85581.1|	Amidohydro_3	PF07969.6	4e-06	25.7	8.5
gi|322697067|gb|EFY88851.1|	Amidohydro_3	PF07969.6	6.8e-06	24.9	0.3
gi|322697168|gb|EFY88951.1|	Amidohydro_3	PF07969.6	8.8e-06	24.5	2.7
gi|322699835|gb|EFY91594.1|	Amidohydro_4	PF13147.1	2e-19	70.1	0.3
gi|322693012|gb|EFY84890.1|	Amidohydro_4	PF13147.1	3.5e-17	62.7	0
gi|322696313|gb|EFY88107.1|	Amidohydro_4	PF13147.1	2.4e-16	60	11
gi|322696083|gb|EFY87881.1|	Amidohydro_4	PF13147.1	9.3e-16	58	0.4
gi|322696550|gb|EFY88340.1|	Amidohydro_4	PF13147.1	6.2e-15	55.3	1
gi|322698738|gb|EFY90506.1|	Amidohydro_4	PF13147.1	6.3e-13	48.7	0
gi|322693159|gb|EFY85030.1|	Amidohydro_4	PF13147.1	1.8e-12	47.2	0.6
gi|322695369|gb|EFY87178.1|	Amidohydro_4	PF13147.1	2.9e-11	43.3	0.2
gi|322695756|gb|EFY87559.1|	Amidohydro_4	PF13147.1	7.9e-11	41.9	0.1
gi|322694211|gb|EFY86047.1|	Amidohydro_4	PF13147.1	1.6e-09	37.5	0.9
gi|322694764|gb|EFY86585.1|	Amidohydro_4	PF13147.1	8.9e-07	28.6	3.8
gi|322696763|gb|EFY88551.1|	Amidohydro_4	PF13147.1	9.4e-07	28.5	5.6
gi|322697067|gb|EFY88851.1|	Amidohydro_4	PF13147.1	1.1e-06	28.3	1.4
gi|322700275|gb|EFY92031.1|	Amidohydro_4	PF13147.1	1.4e-06	28	0.3
gi|322697408|gb|EFY89188.1|	Amidohydro_4	PF13147.1	1.8e-06	27.5	0.3
gi|322695397|gb|EFY87206.1|	Amidohydro_4	PF13147.1	3.2e-06	26.7	0.1
gi|322697168|gb|EFY88951.1|	Amidohydro_4	PF13147.1	8.6e-06	25.4	0.1
gi|322699835|gb|EFY91594.1|	Amidohydro_5	PF13594.1	1.4e-14	53.1	0
gi|322697067|gb|EFY88851.1|	Amidohydro_5	PF13594.1	6.1e-14	51	0
gi|322695369|gb|EFY87178.1|	Amidohydro_5	PF13594.1	1.5e-11	43.3	0
gi|322693731|gb|EFY85581.1|	Amidohydro_5	PF13594.1	5.9e-11	41.4	0.2
gi|322693012|gb|EFY84890.1|	Amidohydro_5	PF13594.1	7.8e-10	37.8	0.1
gi|322694764|gb|EFY86585.1|	Amidohydro_5	PF13594.1	1.9e-09	36.6	0
gi|322694653|gb|EFY86477.1|	Amidohydro_5	PF13594.1	3.3e-09	35.8	2.6
gi|322696735|gb|EFY88523.1|	Amidohydro_5	PF13594.1	9e-09	34.4	0.2
gi|322695397|gb|EFY87206.1|	Amidohydro_5	PF13594.1	7.4e-08	31.5	0
gi|322696550|gb|EFY88340.1|	Amidohydro_5	PF13594.1	1.2e-07	30.8	0.2
gi|322696763|gb|EFY88551.1|	Amidohydro_5	PF13594.1	4.4e-07	29	0
gi|322693159|gb|EFY85030.1|	Amidohydro_5	PF13594.1	9.6e-07	27.9	0
gi|322697168|gb|EFY88951.1|	Amidohydro_5	PF13594.1	1.6e-06	27.2	0.1
gi|322694211|gb|EFY86047.1|	Amidohydro_5	PF13594.1	4.4e-05	22.6	0.1
gi|322696313|gb|EFY88107.1|	Amidohydro_5	PF13594.1	6.4e-05	22.1	0
gi|322697309|gb|EFY89090.1|	Amidoligase_2	PF12224.3	2.1e-20	72.8	0
gi|322697221|gb|EFY89003.1|	Amidoligase_2	PF12224.3	1.4e-14	53.7	0
gi|322694139|gb|EFY85977.1|	Amidoligase_2	PF12224.3	8.4e-13	47.9	0
gi|322693340|gb|EFY85204.1|	Aminotran_1_2	PF00155.16	5.2e-93	311.2	0
gi|322701680|gb|EFY93429.1|	Aminotran_1_2	PF00155.16	9.1e-84	280.8	0
gi|322701619|gb|EFY93368.1|	Aminotran_1_2	PF00155.16	3.5e-83	278.9	0
gi|322696371|gb|EFY88164.1|	Aminotran_1_2	PF00155.16	4.5e-67	225.9	0
gi|322695738|gb|EFY87541.1|	Aminotran_1_2	PF00155.16	1.9e-63	214	0
gi|322700611|gb|EFY92365.1|	Aminotran_1_2	PF00155.16	3.2e-58	196.8	0.2
gi|322693185|gb|EFY85055.1|	Aminotran_1_2	PF00155.16	9.5e-49	165.6	0
gi|322697344|gb|EFY89125.1|	Aminotran_1_2	PF00155.16	1.5e-46	158.4	0
gi|322697701|gb|EFY89478.1|	Aminotran_1_2	PF00155.16	3.9e-41	140.6	0
gi|322696718|gb|EFY88506.1|	Aminotran_1_2	PF00155.16	4.2e-39	133.9	0
gi|322698704|gb|EFY90472.1|	Aminotran_1_2	PF00155.16	4.3e-39	133.9	0
gi|322694643|gb|EFY86467.1|	Aminotran_1_2	PF00155.16	8e-39	133	0
gi|322700173|gb|EFY91929.1|	Aminotran_1_2	PF00155.16	3.7e-38	130.8	0
gi|322700380|gb|EFY92135.1|	Aminotran_1_2	PF00155.16	5.4e-37	127	0
gi|322700664|gb|EFY92418.1|	Aminotran_1_2	PF00155.16	4e-36	124.1	0
gi|322696609|gb|EFY88399.1|	Aminotran_1_2	PF00155.16	1.5e-33	115.6	0
gi|322698219|gb|EFY89991.1|	Aminotran_1_2	PF00155.16	6e-27	93.9	0
gi|322693953|gb|EFY85797.1|	Aminotran_1_2	PF00155.16	5e-21	74.4	0
gi|322694990|gb|EFY86806.1|	Aminotran_1_2	PF00155.16	8.3e-19	67.1	0
gi|322692495|gb|EFY84402.1|	Aminotran_1_2	PF00155.16	9.7e-15	53.7	0
gi|322692631|gb|EFY84529.1|	Aminotran_1_2	PF00155.16	1.7e-08	33.2	0.1
gi|322694255|gb|EFY86090.1|	Aminotran_1_2	PF00155.16	2.2e-08	32.8	0
gi|322697862|gb|EFY89637.1|	Aminotran_1_2	PF00155.16	1.2e-07	30.4	0
gi|322698000|gb|EFY89774.1|	Aminotran_1_2	PF00155.16	3.3e-07	28.9	0.1
gi|322701120|gb|EFY92871.1|	Aminotran_1_2	PF00155.16	4.3e-06	25.3	0
gi|322698717|gb|EFY90485.1|	Aminotran_1_2	PF00155.16	4.8e-06	25.1	0
gi|322698599|gb|EFY90368.1|	Aminotran_1_2	PF00155.16	3.3e-05	22.4	0
gi|322697120|gb|EFY88903.1|	Aminotran_3	PF00202.16	7.8e-107	356.4	0
gi|322696726|gb|EFY88514.1|	Aminotran_3	PF00202.16	2.7e-100	334.9	0
gi|322697130|gb|EFY88913.1|	Aminotran_3	PF00202.16	4.2e-96	321.1	0
gi|322696362|gb|EFY88155.1|	Aminotran_3	PF00202.16	5e-93	311	0
gi|322694751|gb|EFY86572.1|	Aminotran_3	PF00202.16	1.3e-84	283.4	0
gi|322698269|gb|EFY90041.1|	Aminotran_3	PF00202.16	1.8e-82	276.3	0.1
gi|322697983|gb|EFY89757.1|	Aminotran_3	PF00202.16	1.4e-45	155	0.1
gi|322700379|gb|EFY92134.1|	Aminotran_3	PF00202.16	5.3e-39	133.4	0
gi|322699517|gb|EFY91278.1|	Aminotran_4	PF01063.14	1.5e-30	105.7	0
gi|322699520|gb|EFY91281.1|	Aminotran_4	PF01063.14	1.5e-30	105.7	0
gi|322697577|gb|EFY89355.1|	Aminotran_4	PF01063.14	1.2e-23	83.1	0
gi|322699427|gb|EFY91189.1|	Aminotran_4	PF01063.14	9.9e-23	80.2	0
gi|322699238|gb|EFY91001.1|	Aminotran_4	PF01063.14	4.8e-22	77.9	0
gi|322701170|gb|EFY92921.1|	Aminotran_4	PF01063.14	2.6e-20	72.2	0
gi|322697259|gb|EFY89041.1|	Aminotran_4	PF01063.14	8.2e-07	28.1	0.1
gi|322697263|gb|EFY89045.1|	Aminotran_4	PF01063.14	0.00014	20.8	0
gi|322701110|gb|EFY92861.1|	Aminotran_5	PF00266.14	3.7e-93	311.6	0
gi|322696721|gb|EFY88509.1|	Aminotran_5	PF00266.14	4e-48	163.4	0
gi|322695262|gb|EFY87073.1|	Aminotran_5	PF00266.14	4.2e-46	156.7	0
gi|322696244|gb|EFY88039.1|	Aminotran_5	PF00266.14	6.7e-33	113.3	0
gi|322694207|gb|EFY86043.1|	Aminotran_5	PF00266.14	1.4e-31	108.9	0
gi|322698599|gb|EFY90368.1|	Aminotran_5	PF00266.14	2e-25	88.7	0
gi|322696333|gb|EFY88127.1|	Aminotran_5	PF00266.14	4.9e-22	77.5	0
gi|322701202|gb|EFY92953.1|	Aminotran_5	PF00266.14	4e-21	74.5	0
gi|322696865|gb|EFY88651.1|	Aminotran_5	PF00266.14	4.9e-16	57.8	0
gi|322696624|gb|EFY88413.1|	Aminotran_5	PF00266.14	1.3e-09	36.6	0
gi|322701408|gb|EFY93158.1|	Aminotran_5	PF00266.14	6e-09	34.5	0
gi|322696718|gb|EFY88506.1|	Aminotran_5	PF00266.14	9.7e-09	33.8	0
gi|322698000|gb|EFY89774.1|	Aminotran_5	PF00266.14	7.6e-08	30.9	0.4
gi|322692631|gb|EFY84529.1|	Aminotran_5	PF00266.14	2e-07	29.4	0.1
gi|322694255|gb|EFY86090.1|	Aminotran_5	PF00266.14	1.1e-06	27	0.1
gi|322700173|gb|EFY91929.1|	Aminotran_5	PF00266.14	3.3e-06	25.4	0
gi|322701619|gb|EFY93368.1|	Aminotran_5	PF00266.14	5.8e-06	24.7	0
gi|322694684|gb|EFY86507.1|	Aminotran_5	PF00266.14	2.4e-05	22.6	0
gi|322697466|gb|EFY89245.1|	Aminotran_5	PF00266.14	0.00014	20.1	0
gi|322694990|gb|EFY86806.1|	Aminotran_MocR	PF12897.2	8.3e-07	27.3	0
gi|322701004|gb|EFY92755.1|	Amino_oxidase	PF01593.19	5e-79	265.8	0
gi|322701971|gb|EFY93719.1|	Amino_oxidase	PF01593.19	1.1e-56	192.2	0.2
gi|322694097|gb|EFY85936.1|	Amino_oxidase	PF01593.19	1e-47	162.6	0
gi|322693415|gb|EFY85276.1|	Amino_oxidase	PF01593.19	1.1e-46	159.3	1.3
gi|322692799|gb|EFY84688.1|	Amino_oxidase	PF01593.19	4.4e-29	101.2	0.5
gi|322694987|gb|EFY86803.1|	Amino_oxidase	PF01593.19	5.5e-17	61.3	0
gi|322696507|gb|EFY88298.1|	Amino_oxidase	PF01593.19	1e-11	44	0
gi|322698552|gb|EFY90321.1|	Amino_oxidase	PF01593.19	1.5e-11	43.4	0.1
gi|322700315|gb|EFY92071.1|	Amino_oxidase	PF01593.19	1.9e-07	29.9	0
gi|322701793|gb|EFY93541.1|	Amino_oxidase	PF01593.19	8.7e-07	27.7	0.7
gi|322699829|gb|EFY91588.1|	Amino_oxidase	PF01593.19	1.6e-06	26.8	0
gi|322700213|gb|EFY91969.1|	Amino_oxidase	PF01593.19	3.6e-06	25.7	0
gi|322701941|gb|EFY93689.1|	Amino_oxidase	PF01593.19	6e-05	21.7	0
gi|322700096|gb|EFY91853.1|	Amino_oxidase	PF01593.19	0.00015	20.4	0
gi|322693399|gb|EFY85261.1|	Amino_oxidase	PF01593.19	0.00019	20	0
gi|322694682|gb|EFY86505.1|	AMMECR1	PF01871.12	3.2e-44	149.4	0
gi|322699121|gb|EFY90885.1|	Ammonium_transp	PF00909.16	1.5e-117	391.8	32.5
gi|322696565|gb|EFY88355.1|	Ammonium_transp	PF00909.16	2.3e-111	371.5	26.2
gi|322699329|gb|EFY91091.1|	AMP-binding	PF00501.23	0	2156.6	5.6
gi|322697775|gb|EFY89551.1|	AMP-binding	PF00501.23	0	2073.9	6.1
gi|322693183|gb|EFY85053.1|	AMP-binding	PF00501.23	0	1724.1	0
gi|322699232|gb|EFY90995.1|	AMP-binding	PF00501.23	0	1101.4	1.9
gi|322697261|gb|EFY89043.1|	AMP-binding	PF00501.23	0	1074.3	0
gi|322694120|gb|EFY85958.1|	AMP-binding	PF00501.23	9.2e-256	847.2	0
gi|322696716|gb|EFY88504.1|	AMP-binding	PF00501.23	5.5e-170	564.6	0.3
gi|322694556|gb|EFY86383.1|	AMP-binding	PF00501.23	3.4e-163	542.3	0
gi|322694788|gb|EFY86609.1|	AMP-binding	PF00501.23	1.1e-96	323.2	0
gi|322692490|gb|EFY84397.1|	AMP-binding	PF00501.23	1.3e-95	319.6	0
gi|322700504|gb|EFY92259.1|	AMP-binding	PF00501.23	3.5e-93	311.6	0
gi|322695634|gb|EFY87439.1|	AMP-binding	PF00501.23	1.8e-88	296.1	0.1
gi|322697606|gb|EFY89384.1|	AMP-binding	PF00501.23	3.7e-85	285.2	0
gi|322692561|gb|EFY84463.1|	AMP-binding	PF00501.23	2.2e-84	282.7	0
gi|322701122|gb|EFY92873.1|	AMP-binding	PF00501.23	4.3e-84	281.7	0.1
gi|322693899|gb|EFY85744.1|	AMP-binding	PF00501.23	4e-82	275.2	0
gi|322693232|gb|EFY85100.1|	AMP-binding	PF00501.23	3.8e-81	272	0
gi|322697993|gb|EFY89767.1|	AMP-binding	PF00501.23	2.8e-80	269.1	0
gi|322692633|gb|EFY84531.1|	AMP-binding	PF00501.23	5.2e-79	264.9	0
gi|322698298|gb|EFY90069.1|	AMP-binding	PF00501.23	2e-77	259.8	0
gi|322695802|gb|EFY87604.1|	AMP-binding	PF00501.23	2.3e-77	259.6	0.1
gi|322699464|gb|EFY91225.1|	AMP-binding	PF00501.23	5.6e-76	255	0
gi|322695153|gb|EFY86966.1|	AMP-binding	PF00501.23	1.1e-74	250.6	0
gi|322692348|gb|EFY84267.1|	AMP-binding	PF00501.23	3.3e-73	245.8	0
gi|322694757|gb|EFY86578.1|	AMP-binding	PF00501.23	3.7e-72	242.4	0
gi|322693030|gb|EFY84907.1|	AMP-binding	PF00501.23	4.3e-71	238.9	0
gi|322696422|gb|EFY88214.1|	AMP-binding	PF00501.23	7.3e-70	234.8	0
gi|322701453|gb|EFY93203.1|	AMP-binding	PF00501.23	7.5e-69	231.5	0
gi|322696239|gb|EFY88034.1|	AMP-binding	PF00501.23	4.5e-67	225.6	0
gi|322701633|gb|EFY93382.1|	AMP-binding	PF00501.23	2.9e-66	223	0
gi|322700505|gb|EFY92260.1|	AMP-binding	PF00501.23	6e-65	218.6	0
gi|322694937|gb|EFY86754.1|	AMP-binding	PF00501.23	1.9e-62	210.4	5.9
gi|322699746|gb|EFY91505.1|	AMP-binding	PF00501.23	2.3e-61	206.8	0
gi|322693663|gb|EFY85516.1|	AMP-binding	PF00501.23	4.8e-61	205.8	0
gi|322695260|gb|EFY87071.1|	AMP-binding	PF00501.23	4.3e-59	199.3	0
gi|322700612|gb|EFY92366.1|	AMP-binding	PF00501.23	7.8e-55	185.3	0
gi|322696688|gb|EFY88477.1|	AMP-binding	PF00501.23	3e-51	173.5	0
gi|322694269|gb|EFY86103.1|	AMP-binding	PF00501.23	1e-45	155.3	0.6
gi|322701973|gb|EFY93721.1|	AMP-binding	PF00501.23	2.7e-44	150.6	0
gi|322700032|gb|EFY91789.1|	AMP-binding	PF00501.23	6.1e-42	142.8	0
gi|322701234|gb|EFY92984.1|	AMP-binding	PF00501.23	9.6e-40	135.6	0.8
gi|322698133|gb|EFY89906.1|	AMP-binding	PF00501.23	6e-38	129.7	0
gi|322695155|gb|EFY86968.1|	AMP-binding	PF00501.23	4.5e-37	126.8	0
gi|322692777|gb|EFY84667.1|	AMP-binding	PF00501.23	3.7e-34	117.2	0.3
gi|322701233|gb|EFY92983.1|	AMP-binding	PF00501.23	5.3e-32	110.1	1.4
gi|322700341|gb|EFY92096.1|	AMP-binding	PF00501.23	2.2e-31	108	0
gi|322696725|gb|EFY88513.1|	AMP-binding	PF00501.23	3.7e-30	104	0
gi|322700688|gb|EFY92441.1|	AMP-binding	PF00501.23	2.3e-28	98.1	0
gi|322694191|gb|EFY86027.1|	AMP-binding	PF00501.23	2e-26	91.7	0
gi|322700367|gb|EFY92122.1|	AMP-binding	PF00501.23	6.6e-24	83.4	0
gi|322696960|gb|EFY88745.1|	AMP-binding	PF00501.23	1.6e-19	69	0
gi|322692446|gb|EFY84357.1|	AMP-binding	PF00501.23	1.5e-10	39.4	0.5
gi|322698272|gb|EFY90043.1|	AMP-binding	PF00501.23	5.8e-10	37.5	0
gi|322699329|gb|EFY91091.1|	AMP-binding_C	PF13193.1	3.6e-50	168.2	10.7
gi|322699232|gb|EFY90995.1|	AMP-binding_C	PF13193.1	4.2e-25	87.9	1
gi|322695634|gb|EFY87439.1|	AMP-binding_C	PF13193.1	6e-22	77.8	2.5
gi|322697261|gb|EFY89043.1|	AMP-binding_C	PF13193.1	8e-20	71	1.7
gi|322696716|gb|EFY88504.1|	AMP-binding_C	PF13193.1	1.9e-18	66.5	0
gi|322701633|gb|EFY93382.1|	AMP-binding_C	PF13193.1	7.5e-17	61.4	0.2
gi|322694120|gb|EFY85958.1|	AMP-binding_C	PF13193.1	3.4e-16	59.3	0
gi|322698298|gb|EFY90069.1|	AMP-binding_C	PF13193.1	6.1e-15	55.3	0.1
gi|322692490|gb|EFY84397.1|	AMP-binding_C	PF13193.1	8.9e-15	54.8	0.2
gi|322694757|gb|EFY86578.1|	AMP-binding_C	PF13193.1	7.2e-14	51.9	0.1
gi|322697606|gb|EFY89384.1|	AMP-binding_C	PF13193.1	1.7e-13	50.7	0.1
gi|322701453|gb|EFY93203.1|	AMP-binding_C	PF13193.1	4.3e-13	49.4	0.5
gi|322700504|gb|EFY92259.1|	AMP-binding_C	PF13193.1	6.3e-13	48.9	0
gi|322696688|gb|EFY88477.1|	AMP-binding_C	PF13193.1	4.3e-12	46.2	0.1
gi|322699746|gb|EFY91505.1|	AMP-binding_C	PF13193.1	8.4e-11	42.1	0.8
gi|322694788|gb|EFY86609.1|	AMP-binding_C	PF13193.1	3.9e-10	39.9	0
gi|322693030|gb|EFY84907.1|	AMP-binding_C	PF13193.1	1.5e-09	38.1	0.1
gi|322695802|gb|EFY87604.1|	AMP-binding_C	PF13193.1	2e-09	37.7	0.9
gi|322693232|gb|EFY85100.1|	AMP-binding_C	PF13193.1	3.4e-09	36.9	0.1
gi|322693663|gb|EFY85516.1|	AMP-binding_C	PF13193.1	7.6e-09	35.8	0
gi|322694556|gb|EFY86383.1|	AMP-binding_C	PF13193.1	4.8e-08	33.2	0.7
gi|322700612|gb|EFY92366.1|	AMP-binding_C	PF13193.1	1.3e-07	31.8	0.2
gi|322692348|gb|EFY84267.1|	AMP-binding_C	PF13193.1	3.1e-07	30.6	0
gi|322692561|gb|EFY84463.1|	AMP-binding_C	PF13193.1	2.5e-06	27.7	0.2
gi|322700032|gb|EFY91789.1|	AMP-binding_C	PF13193.1	2.9e-06	27.5	0.1
gi|322692777|gb|EFY84667.1|	AMP-binding_C	PF13193.1	7.7e-06	26.1	0.3
gi|322698133|gb|EFY89906.1|	AMP-binding_C	PF13193.1	7.6e-05	23	0
gi|322701476|gb|EFY93225.1|	AMPKBI	PF04739.10	2.6e-23	81.2	1.1
gi|322699549|gb|EFY91310.1|	AMP_N	PF05195.11	3.8e-32	109.9	0
gi|322700727|gb|EFY92480.1|	AMP_N	PF05195.11	1.3e-27	95.1	0
gi|342161910|sp|E9DV56.1|AMPP3_METAQ	AMP_N	PF05195.11	1.3e-27	95.1	0
gi|322698110|gb|EFY89883.1|	AMP_N	PF05195.11	1.1e-22	79.2	0
gi|342161898|sp|E9E2J4.1|AMPP2_METAQ	AMP_N	PF05195.11	1.1e-22	79.2	0
gi|322701613|gb|EFY93362.1|	Anillin	PF08174.6	2.6e-31	107.9	0.2
gi|322698911|gb|EFY90677.1|	Ank	PF00023.25	1.7e-165	528.7	86.9
gi|322694589|gb|EFY86415.1|	Ank	PF00023.25	1.5e-93	301.7	26.8
gi|322693625|gb|EFY85479.1|	Ank	PF00023.25	8.4e-74	239.3	26.6
gi|322692245|gb|EFY84180.1|	Ank	PF00023.25	1.3e-72	235.6	13.9
gi|322702084|gb|EFY93832.1|	Ank	PF00023.25	1e-69	226.5	18.8
gi|322695294|gb|EFY87105.1|	Ank	PF00023.25	5.8e-68	220.9	5.7
gi|322692270|gb|EFY84200.1|	Ank	PF00023.25	6.8e-66	214.4	10.3
gi|322701602|gb|EFY93351.1|	Ank	PF00023.25	2.3e-64	209.6	32.6
gi|322701102|gb|EFY92853.1|	Ank	PF00023.25	2.3e-64	209.6	14.3
gi|322694384|gb|EFY86215.1|	Ank	PF00023.25	2.4e-63	206.3	20.2
gi|322696973|gb|EFY88758.1|	Ank	PF00023.25	3.8e-60	196.3	23.7
gi|322699351|gb|EFY91113.1|	Ank	PF00023.25	6.6e-59	192.3	0.2
gi|322700131|gb|EFY91888.1|	Ank	PF00023.25	2.5e-58	190.5	24.6
gi|322699903|gb|EFY91661.1|	Ank	PF00023.25	2e-55	181.3	15.8
gi|322693494|gb|EFY85352.1|	Ank	PF00023.25	2.2e-54	178	22.3
gi|322692518|gb|EFY84423.1|	Ank	PF00023.25	3e-54	177.6	2.4
gi|322698904|gb|EFY90670.1|	Ank	PF00023.25	4.5e-51	167.6	22.6
gi|322700133|gb|EFY91890.1|	Ank	PF00023.25	1.2e-48	160	12.7
gi|322693081|gb|EFY84955.1|	Ank	PF00023.25	1.6e-48	159.6	23.3
gi|322696324|gb|EFY88118.1|	Ank	PF00023.25	3.9e-45	148.9	17.7
gi|322694400|gb|EFY86231.1|	Ank	PF00023.25	6.1e-45	148.2	7.1
gi|322701254|gb|EFY93004.1|	Ank	PF00023.25	1.8e-44	146.7	8.9
gi|322702085|gb|EFY93833.1|	Ank	PF00023.25	9.9e-44	144.4	7.7
gi|322694634|gb|EFY86458.1|	Ank	PF00023.25	3.8e-42	139.4	13.4
gi|322699234|gb|EFY90997.1|	Ank	PF00023.25	1.4e-41	137.6	6.2
gi|322694601|gb|EFY86426.1|	Ank	PF00023.25	2e-40	134	9.8
gi|322701262|gb|EFY93012.1|	Ank	PF00023.25	3.7e-40	133.2	12.2
gi|322696054|gb|EFY87852.1|	Ank	PF00023.25	2.5e-39	130.6	21.2
gi|322696770|gb|EFY88558.1|	Ank	PF00023.25	1.4e-38	128.2	0.6
gi|322693189|gb|EFY85059.1|	Ank	PF00023.25	2.3e-38	127.5	0.4
gi|322696026|gb|EFY87825.1|	Ank	PF00023.25	3.9e-37	123.6	10.4
gi|322699891|gb|EFY91649.1|	Ank	PF00023.25	1.1e-35	119	15.1
gi|322696256|gb|EFY88051.1|	Ank	PF00023.25	1.2e-35	118.9	27.5
gi|322697811|gb|EFY89587.1|	Ank	PF00023.25	2.1e-34	115	1
gi|322699137|gb|EFY90901.1|	Ank	PF00023.25	9.7e-34	112.9	13.3
gi|322693903|gb|EFY85748.1|	Ank	PF00023.25	3.7e-32	107.9	3.9
gi|322693408|gb|EFY85269.1|	Ank	PF00023.25	1.4e-30	102.9	0
gi|322700336|gb|EFY92092.1|	Ank	PF00023.25	3.8e-30	101.6	38
gi|322700419|gb|EFY92174.1|	Ank	PF00023.25	8.1e-30	100.5	7.9
gi|322701842|gb|EFY93590.1|	Ank	PF00023.25	1.1e-27	93.8	0.3
gi|322694530|gb|EFY86357.1|	Ank	PF00023.25	1.5e-26	90.2	10.3
gi|322694297|gb|EFY86130.1|	Ank	PF00023.25	8e-26	87.9	5.4
gi|322697807|gb|EFY89583.1|	Ank	PF00023.25	1.3e-25	87.3	0
gi|322700418|gb|EFY92173.1|	Ank	PF00023.25	1.8e-25	86.8	10.9
gi|322700795|gb|EFY92548.1|	Ank	PF00023.25	1.6e-24	83.8	12.1
gi|322701986|gb|EFY93734.1|	Ank	PF00023.25	2e-22	77.2	4.4
gi|322696064|gb|EFY87862.1|	Ank	PF00023.25	1.4e-21	74.5	5.9
gi|322694419|gb|EFY86249.1|	Ank	PF00023.25	4.7e-21	72.9	2.6
gi|322693437|gb|EFY85297.1|	Ank	PF00023.25	4.5e-19	66.6	3.1
gi|322693547|gb|EFY85403.1|	Ank	PF00023.25	6.2e-19	66.2	0
gi|322693898|gb|EFY85743.1|	Ank	PF00023.25	6.3e-19	66.2	6.4
gi|322701803|gb|EFY93551.1|	Ank	PF00023.25	1.3e-17	62	0.8
gi|322699984|gb|EFY91742.1|	Ank	PF00023.25	1.3e-17	62	0
gi|322694669|gb|EFY86492.1|	Ank	PF00023.25	4.5e-17	60.3	0.9
gi|322696594|gb|EFY88384.1|	Ank	PF00023.25	6.2e-17	59.9	0.1
gi|322692249|gb|EFY84183.1|	Ank	PF00023.25	6.4e-17	59.8	9.4
gi|322697329|gb|EFY89110.1|	Ank	PF00023.25	2.1e-16	58.2	0
gi|322698655|gb|EFY90424.1|	Ank	PF00023.25	2.6e-16	57.9	0
gi|322700808|gb|EFY92561.1|	Ank	PF00023.25	5e-15	53.9	0.1
gi|322697215|gb|EFY88997.1|	Ank	PF00023.25	1.9e-14	52	1.6
gi|322698088|gb|EFY89861.1|	Ank	PF00023.25	2e-14	52	1.9
gi|322697639|gb|EFY89417.1|	Ank	PF00023.25	7.4e-14	50.2	0
gi|322700681|gb|EFY92434.1|	Ank	PF00023.25	7.6e-14	50.1	2.2
gi|322701482|gb|EFY93231.1|	Ank	PF00023.25	1.9e-12	45.7	2.5
gi|322698934|gb|EFY90700.1|	Ank	PF00023.25	2.1e-12	45.6	0
gi|322697858|gb|EFY89633.1|	Ank	PF00023.25	7.4e-12	43.8	4.8
gi|322694450|gb|EFY86279.1|	Ank	PF00023.25	8.9e-12	43.6	0.6
gi|322694282|gb|EFY86116.1|	Ank	PF00023.25	1e-11	43.4	12.3
gi|322697262|gb|EFY89044.1|	Ank	PF00023.25	1.1e-11	43.3	0.2
gi|322692194|gb|EFY84141.1|	Ank	PF00023.25	1.4e-11	43	0
gi|322701899|gb|EFY93647.1|	Ank	PF00023.25	6.2e-11	40.9	1.4
gi|322695244|gb|EFY87056.1|	Ank	PF00023.25	7.3e-10	37.5	0
gi|322693629|gb|EFY85483.1|	Ank	PF00023.25	2.9e-08	32.5	3.2
gi|322699902|gb|EFY91660.1|	Ank	PF00023.25	3.1e-08	32.4	0
gi|322693823|gb|EFY85671.1|	Ank	PF00023.25	5.8e-08	31.6	1.3
gi|322692527|gb|EFY84432.1|	Ank	PF00023.25	1.2e-07	30.6	0.4
gi|322693451|gb|EFY85311.1|	Ank	PF00023.25	2.1e-07	29.8	0.2
gi|322692783|gb|EFY84672.1|	Ank	PF00023.25	3.9e-07	28.9	4.3
gi|322696287|gb|EFY88081.1|	Ank	PF00023.25	1.3e-06	27.3	0.2
gi|322694797|gb|EFY86617.1|	Ank	PF00023.25	2.2e-06	26.6	0
gi|322699327|gb|EFY91089.1|	Ank	PF00023.25	2.3e-05	23.4	4
gi|322697271|gb|EFY89052.1|	Ank	PF00023.25	3e-05	23	0
gi|322698911|gb|EFY90677.1|	Ank_2	PF12796.2	1.1e-271	877.5	95.6
gi|322694589|gb|EFY86415.1|	Ank_2	PF12796.2	3.5e-116	379.2	21.5
gi|322693625|gb|EFY85479.1|	Ank_2	PF12796.2	5.8e-113	368.9	24.1
gi|322692245|gb|EFY84180.1|	Ank_2	PF12796.2	1.3e-112	367.7	6.5
gi|322702084|gb|EFY93832.1|	Ank_2	PF12796.2	3.2e-87	286.4	16.1
gi|322700131|gb|EFY91888.1|	Ank_2	PF12796.2	5.1e-81	266.5	2.6
gi|322693494|gb|EFY85352.1|	Ank_2	PF12796.2	5.2e-81	266.5	10.6
gi|322696973|gb|EFY88758.1|	Ank_2	PF12796.2	5.4e-78	256.8	3
gi|322694384|gb|EFY86215.1|	Ank_2	PF12796.2	2.3e-77	254.8	0.6
gi|322693081|gb|EFY84955.1|	Ank_2	PF12796.2	4.5e-76	250.6	19.4
gi|322694634|gb|EFY86458.1|	Ank_2	PF12796.2	2.5e-73	241.8	0.1
gi|322695294|gb|EFY87105.1|	Ank_2	PF12796.2	1.1e-72	239.7	11.9
gi|322701102|gb|EFY92853.1|	Ank_2	PF12796.2	8.8e-72	236.9	10.1
[truncated: 12,540 more rows]
