# Supplementary material for: The genome sequence of the biocontrol fungus Metarhizium anisopliae and comparative genomics of Metarhizium species
Source: BMC Genomics. 2014 Aug 7;15(1):660. doi: 10.1186/1471-2164-15-660 (PMC4133081; doi:10.1186/1471-2164-15-660)
Supplement: Supplementary file 8 — Additional file 8: Summary of RIP dinucleotide analysisof de novo -identified repetitive seqeunces and non-repetitive sequences. (XLS 17 KB) [file 12864_2013_6347_MOESM8_ESM.xls]

## Sheet: Sheet1
Species	Type	aa	ac	ag	at	ca	cc	cg	ct	ga	gc	gg	gt	ta	tc	tg	tt
M. anisopliae	Repetitive	0.0670742	0.0574925	0.0684123	0.0750957	0.0634727	0.0484226	0.0489913	0.0683724	0.061542	0.0626122	0.0490471	0.058622	0.0762548	0.0617722	0.0652096	0.0676065
M. anisopliae	Non-repetitive	0.0530583	0.059648	0.0651939	0.0629359	0.0752861	0.0554901	0.0629417	0.0652986	0.0687441	0.0750664	0.0555023	0.0597044	0.0437468	0.0688125	0.0753768	0.0531939
M. robertsii	Repetitive	0.0698155	0.0576355	0.0687028	0.0754681	0.0632093	0.0479435	0.0470625	0.0685436	0.0619659	0.0613332	0.0486137	0.0566988	0.076868	0.0612672	0.0640813	0.070791
M. robertsii	Non-repetitive	0.0530381	0.0596937	0.0651284	0.0628051	0.0753048	0.0555194	0.0629932	0.0652912	0.0688694	0.0750369	0.0555449	0.0597429	0.0434563	0.068852	0.0755176	0.0532062
M. acridum	Repetitive	0.0999824	0.0487555	0.0656383	0.114312	0.0374243	0.0331841	0.031576	0.066404	0.0421576	0.0436186	0.0334554	0.0494823	0.149892	0.0435945	0.0380188	0.102505
M. acridum	Non-repetitive	0.0568322	0.0590828	0.0660325	0.0657256	0.0728259	0.0535504	0.0599616	0.0661039	0.0676209	0.0720271	0.0535385	0.0590463	0.0503932	0.0677769	0.0727	0.0567824
Species	Type	aa	ac	ag	at	ca	cc	cg	ct	ga	gc	gg	gt	ta	tc	tg	tt
M. acridum	Fold Change	1.75926	-1.21182	-1.00601	1.73923	-1.94595	-1.61374	-1.89896	1.00454	-1.604	-1.65129	-1.6003	-1.19328	2.97444	-1.55471	-1.91221	1.80523
M. anisopliae	Fold Change	1.26416	-1.03749	1.04937	1.19321	-1.18612	-1.14596	-1.28475	1.04707	-1.11703	-1.19891	-1.13161	-1.01846	1.74309	-1.11397	-1.15591	1.27095
M. robertsii	Fold Change	1.31633	-1.03571	1.05488	1.20162	-1.19136	-1.15802	-1.3385	1.04982	-1.11141	-1.22343	-1.14258	-1.05369	1.76886	-1.1238	-1.17847	1.3305
	TA/AT RIP index
	Repetitive	Non-Repetitive
M. anisopliae	1.01544	0.695101
M. robertsii	1.01855	0.691924
M. acridum	1.31126	0.766722
