# Supplementary material for: The genome sequence of the biocontrol fungus Metarhizium anisopliae and comparative genomics of Metarhizium species
Source: BMC Genomics. 2014 Aug 7;15(1):660. doi: 10.1186/1471-2164-15-660 (PMC4133081; doi:10.1186/1471-2164-15-660)
Supplement: Supplementary file 13 — Additional file 13: 1620 Ma69 proteins found with motifs linked with pathogenicity in other species. (XLSX 79 KB) [file 12864_2013_6347_MOESM13_ESM.xlsx]

## Sheet: Sheet1
protein ID	aa length	query motif	motif match	match start	match end
MA69_5548	259	[LI]XAR	LEAR	2	5
MA69_7027	128	[YFW]XC	FAC	2	4
MA69_10827	213	[YFW]XC	YMC	3	5
MA69_11442	195	[YFW]XC	WMC	3	5
MA69_4152	239	[YFW]XC	WRC	3	5
MA69_5020	236	[YFW]XC	WRC	3	5
MA69_11129	197	[YFW]XC	FNC	4	6
MA69_11653	107	[LI]XAR	LDAR	4	7
MA69_1682	290	[YFW]XC	YLC	4	6
MA69_4490	154	[LI]XAR	LHAR	4	7
MA69_4992	209	[LI]XAR	IPAR	4	7
MA69_6139	285	[YFW]XC	FHC	4	6
MA69_8765	215	[YFW]XC	FFC	4	6
MA69_9476	226	[RK]CXXC(X{6,18})H	RCLVCQVGLVSTLQPITGRQFQPH	4	27
MA69_10033	140	[YFW]XC	YLC	5	7
MA69_10912	146	[LI]XAR	ITAR	5	8
MA69_1360	132	RXLR	RPLR	5	8
MA69_2321	140	RXLR	RALR	5	8
MA69_4593	147	[LI]XAR	IAAR	5	8
MA69_6047	283	RXLR	RRLR	5	8
MA69_7244	227	RXLR	RPLR	5	8
MA69_8968	200	[YFW]XC	FSC	5	7
MA69_10927	55	RXLR	RLLR	6	9
MA69_11235	275	[YFW]XC	YLC	6	8
MA69_11275	222	[LI]XAR	LLAR	6	9
MA69_11637	103	[LI]XAR	LLAR	6	9
MA69_1706	284	RXLR	RCLR	6	9
MA69_3331	98	RXLR	RSLR	6	9
MA69_5132	236	[YFW]XC	FNC	6	8
MA69_5331	281	RXLR	RYLR	6	9
MA69_8767	214	RXLR	RSLR	6	9
MA69_9054	294	RXLR	RELR	6	9
MA69_10684	201	[YFW]XC	FFC	7	9
MA69_6360	260	[YFW]XC	FRC	7	9
MA69_9018	271	[YFW]XC	FIC	7	9
MA69_9071	64	YXSL[RK]	YPSLR	7	11
MA69_9226	277	RXLR	RGLR	7	10
MA69_10108	129	[YFW]XC	FTC	8	10
MA69_1894	91	[YFW]XC	WSC	8	10
MA69_2418	141	[YFW]XC	YRC	8	10
MA69_473	203	[YFW]XC	FQC	8	10
MA69_6701	279	[YFW]XC	FLC	8	10
MA69_7659	67	[LI]XAR	LVAR	8	11
MA69_8116	227	[YFW]XC	WGC	8	10
MA69_9054	294	[LI]XAR	LRAR	8	11
MA69_10575	107	[LI]XAR	IDAR	9	12
MA69_10649	115	RXLR	RWLR	9	12
MA69_11275	222	RXLR	RYLR	9	12
MA69_11637	103	RXLR	RYLR	9	12
MA69_1950	249	[YFW]XC	FDC	9	11
MA69_4222	194	RXLR	RELR	9	12
MA69_5537	183	[LI]XAR	IFAR	9	12
MA69_6347	246	[YFW]XC	FLC	9	11
MA69_7437	146	RXLR	RVLR	9	12
MA69_8054	161	[YFW]XC	FVC	9	11
MA69_9411	256	RXLR	RILR	9	12
MA69_9540	255	[LI]XAR	LWAR	9	12
MA69_11417	178	[YFW]XC	FLC	10	12
MA69_11510	145	[YFW]XC	FMC	10	12
MA69_1448	234	[YFW]XC	FLC	10	12
MA69_3378	277	[LI]XAR	ILAR	10	13
MA69_3574	105	[YFW]XC	FVC	10	12
MA69_5456	258	[YFW]XC	FQC	10	12
MA69_5823	284	RXLR	RRLR	10	13
MA69_7237	290	[LI]XAR	IAAR	10	13
MA69_8232	179	RXLR	RRLR	10	13
MA69_8766	220	[YFW]XC	WLC	10	12
MA69_9610	222	RXLR	RTLR	10	13
MA69_1035	292	[LI]XAR	LAAR	11	14
MA69_11293	61	[LI]XAR	LAAR	11	14
MA69_11295	61	[LI]XAR	LAAR	11	14
MA69_11375	54	[LI]XAR	LAAR	11	14
MA69_11489	50	[YFW]XC	WQC	11	13
MA69_1460	103	RXLR	RALR	11	14
MA69_2670	173	[YFW]XC	FPC	11	13
MA69_5937	89	[YFW]XC	WSC	11	13
MA69_6871	121	RXLR	RYLR	11	14
MA69_10011	246	[YFW]XC	FDC	12	14
MA69_10256	160	RXLR	RLLR	12	15
MA69_3843	156	[YFW]XC	YTC	12	14
MA69_6613	286	[LI]XAR	LAAR	12	15
MA69_9630	144	RXLR	RKLR	12	15
MA69_9716	235	RXLR	RILR	12	15
MA69_1076	97	RXLR	RPLR	13	16
MA69_2223	226	[LI]XAR	LLAR	13	16
MA69_2303	145	RXLR	RKLR	13	16
MA69_2460	128	[YFW]XC	YRC	13	15
MA69_2759	225	[LI]XAR	LIAR	13	16
MA69_3239	289	[LI]XAR	IWAR	13	16
MA69_3657	249	[YFW]XC	YSC	13	15
MA69_5190	175	[LI]XAR	LAAR	13	16
MA69_5656	248	[YFW]XC	FHC	13	15
MA69_9378	235	[YFW]XC	YIC	13	15
MA69_11235	275	[LI]XAR	ILAR	14	17
MA69_11302	64	RXLR	RRLR	14	17
MA69_11609	93	[YFW]XC	YRC	14	16
MA69_3456	252	RXLR	RGLR	14	17
MA69_4791	193	[LI]XAR	IRAR	14	17
MA69_7228	180	RXLR	RQLR	14	17
MA69_7312	247	[LI]XAR	LQAR	14	17
MA69_7419	163	RXLR	RQLR	14	17
MA69_8941	278	RXLR	RSLR	14	17
MA69_11425	56	[YFW]XC	FSC	15	17
MA69_11570	55	[LI]XAR	ISAR	15	18
MA69_2828	297	RXLR	RALR	15	18
MA69_4193	120	[LI]XAR	IVAR	15	18
MA69_5745	271	[LI]XAR	LHAR	15	18
MA69_749	111	[LI]XAR	LAAR	15	18
MA69_8570	187	[YFW]XC	WIC	15	17
MA69_9180	167	[LI]XAR	LAAR	15	18
MA69_10177	228	[LI]XAR	LYAR	16	19
MA69_11065	159	[LI]XAR	LEAR	16	19
MA69_2333	106	[RK]CXXC(X{6,18})H	RCAQCHTVEKDGGNKIGPALH	16	36
MA69_4701	84	[LI]XAR	ILAR	16	19
MA69_5387	68	RXLR	RGLR	16	19
MA69_6770	105	[LI]XAR	LGAR	16	19
MA69_727	275	RXLR	RALR	16	19
MA69_7494	72	RXLR	RKLR	16	19
MA69_10925	286	[LI]XAR	IKAR	17	20
MA69_11592	115	[YFW]XC	FVC	17	19
MA69_2782	67	[YFW]XC	YSC	17	19
MA69_4921	272	RXLR	RWLR	17	20
MA69_9226	277	[YFW]XC	FLC	17	19
MA69_3482	73	[LI]XAR	IAAR	18	21
MA69_372	85	[YFW]XC	YVC	18	20
MA69_3975	221	[LI]XAR	IPAR	18	21
MA69_7694	162	[LI]XAR	LEAR	18	21
MA69_823	220	[YFW]XC	FLC	18	20
MA69_10591	144	[LI]XAR	LPAR	19	22
MA69_10646	83	[YFW]XC	YIC	19	21
MA69_11397	218	[LI]XAR	IGAR	19	22
MA69_2655	290	[YFW]XC	FVC	19	21
MA69_4231	130	[YFW]XC	FLC	19	21
MA69_5689	291	[LI]XAR	LAAR	19	22
MA69_6271	170	RXLR	RKLR	19	22
MA69_6800	81	RXLR	RTLR	19	22
MA69_6903	248	[RK]CXXC(X{6,18})H	RCARCSTTPYCSRDCQKADWKSH	19	41
MA69_9391	245	[LI]XAR	LAAR	19	22
MA69_9836	112	[LI]XAR	IEAR	19	22
MA69_10419	167	[LI]XAR	LAAR	20	23
MA69_1043	204	RXLR	RSLR	20	23
MA69_10773	177	RXLR	RALR	20	23
MA69_1362	146	[YFW]XC	FSC	20	22
MA69_516	255	[YFW]XC	YTC	20	22
MA69_6855	300	[YFW]XC	FEC	20	22
MA69_6890	117	[LI]XAR	LAAR	20	23
MA69_7152	229	[LI]XAR	ISAR	20	23
MA69_1630	58	[LI]XAR	LAAR	21	24
MA69_5347	191	[LI]XAR	LEAR	21	24
MA69_5827	215	[YFW]XC	FGC	21	23
MA69_6495	143	[LI]XAR	LSAR	21	24
MA69_6597	134	[YFW]XC	FKC	21	23
MA69_6796	228	[YFW]XC	FLC	21	23
MA69_9692	91	[LI]XAR	LVAR	21	24
MA69_10962	249	[LI]XAR	IRAR	22	25
MA69_1381	131	[LI]XAR	LQAR	22	25
MA69_1409	249	RXLR	RLLR	22	25
MA69_3120	206	[LI]XAR	LAAR	22	25
MA69_3135	146	RXLR	RILR	22	25
MA69_4010	265	[LI]XAR	LLAR	22	25
MA69_6692	251	RXLR	RSLR	22	25
MA69_8320	218	[LI]XAR	IAAR	22	25
MA69_9601	147	[YFW]XC	YWC	22	24
MA69_9624	116	[LI]XAR	LQAR	22	25
MA69_9673	163	[LI]XAR	IVAR	22	25
MA69_11277	51	[YFW]XC	YAC	23	25
MA69_11302	64	[LI]XAR	LLAR	23	26
MA69_1140	134	RXLR	RSLR	23	26
MA69_11522	63	[LI]XAR	LGAR	23	26
MA69_1925	157	RXLR	RVLR	23	26
MA69_5119	151	RXLR	RGLR	23	26
MA69_6961	102	[YFW]XC	YIC	23	25
MA69_885	238	[YFW]XC	YDC	23	25
MA69_9809	159	[YFW]XC	FYC	23	25
MA69_11373	215	[LI]XAR	LLAR	24	27
MA69_11452	290	[LI]XAR	LLAR	24	27
MA69_1149	193	[LI]XAR	IQAR	24	27
MA69_11755	53	[YFW]XC	FLC	24	26
MA69_1205	162	[YFW]XC	FTC	24	26
MA69_8189	250	[LI]XAR	LRAR	24	27
MA69_9800	156	[LI]XAR	LLAR	24	27
MA69_10352	134	[YFW]XC	FVC	25	27
MA69_11188	182	[YFW]XC	FGC	25	27
MA69_11443	160	RXLR	RLLR	25	28
MA69_1873	209	RXLR	RLLR	25	28
MA69_4072	265	[LI]XAR	LAAR	25	28
MA69_4389	295	RXLR	RLLR	25	28
MA69_4924	102	[YFW]XC	WDC	25	27
MA69_6892	131	[LI]XAR	LAAR	25	28
MA69_7509	287	[LI]XAR	LHAR	25	28
MA69_11507	139	[YFW]XC	FNC	26	28
MA69_346	194	RXLR	RPLR	26	29
MA69_3937	253	[LI]XAR	LLAR	26	29
MA69_437	131	[YFW]XC	FKC	26	28
MA69_9728	243	[YFW]XC	FLC	26	28
MA69_3932	104	[LI]XAR	LPAR	27	30
MA69_4629	115	YXSL[RK]	YKSLK	27	31
MA69_5293	150	[LI]XAR	LQAR	27	30
MA69_6664	155	[LI]XAR	LRAR	27	30
MA69_6710	197	[YFW]XC	YDC	27	29
MA69_7637	206	RXLR	RALR	27	30
MA69_11063	113	[YFW]XC	FVC	28	30
MA69_2748	148	[LI]XAR	LLAR	28	31
MA69_639	281	[YFW]XC	FEC	28	30
MA69_6515	244	[LI]XAR	LAAR	28	31
MA69_6706	143	[YFW]XC	FVC	28	30
MA69_7589	168	[YFW]XC	YHC	28	30
MA69_10018	111	RXLR	RDLR	29	32
MA69_1014	192	[YFW]XC	YYC	29	31
MA69_11297	84	[YFW]XC	WNC	29	31
MA69_2453	85	[YFW]XC	YPC	29	31
MA69_4961	143	[LI]XAR	LYAR	29	32
MA69_8002	263	[RK]CXXC(X{6,18})H	RCDTCFTKTCLRCQCSLAGGLHSH	29	52
MA69_8043	93	[YFW]XC	YRC	29	31
MA69_8809	65	YXSL[RK]	YPSLK	29	33
MA69_10451	151	[LI]XAR	ISAR	30	33
MA69_11291	133	RXLR	RHLR	30	33
MA69_11751	54	RXLR	RELR	30	33
MA69_2660	232	RXLR	RSLR	30	33
MA69_3072	271	RFYR	RFYR	30	33
MA69_3233	142	[YFW]XC	YDC	30	32
MA69_3422	146	RXLR	RILR	30	33
MA69_385	245	[YFW]XC	YTC	30	32
MA69_4083	119	[LI]XAR	LEAR	30	33
MA69_6922	180	[YFW]XC	FLC	30	32
MA69_7690	232	[YFW]XC	FGC	30	32
MA69_8010	238	[LI]XAR	LIAR	30	33
MA69_9399	166	RXLR	RILR	30	33
MA69_9550	296	[RK]CXXC(X{6,18})H	RCKQCVHGHYSDNPSTRH	30	47
MA69_11074	167	[LI]XAR	IGAR	31	34
MA69_11623	100	[YFW]XC	FYC	31	33
MA69_1439	245	[LI]XAR	LLAR	31	34
MA69_2397	256	[YFW]XC	FEC	31	33
MA69_6905	138	[YFW]XC	YPC	31	33
MA69_8695	177	[LI]XAR	LEAR	31	34
MA69_9867	187	[LI]XAR	LFAR	31	34
MA69_10559	143	RXLR	RWLR	32	35
MA69_1855	198	[YFW]XC	YYC	32	34
MA69_2115	244	[LI]XAR	LLAR	32	35
MA69_2116	227	[YFW]XC	FIC	32	34
MA69_3460	69	[YFW]XC	FGC	32	34
MA69_3836	225	[LI]XAR	LAAR	32	35
MA69_5243	102	[YFW]XC	FKC	32	34
MA69_5700	175	[YFW]XC	YRC	32	34
MA69_6477	267	HVLVXXP	HVLVISP	32	38
MA69_6734	268	[LI]XAR	LLAR	32	35
MA69_7058	115	[YFW]XC	WDC	32	34
MA69_7149	223	RXLR	RALR	32	35
MA69_7570	81	[YFW]XC	YRC	32	34
MA69_7606	278	[YFW]XC	FAC	32	34
MA69_895	156	[LI]XAR	IKAR	32	35
MA69_9317	73	[YFW]XC	YLC	32	34
MA69_2377	226	RXLR	RILR	33	36
MA69_6401	243	[YFW]XC	FSC	33	35
MA69_6668	96	[YFW]XC	FCC	33	35
MA69_6879	242	[YFW]XC	YRC	33	35
MA69_8043	93	RXLR	RSLR	33	36
MA69_11031	148	[LI]XAR	LPAR	34	37
MA69_165	282	RXLR	RSLR	34	37
MA69_3390	243	RXLR	RPLR	34	37
MA69_4084	194	[LI]XAR	IDAR	34	37
MA69_8206	198	RXLR	RTLR	34	37
MA69_8571	178	YXSL[RK]	YNSLK	34	38
MA69_10553	107	RXLR	RRLR	35	38
MA69_11305	137	[YFW]XC	WIC	35	37
MA69_11346	180	[YFW]XC	FPC	35	37
MA69_15	277	[YFW]XC	WFC	35	37
MA69_496	135	RXLR	RLLR	35	38
MA69_4980	116	[YFW]XC	YIC	35	37
MA69_5365	278	[LI]XAR	LAAR	35	38
MA69_600	104	[YFW]XC	FTC	35	37
MA69_7108	287	[LI]XAR	LPAR	35	38
MA69_10532	215	[YFW]XC	YCC	36	38
MA69_3178	121	[YFW]XC	WPC	36	38
MA69_459	113	[LI]XAR	IKAR	36	39
MA69_5358	291	[YFW]XC	WSC	36	38
MA69_6203	205	RXLR	RTLR	36	39
MA69_7036	235	RXLR	RSLR	36	39
MA69_11013	258	[LI]XAR	LEAR	37	40
MA69_11412	84	[LI]XAR	LEAR	37	40
MA69_1304	68	[YFW]XC	FAC	37	39
MA69_2671	143	[YFW]XC	FPC	37	39
MA69_3543	220	RXLR	RRLR	37	40
MA69_5531	262	[LI]XAR	LIAR	37	40
MA69_5560	254	RXLR	RGLR	37	40
MA69_5560	254	RXLR(X{5,30})EER	RGLRAKLHQQKRHKEKIQMKKAIKAHEER	37	65
MA69_6058	225	[YFW]XC	FEC	37	39
MA69_717	99	KECXD	KECAD	37	41
MA69_8760	206	RXLR	RVLR	37	40
MA69_9789	272	[LI]XAR	LYAR	37	40
MA69_10770	284	[LI]XAR	LLAR	38	41
MA69_3688	136	[YFW]XC	FAC	38	40
MA69_4175	169	[YFW]XC	YYC	38	40
MA69_4422	173	RXLR	RDLR	38	41
MA69_7511	270	[YFW]XC	YHC	38	40
MA69_9222	184	[YFW]XC	YIC	38	40
MA69_10273	281	YXSL[RK]	YLSLR	39	43
MA69_1697	99	[YFW]XC	FGC	39	41
MA69_459	113	RXLR	RLLR	39	42
MA69_5047	229	[YFW]XC	WGC	39	41
MA69_5461	194	[LI]XAR	LGAR	39	42
MA69_5885	186	[YFW]XC	WPC	39	41
MA69_6883	273	[YFW]XC	FNC	39	41
MA69_7539	98	[LI]XAR	IKAR	39	42
MA69_7784	118	RXLR	RRLR	39	42
MA69_8434	158	RXLR	RLLR	39	42
MA69_9720	255	[LI]XAR	LVAR	39	42
MA69_1225	157	[YFW]XC	WEC	40	42
MA69_1379	149	[YFW]XC	FYC	40	42
MA69_1637	123	[LI]XAR	LVAR	40	43
MA69_1926	128	[YFW]XC	YAC	40	42
MA69_2377	226	[LI]XAR	LVAR	40	43
MA69_3036	287	[YFW]XC	FFC	40	42
MA69_6160	134	[YFW]XC	YTC	40	42
MA69_7117	265	[LI]XAR	LGAR	40	43
MA69_7522	137	[YFW]XC	YLC	40	42
MA69_8384	243	YXSL[RK]	YKSLK	40	44
MA69_9719	261	[YFW]XC	FIC	40	42
MA69_9779	295	YXSL[RK]	YPSLR	40	44
MA69_10660	165	[YFW]XC	FSC	41	43
MA69_10903	168	RXLR	RTLR	41	44
MA69_1599	199	RXLR	RELR	41	44
MA69_2437	259	[LI]XAR	LQAR	41	44
MA69_5491	289	RXLR	RQLR	41	44
MA69_6944	237	[YFW]XC	YSC	41	43
MA69_7780	299	[LI]XAR	IVAR	41	44
MA69_9411	256	[LI]XAR	LTAR	41	44
MA69_10678	208	[YFW]XC	FPC	42	44
MA69_11822	56	RXLR	RRLR	42	45
MA69_1229	257	[YFW]XC	FPC	42	44
MA69_3421	183	RXLR	RSLR	42	45
MA69_4889	256	[LI]XAR	LIAR	42	45
MA69_6345	297	[YFW]XC	FKC	42	44
MA69_6757	77	RXLR	RNLR	42	45
MA69_1026	222	[YFW]XC	FGC	43	45
MA69_10954	161	[LI]XAR	IEAR	43	46
MA69_11511	54	[YFW]XC	WRC	43	45
MA69_2273	273	[LI]XAR	LTAR	43	46
MA69_2748	148	RXLR	RELR	43	46
MA69_275	206	[LI]XAR	IPAR	43	46
MA69_4822	206	[YFW]XC	YQC	43	45
MA69_6345	297	[RK]CXXC(X{6,18})H	KCDRCGRRLNTAGGLSVHLNQVH	43	65
MA69_6362	193	[LI]XAR	LAAR	43	46
MA69_7250	122	[YFW]XC	FAC	43	45
MA69_7946	130	[YFW]XC	FGC	43	45
MA69_8046	234	RXLR	RTLR	43	46
MA69_9237	263	[LI]XAR	LAAR	43	46
MA69_9305	174	RXLR	RGLR	43	46
MA69_9385	281	[YFW]XC	YEC	43	45
MA69_1056	250	[LI]XAR	IAAR	44	47
MA69_2214	285	[LI]XAR	IRAR	44	47
MA69_2539	253	[YFW]XC	WEC	44	46
MA69_4111	256	YXSL[RK]	YPSLK	44	48
MA69_4268	139	[LI]XAR	IGAR	44	47
MA69_4657	78	[YFW]XC	WTC	44	46
MA69_5251	79	[YFW]XC	YCC	44	46
MA69_6086	215	[YFW]XC	YLC	44	46
MA69_6109	253	RXLR	RALR	44	47
MA69_6708	217	[LI]XAR	INAR	44	47
MA69_9302	153	[LI]XAR	LTAR	44	47
MA69_10310	151	[LI]XAR	LHAR	45	48
MA69_10848	159	[YFW]XC	YEC	45	47
MA69_11079	192	RXLR	RKLR	45	48
MA69_1785	87	[YFW]XC	YGC	45	47
MA69_1935	109	[YFW]XC	WFC	45	47
MA69_4438	181	[LI]XAR	LYAR	45	48
MA69_6640	186	RXLR	RDLR	45	48
MA69_7354	291	RXLR	RLLR	45	48
MA69_9071	64	[LI]XAR	LDAR	45	48
MA69_10442	293	[YFW]XC	FAC	46	48
MA69_2105	275	[YFW]XC	WSC	46	48
MA69_275	206	RXLR	RILR	46	49
MA69_2780	106	[YFW]XC	FDC	46	48
MA69_7439	155	RXLR	RALR	46	49
MA69_8057	163	[YFW]XC	YDC	46	48
MA69_8482	202	[YFW]XC	YRC	46	48
MA69_8521	250	[LI]XAR	IRAR	46	49
MA69_87	294	[LI]XAR	LRAR	46	49
MA69_9569	89	[YFW]XC	FDC	46	48
MA69_9822	172	RXLR	RSLR	46	49
MA69_1133	191	[YFW]XC	FDC	47	49
MA69_11492	132	[YFW]XC	YDC	47	49
MA69_1216	279	RXLR	RILR	47	50
MA69_2855	70	[YFW]XC	FYC	47	49
MA69_3135	146	[YFW]XC	YTC	47	49
MA69_4501	272	[YFW]XC	YVC	47	49
MA69_5012	119	[RK]CXXC(X{6,18})H	RCPGCRQLSVTRVRRKISSGTH	47	68
MA69_7250	122	[RK]CXXC(X{6,18})H	KCKKCFRKDTQEFEESDEYCPH	47	68
MA69_7753	170	[YFW]XC	FSC	47	49
MA69_8665	81	[YFW]XC	WNC	47	49
MA69_11394	60	[LI]XAR	LEAR	48	51
MA69_2630	204	[LI]XAR	LKAR	48	51
MA69_8395	135	[LI]XAR	LEAR	48	51
MA69_8830	104	[YFW]XC	YEC	48	50
MA69_2447	213	YXSL[RK]	YISLR	49	53
MA69_4913	204	[YFW]XC	YSC	49	51
MA69_8228	86	[YFW]XC	WKC	49	51
MA69_847	180	RXLR	RGLR	49	52
MA69_847	180	RXLR(X{5,30})EER	RGLRCKMIERSSKCGEFGRIISESKRLDQEEER	49	81
MA69_9231	229	[LI]XAR	LQAR	49	52
MA69_2507	150	[YFW]XC	FWC	50	52
MA69_3513	115	RXLR	RDLR	50	53
MA69_4782	129	[YFW]XC	WIC	50	52
MA69_532	186	[YFW]XC	FLC	50	52
MA69_5482	223	RXLR	RFLR	50	53
MA69_5575	157	[LI]XAR	ITAR	50	53
MA69_6420	284	[YFW]XC	FSC	50	52
MA69_7367	235	[LI]XAR	ISAR	50	53
MA69_8513	252	[YFW]XC	YRC	50	52
MA69_9314	66	[YFW]XC	FGC	50	52
MA69_145	120	[YFW]XC	FCC	51	53
MA69_1994	115	[YFW]XC	YFC	51	53
MA69_4963	245	[LI]XAR	LSAR	51	54
MA69_6958	139	RXLR	RHLR	51	54
MA69_7733	220	RXLR	RGLR	51	54
MA69_7840	288	[LI]XAR	IVAR	51	54
MA69_8618	163	[YFW]XC	YCC	51	53
MA69_8645	276	RXLR	RRLR	51	54
MA69_1049	145	RXLR	RYLR	52	55
MA69_10507	275	[YFW]XC	YTC	52	54
MA69_1075	269	[LI]XAR	IGAR	52	55
MA69_11317	215	[LI]XAR	IGAR	52	55
MA69_11423	262	RXLR	RHLR	52	55
MA69_4188	223	[YFW]XC	YPC	52	54
MA69_6265	283	[YFW]XC	FLC	52	54
MA69_6770	105	[YFW]XC	FGC	52	54
MA69_10020	281	[YFW]XC	YIC	53	55
MA69_10542	131	[YFW]XC	YPC	53	55
MA69_10712	235	[YFW]XC	YAC	53	55
MA69_1306	187	[YFW]XC	YFC	53	55
MA69_2233	225	[YFW]XC	FPC	53	55
MA69_4150	116	[LI]XAR	LKAR	53	56
MA69_4815	269	RXLR	RELR	53	56
MA69_10232	234	[YFW]XC	YVC	54	56
MA69_1941	220	[LI]XAR	LVAR	54	57
MA69_221	273	[YFW]XC	FPC	54	56
MA69_5053	244	RXLR	RGLR	54	57
MA69_11152	230	[LI]XAR	LNAR	55	58
MA69_11256	64	[YFW]XC	FYC	55	57
MA69_11336	87	RXLR	RLLR	55	58
MA69_1188	295	[YFW]XC	YGC	55	57
MA69_2113	235	[YFW]XC	FGC	55	57
MA69_4277	259	[YFW]XC	FVC	55	57
MA69_4367	294	[LI]XAR	LNAR	55	58
MA69_6835	222	RXLR	RRLR	55	58
MA69_7294	92	[YFW]XC	WNC	55	57
MA69_282	283	RXLR	RRLR	56	59
MA69_2849	206	RXLR	RALR	56	59
MA69_3552	151	RXLR	RKLR	56	59
MA69_6119	290	RXLR	RLLR	56	59
MA69_6308	233	[YFW]XC	FPC	56	58
MA69_7970	186	[YFW]XC	YNC	56	58
MA69_8203	119	[YFW]XC	FMC	56	58
MA69_8602	167	[LI]XAR	IVAR	56	59
MA69_9813	99	[YFW]XC	WTC	56	58
MA69_10866	285	[RK]CXXC(X{6,18})H	RCLACINAATQVFPIAASLLCLWH	57	80
MA69_7560	180	[YFW]XC	FDC	57	59
MA69_8101	66	[YFW]XC	FCC	57	59
MA69_8823	133	[YFW]XC	FQC	57	59
MA69_10520	159	[LI]XAR	IRAR	58	61
MA69_10561	214	RXLR	RALR	58	61
MA69_11217	187	[YFW]XC	FVC	58	60
MA69_2029	87	[LI]XAR	LAAR	58	61
MA69_2836	296	[YFW]XC	FPC	58	60
MA69_3865	117	[LI]XAR	LLAR	58	61
MA69_3940	261	[LI]XAR	IEAR	58	61
MA69_4392	252	[YFW]XC	FGC	58	60
MA69_7113	285	[LI]XAR	LTAR	58	61
MA69_4137	207	[YFW]XC	YPC	59	61
MA69_4662	202	[LI]XAR	IKAR	59	62
MA69_10210	285	[YFW]XC	YPC	60	62
MA69_10731	179	[LI]XAR	LTAR	60	63
MA69_11000	240	[LI]XAR	IGAR	60	63
MA69_1431	283	[YFW]XC	FEC	60	62
MA69_2214	285	RXLR	RRLR	60	63
MA69_3092	237	RXLR	RVLR	60	63
MA69_4613	167	[YFW]XC	FTC	60	62
MA69_563	127	RXLR	RWLR	60	63
MA69_10822	234	RXLR	RTLR	61	64
MA69_10921	195	RXLR	RVLR	61	64
MA69_11009	138	[LI]XAR	IHAR	61	64
MA69_3150	255	[LI]XAR	LKAR	61	64
MA69_4067	282	[YFW]XC	WEC	61	63
MA69_4641	147	[YFW]XC	YVC	61	63
MA69_6679	119	[YFW]XC	YLC	61	63
MA69_7058	115	[LI]XAR	IAAR	61	64
MA69_7894	68	[YFW]XC	FEC	61	63
MA69_10135	129	RXLR	RQLR	62	65
MA69_10267	250	[YFW]XC	FEC	62	64
MA69_11711	83	[YFW]XC	YWC	62	64
MA69_1782	244	[YFW]XC	YIC	62	64
MA69_2255	250	[LI]XAR	IRAR	62	65
MA69_2307	269	[YFW]XC	FSC	62	64
MA69_2391	80	[LI]XAR	LTAR	62	65
MA69_3314	108	[RK]CXXC(X{6,18})H	KCPGCFTITTVFSH	62	75
MA69_6487	293	RXLR	RALR	62	65
MA69_7423	93	[LI]XAR	IVAR	62	65
MA69_8051	250	[YFW]XC	YTC	62	64
MA69_8896	183	[YFW]XC	YLC	62	64
MA69_10223	191	[YFW]XC	YEC	63	65
MA69_10940	129	[YFW]XC	FIC	63	65
MA69_11600	89	[YFW]XC	YCC	63	65
MA69_2176	106	[LI]XAR	LVAR	63	66
MA69_2394	145	[LI]XAR	LEAR	63	66
MA69_2662	85	[YFW]XC	YCC	63	65
MA69_4590	149	RXLR	RRLR	63	66
MA69_5426	160	[YFW]XC	FAC	63	65
MA69_6095	290	[YFW]XC	YVC	63	65
MA69_7008	276	[LI]XAR	LVAR	63	66
MA69_11315	176	RXLR	RELR	64	67
MA69_11537	156	[YFW]XC	YPC	64	66
MA69_169	283	RFYR	RFYR	64	67
MA69_7515	216	[YFW]XC	FVC	64	66
MA69_9403	240	[LI]XAR	LAAR	64	67
MA69_9976	252	[YFW]XC	FEC	64	66
MA69_10572	156	[LI]XAR	LQAR	65	68
MA69_7067	121	[LI]XAR	IGAR	65	68
MA69_8693	144	RXLR	RGLR	65	68
MA69_8782	156	[YFW]XC	FAC	65	67
MA69_8907	114	[YFW]XC	FAC	65	67
MA69_9003	68	RXLR	RRLR	65	68
MA69_9046	71	[LI]XAR	IKAR	65	68
MA69_10876	275	[YFW]XC	FQC	66	68
MA69_11111	192	[YFW]XC	FVC	66	68
MA69_11144	154	[LI]XAR	LQAR	66	69
MA69_11623	100	RXLR	RSLR	66	69
MA69_2881	144	[LI]XAR	LWAR	66	69
MA69_3116	224	[LI]XAR	LIAR	66	69
MA69_4905	204	[YFW]XC	YFC	66	68
MA69_6641	142	[LI]XAR	LEAR	66	69
MA69_7089	179	RFYR	RFYR	66	69
MA69_7093	154	RXLR	RILR	66	69
MA69_11269	119	[YFW]XC	FEC	67	69
MA69_2507	150	KECXD	KECYD	67	71
MA69_3299	267	[YFW]XC	FNC	67	69
MA69_4518	143	[YFW]XC	FFC	67	69
MA69_465	273	[LI]XAR	IRAR	67	70
MA69_516	255	[LI]XAR	LGAR	67	70
MA69_7030	141	[YFW]XC	YLC	67	69
MA69_8075	186	[YFW]XC	YFC	67	69
MA69_9382	278	[LI]XAR	ITAR	67	70
MA69_9960	237	[YFW]XC	WQC	67	69
MA69_10175	201	[LI]XAR	LRAR	68	71
MA69_11411	103	[LI]XAR	LLAR	68	71
MA69_1607	243	[LI]XAR	LLAR	68	71
MA69_1939	173	[YFW]XC	FPC	68	70
MA69_2209	116	RXLR	RRLR	68	71
MA69_276	280	[YFW]XC	WPC	68	70
MA69_3150	255	[YFW]XC	FQC	68	70
MA69_5864	97	[YFW]XC	FDC	68	70
MA69_10738	129	[LI]XAR	LFAR	69	72
MA69_11213	145	[LI]XAR	LRAR	69	72
MA69_2281	283	[YFW]XC	FTC	69	71
MA69_2925	201	[LI]XAR	LHAR	69	72
MA69_4766	215	[YFW]XC	FLC	69	71
MA69_4837	289	RXLR	RVLR	69	72
MA69_6979	297	[LI]XAR	LNAR	69	72
MA69_9272	220	[YFW]XC	WNC	69	71
MA69_9790	287	[LI]XAR	IAAR	69	72
MA69_10120	152	RXLR	RILR	70	73
MA69_1373	296	RXLR	RLLR	70	73
MA69_2101	226	[YFW]XC	YHC	70	72
MA69_4058	159	[YFW]XC	FTC	70	72
MA69_5480	197	[YFW]XC	FDC	70	72
MA69_5627	221	RXLR	RSLR	70	73
MA69_5727	151	RXLR	RILR	70	73
MA69_6893	181	RXLR	RELR	70	73
MA69_9692	91	[YFW]XC	YCC	70	72
MA69_11160	123	[YFW]XC	WEC	71	73
MA69_1920	130	[YFW]XC	YDC	71	73
MA69_3801	265	[YFW]XC	WEC	71	73
MA69_5106	153	[YFW]XC	YFC	71	73
MA69_5171	246	RXLR	RSLR	71	74
MA69_612	217	[YFW]XC	WDC	71	73
MA69_6624	271	[YFW]XC	YNC	71	73
MA69_7584	280	[YFW]XC	WRC	71	73
MA69_7960	230	[YFW]XC	WCC	71	73
MA69_8566	164	[YFW]XC	WSC	71	73
MA69_10028	277	[YFW]XC	FCC	72	74
MA69_10509	253	[LI]XAR	IAAR	72	75
MA69_270	226	RXLR	RALR	72	75
MA69_3084	265	[YFW]XC	YGC	72	74
MA69_3970	112	[YFW]XC	YKC	72	74
MA69_6005	232	[LI]XAR	ISAR	72	75
MA69_2505	87	[YFW]XC	YYC	73	75
MA69_2995	154	[YFW]XC	YDC	73	75
MA69_586	102	[YFW]XC	FGC	73	75
MA69_5947	251	[YFW]XC	FDC	73	75
MA69_6511	221	[YFW]XC	WVC	73	75
MA69_6550	205	[YFW]XC	FIC	73	75
MA69_6638	93	[YFW]XC	YCC	73	75
MA69_7305	110	[YFW]XC	FEC	73	75
MA69_7565	138	[YFW]XC	FFC	73	75
MA69_7566	278	[LI]XAR	ISAR	73	76
MA69_9187	137	[YFW]XC	FFC	73	75
MA69_10782	219	[LI]XAR	LDAR	74	77
MA69_11118	201	[YFW]XC	YAC	74	76
MA69_2571	262	[LI]XAR	LPAR	74	77
MA69_2670	173	RXLR	RALR	74	77
MA69_3515	272	[YFW]XC	FQC	74	76
MA69_5263	182	[YFW]XC	FMC	74	76
MA69_5489	153	[YFW]XC	FPC	74	76
MA69_7507	166	RXLR	RWLR	74	77
MA69_794	145	RXLR	RSLR	74	77
MA69_8444	76	[YFW]XC	YYC	74	76
MA69_9212	116	[LI]XAR	LWAR	74	77
MA69_9313	165	[YFW]XC	YNC	74	76
MA69_10049	263	[YFW]XC	FIC	75	77
MA69_3023	278	[YFW]XC	FWC	75	77
MA69_3773	146	[YFW]XC	FHC	75	77
MA69_4969	261	[YFW]XC	FAC	75	77
MA69_5012	119	[YFW]XC	FLC	75	77
MA69_5765	236	[LI]XAR	LEAR	75	78
MA69_7538	262	[YFW]XC	FDC	75	77
MA69_7550	156	[YFW]XC	FDC	75	77
MA69_7780	299	[YFW]XC	FVC	75	77
MA69_7939	124	[YFW]XC	FVC	75	77
MA69_10275	137	[YFW]XC	YDC	76	78
MA69_10778	300	[YFW]XC	WYC	76	78
MA69_11547	85	RXLR	RPLR	76	79
MA69_11574	103	[YFW]XC	YLC	76	78
MA69_3019	194	[LI]XAR	IGAR	76	79
MA69_3803	177	[YFW]XC	FDC	76	78
MA69_10797	283	[YFW]XC	FLC	77	79
MA69_10856	84	RXLR	RGLR	77	80
MA69_2279	298	[LI]XAR	ILAR	77	80
MA69_406	105	RXLR	RRLR	77	80
MA69_5392	105	[YFW]XC	YCC	77	79
MA69_7513	266	[YFW]XC	YRC	77	79
MA69_8257	196	[YFW]XC	FLC	77	79
MA69_860	114	[LI]XAR	LLAR	77	80
MA69_8747	138	CHXC	CHSC	77	80
MA69_9633	176	[LI]XAR	IPAR	77	80
MA69_11390	104	RXLR	RQLR	78	81
MA69_2637	108	[LI]XAR	LWAR	78	81
MA69_4298	238	RXLR	RSLR	78	81
MA69_5378	217	[YFW]XC	FEC	78	80
MA69_6050	180	[YFW]XC	YIC	78	80
MA69_6267	299	[YFW]XC	YVC	78	80
MA69_7411	180	[YFW]XC	WRC	78	80
MA69_7893	222	[YFW]XC	YKC	78	80
MA69_9081	200	[LI]XAR	LAAR	78	81
MA69_9644	237	[YFW]XC	FVC	78	80
MA69_9911	103	[YFW]XC	WLC	78	80
MA69_4814	268	[YFW]XC	YKC	79	81
MA69_675	270	[YFW]XC	YQC	79	81
MA69_7291	180	RXLR	RGLR	79	82
MA69_7507	166	[YFW]XC	FFC	79	81
MA69_9982	125	[YFW]XC	YIC	79	81
MA69_10738	129	[YFW]XC	WGC	80	82
MA69_11432	227	[RK]CXXC(X{6,18})H	RCDKCIFVLKAETEFNQH	80	97
MA69_1469	104	[LI]XAR	IAAR	80	83
MA69_2872	235	RXLR	RPLR	80	83
MA69_5704	135	[YFW]XC	FAC	80	82
MA69_6400	152	[LI]XAR	LLAR	80	83
MA69_6439	224	[YFW]XC	FDC	80	82
MA69_7179	230	[LI]XAR	IRAR	80	83
MA69_8603	119	[YFW]XC	FDC	80	82
MA69_11612	108	[YFW]XC	FKC	81	83
MA69_2101	226	RXLR	RDLR	81	84
MA69_429	240	[YFW]XC	FLC	81	83
MA69_4765	299	RXLR	RLLR	81	84
MA69_4919	151	[YFW]XC	YFC	81	83
MA69_6225	92	[LI]XAR	LAAR	81	84
MA69_6699	126	[YFW]XC	FTC	81	83
MA69_11612	108	[RK]CXXC(X{6,18})H	KCRACPFITTSEKVANTHWISAAH	82	105
MA69_157	153	[LI]XAR	LRAR	82	85
MA69_6072	111	[YFW]XC	YHC	82	84
MA69_7398	258	[RK]CXXC(X{6,18})H	RCLECRKNFPSEHLLGVHLEEYH	82	104
MA69_7969	109	[LI]XAR	LSAR	82	85
MA69_10799	236	[YFW]XC	WAC	83	85
MA69_11091	243	[YFW]XC	WDC	83	85
MA69_2326	287	[LI]XAR	ISAR	83	86
MA69_3104	102	[LI]XAR	LTAR	83	86
MA69_4409	131	[LI]XAR	IYAR	83	86
MA69_5218	235	RXLR	RSLR	83	86
MA69_5258	118	[YFW]XC	WHC	83	85
MA69_8414	142	[YFW]XC	YDC	83	85
MA69_3064	104	[YFW]XC	FRC	84	86
MA69_5913	274	[YFW]XC	FLC	84	86
MA69_7294	92	RXLR	RRLR	84	87
MA69_7542	246	[YFW]XC	YGC	84	86
MA69_9823	144	[YFW]XC	YRC	84	86
MA69_10198	141	[YFW]XC	FAC	85	87
MA69_1319	122	[YFW]XC	YGC	85	87
MA69_3310	252	[YFW]XC	FLC	85	87
MA69_5018	242	RXLR	RELR	85	88
MA69_7948	151	[YFW]XC	YSC	85	87
MA69_8434	158	[YFW]XC	YLC	85	87
MA69_2620	228	[LI]XAR	LLAR	86	89
MA69_4064	170	[LI]XAR	IEAR	86	89
MA69_5696	281	[LI]XAR	LTAR	86	89
MA69_8263	161	[LI]XAR	LLAR	86	89
MA69_10667	256	YXSL[RK]	YNSLK	87	91
MA69_2256	195	[LI]XAR	LQAR	87	90
MA69_4025	201	[YFW]XC	FYC	87	89
MA69_6077	193	[YFW]XC	WSC	87	89
MA69_7013	113	[YFW]XC	WSC	87	89
MA69_8563	113	[YFW]XC	YCC	87	89
MA69_8929	241	[LI]XAR	LEAR	87	90
MA69_9085	229	[LI]XAR	LSAR	87	90
MA69_10120	152	[YFW]XC	FEC	88	90
MA69_10409	135	[LI]XAR	ISAR	88	91
MA69_10576	287	[YFW]XC	FNC	88	90
MA69_10630	250	[YFW]XC	YKC	88	90
MA69_2567	97	[LI]XAR	LFAR	88	91
MA69_4011	116	[YFW]XC	YGC	88	90
MA69_4804	113	RXLR	RNLR	88	91
MA69_5719	247	[YFW]XC	FAC	88	90
MA69_6215	276	[YFW]XC	FLC	88	90
MA69_6491	165	[YFW]XC	WCC	88	90
MA69_10688	103	[YFW]XC	YKC	89	91
MA69_2019	183	[RK]CXXC(X{6,18})H	RCVHCAEELESGKGLH	89	104
MA69_5164	116	[YFW]XC	FHC	89	91
MA69_6434	154	[YFW]XC	FKC	89	91
MA69_6925	221	RXLR	RILR	89	92
MA69_7671	259	[YFW]XC	FDC	89	91
MA69_8026	149	[LI]XAR	LLAR	89	92
MA69_8604	224	[YFW]XC	FLC	89	91
MA69_867	288	[LI]XAR	LRAR	89	92
MA69_8679	110	[YFW]XC	FRC	89	91
MA69_90	242	[YFW]XC	FVC	89	91
MA69_9801	174	[LI]XAR	LQAR	89	92
MA69_10915	248	[YFW]XC	YDC	90	92
MA69_1507	269	[LI]XAR	IPAR	90	93
MA69_1648	288	[YFW]XC	YDC	90	92
MA69_2229	219	[YFW]XC	YEC	90	92
MA69_3405	206	[YFW]XC	FIC	90	92
MA69_6262	287	[LI]XAR	IIAR	90	93
MA69_8146	191	[YFW]XC	YHC	90	92
MA69_9394	103	[LI]XAR	LTAR	90	93
MA69_10108	129	RXLR	RYLR	91	94
MA69_10976	129	[YFW]XC	FKC	91	93
MA69_1960	98	[LI]XAR	LGAR	91	94
MA69_3602	218	[YFW]XC	FVC	91	93
MA69_4167	168	[YFW]XC	FIC	91	93
MA69_7650	270	RXLR	RRLR	91	94
MA69_7766	249	[YFW]XC	WRC	91	93
MA69_5772	289	[YFW]XC	WIC	92	94
MA69_8133	272	[LI]XAR	IGAR	92	95
MA69_9391	245	CHXC	CHGC	92	95
MA69_2190	161	[YFW]XC	YDC	93	95
MA69_2432	128	[RK]CXXC(X{6,18})H	KCPGCGETKRTH	93	104
MA69_5018	242	[LI]XAR	LAAR	93	96
MA69_7236	279	RXLR	RKLR	93	96
MA69_7455	156	[YFW]XC	FIC	93	95
MA69_11059	211	[YFW]XC	WDC	94	96
MA69_1635	148	[YFW]XC	WWC	94	96
MA69_2464	162	[LI]XAR	LVAR	94	97
MA69_2563	110	RXLR	RRLR	94	97
MA69_2581	131	[YFW]XC	WAC	94	96
MA69_4888	167	[YFW]XC	FPC	94	96
MA69_5786	161	RXLR	RGLR	94	97
MA69_6185	276	[YFW]XC	WDC	94	96
MA69_6908	169	[YFW]XC	FSC	94	96
MA69_7290	130	[LI]XAR	LPAR	94	97
MA69_9055	261	RXLR	RTLR	94	97
MA69_10419	167	[YFW]XC	FTC	95	97
MA69_10464	208	[YFW]XC	YTC	95	97
MA69_2501	184	RXLR	RILR	95	98
MA69_2687	131	[YFW]XC	YWC	95	97
MA69_4142	115	[YFW]XC	FRC	95	97
MA69_11390	104	[LI]XAR	LGAR	96	99
MA69_4384	287	[LI]XAR	IRAR	96	99
MA69_5164	116	[LI]XAR	LKAR	96	99
MA69_5414	144	[YFW]XC	WDC	96	98
MA69_6979	297	RXLR	RSLR	96	99
MA69_7992	177	RXLR	RVLR	96	99
MA69_8076	113	[YFW]XC	YFC	96	98
MA69_8346	191	[LI]XAR	IEAR	96	99
MA69_8761	190	[YFW]XC	FRC	96	98
MA69_9815	171	[YFW]XC	WRC	96	98
MA69_11009	138	[YFW]XC	WQC	97	99
MA69_290	126	[YFW]XC	YEC	97	99
MA69_311	126	RXLR	RKLR	97	100
MA69_4337	160	[YFW]XC	FYC	97	99
MA69_610	278	[LI]XAR	LQAR	97	100
MA69_9129	162	[YFW]XC	FAC	97	99
MA69_9476	226	[LI]XAR	IGAR	97	100
MA69_9556	153	[YFW]XC	FAC	97	99
MA69_11031	148	[YFW]XC	FDC	98	100
MA69_119	246	RXLR	RDLR	98	101
MA69_2278	150	[YFW]XC	YVC	98	100
MA69_4593	147	RXLR	RVLR	98	101
MA69_4776	211	[YFW]XC	YDC	98	100
MA69_5379	110	[YFW]XC	FKC	98	100
MA69_6784	186	[YFW]XC	YSC	98	100
MA69_7798	101	[LI]XAR	LRAR	98	101
MA69_8621	217	[YFW]XC	YGC	98	100
MA69_9771	193	[YFW]XC	FEC	98	100
MA69_10604	169	RXLR	RTLR	99	102
MA69_11235	275	YXSL[RK]	YDSLR	99	103
MA69_1180	117	[YFW]XC	YAC	99	101
MA69_5903	165	[LI]XAR	LEAR	99	102
MA69_10065	258	RXLR	RFLR	100	103
MA69_10723	214	[YFW]XC	YEC	100	102
MA69_10888	208	[YFW]XC	WYC	100	102
MA69_2969	300	[YFW]XC	YRC	100	102
MA69_3262	253	[LI]XAR	LHAR	100	103
MA69_3392	249	[YFW]XC	YLC	100	102
MA69_9601	147	[LI]XAR	IYAR	100	103
MA69_9727	253	[YFW]XC	YNC	100	102
MA69_9861	221	[YFW]XC	WVC	100	102
MA69_10142	271	[YFW]XC	FGC	101	103
MA69_10819	216	[YFW]XC	YIC	101	103
MA69_1139	204	[YFW]XC	FVC	101	103
MA69_221	273	RXLR	RQLR	101	104
MA69_410	200	[LI]XAR	LAAR	101	104
MA69_4383	237	[YFW]XC	FYC	101	103
MA69_4760	252	[YFW]XC	YQC	101	103
MA69_578	196	[YFW]XC	FMC	101	103
MA69_603	225	[LI]XAR	LAAR	101	104
MA69_7599	202	[LI]XAR	LRAR	101	104
MA69_8098	105	[YFW]XC	YEC	101	103
MA69_8120	298	[YFW]XC	YIC	101	103
MA69_10904	280	RXLR	RTLR	102	105
MA69_1857	130	[YFW]XC	FTC	102	104
MA69_2339	299	RXLR	RTLR	102	105
MA69_3479	226	KECXD	KECDD	102	106
MA69_5507	240	[LI]XAR	LQAR	102	105
MA69_588	119	[YFW]XC	YIC	102	104
MA69_790	285	[YFW]XC	WKC	102	104
MA69_8011	182	[YFW]XC	WGC	102	104
MA69_831	298	[YFW]XC	FVC	102	104
MA69_9051	147	[YFW]XC	FSC	102	104
MA69_9621	273	CHXC	CHLC	102	105
MA69_3384	265	[YFW]XC	FGC	103	105
MA69_4752	203	[YFW]XC	FYC	103	105
MA69_5079	145	[LI]XAR	LRAR	103	106
MA69_5096	154	[YFW]XC	WEC	103	105
MA69_6018	185	[LI]XAR	LPAR	103	106
MA69_700	138	[LI]XAR	LQAR	103	106
MA69_8945	199	[YFW]XC	FYC	103	105
MA69_13	149	RXLR	RMLR	104	107
MA69_1727	289	[YFW]XC	YTC	104	106
MA69_9531	204	RXLR	RELR	104	107
MA69_2615	170	[YFW]XC	WFC	105	107
MA69_6244	190	[YFW]XC	YIC	105	107
MA69_7781	278	[YFW]XC	FYC	105	107
MA69_8120	298	[LI]XAR	LDAR	105	108
MA69_10203	235	RXLR	RVLR	106	109
MA69_2553	194	RXLR	RVLR	106	109
MA69_330	269	[YFW]XC	WAC	106	108
MA69_6720	264	[LI]XAR	LIAR	106	109
MA69_6788	191	[YFW]XC	FIC	106	108
MA69_8996	182	[YFW]XC	YHC	106	108
MA69_9168	222	[LI]XAR	LDAR	106	109
MA69_9391	245	RXLR	RHLR	106	109
MA69_10198	141	[LI]XAR	IIAR	107	110
MA69_11213	145	RXLR	RALR	107	110
MA69_11500	113	[YFW]XC	YKC	107	109
MA69_3094	158	RXLR	RKLR	107	110
MA69_6949	177	[LI]XAR	LTAR	107	110
MA69_11381	110	[YFW]XC	YGC	108	110
MA69_11440	211	[YFW]XC	WQC	108	110
MA69_1643	139	[YFW]XC	FGC	108	110
MA69_3207	168	RXLR	RVLR	108	111
MA69_7439	155	[LI]XAR	LAAR	108	111
MA69_7822	117	[YFW]XC	YYC	108	110
MA69_9226	277	[LI]XAR	LWAR	108	111
MA69_1329	151	[YFW]XC	FLC	109	111
MA69_3390	243	[LI]XAR	LNAR	109	112
MA69_3764	176	[YFW]XC	YAC	109	111
MA69_437	131	[LI]XAR	IIAR	109	112
MA69_4753	252	[YFW]XC	YTC	109	111
MA69_4967	212	[LI]XAR	LRAR	109	112
MA69_4978	243	[LI]XAR	IIAR	109	112
MA69_5246	202	[YFW]XC	YLC	109	111
MA69_7279	275	[LI]XAR	LEAR	109	112
MA69_2202	144	[YFW]XC	WTC	110	112
MA69_375	168	[LI]XAR	IGAR	110	113
MA69_4626	122	[YFW]XC	YNC	110	112
MA69_6634	229	[YFW]XC	WLC	110	112
MA69_9933	256	[YFW]XC	YLC	110	112
MA69_11124	229	[LI]XAR	IFAR	111	114
MA69_3219	205	[LI]XAR	IRAR	111	114
MA69_3301	251	[YFW]XC	FSC	111	113
MA69_3344	176	[YFW]XC	WLC	111	113
MA69_3765	293	[LI]XAR	LPAR	111	114
MA69_5525	123	[YFW]XC	YAC	111	113
MA69_7096	153	RXLR	RELR	111	114
MA69_7436	291	[LI]XAR	IRAR	111	114
MA69_8775	227	[YFW]XC	YLC	111	113
MA69_3227	142	[YFW]XC	FDC	112	114
MA69_4561	251	[YFW]XC	WCC	112	114
MA69_5337	300	[YFW]XC	YRC	112	114
MA69_7473	143	[YFW]XC	WTC	112	114
MA69_8082	119	[YFW]XC	FIC	112	114
MA69_8178	241	[YFW]XC	FGC	112	114
MA69_851	127	[LI]XAR	LHAR	112	115
MA69_9305	174	[LI]XAR	LQAR	112	115
MA69_9754	191	[YFW]XC	YVC	112	114
MA69_145	120	[LI]XAR	LAAR	113	116
MA69_1579	206	[YFW]XC	FTC	113	115
MA69_1599	199	[LI]XAR	LSAR	113	116
MA69_2408	185	[LI]XAR	LPAR	113	116
MA69_2684	288	RXLR	RWLR	113	116
MA69_3619	143	[YFW]XC	FAC	113	115
MA69_3754	272	[LI]XAR	LCAR	113	116
MA69_1027	249	RXLR	RVLR	114	117
MA69_10763	237	[YFW]XC	YNC	114	116
MA69_2321	140	[LI]XAR	LPAR	114	117
MA69_4810	177	[YFW]XC	YIC	114	116
MA69_5905	300	[LI]XAR	IIAR	114	117
MA69_6347	246	[LI]XAR	LRAR	114	117
MA69_8784	209	RXLR	RLLR	114	117
MA69_1046	271	[LI]XAR	LAAR	115	118
MA69_10800	212	[YFW]XC	FVC	115	117
MA69_10819	216	RXLR	RHLR	115	118
MA69_3671	117	[YFW]XC	YKC	115	117
MA69_3687	205	[LI]XAR	LYAR	115	118
MA69_5576	286	[YFW]XC	FIC	115	117
MA69_6350	192	[YFW]XC	FRC	115	117
MA69_6635	149	[YFW]XC	WLC	115	117
MA69_9390	183	[YFW]XC	YQC	115	117
MA69_9748	235	[LI]XAR	LRAR	115	118
MA69_567	178	[YFW]XC	YQC	116	118
MA69_6090	162	[YFW]XC	FPC	116	118
MA69_8125	211	[LI]XAR	LAAR	116	119
MA69_10882	233	[YFW]XC	YLC	117	119
MA69_11014	227	[LI]XAR	LDAR	117	120
MA69_11052	269	[YFW]XC	FGC	117	119
MA69_11440	211	[LI]XAR	ILAR	117	120
MA69_3881	182	[YFW]XC	YYC	117	119
MA69_4223	276	[YFW]XC	WVC	117	119
MA69_7403	141	[LI]XAR	ITAR	117	120
MA69_9148	199	[YFW]XC	FDC	117	119
MA69_9367	125	[YFW]XC	YGC	117	119
MA69_9377	199	[YFW]XC	FNC	117	119
MA69_2232	271	[YFW]XC	YGC	118	120
MA69_2368	136	[LI]XAR	ILAR	118	121
MA69_2375	187	RXLR	RDLR	118	121
MA69_4111	256	[LI]XAR	LNAR	118	121
MA69_5794	172	[YFW]XC	WVC	118	120
MA69_6057	176	[LI]XAR	ICAR	118	121
MA69_6206	140	[YFW]XC	FQC	118	120
MA69_6259	258	[LI]XAR	LNAR	118	121
MA69_8238	164	[YFW]XC	WTC	118	120
MA69_9356	172	[LI]XAR	LYAR	118	121
MA69_7398	258	[YFW]XC	FSC	119	121
MA69_8202	272	RXLR	RELR	119	122
MA69_9815	171	[LI]XAR	LQAR	119	122
MA69_9868	143	[LI]XAR	LSAR	119	122
MA69_10478	224	[LI]XAR	LNAR	120	123
MA69_2501	184	[LI]XAR	LVAR	120	123
MA69_4905	204	[LI]XAR	IDAR	120	123
MA69_5284	179	[YFW]XC	YFC	120	122
MA69_6904	186	[YFW]XC	FFC	120	122
MA69_8896	183	RXLR	RELR	120	123
MA69_9757	274	[LI]XAR	LQAR	120	123
MA69_10866	285	[YFW]XC	YSC	121	123
MA69_3774	133	[LI]XAR	LSAR	121	124
MA69_4669	186	[LI]XAR	LNAR	121	124
MA69_5826	232	[LI]XAR	ITAR	121	124
MA69_8514	259	[YFW]XC	FTC	121	123
MA69_1557	161	[YFW]XC	FNC	122	124
MA69_2147	139	[YFW]XC	WDC	122	124
MA69_2390	134	[LI]XAR	LYAR	122	125
MA69_2856	185	[YFW]XC	YYC	122	124
MA69_6210	200	[YFW]XC	WHC	122	124
MA69_6632	177	RXLR	RDLR	122	125
MA69_8159	291	[YFW]XC	FRC	122	124
MA69_8317	126	[YFW]XC	FAC	122	124
MA69_8543	131	[YFW]XC	WTC	122	124
MA69_10561	214	[LI]XAR	LEAR	123	126
MA69_2370	254	[YFW]XC	FTC	123	125
MA69_3338	279	[YFW]XC	FGC	123	125
MA69_4025	201	[LI]XAR	LPAR	123	126
MA69_4100	191	[LI]XAR	IAAR	123	126
MA69_4937	133	[YFW]XC	FFC	123	125
MA69_7435	156	RXLR	RGLR	123	126
MA69_7545	287	[YFW]XC	FRC	123	125
MA69_9134	223	[LI]XAR	LVAR	123	126
MA69_10354	173	[LI]XAR	LVAR	124	127
MA69_19	184	[YFW]XC	WAC	124	126
MA69_4147	217	[LI]XAR	LAAR	124	127
MA69_4174	179	[YFW]XC	FSC	124	126
MA69_7143	247	[YFW]XC	WCC	124	126
MA69_9091	154	RXLR	RLLR	124	127
MA69_1240	294	RXLR	RFLR	125	128
MA69_1837	161	RXLR	RCLR	125	128
MA69_1942	272	[YFW]XC	FVC	125	127
MA69_4546	220	[LI]XAR	LEAR	125	128
MA69_9429	263	YXSL[RK]	YLSLR	125	129
MA69_11034	134	[LI]XAR	IPAR	126	129
MA69_11476	193	RXLR	RDLR	126	129
MA69_2368	136	RXLR	RELR	126	129
MA69_3428	282	RXLR	RRLR	126	129
MA69_3847	196	[LI]XAR	IKAR	126	129
MA69_5715	174	[YFW]XC	FHC	126	128
MA69_8965	177	[YFW]XC	FGC	126	128
MA69_9055	261	[LI]XAR	LHAR	126	129
MA69_9713	181	[LI]XAR	LTAR	126	129
MA69_9904	160	[YFW]XC	YHC	126	128
MA69_11418	210	[YFW]XC	YTC	127	129
MA69_1156	181	[LI]XAR	IAAR	127	130
MA69_1481	212	RXLR	RHLR	127	130
MA69_3611	202	RXLR	RVLR	127	130
MA69_3611	202	RXLR(X{5,30})EER	RVLRLQPGRKYCTVGRLSHEVGWKYQDVVARLEER	127	161
MA69_4428	216	[LI]XAR	LCAR	127	130
MA69_6624	271	RXLR	RLLR	127	130
MA69_8227	228	[YFW]XC	WAC	127	129
MA69_3856	164	[YFW]XC	FPC	128	130
MA69_4470	238	[YFW]XC	WVC	128	130
MA69_5494	261	[YFW]XC	FYC	128	130
MA69_1515	136	RXLR	RRLR	129	132
MA69_5991	173	[YFW]XC	YCC	129	131
MA69_6095	290	YXSL[RK]	YGSLR	129	133
MA69_6328	293	[LI]XAR	LLAR	129	132
MA69_7011	230	[YFW]XC	YQC	129	131
MA69_9194	158	RXLR	RDLR	129	132
MA69_11013	258	RXLR	RWLR	130	133
MA69_1369	178	[LI]XAR	LHAR	130	133
MA69_2380	156	[LI]XAR	LRAR	130	133
MA69_2890	202	RTLK	RTLK	130	133
MA69_6007	232	[YFW]XC	FIC	130	132
MA69_2760	271	[YFW]XC	YSC	131	133
MA69_5506	224	[LI]XAR	LLAR	131	134
MA69_1678	237	[YFW]XC	YSC	132	134
MA69_1876	168	[LI]XAR	LRAR	132	135
MA69_195	289	RXLR	RGLR	132	135
MA69_3296	186	[YFW]XC	WWC	132	134
MA69_5280	248	[LI]XAR	IGAR	132	135
MA69_6906	279	[LI]XAR	INAR	132	135
MA69_8169	225	RFYR	RFYR	132	135
MA69_8553	142	[YFW]XC	YHC	132	134
MA69_8600	226	[YFW]XC	YLC	132	134
MA69_10334	267	[YFW]XC	FLC	133	135
MA69_10574	279	RXLR	RRLR	133	136
MA69_305	164	[LI]XAR	LAAR	133	136
MA69_3489	268	[YFW]XC	FVC	133	135
MA69_4329	256	[LI]XAR	LAAR	133	136
MA69_6504	198	[LI]XAR	LKAR	133	136
MA69_761	179	[LI]XAR	LVAR	133	136
MA69_8545	258	[LI]XAR	LPAR	133	136
MA69_9352	214	[LI]XAR	LQAR	133	136
MA69_1017	246	[YFW]XC	YLC	134	136
MA69_2430	194	[LI]XAR	LEAR	134	137
MA69_2655	290	[LI]XAR	IDAR	134	137
MA69_3184	247	[LI]XAR	LMAR	134	137
MA69_4102	266	[YFW]XC	YGC	134	136
MA69_6696	249	RXLR	RELR	134	137
MA69_6903	248	RXLR	RFLR	134	137
MA69_7287	190	[YFW]XC	FFC	134	136
MA69_8912	143	[YFW]XC	WFC	134	136
MA69_911	300	[YFW]XC	YPC	134	136
MA69_10567	191	[LI]XAR	IAAR	135	138
MA69_10971	148	[LI]XAR	IPAR	135	138
MA69_1313	225	[YFW]XC	FLC	135	137
MA69_1607	243	[YFW]XC	WRC	135	137
MA69_72	171	[LI]XAR	LVAR	135	138
MA69_7671	259	[LI]XAR	LVAR	135	138
MA69_8013	258	RXLR	RHLR	135	138
MA69_11065	159	RXLR	RMLR	136	139
MA69_174	172	[YFW]XC	WAC	136	138
MA69_7606	278	[LI]XAR	LTAR	136	139
MA69_10147	173	[YFW]XC	FEC	137	139
MA69_2133	281	[LI]XAR	LTAR	137	140
MA69_2313	292	[LI]XAR	LGAR	137	140
MA69_734	190	[LI]XAR	LAAR	137	140
MA69_856	190	RXLR	RTLR	137	140
MA69_888	262	[YFW]XC	YAC	137	139
MA69_9578	151	[YFW]XC	YGC	137	139
MA69_9691	229	[YFW]XC	FLC	137	139
MA69_10772	238	[YFW]XC	FEC	138	140
MA69_10995	146	[YFW]XC	FVC	138	140
MA69_3116	224	[YFW]XC	FLC	138	140
MA69_4156	222	[YFW]XC	YRC	138	140
MA69_4590	149	[YFW]XC	FRC	138	140
MA69_5651	225	[LI]XAR	IFAR	138	141
MA69_6397	141	[YFW]XC	WLC	138	140
MA69_7519	208	[LI]XAR	LVAR	138	141
MA69_8547	187	[LI]XAR	ILAR	138	141
MA69_10066	295	[LI]XAR	LVAR	139	142
MA69_11200	191	[LI]XAR	LQAR	139	142
MA69_4107	282	[YFW]XC	YLC	139	141
MA69_4258	213	[YFW]XC	YNC	139	141
MA69_59	181	[LI]XAR	IPAR	139	142
MA69_8548	141	[YFW]XC	FNC	139	141
MA69_572	259	[LI]XAR	LQAR	140	143
MA69_6781	164	RXLR	RGLR	140	143
MA69_7194	291	[LI]XAR	LQAR	140	143
MA69_1288	285	[YFW]XC	FSC	141	143
MA69_2193	179	[YFW]XC	YKC	141	143
MA69_2530	215	[YFW]XC	YSC	141	143
MA69_4815	269	[YFW]XC	WEC	141	143
MA69_7746	257	[YFW]XC	FNC	141	143
MA69_8202	272	[YFW]XC	WDC	141	143
MA69_8335	224	RXLR	RSLR	141	144
MA69_1916	208	[LI]XAR	IRAR	142	145
MA69_4229	266	RXLR	RRLR	142	145
MA69_6813	150	[YFW]XC	YVC	142	144
MA69_6951	186	[YFW]XC	FQC	142	144
MA69_9074	259	[LI]XAR	ILAR	142	145
MA69_10119	192	[YFW]XC	WSC	143	145
MA69_10514	231	[LI]XAR	IGAR	143	146
MA69_2	155	[YFW]XC	YLC	143	145
MA69_3184	247	RXLR	RALR	143	146
MA69_3687	205	[YFW]XC	WGC	143	145
MA69_7984	267	RXLR	RLLR	143	146
MA69_9253	266	[YFW]XC	FLC	143	145
MA69_10400	230	[YFW]XC	WFC	144	146
MA69_11431	230	[YFW]XC	WAC	144	146
MA69_1658	175	[YFW]XC	FVC	144	146
MA69_2099	271	RXLR	RRLR	144	147
MA69_5922	251	[YFW]XC	FVC	144	146
MA69_6979	297	[YFW]XC	YGC	144	146
MA69_9230	249	[LI]XAR	IAAR	144	147
MA69_10273	281	[YFW]XC	FLC	145	147
MA69_3310	252	RXLR	RKLR	145	148
MA69_4631	216	[YFW]XC	FNC	145	147
MA69_5482	223	[YFW]XC	FLC	145	147
MA69_9202	265	[YFW]XC	YLC	145	147
MA69_10348	184	[YFW]XC	FAC	146	148
MA69_10733	259	[YFW]XC	YAC	146	148
MA69_5491	289	[YFW]XC	FQC	146	148
MA69_6207	153	[YFW]XC	WTC	146	148
MA69_984	258	[YFW]XC	FSC	146	148
MA69_10964	207	[YFW]XC	WWC	147	149
MA69_11402	152	[LI]XAR	IDAR	147	150
MA69_1344	217	[YFW]XC	FRC	147	149
MA69_1401	255	[LI]XAR	LKAR	147	150
MA69_2631	235	[YFW]XC	WVC	147	149
MA69_5678	154	[YFW]XC	FFC	147	149
MA69_7371	185	[LI]XAR	ITAR	147	150
MA69_9063	245	[YFW]XC	FDC	147	149
MA69_3267	272	[LI]XAR	LLAR	148	151
MA69_5215	255	[YFW]XC	FTC	148	150
MA69_550	207	RXLR	RPLR	148	151
MA69_6267	299	[LI]XAR	ILAR	148	151
MA69_6805	237	[YFW]XC	YIC	148	150
MA69_7193	203	[YFW]XC	YEC	148	150
MA69_8223	194	[YFW]XC	YTC	148	150
MA69_1133	191	[LI]XAR	LRAR	149	152
MA69_1184	253	[YFW]XC	YKC	149	151
MA69_1559	201	[YFW]XC	FYC	149	151
MA69_1707	214	[YFW]XC	WLC	149	151
MA69_418	221	RXLR	RPLR	149	152
MA69_4655	184	[YFW]XC	FYC	149	151
MA69_6640	186	[YFW]XC	FSC	149	151
MA69_6913	267	[YFW]XC	FIC	149	151
MA69_7059	190	[YFW]XC	WNC	149	151
MA69_7814	213	[YFW]XC	YSC	149	151
MA69_8715	292	[YFW]XC	FNC	149	151
MA69_10194	177	[YFW]XC	WTC	150	152
MA69_10270	183	[YFW]XC	FAC	150	152
MA69_11337	237	RXLR	RGLR	150	153
MA69_1451	251	[YFW]XC	WFC	150	152
MA69_4823	263	[YFW]XC	YAC	150	152
MA69_7789	231	RXLR	RDLR	150	153
MA69_1364	193	[LI]XAR	LEAR	151	154
MA69_2652	185	CHXC	CHGC	151	154
MA69_4057	264	RXLR	RDLR	151	154
MA69_11491	199	[YFW]XC	FSC	152	154
MA69_2483	291	[YFW]XC	WCC	152	154
MA69_4897	202	[YFW]XC	FTC	152	154
MA69_6698	282	RXLR	RVLR	152	155
MA69_1719	266	[YFW]XC	FAC	153	155
MA69_3251	164	[YFW]XC	YIC	153	155
MA69_4233	234	[YFW]XC	FFC	153	155
MA69_4979	164	[YFW]XC	YTC	153	155
MA69_7149	223	[LI]XAR	LNAR	153	156
MA69_5559	207	[YFW]XC	FEC	154	156
MA69_6261	190	RXLR	RMLR	154	157
MA69_6477	267	[YFW]XC	FWC	154	156
MA69_9829	229	[YFW]XC	YSC	154	156
MA69_1122	260	[LI]XAR	LLAR	155	158
MA69_1384	157	[YFW]XC	YRC	155	157
MA69_154	219	[LI]XAR	LNAR	155	158
MA69_4119	195	[YFW]XC	YVC	155	157
MA69_473	203	RXLR	RALR	155	158
MA69_7726	221	[YFW]XC	WTC	155	157
MA69_8354	224	[LI]XAR	IRAR	155	158
MA69_10590	268	[YFW]XC	FTC	156	158
MA69_11018	193	RXLR	RMLR	156	159
MA69_1942	272	RXLR	RKLR	156	159
MA69_205	200	[YFW]XC	WVC	156	158
MA69_2589	271	RXLR	RVLR	156	159
MA69_3159	240	[YFW]XC	FVC	156	158
MA69_3722	291	[LI]XAR	LDAR	156	159
MA69_4470	238	[LI]XAR	IEAR	156	159
MA69_5480	197	CHXC	CHCC	156	159
MA69_8254	211	[YFW]XC	FEC	156	158
MA69_1993	274	[LI]XAR	LNAR	157	160
MA69_8986	299	[LI]XAR	LAAR	157	160
MA69_9720	255	RXLR	RILR	157	160
MA69_10767	262	[LI]XAR	IVAR	158	161
MA69_374	203	[RK]CXXC(X{6,18})H	RCPECGSVYKMEYVGAEDDHHHHH	158	181
MA69_4669	186	RXLR	RVLR	158	161
MA69_8725	295	[YFW]XC	WGC	158	160
MA69_10265	175	[YFW]XC	FLC	159	161
MA69_11018	193	[RK]CXXC(X{6,18})H	RCGRCKERYYCNKECQTEDWPNH	159	181
MA69_2307	269	[LI]XAR	LVAR	159	162
MA69_3745	295	[LI]XAR	IFAR	159	162
MA69_9315	235	[YFW]XC	WTC	159	161
MA69_1793	254	[LI]XAR	ISAR	160	163
MA69_1876	168	RXLR	RELR	160	163
MA69_195	289	[YFW]XC	FMC	160	162
MA69_2699	252	RXLR	RELR	160	163
MA69_7873	233	[YFW]XC	YNC	160	162
MA69_9751	267	[YFW]XC	FGC	160	162
MA69_10287	207	[YFW]XC	FGC	161	163
MA69_11231	186	[LI]XAR	LDAR	161	164
MA69_2976	296	RXLR	RVLR	161	164
MA69_4813	277	[YFW]XC	YAC	161	163
MA69_5274	300	[LI]XAR	IVAR	161	164
MA69_7492	170	[LI]XAR	ILAR	161	164
MA69_8046	234	[YFW]XC	YRC	161	163
MA69_10699	198	[YFW]XC	FAC	162	164
MA69_11261	243	[YFW]XC	FEC	162	164
MA69_11304	207	[YFW]XC	FDC	162	164
MA69_1915	273	[YFW]XC	FSC	162	164
MA69_2560	295	[LI]XAR	LDAR	162	165
MA69_610	278	[YFW]XC	FLC	162	164
MA69_6477	267	RXLR	RHLR	162	165
MA69_9102	282	[LI]XAR	LEAR	162	165
MA69_10234	230	[YFW]XC	FVC	163	165
MA69_10586	221	[LI]XAR	LDAR	163	166
MA69_2689	239	RXLR	RGLR	163	166
MA69_2710	192	[LI]XAR	LLAR	163	166
MA69_2806	208	[LI]XAR	IAAR	163	166
MA69_3717	259	[YFW]XC	FYC	163	165
MA69_3764	176	[LI]XAR	LLAR	163	166
MA69_458	207	[LI]XAR	LEAR	163	166
MA69_5394	267	[YFW]XC	FLC	163	165
MA69_8492	230	[YFW]XC	FGC	163	165
MA69_10921	195	[LI]XAR	ILAR	164	167
MA69_1793	254	[YFW]XC	WTC	164	166
MA69_3072	271	[YFW]XC	FIC	164	166
MA69_7589	168	[LI]XAR	LEAR	164	167
MA69_8108	275	RXLR	RILR	164	167
MA69_8151	281	[YFW]XC	YDC	164	166
MA69_9453	179	[YFW]XC	WVC	164	166
MA69_9476	226	[YFW]XC	WQC	164	166
MA69_9734	231	[YFW]XC	FGC	164	166
MA69_119	246	[LI]XAR	LEAR	165	168
MA69_1878	268	RXLR	RKLR	165	168
MA69_2684	288	[YFW]XC	WSC	165	167
MA69_4305	268	[YFW]XC	FLC	165	167
MA69_5142	263	[YFW]XC	FHC	165	167
MA69_6913	267	RXLR	RILR	165	168
MA69_7194	291	[YFW]XC	FDC	165	167
MA69_7230	203	[YFW]XC	YEC	165	167
MA69_7584	280	[LI]XAR	LLAR	165	168
MA69_8734	279	[YFW]XC	FLC	165	167
MA69_9235	255	RTLK	RTLK	165	168
MA69_10047	216	[LI]XAR	LKAR	166	169
MA69_1056	250	[YFW]XC	YSC	166	168
MA69_1626	260	[YFW]XC	YGC	166	168
MA69_4698	198	RXLR	RMLR	166	169
MA69_6082	187	[YFW]XC	YLC	166	168
MA69_6388	194	[YFW]XC	FDC	166	168
MA69_6976	192	[YFW]XC	FIC	166	168
MA69_7830	279	[LI]XAR	ILAR	166	169
MA69_8763	229	[YFW]XC	WAC	166	168
MA69_9746	232	[YFW]XC	FMC	166	168
MA69_10507	275	[LI]XAR	LAAR	167	170
MA69_11018	193	[YFW]XC	YYC	167	169
MA69_1149	193	[YFW]XC	YNC	167	169
MA69_4403	182	[YFW]XC	FNC	167	169
MA69_4765	299	[YFW]XC	FIC	167	169
MA69_5467	220	RXLR	RPLR	167	170
MA69_6368	233	[LI]XAR	LDAR	167	170
MA69_6632	177	[YFW]XC	YRC	167	169
MA69_7516	241	[LI]XAR	LSAR	167	170
MA69_8645	276	[LI]XAR	IEAR	167	170
MA69_2013	209	[YFW]XC	YMC	168	170
MA69_3063	273	[LI]XAR	LDAR	168	171
MA69_6703	269	[YFW]XC	FFC	168	170
MA69_6710	197	[LI]XAR	LQAR	168	171
MA69_8565	171	[YFW]XC	YFC	168	170
MA69_8596	293	[YFW]XC	FFC	168	170
MA69_9576	170	[YFW]XC	WRC	168	170
MA69_2036	201	[YFW]XC	WKC	169	171
MA69_2184	204	[LI]XAR	LKAR	169	172
MA69_4379	262	[YFW]XC	YLC	169	171
MA69_4512	184	[LI]XAR	LAAR	169	172
MA69_5548	259	[YFW]XC	FAC	169	171
MA69_7134	190	[YFW]XC	FMC	169	171
MA69_8185	243	[LI]XAR	LDAR	169	172
MA69_9540	255	RXLR	RDLR	169	172
MA69_2633	295	[YFW]XC	FHC	170	172
MA69_55	243	RXLR	RLLR	170	173
MA69_7521	298	[YFW]XC	FHC	170	172
MA69_169	283	[YFW]XC	FHC	171	173
MA69_4072	265	[YFW]XC	FAC	171	173
MA69_5435	268	[LI]XAR	IDAR	171	174
MA69_667	205	[YFW]XC	FWC	171	173
MA69_7508	285	[YFW]XC	FGC	171	173
MA69_8171	276	[LI]XAR	LSAR	171	174
MA69_9721	265	[YFW]XC	WDC	171	173
MA69_11373	215	RXLR	RTLR	172	175
MA69_165	282	[LI]XAR	LQAR	172	175
MA69_299	261	RXLR	RELR	172	175
MA69_3175	295	[YFW]XC	FLC	172	174
MA69_4314	207	[YFW]XC	FSC	172	174
MA69_862	213	RXLR	RHLR	172	175
MA69_1825	192	[YFW]XC	FTC	173	175
MA69_1981	272	[LI]XAR	IGAR	173	176
MA69_2149	254	[YFW]XC	FNC	173	175
MA69_2219	220	[LI]XAR	ILAR	173	176
MA69_8384	243	[YFW]XC	WFC	173	175
MA69_10401	191	RXLR	RPLR	174	177
MA69_10503	293	[YFW]XC	WEC	174	176
MA69_1652	254	[LI]XAR	LPAR	174	177
MA69_3424	202	RXLR	RALR	174	177
MA69_522	193	[YFW]XC	FDC	174	176
MA69_7914	277	[YFW]XC	FLC	174	176
MA69_8037	289	[LI]XAR	IPAR	174	177
MA69_8729	292	[LI]XAR	LLAR	174	177
MA69_9249	272	[YFW]XC	YYC	174	176
MA69_11432	227	[YFW]XC	YSC	175	177
MA69_5225	297	[LI]XAR	IDAR	175	178
MA69_5483	289	[YFW]XC	YSC	175	177
MA69_6732	200	[LI]XAR	LQAR	175	178
MA69_9464	292	[YFW]XC	YIC	175	177
MA69_3384	265	[LI]XAR	IKAR	176	179
MA69_5853	221	RXLR	RMLR	176	179
MA69_7891	182	[LI]XAR	LWAR	176	179
MA69_8139	229	[YFW]XC	YMC	176	178
MA69_9098	262	[YFW]XC	YLC	176	178
MA69_9717	206	[YFW]XC	FNC	176	178
MA69_10327	185	[YFW]XC	YHC	177	179
MA69_3106	252	[YFW]XC	FLC	177	179
MA69_9098	262	[LI]XAR	LCAR	177	180
MA69_9528	275	[YFW]XC	FAC	177	179
MA69_2648	297	[YFW]XC	YDC	178	180
MA69_270	226	[LI]XAR	LAAR	178	181
MA69_6755	283	[YFW]XC	FGC	178	180
MA69_6857	300	RXLR	RLLR	178	181
MA69_7524	239	[YFW]XC	YGC	178	180
MA69_9696	191	[LI]XAR	LLAR	178	181
MA69_2403	280	[LI]XAR	LLAR	179	182
MA69_3543	220	[YFW]XC	YFC	179	181
MA69_8503	223	[YFW]XC	YQC	179	181
MA69_8822	259	[LI]XAR	LKAR	179	182
MA69_9457	300	[LI]XAR	LEAR	179	182
MA69_10770	284	[YFW]XC	FHC	180	182
MA69_2187	182	[YFW]XC	YDC	180	182
MA69_417	251	[LI]XAR	LEAR	180	183
MA69_6110	251	[YFW]XC	FVC	180	182
MA69_65	245	YXSL[RK]	YLSLR	180	184
MA69_7524	239	CHXC	CHGC	180	183
MA69_7657	202	RXLR	RFLR	180	183
MA69_8354	224	RXLR	RWLR	180	183
MA69_10872	246	[LI]XAR	LDAR	181	184
MA69_1188	295	[LI]XAR	IAAR	181	184
MA69_5724	226	[LI]XAR	LKAR	181	184
MA69_6978	297	[YFW]XC	FHC	181	183
MA69_10071	287	RXLR	RALR	182	185
MA69_10538	191	[LI]XAR	LVAR	182	185
MA69_4251	270	RXLR	RALR	182	185
MA69_4411	192	[LI]XAR	LEAR	182	185
MA69_6019	236	[YFW]XC	YDC	182	184
MA69_7036	235	RTLK	RTLK	182	185
MA69_7531	216	RXLR	RSLR	182	185
MA69_8298	196	[YFW]XC	YKC	182	184
MA69_11423	262	[YFW]XC	FLC	183	185
MA69_3993	206	[YFW]XC	FIC	183	185
MA69_5673	257	[YFW]XC	YLC	183	185
MA69_7918	260	[YFW]XC	FLC	183	185
MA69_7984	267	[LI]XAR	LYAR	183	186
MA69_8691	281	[LI]XAR	LSAR	183	186
MA69_9548	286	RXLR	RPLR	183	186
MA69_11021	287	[YFW]XC	WIC	184	186
MA69_201	298	[YFW]XC	FGC	184	186
MA69_8272	190	[YFW]XC	YPC	184	186
MA69_8737	236	RXLR	RILR	184	187
MA69_8986	299	RXLR	RTLR	184	187
MA69_6259	258	[YFW]XC	WLC	185	187
MA69_9531	204	[LI]XAR	IDAR	185	188
MA69_11286	283	RXLR	RRLR	187	190
MA69_6063	203	[LI]XAR	LDAR	187	190
MA69_6431	266	RXLR	RWLR	187	190
MA69_10277	248	RXLR	RWLR	188	191
MA69_11514	218	RXLR	RELR	188	191
MA69_3826	289	RXLR	RRLR	188	191
MA69_4357	289	[LI]XAR	LVAR	188	191
MA69_11033	218	[YFW]XC	YWC	189	191
MA69_294	283	[RK]CXXC(X{6,18})H	RCLLCLKSCTYNNRADHRRIH	189	209
MA69_3189	211	[YFW]XC	WLC	189	191
MA69_7192	216	[YFW]XC	FGC	189	191
MA69_8169	225	[YFW]XC	FAC	189	191
MA69_10133	299	YXSL[RK]	YMSLR	190	194
MA69_10143	245	[YFW]XC	FLC	190	192
MA69_6373	233	[YFW]XC	FAC	190	192
MA69_7867	229	[YFW]XC	YIC	190	192
MA69_8663	282	[YFW]XC	FGC	190	192
MA69_11124	229	[YFW]XC	FKC	191	193
MA69_2759	225	[YFW]XC	FYC	191	193
MA69_419	291	[YFW]XC	WAC	191	193
MA69_5001	255	RXLR	RSLR	191	194
MA69_6999	254	RXLR	RALR	191	194
MA69_7579	228	[YFW]XC	WLC	191	193
MA69_10858	204	RXLR	RMLR	192	195
MA69_1182	216	[YFW]XC	YAC	192	194
MA69_4806	210	RXLR	RELR	192	195
MA69_5719	247	[LI]XAR	LSAR	192	195
MA69_614	298	[YFW]XC	YVC	192	194
MA69_8259	258	RXLR	RLLR	192	195
MA69_4215	237	[YFW]XC	YCC	193	195
MA69_4290	207	[YFW]XC	YEC	193	195
MA69_4642	247	[YFW]XC	YMC	193	195
MA69_4735	233	[YFW]XC	WFC	193	195
MA69_11423	262	[LI]XAR	IWAR	194	197
MA69_8990	267	RXLR	RDLR	194	197
MA69_9885	210	[YFW]XC	YWC	194	196
MA69_10890	283	[LI]XAR	LEAR	195	198
MA69_7985	282	[LI]XAR	LPAR	195	198
MA69_8255	280	[YFW]XC	WAC	195	197
MA69_8784	209	[LI]XAR	LKAR	195	198
MA69_1864	289	[LI]XAR	IDAR	196	199
MA69_2826	246	[LI]XAR	LEAR	196	199
MA69_5199	265	[YFW]XC	FLC	196	198
MA69_6345	297	[LI]XAR	LPAR	197	200
MA69_7024	292	[YFW]XC	FPC	197	199
MA69_9605	277	[YFW]XC	YDC	197	199
MA69_10962	249	RXLR	RSLR	198	201
MA69_550	207	[YFW]XC	YRC	198	200
MA69_6520	241	[LI]XAR	LRAR	198	201
MA69_9410	278	[LI]XAR	IVAR	198	201
MA69_10716	215	[LI]XAR	LNAR	199	202
MA69_10764	201	[YFW]XC	FRC	199	201
MA69_299	261	[YFW]XC	WRC	199	201
MA69_1176	291	[YFW]XC	FGC	200	202
MA69_2125	204	RXLR	RALR	200	203
MA69_2477	251	[LI]XAR	LVAR	200	203
MA69_2647	296	[YFW]XC	YSC	200	202
MA69_2942	204	[LI]XAR	ITAR	200	203
MA69_5285	231	RXLR	RRLR	200	203
MA69_5468	276	[YFW]XC	FAC	200	202
MA69_8508	253	[LI]XAR	LLAR	200	203
MA69_9865	300	RTLK	RTLK	200	203
MA69_377	296	RXLR	RLLR	201	204
MA69_418	221	[YFW]XC	WGC	201	203
MA69_5236	238	[LI]XAR	LEAR	201	204
MA69_6439	224	[LI]XAR	LAAR	201	204
MA69_7814	213	[LI]XAR	LLAR	201	204
MA69_7893	222	RXLR	RKLR	201	204
MA69_9018	271	[LI]XAR	LRAR	201	204
MA69_2764	215	[YFW]XC	WSC	202	204
MA69_5523	256	[YFW]XC	YHC	202	204
MA69_5619	228	[LI]XAR	ISAR	202	205
MA69_756	262	RXLR	RVLR	202	205
MA69_8586	252	[LI]XAR	IRAR	202	205
MA69_3799	255	RXLR	RQLR	203	206
MA69_8067	284	[YFW]XC	YTC	203	205
MA69_3450	282	[YFW]XC	FAC	205	207
MA69_9263	221	[LI]XAR	LEAR	205	208
MA69_10133	299	[YFW]XC	WLC	206	208
MA69_9105	299	[LI]XAR	LQAR	206	209
MA69_11292	211	[LI]XAR	LCAR	208	211
MA69_313	213	[LI]XAR	LFAR	208	211
MA69_997	250	[YFW]XC	YIC	208	210
MA69_10384	262	[LI]XAR	LVAR	209	212
MA69_1182	216	RXLR	RWLR	209	212
MA69_3169	214	[LI]XAR	IVAR	209	212
MA69_3818	264	[YFW]XC	FEC	210	212
MA69_4177	243	RXLR	RELR	210	213
MA69_7943	297	RXLR	RKLR	210	213
MA69_9385	281	[LI]XAR	IAAR	210	213
MA69_9995	225	[YFW]XC	WTC	210	212
MA69_9730	217	RXLR	RFLR	211	214
MA69_10606	238	[LI]XAR	ISAR	212	215
MA69_6798	280	[LI]XAR	IAAR	212	215
MA69_8365	283	[YFW]XC	FFC	212	214
MA69_9861	221	[LI]XAR	ITAR	212	215
MA69_1046	271	[YFW]XC	FAC	213	215
MA69_11092	268	[LI]XAR	IAAR	213	216
MA69_2102	286	[YFW]XC	YRC	213	215
MA69_8574	252	RXLR	RILR	213	216
MA69_9532	286	[YFW]XC	FSC	213	215
MA69_1915	273	RXLR	RVLR	214	217
MA69_4809	242	RXLR	RYLR	214	217
MA69_10066	295	RXLR	RRLR	215	218
MA69_10150	231	[LI]XAR	LRAR	215	218
MA69_2194	284	[LI]XAR	ISAR	216	219
MA69_2631	235	[LI]XAR	LSAR	216	219
MA69_3361	233	[YFW]XC	FDC	217	219
MA69_4963	245	RXLR	RPLR	217	220
MA69_238	296	[YFW]XC	FVC	218	220
MA69_3390	243	[YFW]XC	FDC	218	220
MA69_2868	272	[YFW]XC	WSC	219	221
MA69_4092	228	[LI]XAR	LMAR	219	222
MA69_4107	282	[LI]XAR	LPAR	219	222
MA69_6817	248	[RK]CXXC(X{6,18})H	KCWRCGRGFGNRFTRLKEH	219	237
MA69_9937	267	RYWT	RYWT	219	222
MA69_11337	237	[YFW]XC	YYC	220	222
MA69_4088	234	[YFW]XC	FAC	220	222
MA69_2539	253	RXLR	RCLR	221	224
MA69_2558	290	[LI]XAR	LKAR	221	224
MA69_6058	225	[LI]XAR	LAAR	221	224
MA69_6817	248	[YFW]XC	WRC	221	223
MA69_5507	240	[YFW]XC	YSC	222	224
MA69_9728	243	[LI]XAR	LSAR	222	225
MA69_1864	289	[YFW]XC	WSC	223	225
MA69_3299	267	RXLR	RFLR	223	226
MA69_3788	235	[YFW]XC	WQC	223	225
MA69_9965	278	[LI]XAR	LVAR	224	227
MA69_2208	268	[YFW]XC	FRC	225	227
MA69_3361	233	RXLR	RGLR	225	228
MA69_4225	248	RXLR	RLLR	225	228
MA69_6178	298	[LI]XAR	ILAR	225	228
MA69_9728	243	RXLR	RKLR	225	228
MA69_1062	278	[LI]XAR	LGAR	226	229
MA69_1451	251	RXLR	RDLR	226	229
MA69_7536	266	[YFW]XC	YNC	226	228
MA69_763	234	[LI]XAR	ITAR	226	229
MA69_2826	246	[YFW]XC	WSC	227	229
MA69_4630	286	[LI]XAR	LAAR	227	230
MA69_5167	268	[LI]XAR	LWAR	227	230
MA69_6479	254	[YFW]XC	YTC	227	229
MA69_9457	300	RXLR	RKLR	227	230
MA69_10166	274	[YFW]XC	YFC	228	230
MA69_3487	241	RXLR	RVLR	228	231
MA69_8261	263	[RK]CXXC(X{6,18})H	RCSKCLKRIYIDQDGYECPH	228	247
MA69_8839	286	[YFW]XC	YSC	228	230
MA69_2693	281	[LI]XAR	LLAR	229	232
MA69_9548	286	[YFW]XC	YLC	229	231
MA69_6259	258	[RK]CXXC(X{6,18})H	KCGFCNKKAFCKLFKH	230	245
MA69_10225	300	[YFW]XC	FYC	231	233
MA69_10740	256	[YFW]XC	YKC	231	233
MA69_2281	283	[LI]XAR	LPAR	231	234
MA69_3657	249	[LI]XAR	LQAR	232	235
MA69_8352	261	[YFW]XC	FKC	232	234
MA69_9623	262	[YFW]XC	YPC	232	234
MA69_9720	255	[YFW]XC	FKC	232	234
MA69_10079	277	[LI]XAR	LLAR	233	236
MA69_10192	277	[YFW]XC	YNC	233	235
MA69_4111	256	[YFW]XC	FLC	233	235
MA69_7155	279	[YFW]XC	FNC	233	235
MA69_8292	248	[LI]XAR	LVAR	234	237
MA69_4320	275	[YFW]XC	WYC	235	237
MA69_4823	263	RXLR	RRLR	235	238
MA69_9721	265	[LI]XAR	LRAR	235	238
MA69_2084	259	[YFW]XC	FAC	236	238
MA69_22	277	RXLR	RVLR	236	239
MA69_5142	263	[LI]XAR	LTAR	236	239
MA69_7401	254	[LI]XAR	IAAR	238	241
MA69_9349	261	[YFW]XC	YEC	238	240
MA69_10767	262	[YFW]XC	FLC	239	241
MA69_1160	297	RXLR	RTLR	239	242
MA69_3268	292	[LI]XAR	LRAR	239	242
MA69_10574	279	[LI]XAR	LAAR	240	243
MA69_7364	293	[LI]XAR	LRAR	240	243
MA69_248	250	RXLR	RILR	241	244
MA69_3603	261	[LI]XAR	LDAR	241	244
MA69_6831	281	[YFW]XC	YDC	242	244
MA69_9312	252	[YFW]XC	FWC	242	244
MA69_9833	264	[YFW]XC	FSC	242	244
MA69_1641	253	[LI]XAR	LAAR	243	246
MA69_3715	272	[YFW]XC	WHC	243	245
MA69_6692	251	[LI]XAR	ILAR	243	246
MA69_8261	263	[YFW]XC	YEC	243	245
MA69_9497	261	[YFW]XC	WFC	243	245
MA69_2668	291	[YFW]XC	WGC	244	246
MA69_7418	263	[YFW]XC	YNC	244	246
MA69_9420	279	[YFW]XC	YPC	244	246
MA69_6375	294	RXLR	RHLR	245	248
MA69_7927	277	[YFW]XC	YRC	245	247
MA69_8905	253	RXLR	RELR	245	248
MA69_7113	285	[YFW]XC	FEC	246	248
MA69_142	254	[YFW]XC	WLC	247	249
MA69_4659	251	[LI]XAR	LKAR	247	250
MA69_7746	257	RXLR	RLLR	247	250
MA69_9703	284	[LI]XAR	LRAR	247	250
MA69_7363	272	[YFW]XC	YFC	248	250
MA69_9803	287	[YFW]XC	WRC	248	250
MA69_7236	279	[LI]XAR	ITAR	249	252
MA69_7689	291	[YFW]XC	WTC	249	251
MA69_798	296	[YFW]XC	FIC	249	251
MA69_1386	266	[YFW]XC	YVC	250	252
MA69_5689	291	[YFW]XC	WGC	250	252
MA69_4731	291	RXLR	RELR	251	254
MA69_8530	269	[YFW]XC	YRC	251	253
MA69_8839	286	RXLR	RTLR	251	254
MA69_4228	269	[YFW]XC	WAC	252	254
MA69_4813	277	RXLR	RQLR	252	255
MA69_9877	274	RXLR	RRLR	253	256
MA69_320	265	[LI]XAR	LIAR	254	257
MA69_1240	294	[YFW]XC	WRC	255	257
MA69_7586	261	[LI]XAR	LNAR	255	258
MA69_11486	265	RXLR	RELR	257	260
MA69_1160	297	[LI]XAR	ILAR	257	260
MA69_6431	266	[YFW]XC	YGC	257	259
MA69_10311	285	[YFW]XC	FPC	258	260
MA69_2665	297	[YFW]XC	FHC	258	260
MA69_9621	273	[YFW]XC	YRC	259	261
MA69_4102	266	[LI]XAR	LIAR	260	263
MA69_5917	289	[LI]XAR	ITAR	260	263
MA69_4348	281	[LI]XAR	LKAR	261	264
MA69_9410	278	[YFW]XC	YAC	261	263
MA69_1373	296	[YFW]XC	FVC	262	264
MA69_3670	269	RXLR	RILR	262	265
MA69_8037	289	[YFW]XC	WEC	262	264
MA69_11224	270	KECXD	KECVD	263	267
MA69_6296	266	[YFW]XC	YTC	263	265
MA69_6989	293	[YFW]XC	YRC	263	265
MA69_4223	276	[LI]XAR	LLAR	264	267
MA69_8067	284	[LI]XAR	IFAR	264	267
MA69_9551	267	[YFW]XC	YAC	264	266
MA69_9510	294	[YFW]XC	YVC	266	268
MA69_9335	271	[LI]XAR	LTAR	268	271
MA69_22	277	[YFW]XC	YWC	270	272
MA69_4876	300	[YFW]XC	WRC	272	274
MA69_4934	297	RXLR	RRLR	272	275
MA69_294	283	RXLR	RSLR	273	276
MA69_6329	289	[YFW]XC	FQC	273	275
MA69_8552	296	[YFW]XC	YAC	277	279
MA69_9865	300	[YFW]XC	FIC	277	279
MA69_7017	298	KECXD	KECKD	278	282
MA69_1294	298	[LI]XAR	LEAR	280	283
MA69_5358	291	[LI]XAR	LRAR	281	284
MA69_5699	289	[YFW]XC	FCC	284	286
MA69_6978	297	RXLR	RSLR	284	287
MA69_9550	296	RXLR	RPLR	287	290
MA69_4836	296	RXLR	RALR	291	294
MA69_5958	299	[YFW]XC	FDC	294	296
MA69_1971	300	RXLR	RILR	296	299
MA69_6536	299	[YFW]XC	YKC	297	299
