# Supplementary material for: The genome sequence of the biocontrol fungus Metarhizium anisopliae and comparative genomics of Metarhizium species
Source: BMC Genomics. 2014 Aug 7;15(1):660. doi: 10.1186/1471-2164-15-660 (PMC4133081; doi:10.1186/1471-2164-15-660)
Supplement: Supplementary file 15 — Additional file 15: 1295 putative proteins in Ma69 found with signal peptides. (XLSX 101 KB) [file 12864_2013_6347_MOESM15_ESM.xlsx]

## Sheet: Sheet1
	# SignalP-NN euk predictions	# SignalP-HMM euk predictions
Ma69 protein	# name Cmax pos ? YESmax pos ? Smax pos ? Smean ? D ?	# name ! Cmax pos ? Sprob ?	Y/N
MA69_10004	MA69_10004 0.614 35 YES 0.724 35 YES 0.995 28 YES 0.784 YES 0.754 YES	MA69_10004 S 0.738 35 Y 0.999 Y	Y
MA69_10020	MA69_10020 0.801 19 YES 0.758 19 YES 0.983 5 YES 0.940 YES 0.849 YES	MA69_10020 S 0.596 19 Y 0.981 Y	Y
MA69_10021	MA69_10021 0.370 22 YES 0.371 22 YES 0.952 19 YES 0.796 YES 0.584 YES	MA69_10021 S 0.274 27 N 0.669 Y	Y
MA69_10029	MA69_10029 0.766 19 YES 0.777 19 YES 0.982 6 YES 0.933 YES 0.855 YES	MA69_10029 S 0.936 19 Y 1.000 Y	Y
MA69_10033	MA69_10033 0.697 15 YES 0.693 15 YES 0.926 5 YES 0.790 YES 0.742 YES	MA69_10033 S 0.327 16 N 0.944 Y	Y
MA69_10038	MA69_10038 0.836 26 YES 0.790 26 YES 0.968 8 YES 0.818 YES 0.804 YES	MA69_10038 S 0.857 26 Y 0.988 Y	Y
MA69_10040	MA69_10040 0.620 19 YES 0.557 19 YES 0.815 17 N 0.592 YES 0.575 YES	MA69_10040 S 0.763 19 Y 0.798 Y	Y
MA69_10041	MA69_10041 0.706 18 YES 0.781 18 YES 0.978 4 YES 0.933 YES 0.857 YES	MA69_10041 S 0.745 18 Y 0.999 Y	Y
MA69_10060	MA69_10060 0.213 19 N 0.350 19 YES 0.950 13 YES 0.676 YES 0.513 YES	MA69_10060 S 0.397 19 N 0.603 Y	Y
MA69_10064	MA69_10064 0.665 21 YES 0.743 21 YES 0.996 13 YES 0.936 YES 0.840 YES	MA69_10064 S 0.543 21 Y 0.908 Y	Y
MA69_10065	MA69_10065 0.520 108 YES 0.471 33 YES 0.915 12 YES 0.485 YES 0.478 YES	MA69_10065 S 0.662 33 Y 0.981 Y	Y
MA69_10068	MA69_10068 0.775 16 YES 0.727 16 YES 0.976 13 YES 0.908 YES 0.817 YES	MA69_10068 S 0.546 16 Y 0.971 Y	Y
MA69_10069	MA69_10069 0.422 16 YES 0.448 16 YES 0.994 13 YES 0.956 YES 0.702 YES	MA69_10069 S 0.232 23 N 0.816 Y	Y
MA69_10077	MA69_10077 0.555 19 YES 0.601 19 YES 0.963 2 YES 0.827 YES 0.714 YES	MA69_10077 S 0.521 19 Y 0.974 Y	Y
MA69_10079	MA69_10079 0.759 28 YES 0.633 28 YES 0.994 13 YES 0.797 YES 0.715 YES	MA69_10079 S 0.511 28 Y 0.993 Y	Y
MA69_10080	MA69_10080 0.172 24 N 0.296 24 N 0.993 12 YES 0.714 YES 0.505 YES	MA69_10080 S 0.205 24 N 0.508 Y	Y
MA69_10085	MA69_10085 0.386 22 YES 0.535 22 YES 0.983 6 YES 0.896 YES 0.715 YES	MA69_10085 S 0.920 22 Y 0.967 Y	Y
MA69_10103	MA69_10103 0.591 20 YES 0.678 20 YES 0.954 6 YES 0.829 YES 0.753 YES	MA69_10103 S 0.736 20 Y 0.962 Y	Y
MA69_10104	MA69_10104 0.367 21 YES 0.459 21 YES 0.930 3 YES 0.681 YES 0.570 YES	MA69_10104 S 0.731 21 Y 0.888 Y	Y
MA69_10107	MA69_10107 0.805 21 YES 0.830 21 YES 0.980 9 YES 0.937 YES 0.884 YES	MA69_10107 S 0.810 21 Y 0.995 Y	Y
MA69_10110	MA69_10110 0.724 19 YES 0.754 19 YES 0.988 1 YES 0.894 YES 0.824 YES	MA69_10110 S 0.769 19 Y 0.943 Y	Y
MA69_10119	MA69_10119 0.859 20 YES 0.836 20 YES 0.986 13 YES 0.931 YES 0.884 YES	MA69_10119 S 0.864 20 Y 0.999 Y	Y
MA69_10122	MA69_10122 0.692 21 YES 0.716 21 YES 0.977 13 YES 0.905 YES 0.810 YES	MA69_10122 S 0.764 21 Y 0.873 Y	Y
MA69_10124	MA69_10124 0.381 26 YES 0.556 19 YES 0.993 14 YES 0.944 YES 0.750 YES	MA69_10124 S 0.429 19 N 0.916 Y	Y
MA69_10125	MA69_10125 0.382 28 YES 0.528 28 YES 0.995 20 YES 0.904 YES 0.716 YES	MA69_10125 S 0.372 28 N 0.991 Y	Y
MA69_10126	MA69_10126 0.336 22 YES 0.490 22 YES 0.989 13 YES 0.853 YES 0.672 YES	MA69_10126 S 0.737 22 Y 0.999 Y	Y
MA69_10136	MA69_10136 0.777 24 YES 0.461 24 YES 0.977 22 YES 0.890 YES 0.675 YES	MA69_10136 S 0.164 34 N 0.676 Y	Y
MA69_10140	MA69_10140 0.257 36 N 0.443 36 YES 0.984 29 YES 0.512 YES 0.477 YES	MA69_10140 S 0.518 36 Y 0.825 Y	Y
MA69_10146	MA69_10146 0.267 19 N 0.428 19 YES 0.952 12 YES 0.800 YES 0.614 YES	MA69_10146 S 0.803 19 Y 0.874 Y	Y
MA69_10147	MA69_10147 0.487 27 YES 0.570 21 YES 0.987 13 YES 0.942 YES 0.756 YES	MA69_10147 S 0.584 21 Y 0.996 Y	Y
MA69_10152	MA69_10152 0.433 23 YES 0.569 23 YES 0.989 13 YES 0.839 YES 0.704 YES	MA69_10152 S 0.463 19 N 0.994 Y	Y
MA69_10155	MA69_10155 0.507 17 YES 0.601 17 YES 0.974 10 YES 0.912 YES 0.757 YES	MA69_10155 S 0.460 17 N 0.788 Y	Y
MA69_10159	MA69_10159 0.990 20 YES 0.875 20 YES 0.994 6 YES 0.881 YES 0.878 YES	MA69_10159 S 0.989 20 Y 0.990 Y	Y
MA69_10173	MA69_10173 0.565 19 YES 0.673 19 YES 0.985 1 YES 0.913 YES 0.793 YES	MA69_10173 S 0.705 19 Y 0.887 Y	Y
MA69_10180	MA69_10180 0.953 27 YES 0.915 27 YES 0.991 18 YES 0.946 YES 0.930 YES	MA69_10180 S 0.956 27 Y 0.999 Y	Y
MA69_10185	MA69_10185 0.856 24 YES 0.776 24 YES 0.973 8 YES 0.795 YES 0.785 YES	MA69_10185 S 0.622 24 Y 0.625 Y	Y
MA69_10200	MA69_10200 0.694 20 YES 0.719 20 YES 0.938 13 YES 0.806 YES 0.763 YES	MA69_10200 S 0.881 20 Y 0.994 Y	Y
MA69_10226	MA69_10226 0.257 23 N 0.418 23 YES 0.982 12 YES 0.869 YES 0.643 YES	MA69_10226 S 0.448 23 N 0.971 Y	Y
MA69_10227	MA69_10227 0.787 19 YES 0.811 19 YES 0.976 13 YES 0.928 YES 0.870 YES	MA69_10227 S 0.789 19 Y 0.994 Y	Y
MA69_10236	MA69_10236 0.226 20 N 0.416 20 YES 0.982 3 YES 0.850 YES 0.633 YES	MA69_10236 S 0.390 18 N 0.751 Y	Y
MA69_10251	MA69_10251 0.297 24 N 0.423 24 YES 0.984 12 YES 0.914 YES 0.669 YES	MA69_10251 S 0.747 24 Y 0.927 Y	Y
MA69_1026	MA69_1026 0.537 23 YES 0.615 23 YES 0.962 13 YES 0.832 YES 0.724 YES	MA69_1026 S 0.494 26 N 0.818 Y	Y
MA69_10270	MA69_10270 0.626 19 YES 0.686 19 YES 0.989 6 YES 0.951 YES 0.818 YES	MA69_10270 S 0.397 19 N 0.999 Y	Y
MA69_10271	MA69_10271 0.981 20 YES 0.899 20 YES 0.990 7 YES 0.965 YES 0.932 YES	MA69_10271 S 0.981 20 Y 0.992 Y	Y
MA69_10278	MA69_10278 0.805 20 YES 0.618 20 YES 0.940 9 YES 0.674 YES 0.646 YES	MA69_10278 S 0.791 20 Y 0.868 Y	Y
MA69_10289	MA69_10289 0.630 20 YES 0.674 20 YES 0.971 13 YES 0.833 YES 0.754 YES	MA69_10289 S 0.695 20 Y 0.845 Y	Y
MA69_103	MA69_103 0.862 17 YES 0.841 17 YES 0.970 13 YES 0.940 YES 0.890 YES	MA69_103 S 0.946 17 Y 0.999 Y	Y
MA69_10317	MA69_10317 0.415 16 YES 0.569 16 YES 0.971 8 YES 0.925 YES 0.747 YES	MA69_10317 S 0.527 21 Y 0.880 Y	Y
MA69_10326	MA69_10326 0.503 25 YES 0.589 25 YES 0.990 13 YES 0.871 YES 0.730 YES	MA69_10326 S 0.607 25 Y 0.954 Y	Y
MA69_10338	MA69_10338 0.444 20 YES 0.571 20 YES 0.985 13 YES 0.912 YES 0.741 YES	MA69_10338 S 0.241 23 N 0.569 Y	Y
MA69_10347	MA69_10347 0.513 17 YES 0.613 17 YES 0.951 2 YES 0.814 YES 0.714 YES	MA69_10347 S 0.474 18 N 0.977 Y	Y
MA69_1035	MA69_1035 0.327 23 YES 0.415 23 YES 0.933 13 YES 0.681 YES 0.548 YES	MA69_1035 S 0.438 23 N 0.927 Y	Y
MA69_10352	MA69_10352 0.554 17 YES 0.276 17 N 0.958 12 YES 0.763 YES 0.519 YES	MA69_10352 S 0.226 17 N 0.612 Y	Y
MA69_10356	MA69_10356 0.651 25 YES 0.620 25 YES 0.989 19 YES 0.906 YES 0.763 YES	MA69_10356 S 0.387 29 N 0.992 Y	Y
MA69_10390	MA69_10390 0.696 20 YES 0.728 20 YES 0.990 7 YES 0.937 YES 0.833 YES	MA69_10390 S 0.804 20 Y 0.986 Y	Y
MA69_10391	MA69_10391 0.631 16 YES 0.693 16 YES 0.965 2 YES 0.876 YES 0.784 YES	MA69_10391 S 0.562 16 Y 0.693 Y	Y
MA69_10394	MA69_10394 0.971 18 YES 0.869 18 YES 0.982 13 YES 0.920 YES 0.895 YES	MA69_10394 S 0.920 18 Y 0.998 Y	Y
MA69_10397	MA69_10397 0.207 20 N 0.325 20 N 0.771 1 N 0.570 YES 0.447 YES	MA69_10397 S 0.412 17 N 0.887 Y	Y
MA69_1041	MA69_1041 0.632 20 YES 0.560 20 YES 0.950 12 YES 0.605 YES 0.582 YES	MA69_1041 S 0.455 20 N 0.644 Y	Y
MA69_10413	MA69_10413 0.555 18 YES 0.654 18 YES 0.962 2 YES 0.923 YES 0.788 YES	MA69_10413 S 0.912 18 Y 1.000 Y	Y
MA69_10418	MA69_10418 0.908 19 YES 0.855 19 YES 0.988 13 YES 0.918 YES 0.886 YES	MA69_10418 S 0.892 19 Y 0.989 Y	Y
MA69_10420	MA69_10420 0.480 25 YES 0.541 25 YES 0.994 13 YES 0.790 YES 0.666 YES	MA69_10420 S 0.364 22 N 0.900 Y	Y
MA69_10424	MA69_10424 0.390 23 YES 0.524 23 YES 0.994 4 YES 0.957 YES 0.740 YES	MA69_10424 S 0.508 23 Y 0.997 Y	Y
MA69_10426	MA69_10426 0.783 18 YES 0.803 18 YES 0.971 13 YES 0.940 YES 0.871 YES	MA69_10426 S 0.388 19 N 0.998 Y	Y
MA69_10435	MA69_10435 0.586 20 YES 0.673 20 YES 0.973 2 YES 0.852 YES 0.762 YES	MA69_10435 S 0.630 20 Y 0.994 Y	Y
MA69_10437	MA69_10437 0.536 19 YES 0.650 19 YES 0.981 13 YES 0.926 YES 0.788 YES	MA69_10437 S 0.481 19 N 0.997 Y	Y
MA69_10439	MA69_10439 0.260 30 N 0.383 30 YES 0.982 11 YES 0.745 YES 0.564 YES	MA69_10439 S 0.565 30 Y 0.855 Y	Y
MA69_1044	MA69_1044 0.744 22 YES 0.683 22 YES 0.977 4 YES 0.777 YES 0.730 YES	MA69_1044 S 0.783 22 Y 0.837 Y	Y
MA69_10443	MA69_10443 0.867 20 YES 0.857 20 YES 0.975 5 YES 0.914 YES 0.886 YES	MA69_10443 S 0.542 20 Y 0.771 Y	Y
MA69_10444	MA69_10444 0.793 17 YES 0.795 17 YES 0.971 4 YES 0.926 YES 0.860 YES	MA69_10444 S 0.766 17 Y 0.997 Y	Y
MA69_10453	MA69_10453 0.919 20 YES 0.830 20 YES 0.996 13 YES 0.958 YES 0.894 YES	MA69_10453 S 0.598 20 Y 0.999 Y	Y
MA69_10458	MA69_10458 0.274 39 N 0.472 39 YES 0.980 31 YES 0.416 N 0.444 YES	MA69_10458 S 0.717 39 Y 0.756 Y	Y
MA69_1046	MA69_1046 0.478 18 YES 0.627 18 YES 0.986 13 YES 0.921 YES 0.774 YES	MA69_1046 S 0.615 18 Y 1.000 Y	Y
MA69_10462	MA69_10462 0.670 19 YES 0.733 19 YES 0.950 8 YES 0.889 YES 0.811 YES	MA69_10462 S 0.853 19 Y 0.983 Y	Y
MA69_10466	MA69_10466 0.914 22 YES 0.669 22 YES 0.957 1 YES 0.676 YES 0.673 YES	MA69_10466 S 0.862 22 Y 0.926 Y	Y
MA69_10467	MA69_10467 0.926 22 YES 0.810 22 YES 0.970 2 YES 0.826 YES 0.818 YES	MA69_10467 S 0.860 22 Y 0.987 Y	Y
MA69_10469	MA69_10469 0.496 17 YES 0.560 17 YES 0.911 3 YES 0.718 YES 0.639 YES	MA69_10469 S 0.469 17 N 0.898 Y	Y
MA69_10489	MA69_10489 0.655 19 YES 0.747 19 YES 0.990 1 YES 0.951 YES 0.849 YES	MA69_10489 S 0.839 19 Y 1.000 Y	Y
MA69_10494	MA69_10494 0.735 19 YES 0.789 19 YES 0.975 13 YES 0.932 YES 0.861 YES	MA69_10494 S 0.768 19 Y 0.991 Y	Y
MA69_10498	MA69_10498 0.343 17 YES 0.441 17 YES 0.852 10 N 0.662 YES 0.552 YES	MA69_10498 S 0.662 17 Y 0.992 Y	Y
MA69_10502	MA69_10502 0.464 18 YES 0.529 18 YES 0.922 3 YES 0.756 YES 0.642 YES	MA69_10502 S 0.672 18 Y 0.985 Y	Y
MA69_10510	MA69_10510 0.231 19 N 0.404 19 YES 0.976 12 YES 0.907 YES 0.656 YES	MA69_10510 S 0.756 19 Y 0.978 Y	Y
MA69_10515	MA69_10515 0.644 22 YES 0.738 22 YES 0.993 13 YES 0.912 YES 0.825 YES	MA69_10515 S 0.816 22 Y 1.000 Y	Y
MA69_10517	MA69_10517 0.500 19 YES 0.583 19 YES 0.947 7 YES 0.806 YES 0.695 YES	MA69_10517 S 0.787 19 Y 0.990 Y	Y
MA69_10526	MA69_10526 1.000 23 YES 0.942 23 YES 0.981 8 YES 0.958 YES 0.950 YES	MA69_10526 S 0.987 23 Y 1.000 Y	Y
MA69_10531	MA69_10531 0.600 18 YES 0.658 18 YES 0.978 1 YES 0.797 YES 0.728 YES	MA69_10531 S 0.884 18 Y 0.966 Y	Y
MA69_10535	MA69_10535 0.656 19 YES 0.730 19 YES 0.952 9 YES 0.881 YES 0.805 YES	MA69_10535 S 0.458 19 N 0.999 Y	Y
MA69_10536	MA69_10536 0.475 22 YES 0.564 22 YES 0.983 13 YES 0.855 YES 0.710 YES	MA69_10536 S 0.494 24 N 0.999 Y	Y
MA69_10551	MA69_10551 0.525 22 YES 0.646 22 YES 0.987 7 YES 0.948 YES 0.797 YES	MA69_10551 S 0.774 22 Y 0.985 Y	Y
MA69_10555	MA69_10555 0.451 29 YES 0.592 29 YES 0.996 13 YES 0.955 YES 0.773 YES	MA69_10555 S 0.549 29 Y 0.998 Y	Y
MA69_1056	MA69_1056 0.532 26 YES 0.469 26 YES 0.941 7 YES 0.620 YES 0.545 YES	MA69_1056 S 0.694 18 Y 0.971 Y	Y
MA69_10563	MA69_10563 0.594 311 YES 0.294 24 N 0.984 13 YES 0.843 YES 0.568 YES	MA69_10563 S 0.180 33 N 0.612 Y	Y
MA69_10565	MA69_10565 0.668 75 YES 0.446 22 YES 0.985 14 YES 0.942 YES 0.694 YES	MA69_10565 S 0.954 22 Y 0.993 Y	Y
MA69_1058	MA69_1058 0.511 33 YES 0.604 33 YES 0.988 12 YES 0.780 YES 0.692 YES	MA69_1058 S 0.971 33 Y 1.000 Y	Y
MA69_10587	MA69_10587 0.392 28 YES 0.497 28 YES 0.898 11 YES 0.679 YES 0.588 YES	MA69_10587 S 0.527 28 Y 0.697 Y	Y
MA69_10597	MA69_10597 0.334 21 YES 0.453 21 YES 0.949 8 YES 0.779 YES 0.616 YES	MA69_10597 S 0.264 22 N 0.501 Y	Y
MA69_106	MA69_106 0.818 22 YES 0.839 22 YES 0.981 5 YES 0.938 YES 0.889 YES	MA69_106 S 0.637 22 Y 0.925 Y	Y
MA69_10612	MA69_10612 0.826 26 YES 0.610 26 YES 0.891 11 YES 0.592 YES 0.601 YES	MA69_10612 S 0.937 26 Y 0.971 Y	Y
MA69_10616	MA69_10616 0.937 17 YES 0.819 17 YES 0.995 13 YES 0.968 YES 0.894 YES	MA69_10616 S 0.582 17 Y 0.999 Y	Y
MA69_10622	MA69_10622 0.933 24 YES 0.878 24 YES 0.981 7 YES 0.905 YES 0.891 YES	MA69_10622 S 0.938 24 Y 0.971 Y	Y
MA69_10628	MA69_10628 0.424 25 YES 0.547 25 YES 0.981 13 YES 0.824 YES 0.686 YES	MA69_10628 S 0.298 23 N 0.745 Y	Y
MA69_10630	MA69_10630 0.841 19 YES 0.789 19 YES 0.938 6 YES 0.787 YES 0.788 YES	MA69_10630 S 0.949 19 Y 0.989 Y	Y
MA69_10631	MA69_10631 0.557 22 YES 0.594 22 YES 0.972 6 YES 0.792 YES 0.693 YES	MA69_10631 S 0.698 22 Y 0.851 Y	Y
MA69_10634	MA69_10634 0.437 22 YES 0.560 20 YES 0.943 13 YES 0.830 YES 0.695 YES	MA69_10634 S 0.351 20 N 0.999 Y	Y
MA69_10646	MA69_10646 0.350 18 YES 0.455 18 YES 0.990 13 YES 0.949 YES 0.702 YES	MA69_10646 S 0.351 19 N 0.928 Y	Y
MA69_10656	MA69_10656 0.286 23 N 0.441 18 YES 0.967 13 YES 0.811 YES 0.626 YES	MA69_10656 S 0.571 18 Y 0.996 Y	Y
MA69_10657	MA69_10657 0.547 28 YES 0.166 20 N 0.973 12 YES 0.766 YES 0.466 YES	MA69_10657 S 0.633 28 Y 0.969 Y	Y
MA69_10679	MA69_10679 0.884 20 YES 0.800 20 YES 0.983 7 YES 0.852 YES 0.826 YES	MA69_10679 S 0.936 20 Y 0.982 Y	Y
MA69_10682	MA69_10682 0.273 18 N 0.421 18 YES 0.937 2 YES 0.797 YES 0.609 YES	MA69_10682 S 0.709 18 Y 0.995 Y	Y
MA69_10684	MA69_10684 0.309 22 N 0.490 22 YES 0.994 13 YES 0.934 YES 0.712 YES	MA69_10684 S 0.372 24 N 0.992 Y	Y
MA69_10685	MA69_10685 0.284 25 N 0.402 21 YES 0.939 6 YES 0.771 YES 0.586 YES	MA69_10685 S 0.451 23 N 0.925 Y	Y
MA69_10687	MA69_10687 0.549 21 YES 0.550 21 YES 0.847 11 N 0.533 YES 0.542 YES	MA69_10687 S 0.810 21 Y 0.952 Y	Y
MA69_10688	MA69_10688 0.760 18 YES 0.797 18 YES 0.969 9 YES 0.925 YES 0.861 YES	MA69_10688 S 0.876 18 Y 0.999 Y	Y
MA69_10689	MA69_10689 0.548 18 YES 0.672 18 YES 0.983 13 YES 0.927 YES 0.799 YES	MA69_10689 S 0.879 18 Y 0.997 Y	Y
MA69_10690	MA69_10690 0.324 20 YES 0.454 20 YES 0.953 4 YES 0.737 YES 0.596 YES	MA69_10690 S 0.570 20 Y 0.984 Y	Y
MA69_10694	MA69_10694 0.357 20 YES 0.419 20 YES 0.966 12 YES 0.743 YES 0.581 YES	MA69_10694 S 0.472 20 N 0.701 Y	Y
MA69_10696	MA69_10696 0.551 22 YES 0.683 26 YES 0.996 17 YES 0.948 YES 0.816 YES	MA69_10696 S 0.653 26 Y 0.995 Y	Y
MA69_10697	MA69_10697 0.805 20 YES 0.794 20 YES 0.975 13 YES 0.894 YES 0.844 YES	MA69_10697 S 0.939 20 Y 0.991 Y	Y
MA69_10702	MA69_10702 0.604 18 YES 0.665 18 YES 0.986 13 YES 0.942 YES 0.803 YES	MA69_10702 S 0.945 18 Y 1.000 Y	Y
MA69_10722	MA69_10722 0.415 26 YES 0.543 26 YES 0.988 13 YES 0.891 YES 0.717 YES	MA69_10722 S 0.443 26 N 0.906 Y	Y
MA69_10726	MA69_10726 0.780 25 YES 0.763 25 YES 0.970 12 YES 0.845 YES 0.804 YES	MA69_10726 S 0.980 25 Y 1.000 Y	Y
MA69_10727	MA69_10727 0.759 22 YES 0.768 22 YES 0.994 14 YES 0.932 YES 0.850 YES	MA69_10727 S 0.757 22 Y 0.972 Y	Y
MA69_10730	MA69_10730 0.531 21 YES 0.579 21 YES 0.953 3 YES 0.746 YES 0.663 YES	MA69_10730 S 0.630 21 Y 0.863 Y	Y
MA69_10734	MA69_10734 0.375 17 YES 0.448 17 YES 0.982 13 YES 0.910 YES 0.679 YES	MA69_10734 S 0.400 17 N 0.930 Y	Y
MA69_10737	MA69_10737 0.280 27 N 0.428 32 YES 0.980 11 YES 0.827 YES 0.628 YES	MA69_10737 S 0.780 32 Y 0.986 Y	Y
MA69_10738	MA69_10738 0.673 20 YES 0.654 20 YES 0.961 11 YES 0.732 YES 0.693 YES	MA69_10738 S 0.627 20 Y 0.952 Y	Y
MA69_10739	MA69_10739 0.730 20 YES 0.790 20 YES 0.986 2 YES 0.926 YES 0.858 YES	MA69_10739 S 0.610 20 Y 0.982 Y	Y
MA69_10740	MA69_10740 0.861 22 YES 0.763 22 YES 0.969 12 YES 0.853 YES 0.808 YES	MA69_10740 S 0.901 22 Y 0.998 Y	Y
MA69_10741	MA69_10741 0.698 29 YES 0.769 29 YES 0.997 11 YES 0.952 YES 0.860 YES	MA69_10741 S 0.966 29 Y 0.999 Y	Y
MA69_10742	MA69_10742 0.401 24 YES 0.440 24 YES 0.997 20 YES 0.959 YES 0.699 YES	MA69_10742 S 0.411 28 N 0.972 Y	Y
MA69_10743	MA69_10743 0.597 23 YES 0.513 23 YES 0.944 12 YES 0.788 YES 0.650 YES	MA69_10743 S 0.519 23 Y 0.650 Y	Y
MA69_10763	MA69_10763 0.989 20 YES 0.879 20 YES 0.976 13 YES 0.908 YES 0.894 YES	MA69_10763 S 0.912 20 Y 0.993 Y	Y
MA69_10769	MA69_10769 0.729 19 YES 0.750 19 YES 0.983 2 YES 0.858 YES 0.804 YES	MA69_10769 S 0.943 19 Y 0.985 Y	Y
MA69_10776	MA69_10776 0.822 21 YES 0.802 21 YES 0.976 1 YES 0.872 YES 0.837 YES	MA69_10776 S 0.883 21 Y 0.992 Y	Y
MA69_108	MA69_108 0.506 23 YES 0.625 23 YES 0.991 6 YES 0.898 YES 0.761 YES	MA69_108 S 0.585 25 Y 0.979 Y	Y
MA69_10806	MA69_10806 0.600 20 YES 0.701 20 YES 0.985 13 YES 0.895 YES 0.798 YES	MA69_10806 S 0.900 20 Y 0.998 Y	Y
MA69_10807	MA69_10807 0.781 19 YES 0.704 19 YES 0.972 13 YES 0.764 YES 0.734 YES	MA69_10807 S 0.955 19 Y 0.997 Y	Y
MA69_10813	MA69_10813 0.174 28 N 0.252 28 N 0.959 7 YES 0.885 YES 0.568 YES	MA69_10813 S 0.285 51 N 0.994 Y	Y
MA69_10815	MA69_10815 0.317 19 N 0.418 19 YES 0.939 4 YES 0.722 YES 0.570 YES	MA69_10815 S 0.921 19 Y 0.994 Y	Y
MA69_109	MA69_109 0.353 27 YES 0.429 27 YES 0.947 9 YES 0.692 YES 0.560 YES	MA69_109 S 0.413 27 N 0.986 Y	Y
MA69_10917	MA69_10917 0.897 19 YES 0.859 19 YES 0.971 5 YES 0.896 YES 0.877 YES	MA69_10917 S 0.723 19 Y 0.999 Y	Y
MA69_10936	MA69_10936 0.450 26 YES 0.415 26 YES 0.817 23 N 0.472 N 0.443 YES	MA69_10936 S 0.510 26 Y 0.692 Y	Y
MA69_10959	MA69_10959 0.188 24 N 0.286 24 N 0.996 14 YES 0.895 YES 0.591 YES	MA69_10959 S 0.344 24 N 0.907 Y	Y
MA69_10960	MA69_10960 0.230 21 N 0.339 21 YES 0.953 13 YES 0.654 YES 0.497 YES	MA69_10960 S 0.390 21 N 0.908 Y	Y
MA69_10964	MA69_10964 0.509 20 YES 0.603 20 YES 0.968 8 YES 0.873 YES 0.738 YES	MA69_10964 S 0.646 20 Y 0.996 Y	Y
MA69_10970	MA69_10970 0.235 28 N 0.377 28 YES 0.996 13 YES 0.788 YES 0.583 YES	MA69_10970 S 0.817 28 Y 0.946 Y	Y
MA69_10971	MA69_10971 0.427 18 YES 0.563 18 YES 0.975 9 YES 0.947 YES 0.755 YES	MA69_10971 S 0.730 18 Y 0.999 Y	Y
MA69_10974	MA69_10974 0.839 20 YES 0.816 20 YES 0.973 13 YES 0.849 YES 0.832 YES	MA69_10974 S 0.968 20 Y 0.999 Y	Y
MA69_10984	MA69_10984 0.751 19 YES 0.721 19 YES 0.988 5 YES 0.928 YES 0.824 YES	MA69_10984 S 0.824 19 Y 0.965 Y	Y
MA69_10989	MA69_10989 0.728 21 YES 0.791 21 YES 0.979 13 YES 0.921 YES 0.856 YES	MA69_10989 S 0.700 21 Y 0.993 Y	Y
MA69_1102	MA69_1102 0.678 21 YES 0.756 21 YES 0.973 4 YES 0.924 YES 0.840 YES	MA69_1102 S 0.436 23 N 0.994 Y	Y
MA69_11048	MA69_11048 0.449 23 YES 0.573 23 YES 0.962 10 YES 0.843 YES 0.708 YES	MA69_11048 S 0.516 23 Y 0.984 Y	Y
MA69_11050	MA69_11050 0.188 19 N 0.306 19 N 0.962 5 YES 0.652 YES 0.479 YES	MA69_11050 S 0.447 19 N 0.542 Y	Y
MA69_11051	MA69_11051 0.521 19 YES 0.633 19 YES 0.982 5 YES 0.933 YES 0.783 YES	MA69_11051 S 0.645 21 Y 0.999 Y	Y
MA69_11053	MA69_11053 0.741 18 YES 0.702 18 YES 0.986 14 YES 0.914 YES 0.808 YES	MA69_11053 S 0.437 18 N 0.985 Y	Y
MA69_11062	MA69_11062 0.587 23 YES 0.678 23 YES 0.990 13 YES 0.865 YES 0.772 YES	MA69_11062 S 0.467 23 N 0.998 Y	Y
MA69_11102	MA69_11102 0.720 18 YES 0.731 18 YES 0.957 2 YES 0.838 YES 0.784 YES	MA69_11102 S 0.779 18 Y 0.989 Y	Y
MA69_11129	MA69_11129 0.312 21 N 0.430 21 YES 0.954 8 YES 0.697 YES 0.564 YES	MA69_11129 S 0.623 21 Y 0.983 Y	Y
MA69_11186	MA69_11186 0.482 20 YES 0.576 20 YES 0.996 13 YES 0.941 YES 0.759 YES	MA69_11186 S 0.503 20 Y 0.915 Y	Y
MA69_11197	MA69_11197 0.731 20 YES 0.758 20 YES 0.960 13 YES 0.889 YES 0.824 YES	MA69_11197 S 0.979 20 Y 0.999 Y	Y
MA69_11199	MA69_11199 0.629 21 YES 0.660 21 YES 0.917 10 YES 0.744 YES 0.702 YES	MA69_11199 S 0.621 21 Y 0.955 Y	Y
MA69_112	MA69_112 0.486 20 YES 0.581 20 YES 0.958 4 YES 0.794 YES 0.688 YES	MA69_112 S 0.892 20 Y 0.987 Y	Y
MA69_1123	MA69_1123 0.607 20 YES 0.678 20 YES 0.996 14 YES 0.951 YES 0.815 YES	MA69_1123 S 0.545 19 Y 0.988 Y	Y
MA69_11233	MA69_11233 0.323 25 YES 0.461 25 YES 0.996 13 YES 0.868 YES 0.665 YES	MA69_11233 S 0.600 25 Y 0.857 Y	Y
MA69_11235	MA69_11235 0.748 17 YES 0.731 17 YES 0.944 6 YES 0.865 YES 0.798 YES	MA69_11235 S 0.731 17 Y 0.817 Y	Y
MA69_11269	MA69_11269 0.769 19 YES 0.648 19 YES 0.912 13 YES 0.648 YES 0.648 YES	MA69_11269 S 0.568 19 Y 0.922 Y	Y
MA69_11315	MA69_11315 0.209 17 N 0.366 17 YES 0.953 3 YES 0.781 YES 0.573 YES	MA69_11315 S 0.821 17 Y 0.951 Y	Y
MA69_1133	MA69_1133 0.822 35 YES 0.850 35 YES 0.992 26 YES 0.817 YES 0.834 YES	MA69_1133 S 0.938 35 Y 1.000 Y	Y
MA69_11365	MA69_11365 0.333 18 YES 0.430 18 YES 0.993 12 YES 0.906 YES 0.668 YES	MA69_11365 S 0.643 25 Y 0.930 Y	Y
MA69_11391	MA69_11391 0.436 16 YES 0.530 16 YES 0.964 10 YES 0.941 YES 0.735 YES	MA69_11391 S 0.511 16 Y 0.998 Y	Y
MA69_11417	MA69_11417 0.450 26 YES 0.594 26 YES 0.997 16 YES 0.936 YES 0.765 YES	MA69_11417 S 0.704 26 Y 0.933 Y	Y
MA69_11436	MA69_11436 0.205 25 N 0.373 25 YES 0.996 13 YES 0.882 YES 0.627 YES	MA69_11436 S 0.209 49 N 0.996 Y	Y
MA69_115	MA69_115 0.353 18 YES 0.496 18 YES 0.931 1 YES 0.794 YES 0.645 YES	MA69_115 S 0.663 18 Y 0.792 Y	Y
MA69_1155	MA69_1155 0.320 117 YES 0.414 27 YES 0.993 15 YES 0.906 YES 0.660 YES	MA69_1155 S 0.602 29 Y 0.928 Y	Y
MA69_11566	MA69_11566 0.237 25 N 0.304 35 N 0.979 3 YES 0.708 YES 0.506 YES	MA69_11566 S 0.203 25 N 0.662 Y	Y
MA69_11608	MA69_11608 0.144 17 N 0.209 17 N 0.992 12 YES 0.726 YES 0.468 YES	MA69_11608 S 0.645 30 Y 0.775 Y	Y
MA69_1161	MA69_1161 0.779 16 YES 0.707 16 YES 0.936 12 YES 0.797 YES 0.752 YES	MA69_1161 S 0.977 16 Y 0.988 Y	Y
MA69_11615	MA69_11615 0.771 17 YES 0.750 17 YES 0.971 4 YES 0.827 YES 0.789 YES	MA69_11615 S 0.887 17 Y 0.993 Y	Y
MA69_1163	MA69_1163 0.753 20 YES 0.758 20 YES 0.989 13 YES 0.862 YES 0.810 YES	MA69_1163 S 0.697 20 Y 0.947 Y	Y
MA69_1166	MA69_1166 0.733 20 YES 0.592 20 YES 0.983 5 YES 0.879 YES 0.735 YES	MA69_1166 S 0.530 40 Y 0.921 Y	Y
MA69_1169	MA69_1169 0.245 17 N 0.344 27 YES 0.995 2 YES 0.890 YES 0.617 YES	MA69_1169 S 0.336 24 N 0.995 Y	Y
MA69_1173	MA69_1173 0.774 20 YES 0.757 20 YES 0.993 14 YES 0.956 YES 0.856 YES	MA69_1173 S 0.897 20 Y 0.997 Y	Y
MA69_1175	MA69_1175 0.457 17 YES 0.479 17 YES 0.991 13 YES 0.976 YES 0.727 YES	MA69_1175 S 0.510 17 Y 0.987 Y	Y
MA69_1176	MA69_1176 0.377 19 YES 0.289 19 N 0.910 1 YES 0.661 YES 0.475 YES	MA69_1176 S 0.566 19 Y 0.697 Y	Y
MA69_1177	MA69_1177 0.560 18 YES 0.623 18 YES 0.945 4 YES 0.821 YES 0.722 YES	MA69_1177 S 0.879 18 Y 0.993 Y	Y
MA69_118	MA69_118 0.823 17 YES 0.826 17 YES 0.982 4 YES 0.912 YES 0.869 YES	MA69_118 S 0.930 17 Y 1.000 Y	Y
MA69_1180	MA69_1180 0.903 19 YES 0.866 19 YES 0.985 4 YES 0.947 YES 0.907 YES	MA69_1180 S 0.922 19 Y 1.000 Y	Y
MA69_1187	MA69_1187 0.411 18 YES 0.392 18 YES 0.981 12 YES 0.901 YES 0.646 YES	MA69_1187 S 0.232 24 N 0.774 Y	Y
MA69_120	MA69_120 0.214 104 N 0.305 29 N 0.990 12 YES 0.801 YES 0.553 YES	MA69_120 S 0.217 25 N 0.558 Y	Y
MA69_1222	MA69_1222 0.441 30 YES 0.571 30 YES 0.988 23 YES 0.857 YES 0.714 YES	MA69_1222 S 0.496 30 N 0.811 Y	Y
MA69_1230	MA69_1230 0.567 25 YES 0.524 18 YES 0.919 13 YES 0.795 YES 0.660 YES	MA69_1230 S 0.443 25 N 0.993 Y	Y
MA69_1234	MA69_1234 0.346 20 YES 0.481 20 YES 0.924 13 YES 0.756 YES 0.619 YES	MA69_1234 S 0.519 20 Y 0.639 Y	Y
MA69_1237	MA69_1237 0.603 21 YES 0.633 21 YES 0.970 6 YES 0.804 YES 0.719 YES	MA69_1237 S 0.876 21 Y 0.992 Y	Y
MA69_1246	MA69_1246 0.154 31 N 0.358 31 YES 0.998 12 YES 0.890 YES 0.624 YES	MA69_1246 S 0.219 31 N 0.635 Y	Y
MA69_1248	MA69_1248 0.918 22 YES 0.876 22 YES 0.981 14 YES 0.925 YES 0.901 YES	MA69_1248 S 0.939 22 Y 0.996 Y	Y
MA69_1252	MA69_1252 0.410 19 YES 0.565 19 YES 0.978 7 YES 0.899 YES 0.732 YES	MA69_1252 S 0.575 19 Y 0.933 Y	Y
MA69_1260	MA69_1260 0.504 21 YES 0.502 21 YES 0.970 2 YES 0.613 YES 0.558 YES	MA69_1260 S 0.682 21 Y 0.722 Y	Y
MA69_1261	MA69_1261 0.841 26 YES 0.834 26 YES 0.992 12 YES 0.913 YES 0.874 YES	MA69_1261 S 0.965 26 Y 0.996 Y	Y
MA69_1263	MA69_1263 0.925 24 YES 0.850 24 YES 0.986 3 YES 0.869 YES 0.859 YES	MA69_1263 S 0.649 24 Y 0.773 Y	Y
MA69_1265	MA69_1265 0.845 22 YES 0.741 22 YES 0.926 9 YES 0.752 YES 0.747 YES	MA69_1265 S 0.614 22 Y 0.637 Y	Y
MA69_1269	MA69_1269 0.699 20 YES 0.720 20 YES 0.963 1 YES 0.888 YES 0.804 YES	MA69_1269 S 0.792 22 Y 0.999 Y	Y
MA69_1278	MA69_1278 0.741 23 YES 0.191 39 N 0.993 30 YES 0.883 YES 0.537 YES	MA69_1278 S 0.276 23 N 0.557 Y	Y
MA69_1287	MA69_1287 0.659 19 YES 0.682 19 YES 0.942 7 YES 0.818 YES 0.750 YES	MA69_1287 S 0.488 19 N 0.765 Y	Y
MA69_1291	MA69_1291 0.627 26 YES 0.673 26 YES 0.994 12 YES 0.959 YES 0.816 YES	MA69_1291 S 0.831 26 Y 0.984 Y	Y
MA69_1313	MA69_1313 0.906 19 YES 0.821 19 YES 0.971 3 YES 0.886 YES 0.854 YES	MA69_1313 S 0.942 19 Y 0.999 Y	Y
MA69_1315	MA69_1315 0.286 16 N 0.465 16 YES 0.986 2 YES 0.913 YES 0.689 YES	MA69_1315 S 0.622 16 Y 0.996 Y	Y
MA69_1316	MA69_1316 0.548 27 YES 0.522 25 YES 0.991 14 YES 0.846 YES 0.684 YES	MA69_1316 S 0.349 27 N 0.948 Y	Y
MA69_1322	MA69_1322 0.802 18 YES 0.781 18 YES 0.979 4 YES 0.885 YES 0.833 YES	MA69_1322 S 0.985 18 Y 0.999 Y	Y
MA69_1333	MA69_1333 0.510 38 YES 0.622 38 YES 0.893 32 YES 0.538 YES 0.580 YES	MA69_1333 S 0.379 35 N 0.733 Y	Y
MA69_1337	MA69_1337 0.639 20 YES 0.701 20 YES 0.979 7 YES 0.859 YES 0.780 YES	MA69_1337 S 0.554 21 Y 0.930 Y	Y
MA69_1348	MA69_1348 0.877 21 YES 0.843 21 YES 0.984 3 YES 0.932 YES 0.888 YES	MA69_1348 S 0.984 21 Y 0.993 Y	Y
MA69_1362	MA69_1362 0.487 18 YES 0.561 18 YES 0.995 13 YES 0.953 YES 0.757 YES	MA69_1362 S 0.731 20 Y 1.000 Y	Y
MA69_1371	MA69_1371 0.389 18 YES 0.462 18 YES 0.825 14 N 0.683 YES 0.573 YES	MA69_1371 S 0.211 20 N 0.581 Y	Y
MA69_1373	MA69_1373 0.262 27 N 0.383 27 YES 0.970 12 YES 0.679 YES 0.531 YES	MA69_1373 S 0.404 25 N 0.968 Y	Y
MA69_1374	MA69_1374 0.788 27 YES 0.833 27 YES 0.997 16 YES 0.965 YES 0.899 YES	MA69_1374 S 0.856 27 Y 1.000 Y	Y
MA69_138	MA69_138 0.782 27 YES 0.670 27 YES 0.932 7 YES 0.719 YES 0.694 YES	MA69_138 S 0.518 27 Y 0.962 Y	Y
MA69_1381	MA69_1381 0.836 18 YES 0.752 18 YES 0.994 13 YES 0.974 YES 0.863 YES	MA69_1381 S 0.510 18 Y 1.000 Y	Y
MA69_1382	MA69_1382 0.741 19 YES 0.800 19 YES 0.995 13 YES 0.968 YES 0.884 YES	MA69_1382 S 0.817 19 Y 0.999 Y	Y
MA69_1384	MA69_1384 0.569 27 YES 0.630 27 YES 0.997 14 YES 0.834 YES 0.732 YES	MA69_1384 S 0.439 24 N 1.000 Y	Y
MA69_1385	MA69_1385 0.551 62 YES 0.396 62 YES 0.996 20 YES 0.695 YES 0.546 YES	MA69_1385 S 0.325 31 N 0.907 Y	Y
MA69_1420	MA69_1420 0.988 20 YES 0.882 20 YES 0.983 13 YES 0.952 YES 0.917 YES	MA69_1420 S 0.941 20 Y 0.999 Y	Y
MA69_1421	MA69_1421 0.709 20 YES 0.785 20 YES 0.993 2 YES 0.956 YES 0.870 YES	MA69_1421 S 0.669 20 Y 0.996 Y	Y
MA69_1423	MA69_1423 0.810 16 YES 0.729 24 YES 0.985 13 YES 0.849 YES 0.789 YES	MA69_1423 S 0.520 24 Y 0.996 Y	Y
MA69_1429	MA69_1429 0.527 18 YES 0.555 18 YES 0.920 14 YES 0.746 YES 0.651 YES	MA69_1429 S 0.576 18 Y 0.643 Y	Y
MA69_1533	MA69_1533 0.485 28 YES 0.540 28 YES 0.902 23 YES 0.625 YES 0.582 YES	MA69_1533 S 0.402 28 N 0.656 Y	Y
MA69_154	MA69_154 0.815 17 YES 0.730 17 YES 0.972 12 YES 0.843 YES 0.787 YES	MA69_154 S 0.835 17 Y 0.994 Y	Y
MA69_1540	MA69_1540 0.360 21 YES 0.412 21 YES 0.993 12 YES 0.953 YES 0.682 YES	MA69_1540 S 0.361 21 N 0.650 Y	Y
MA69_1567	MA69_1567 0.555 23 YES 0.542 23 YES 0.994 16 YES 0.946 YES 0.744 YES	MA69_1567 S 0.473 22 N 0.970 Y	Y
MA69_1602	MA69_1602 0.555 22 YES 0.661 22 YES 0.985 15 YES 0.906 YES 0.783 YES	MA69_1602 S 0.856 22 Y 0.961 Y	Y
MA69_1612	MA69_1612 0.749 30 YES 0.574 30 YES 0.931 12 YES 0.674 YES 0.624 YES	MA69_1612 S 0.545 30 Y 0.830 Y	Y
MA69_1619	MA69_1619 0.968 25 YES 0.832 25 YES 0.991 7 YES 0.869 YES 0.850 YES	MA69_1619 S 0.499 25 N 0.503 Y	Y
MA69_1621	MA69_1621 0.902 20 YES 0.852 20 YES 0.998 13 YES 0.975 YES 0.914 YES	MA69_1621 S 0.780 20 Y 1.000 Y	Y
MA69_1622	MA69_1622 0.579 18 YES 0.679 18 YES 0.967 13 YES 0.847 YES 0.763 YES	MA69_1622 S 0.686 18 Y 0.959 Y	Y
MA69_1632	MA69_1632 0.781 22 YES 0.771 22 YES 0.963 3 YES 0.861 YES 0.816 YES	MA69_1632 S 0.748 22 Y 0.892 Y	Y
MA69_1634	MA69_1634 0.258 138 N 0.404 19 YES 0.986 12 YES 0.913 YES 0.659 YES	MA69_1634 S 0.379 21 N 0.979 Y	Y
MA69_1639	MA69_1639 0.691 17 YES 0.747 17 YES 0.990 4 YES 0.959 YES 0.853 YES	MA69_1639 S 0.926 17 Y 1.000 Y	Y
MA69_1641	MA69_1641 0.868 18 YES 0.768 18 YES 0.929 13 YES 0.809 YES 0.788 YES	MA69_1641 S 0.936 18 Y 0.999 Y	Y
MA69_1647	MA69_1647 0.461 26 YES 0.467 20 YES 0.963 4 YES 0.689 YES 0.578 YES	MA69_1647 S 0.668 20 Y 0.973 Y	Y
MA69_165	MA69_165 0.211 25 N 0.349 25 YES 0.974 12 YES 0.664 YES 0.507 YES	MA69_165 S 0.663 25 Y 0.912 Y	Y
MA69_1650	MA69_1650 0.169 21 N 0.229 46 N 0.997 12 YES 0.842 YES 0.536 YES	MA69_1650 S 0.373 46 N 0.893 Y	Y
MA69_1653	MA69_1653 0.593 21 YES 0.693 21 YES 0.960 6 YES 0.903 YES 0.798 YES	MA69_1653 S 0.441 21 N 0.601 Y	Y
MA69_1655	MA69_1655 0.488 25 YES 0.618 25 YES 0.993 6 YES 0.943 YES 0.781 YES	MA69_1655 S 0.636 25 Y 0.945 Y	Y
MA69_1660	MA69_1660 0.885 20 YES 0.846 20 YES 0.976 13 YES 0.858 YES 0.852 YES	MA69_1660 S 0.893 20 Y 1.000 Y	Y
MA69_1664	MA69_1664 0.442 19 YES 0.490 19 YES 0.988 14 YES 0.824 YES 0.657 YES	MA69_1664 S 0.493 37 N 0.977 Y	Y
MA69_168	MA69_168 0.401 43 YES 0.496 43 YES 0.993 27 YES 0.568 YES 0.532 YES	MA69_168 S 0.339 43 N 0.703 Y	Y
MA69_1697	MA69_1697 0.615 16 YES 0.689 16 YES 0.977 8 YES 0.945 YES 0.817 YES	MA69_1697 S 0.355 16 N 1.000 Y	Y
MA69_1701	MA69_1701 0.868 19 YES 0.792 19 YES 0.997 13 YES 0.971 YES 0.882 YES	MA69_1701 S 0.788 19 Y 0.996 Y	Y
MA69_1707	MA69_1707 0.790 19 YES 0.742 19 YES 0.975 12 YES 0.902 YES 0.822 YES	MA69_1707 S 0.831 19 Y 0.974 Y	Y
MA69_1728	MA69_1728 0.318 18 N 0.488 18 YES 0.960 2 YES 0.879 YES 0.684 YES	MA69_1728 S 0.508 18 Y 0.997 Y	Y
MA69_1738	MA69_1738 0.455 18 YES 0.600 18 YES 0.989 13 YES 0.933 YES 0.767 YES	MA69_1738 S 0.543 18 Y 0.997 Y	Y
MA69_174	MA69_174 0.798 30 YES 0.797 30 YES 0.989 12 YES 0.922 YES 0.859 YES	MA69_174 S 0.853 30 Y 0.960 Y	Y
MA69_1743	MA69_1743 0.460 28 YES 0.540 17 YES 0.970 7 YES 0.917 YES 0.728 YES	MA69_1743 S 0.359 17 N 0.999 Y	Y
MA69_1764	MA69_1764 0.252 26 N 0.359 26 YES 0.983 17 YES 0.897 YES 0.628 YES	MA69_1764 S 0.328 25 N 0.910 Y	Y
MA69_1768	MA69_1768 0.553 23 YES 0.587 23 YES 0.985 13 YES 0.810 YES 0.699 YES	MA69_1768 S 0.812 23 Y 1.000 Y	Y
MA69_1782	MA69_1782 0.658 34 YES 0.763 34 YES 0.995 23 YES 0.919 YES 0.841 YES	MA69_1782 S 0.505 34 Y 0.817 Y	Y
MA69_1791	MA69_1791 0.661 18 YES 0.648 18 YES 0.860 13 N 0.731 YES 0.690 YES	MA69_1791 S 0.957 18 Y 0.979 Y	Y
MA69_1796	MA69_1796 0.213 26 N 0.386 26 YES 0.978 10 YES 0.885 YES 0.636 YES	MA69_1796 S 0.551 26 Y 0.863 Y	Y
MA69_1801	MA69_1801 0.608 24 YES 0.670 20 YES 0.979 13 YES 0.886 YES 0.778 YES	MA69_1801 S 0.513 24 Y 0.976 Y	Y
MA69_1817	MA69_1817 0.715 16 YES 0.737 16 YES 0.976 12 YES 0.942 YES 0.840 YES	MA69_1817 S 0.488 16 N 0.865 Y	Y
MA69_1828	MA69_1828 0.833 19 YES 0.807 19 YES 0.985 4 YES 0.858 YES 0.832 YES	MA69_1828 S 0.767 19 Y 1.000 Y	Y
MA69_1864	MA69_1864 0.206 16 N 0.241 16 N 0.995 13 YES 0.943 YES 0.592 YES	MA69_1864 S 0.439 26 N 0.947 Y	Y
MA69_1867	MA69_1867 0.652 18 YES 0.683 18 YES 0.992 13 YES 0.956 YES 0.820 YES	MA69_1867 S 0.898 22 Y 1.000 Y	Y
MA69_1891	MA69_1891 0.503 26 YES 0.550 26 YES 0.984 12 YES 0.838 YES 0.694 YES	MA69_1891 S 0.295 31 N 0.896 Y	Y
MA69_19	MA69_19 0.759 17 YES 0.769 17 YES 0.989 13 YES 0.955 YES 0.862 YES	MA69_19 S 0.970 17 Y 0.999 Y	Y
MA69_1911	MA69_1911 0.555 22 YES 0.659 22 YES 0.961 13 YES 0.830 YES 0.744 YES	MA69_1911 S 0.436 22 N 0.975 Y	Y
MA69_1917	MA69_1917 0.469 30 YES 0.607 30 YES 0.971 12 YES 0.875 YES 0.741 YES	MA69_1917 S 0.888 30 Y 0.995 Y	Y
MA69_1919	MA69_1919 0.410 26 YES 0.472 26 YES 0.989 18 YES 0.903 YES 0.687 YES	MA69_1919 S 0.384 34 N 0.984 Y	Y
MA69_1920	MA69_1920 0.860 17 YES 0.803 17 YES 0.978 1 YES 0.829 YES 0.816 YES	MA69_1920 S 0.975 17 Y 0.999 Y	Y
MA69_1923	MA69_1923 0.217 35 N 0.381 35 YES 0.981 13 YES 0.849 YES 0.615 YES	MA69_1923 S 0.821 35 Y 0.859 Y	Y
MA69_1926	MA69_1926 0.940 24 YES 0.831 24 YES 0.966 13 YES 0.831 YES 0.831 YES	MA69_1926 S 0.920 24 Y 0.999 Y	Y
MA69_1945	MA69_1945 0.343 29 YES 0.425 29 YES 0.847 13 N 0.599 YES 0.512 YES	MA69_1945 S 0.571 29 Y 0.885 Y	Y
MA69_1965	MA69_1965 0.863 18 YES 0.845 18 YES 0.963 4 YES 0.895 YES 0.870 YES	MA69_1965 S 0.515 18 Y 0.943 Y	Y
MA69_1976	MA69_1976 0.796 23 YES 0.439 35 YES 0.974 26 YES 0.857 YES 0.648 YES	MA69_1976 S 0.546 35 Y 0.578 Y	Y
MA69_1979	MA69_1979 0.282 22 N 0.475 22 YES 0.974 6 YES 0.882 YES 0.678 YES	MA69_1979 S 0.397 22 N 0.710 Y	Y
MA69_1985	MA69_1985 0.621 20 YES 0.623 20 YES 0.941 5 YES 0.733 YES 0.678 YES	MA69_1985 S 0.845 20 Y 0.859 Y	Y
MA69_1986	MA69_1986 0.505 19 YES 0.619 19 YES 0.984 3 YES 0.846 YES 0.732 YES	MA69_1986 S 0.357 19 N 0.988 Y	Y
MA69_1988	MA69_1988 0.893 23 YES 0.775 23 YES 0.970 6 YES 0.861 YES 0.818 YES	MA69_1988 S 0.837 23 Y 0.975 Y	Y
MA69_1991	MA69_1991 0.678 18 YES 0.727 18 YES 0.969 2 YES 0.849 YES 0.788 YES	MA69_1991 S 0.921 18 Y 0.994 Y	Y
MA69_1997	MA69_1997 0.876 22 YES 0.831 22 YES 0.987 13 YES 0.820 YES 0.826 YES	MA69_1997 S 0.886 22 Y 0.999 Y	Y
MA69_2005	MA69_2005 0.455 25 YES 0.494 25 YES 0.987 15 YES 0.909 YES 0.702 YES	MA69_2005 S 0.657 25 Y 0.803 Y	Y
MA69_2024	MA69_2024 0.464 19 YES 0.538 19 YES 0.997 13 YES 0.952 YES 0.745 YES	MA69_2024 S 0.469 21 N 0.995 Y	Y
MA69_2036	MA69_2036 0.493 20 YES 0.626 20 YES 0.983 2 YES 0.955 YES 0.791 YES	MA69_2036 S 0.420 20 N 0.971 Y	Y
MA69_2039	MA69_2039 0.230 39 N 0.424 39 YES 0.997 26 YES 0.774 YES 0.599 YES	MA69_2039 S 0.684 34 Y 0.985 Y	Y
MA69_2040	MA69_2040 0.824 21 YES 0.800 21 YES 0.960 9 YES 0.843 YES 0.821 YES	MA69_2040 S 0.473 21 N 0.990 Y	Y
MA69_2043	MA69_2043 0.356 18 YES 0.499 18 YES 0.936 13 YES 0.824 YES 0.662 YES	MA69_2043 S 0.494 18 N 0.993 Y	Y
MA69_2047	MA69_2047 0.414 281 YES 0.309 18 N 0.992 13 YES 0.879 YES 0.594 YES	MA69_2047 S 0.442 18 N 0.853 Y	Y
MA69_2048	MA69_2048 0.823 19 YES 0.817 19 YES 0.975 4 YES 0.866 YES 0.842 YES	MA69_2048 S 0.858 19 Y 0.999 Y	Y
MA69_2053	MA69_2053 0.938 20 YES 0.881 20 YES 0.982 6 YES 0.913 YES 0.897 YES	MA69_2053 S 0.965 20 Y 1.000 Y	Y
MA69_2060	MA69_2060 0.332 19 YES 0.454 19 YES 0.978 13 YES 0.821 YES 0.638 YES	MA69_2060 S 0.707 19 Y 0.979 Y	Y
MA69_2068	MA69_2068 0.802 22 YES 0.781 22 YES 0.974 14 YES 0.842 YES 0.811 YES	MA69_2068 S 0.792 22 Y 0.832 Y	Y
MA69_2079	MA69_2079 0.605 19 YES 0.478 19 YES 0.919 12 YES 0.579 YES 0.528 YES	MA69_2079 S 0.960 19 Y 0.985 Y	Y
MA69_2080	MA69_2080 0.892 21 YES 0.701 21 YES 0.943 2 YES 0.704 YES 0.703 YES	MA69_2080 S 0.843 21 Y 0.855 Y	Y
MA69_2086	MA69_2086 0.751 18 YES 0.767 18 YES 0.989 13 YES 0.945 YES 0.856 YES	MA69_2086 S 0.857 18 Y 0.999 Y	Y
MA69_210	MA69_210 0.269 34 N 0.419 34 YES 0.996 28 YES 0.479 N 0.449 YES	MA69_210 S 0.677 38 Y 0.858 Y	Y
MA69_2102	MA69_2102 0.332 18 YES 0.500 18 YES 0.982 13 YES 0.941 YES 0.721 YES	MA69_2102 S 0.394 18 N 0.993 Y	Y
MA69_2112	MA69_2112 0.781 20 YES 0.634 20 YES 0.906 5 YES 0.678 YES 0.656 YES	MA69_2112 S 0.946 20 Y 0.991 Y	Y
MA69_2130	MA69_2130 0.899 23 YES 0.829 23 YES 0.987 12 YES 0.880 YES 0.855 YES	MA69_2130 S 0.957 23 Y 0.995 Y	Y
MA69_2136	MA69_2136 0.526 19 YES 0.629 19 YES 0.966 13 YES 0.841 YES 0.735 YES	MA69_2136 S 0.730 19 Y 0.823 Y	Y
MA69_2148	MA69_2148 0.271 32 N 0.389 24 YES 0.990 12 YES 0.894 YES 0.641 YES	MA69_2148 S 0.257 23 N 0.734 Y	Y
MA69_2149	MA69_2149 0.510 20 YES 0.635 20 YES 0.983 1 YES 0.922 YES 0.779 YES	MA69_2149 S 0.659 20 Y 0.995 Y	Y
MA69_2152	MA69_2152 0.810 19 YES 0.695 19 YES 0.950 13 YES 0.692 YES 0.694 YES	MA69_2152 S 0.932 19 Y 0.982 Y	Y
MA69_2155	MA69_2155 0.191 17 N 0.366 17 YES 0.963 2 YES 0.843 YES 0.605 YES	MA69_2155 S 0.337 24 N 0.763 Y	Y
MA69_2166	MA69_2166 0.928 17 YES 0.880 17 YES 0.980 3 YES 0.932 YES 0.906 YES	MA69_2166 S 0.870 17 Y 0.998 Y	Y
MA69_2174	MA69_2174 0.641 33 YES 0.728 33 YES 0.998 12 YES 0.903 YES 0.815 YES	MA69_2174 S 0.510 33 Y 0.984 Y	Y
MA69_2182	MA69_2182 0.906 20 YES 0.869 20 YES 0.993 13 YES 0.950 YES 0.910 YES	MA69_2182 S 0.937 20 Y 1.000 Y	Y
MA69_2190	MA69_2190 0.453 22 YES 0.517 22 YES 0.993 13 YES 0.825 YES 0.671 YES	MA69_2190 S 0.643 22 Y 0.994 Y	Y
MA69_2206	MA69_2206 0.495 20 YES 0.622 20 YES 0.977 6 YES 0.887 YES 0.754 YES	MA69_2206 S 0.583 20 Y 0.973 Y	Y
MA69_2213	MA69_2213 1.000 19 YES 0.932 19 YES 0.994 13 YES 0.967 YES 0.950 YES	MA69_2213 S 0.931 19 Y 0.998 Y	Y
MA69_2232	MA69_2232 0.256 19 N 0.423 19 YES 0.953 5 YES 0.807 YES 0.615 YES	MA69_2232 S 0.763 19 Y 0.996 Y	Y
MA69_2234	MA69_2234 0.800 18 YES 0.833 18 YES 0.982 4 YES 0.929 YES 0.881 YES	MA69_2234 S 0.671 18 Y 0.985 Y	Y
MA69_2245	MA69_2245 0.761 24 YES 0.777 24 YES 0.987 12 YES 0.890 YES 0.833 YES	MA69_2245 S 0.909 24 Y 1.000 Y	Y
MA69_2302	MA69_2302 0.188 30 N 0.372 30 YES 0.932 11 YES 0.753 YES 0.562 YES	MA69_2302 S 0.332 28 N 0.804 Y	Y
MA69_2305	MA69_2305 0.890 20 YES 0.861 20 YES 0.988 13 YES 0.942 YES 0.902 YES	MA69_2305 S 0.986 20 Y 1.000 Y	Y
MA69_2347	MA69_2347 0.799 35 YES 0.839 35 YES 0.995 22 YES 0.874 YES 0.857 YES	MA69_2347 S 0.851 35 Y 0.911 Y	Y
MA69_2397	MA69_2397 0.786 22 YES 0.770 22 YES 0.990 6 YES 0.932 YES 0.851 YES	MA69_2397 S 0.666 22 Y 0.998 Y	Y
MA69_2419	MA69_2419 0.701 17 YES 0.733 17 YES 0.977 4 YES 0.923 YES 0.828 YES	MA69_2419 S 0.712 17 Y 0.853 Y	Y
MA69_2421	MA69_2421 0.500 18 YES 0.597 18 YES 0.957 2 YES 0.812 YES 0.704 YES	MA69_2421 S 0.775 18 Y 0.986 Y	Y
MA69_2424	MA69_2424 0.823 19 YES 0.809 19 YES 0.975 3 YES 0.878 YES 0.843 YES	MA69_2424 S 0.957 19 Y 0.995 Y	Y
MA69_2429	MA69_2429 0.278 18 N 0.471 18 YES 0.983 5 YES 0.925 YES 0.698 YES	MA69_2429 S 0.546 18 Y 0.883 Y	Y
MA69_2443	MA69_2443 0.914 18 YES 0.867 18 YES 0.971 2 YES 0.922 YES 0.894 YES	MA69_2443 S 0.968 18 Y 0.999 Y	Y
MA69_2450	MA69_2450 0.231 18 N 0.302 18 N 0.926 2 YES 0.585 YES 0.443 YES	MA69_2450 S 0.792 18 Y 0.924 Y	Y
MA69_2451	MA69_2451 0.643 19 YES 0.728 19 YES 0.986 6 YES 0.931 YES 0.830 YES	MA69_2451 S 0.552 19 Y 0.999 Y	Y
MA69_2454	MA69_2454 0.407 23 YES 0.442 23 YES 0.948 6 YES 0.646 YES 0.544 YES	MA69_2454 S 0.712 23 Y 0.997 Y	Y
MA69_2475	MA69_2475 0.991 20 YES 0.938 20 YES 0.984 13 YES 0.926 YES 0.932 YES	MA69_2475 S 0.993 20 Y 1.000 Y	Y
MA69_2484	MA69_2484 0.498 19 YES 0.620 19 YES 0.973 13 YES 0.852 YES 0.736 YES	MA69_2484 S 0.931 19 Y 0.996 Y	Y
MA69_249	MA69_249 0.343 18 YES 0.396 18 YES 0.987 12 YES 0.925 YES 0.661 YES	MA69_249 S 0.365 25 N 0.999 Y	Y
MA69_2491	MA69_2491 0.398 24 YES 0.408 21 YES 0.872 2 YES 0.635 YES 0.522 YES	MA69_2491 S 0.321 21 N 0.713 Y	Y
MA69_2503	MA69_2503 0.126 30 N 0.308 30 N 0.990 7 YES 0.889 YES 0.598 YES	MA69_2503 S 0.395 30 N 0.893 Y	Y
MA69_2505	MA69_2505 0.583 17 YES 0.659 17 YES 0.986 13 YES 0.941 YES 0.800 YES	MA69_2505 S 0.461 17 N 0.998 Y	Y
MA69_2507	MA69_2507 0.914 24 YES 0.724 19 YES 0.902 5 YES 0.833 YES 0.779 YES	MA69_2507 S 0.745 19 Y 0.998 Y	Y
MA69_251	MA69_251 0.809 23 YES 0.713 23 YES 0.936 12 YES 0.681 YES 0.697 YES	MA69_251 S 0.408 23 N 0.525 Y	Y
MA69_2514	MA69_2514 0.580 17 YES 0.666 17 YES 0.976 13 YES 0.925 YES 0.795 YES	MA69_2514 S 0.758 17 Y 0.997 Y	Y
MA69_2517	MA69_2517 0.744 20 YES 0.786 20 YES 0.991 13 YES 0.942 YES 0.864 YES	MA69_2517 S 0.969 20 Y 0.999 Y	Y
MA69_2524	MA69_2524 0.815 19 YES 0.778 19 YES 0.992 13 YES 0.928 YES 0.853 YES	MA69_2524 S 0.961 19 Y 0.981 Y	Y
MA69_2529	MA69_2529 0.782 17 YES 0.690 17 YES 0.861 4 N 0.731 YES 0.711 YES	MA69_2529 S 0.463 17 N 0.962 Y	Y
MA69_2531	MA69_2531 0.704 18 YES 0.770 18 YES 0.964 5 YES 0.910 YES 0.840 YES	MA69_2531 S 0.849 18 Y 0.995 Y	Y
MA69_2532	MA69_2532 0.497 22 YES 0.530 22 YES 0.916 12 YES 0.677 YES 0.604 YES	MA69_2532 S 0.938 22 Y 0.985 Y	Y
MA69_2533	MA69_2533 0.701 21 YES 0.524 21 YES 0.929 9 YES 0.730 YES 0.627 YES	MA69_2533 S 0.480 21 N 0.750 Y	Y
MA69_2535	MA69_2535 0.589 26 YES 0.575 26 YES 0.964 7 YES 0.734 YES 0.654 YES	MA69_2535 S 0.324 21 N 0.824 Y	Y
MA69_2537	MA69_2537 0.803 20 YES 0.773 20 YES 0.963 12 YES 0.835 YES 0.804 YES	MA69_2537 S 0.922 20 Y 0.985 Y	Y
MA69_2547	MA69_2547 0.744 20 YES 0.763 20 YES 0.981 7 YES 0.877 YES 0.820 YES	MA69_2547 S 0.937 20 Y 0.999 Y	Y
MA69_255	MA69_255 0.631 20 YES 0.650 20 YES 0.966 13 YES 0.851 YES 0.750 YES	MA69_255 S 0.412 22 N 0.997 Y	Y
MA69_2558	MA69_2558 0.702 23 YES 0.745 23 YES 0.990 13 YES 0.915 YES 0.830 YES	MA69_2558 S 0.934 23 Y 0.999 Y	Y
MA69_2569	MA69_2569 0.940 18 YES 0.849 18 YES 0.967 7 YES 0.918 YES 0.884 YES	MA69_2569 S 0.945 18 Y 0.995 Y	Y
MA69_2571	MA69_2571 0.298 17 N 0.444 17 YES 0.930 13 YES 0.820 YES 0.632 YES	MA69_2571 S 0.438 17 N 0.981 Y	Y
MA69_2593	MA69_2593 0.369 16 YES 0.511 16 YES 0.968 3 YES 0.930 YES 0.720 YES	MA69_2593 S 0.632 16 Y 0.999 Y	Y
MA69_2597	MA69_2597 0.561 18 YES 0.677 18 YES 0.978 13 YES 0.931 YES 0.804 YES	MA69_2597 S 0.551 18 Y 0.990 Y	Y
MA69_2607	MA69_2607 0.455 18 YES 0.590 18 YES 0.985 12 YES 0.942 YES 0.766 YES	MA69_2607 S 0.452 18 N 0.947 Y	Y
MA69_2610	MA69_2610 0.596 22 YES 0.655 22 YES 0.994 13 YES 0.896 YES 0.776 YES	MA69_2610 S 0.615 22 Y 0.998 Y	Y
MA69_2611	MA69_2611 0.366 21 YES 0.528 21 YES 0.987 6 YES 0.938 YES 0.733 YES	MA69_2611 S 0.394 21 N 0.998 Y	Y
MA69_2629	MA69_2629 0.694 23 YES 0.756 23 YES 0.989 2 YES 0.925 YES 0.841 YES	MA69_2629 S 0.377 21 N 0.983 Y	Y
MA69_263	MA69_263 0.722 21 YES 0.723 21 YES 0.987 13 YES 0.893 YES 0.808 YES	MA69_263 S 0.805 21 Y 0.972 Y	Y
MA69_2637	MA69_2637 0.606 25 YES 0.653 18 YES 0.982 13 YES 0.935 YES 0.794 YES	MA69_2637 S 0.580 25 Y 1.000 Y	Y
MA69_2652	MA69_2652 0.630 23 YES 0.599 23 YES 0.948 12 YES 0.661 YES 0.630 YES	MA69_2652 S 0.854 23 Y 0.999 Y	Y
MA69_2662	MA69_2662 0.454 17 YES 0.542 17 YES 0.921 4 YES 0.758 YES 0.650 YES	MA69_2662 S 0.670 17 Y 0.989 Y	Y
MA69_2666	MA69_2666 0.581 18 YES 0.638 18 YES 0.977 13 YES 0.937 YES 0.787 YES	MA69_2666 S 0.460 18 N 0.955 Y	Y
MA69_2669	MA69_2669 0.603 23 YES 0.643 23 YES 0.987 13 YES 0.833 YES 0.738 YES	MA69_2669 S 0.923 23 Y 0.998 Y	Y
MA69_2680	MA69_2680 0.285 18 N 0.450 18 YES 0.970 13 YES 0.853 YES 0.651 YES	MA69_2680 S 0.497 18 N 0.970 Y	Y
MA69_2696	MA69_2696 0.554 17 YES 0.645 17 YES 0.978 3 YES 0.818 YES 0.731 YES	MA69_2696 S 0.524 17 Y 0.992 Y	Y
MA69_2711	MA69_2711 0.745 20 YES 0.745 20 YES 0.963 13 YES 0.839 YES 0.792 YES	MA69_2711 S 0.740 20 Y 0.931 Y	Y
MA69_2712	MA69_2712 0.861 22 YES 0.716 22 YES 0.864 8 N 0.694 YES 0.705 YES	MA69_2712 S 0.662 22 Y 0.682 Y	Y
MA69_2715	MA69_2715 0.683 18 YES 0.535 29 YES 0.995 13 YES 0.865 YES 0.700 YES	MA69_2715 S 0.832 24 Y 0.999 Y	Y
MA69_2716	MA69_2716 0.868 20 YES 0.779 20 YES 0.912 12 YES 0.781 YES 0.780 YES	MA69_2716 S 0.786 20 Y 0.793 Y	Y
MA69_2719	MA69_2719 0.941 18 YES 0.604 18 YES 0.877 2 YES 0.505 YES 0.555 YES	MA69_2719 S 0.559 18 Y 0.566 Y	Y
MA69_272	MA69_272 0.459 35 YES 0.317 35 N 0.984 16 YES 0.790 YES 0.553 YES	MA69_272 S 0.363 35 N 0.774 Y	Y
MA69_2726	MA69_2726 0.539 36 YES 0.649 36 YES 0.990 25 YES 0.501 YES 0.575 YES	MA69_2726 S 0.496 36 N 0.777 Y	Y
MA69_2738	MA69_2738 0.218 24 N 0.402 24 YES 0.994 8 YES 0.871 YES 0.637 YES	MA69_2738 S 0.481 26 N 0.960 Y	Y
MA69_2742	MA69_2742 0.561 20 YES 0.630 20 YES 0.976 13 YES 0.911 YES 0.770 YES	MA69_2742 S 0.629 20 Y 0.873 Y	Y
MA69_2752	MA69_2752 0.302 18 N 0.470 18 YES 0.983 13 YES 0.905 YES 0.688 YES	MA69_2752 S 0.465 18 N 0.966 Y	Y
MA69_2760	MA69_2760 0.644 20 YES 0.534 20 YES 0.986 9 YES 0.959 YES 0.746 YES	MA69_2760 S 0.455 20 N 0.703 Y	Y
MA69_278	MA69_278 0.219 27 N 0.282 27 N 0.885 6 YES 0.601 YES 0.442 YES	MA69_278 S 0.537 24 Y 0.932 Y	Y
MA69_2786	MA69_2786 0.515 27 YES 0.586 27 YES 0.966 8 YES 0.776 YES 0.681 YES	MA69_2786 S 0.366 27 N 0.817 Y	Y
MA69_279	MA69_279 0.834 21 YES 0.779 21 YES 0.998 14 YES 0.976 YES 0.877 YES	MA69_279 S 0.550 23 Y 1.000 Y	Y
MA69_2790	MA69_2790 0.599 31 YES 0.405 21 YES 0.920 8 YES 0.587 YES 0.496 YES	MA69_2790 S 0.586 21 Y 0.931 Y	Y
MA69_2791	MA69_2791 0.697 19 YES 0.568 19 YES 0.955 3 YES 0.596 YES 0.582 YES	MA69_2791 S 0.937 19 Y 0.971 Y	Y
MA69_2793	MA69_2793 0.646 18 YES 0.663 18 YES 0.932 4 YES 0.766 YES 0.714 YES	MA69_2793 S 0.501 20 Y 0.999 Y	Y
MA69_2797	MA69_2797 0.909 25 YES 0.854 25 YES 0.979 20 YES 0.869 YES 0.862 YES	MA69_2797 S 0.956 25 Y 0.995 Y	Y
MA69_2803	MA69_2803 0.581 21 YES 0.591 21 YES 0.936 6 YES 0.788 YES 0.689 YES	MA69_2803 S 0.723 21 Y 0.974 Y	Y
MA69_2809	MA69_2809 0.166 17 N 0.354 17 YES 0.970 14 YES 0.859 YES 0.606 YES	MA69_2809 S 0.496 19 N 0.754 Y	Y
MA69_2836	MA69_2836 0.633 21 YES 0.599 21 YES 0.802 2 N 0.627 YES 0.613 YES	MA69_2836 S 0.693 21 Y 0.794 Y	Y
MA69_2838	MA69_2838 0.934 28 YES 0.854 28 YES 0.977 9 YES 0.845 YES 0.849 YES	MA69_2838 S 0.895 28 Y 0.966 Y	Y
MA69_2842	MA69_2842 0.843 23 YES 0.859 23 YES 0.994 13 YES 0.931 YES 0.895 YES	MA69_2842 S 0.800 23 Y 0.999 Y	Y
MA69_2855	MA69_2855 0.926 19 YES 0.844 19 YES 0.988 3 YES 0.841 YES 0.843 YES	MA69_2855 S 0.974 19 Y 1.000 Y	Y
MA69_2856	MA69_2856 0.775 18 YES 0.782 18 YES 0.989 13 YES 0.958 YES 0.870 YES	MA69_2856 S 0.638 18 Y 1.000 Y	Y
MA69_2872	MA69_2872 0.275 20 N 0.406 20 YES 0.984 11 YES 0.819 YES 0.613 YES	MA69_2872 S 0.476 18 N 0.990 Y	Y
MA69_2874	MA69_2874 0.287 25 N 0.418 25 YES 0.937 16 YES 0.702 YES 0.560 YES	MA69_2874 S 0.620 25 Y 0.833 Y	Y
MA69_289	MA69_289 0.506 83 YES 0.344 22 YES 0.976 9 YES 0.790 YES 0.567 YES	MA69_289 S 0.451 22 N 0.640 Y	Y
MA69_2892	MA69_2892 0.424 19 YES 0.499 19 YES 0.963 1 YES 0.692 YES 0.595 YES	MA69_2892 S 0.949 19 Y 0.991 Y	Y
MA69_2903	MA69_2903 0.952 21 YES 0.838 21 YES 0.972 13 YES 0.884 YES 0.861 YES	MA69_2903 S 0.992 21 Y 0.994 Y	Y
MA69_2907	MA69_2907 0.392 21 YES 0.505 21 YES 0.939 13 YES 0.760 YES 0.632 YES	MA69_2907 S 0.433 21 N 0.990 Y	Y
MA69_292	MA69_292 0.503 25 YES 0.565 17 YES 0.960 8 YES 0.847 YES 0.706 YES	MA69_292 S 0.613 17 Y 0.772 Y	Y
MA69_2929	MA69_2929 0.341 44 YES 0.519 36 YES 0.946 25 YES 0.764 YES 0.642 YES	MA69_2929 S 0.403 36 N 0.590 Y	Y
MA69_2951	MA69_2951 0.606 14 YES 0.659 14 YES 0.966 3 YES 0.807 YES 0.733 YES	MA69_2951 S 0.361 14 N 0.562 Y	Y
MA69_2956	MA69_2956 0.569 18 YES 0.658 18 YES 0.974 2 YES 0.933 YES 0.796 YES	MA69_2956 S 0.368 19 N 0.996 Y	Y
MA69_2967	MA69_2967 0.398 24 YES 0.501 24 YES 0.969 14 YES 0.798 YES 0.649 YES	MA69_2967 S 0.534 23 Y 0.992 Y	Y
MA69_2968	MA69_2968 0.692 19 YES 0.600 19 YES 0.911 1 YES 0.623 YES 0.611 YES	MA69_2968 S 0.703 19 Y 0.757 Y	Y
MA69_2977	MA69_2977 0.939 28 YES 0.890 28 YES 0.971 10 YES 0.877 YES 0.884 YES	MA69_2977 S 0.980 28 Y 0.999 Y	Y
MA69_3032	MA69_3032 0.945 20 YES 0.789 20 YES 0.969 13 YES 0.851 YES 0.820 YES	MA69_3032 S 0.421 20 N 0.755 Y	Y
MA69_3037	MA69_3037 0.760 19 YES 0.732 19 YES 0.948 8 YES 0.788 YES 0.760 YES	MA69_3037 S 0.750 19 Y 0.993 Y	Y
MA69_3048	MA69_3048 0.759 18 YES 0.721 18 YES 0.954 11 YES 0.871 YES 0.796 YES	MA69_3048 S 0.727 18 Y 0.980 Y	Y
MA69_3050	MA69_3050 0.797 22 YES 0.770 22 YES 0.981 5 YES 0.901 YES 0.836 YES	MA69_3050 S 0.878 22 Y 0.994 Y	Y
MA69_3051	MA69_3051 0.560 18 YES 0.673 18 YES 0.972 6 YES 0.930 YES 0.802 YES	MA69_3051 S 0.588 18 Y 0.999 Y	Y
MA69_3054	MA69_3054 0.749 21 YES 0.774 21 YES 0.969 12 YES 0.878 YES 0.826 YES	MA69_3054 S 0.943 21 Y 0.995 Y	Y
MA69_3056	MA69_3056 0.370 21 YES 0.506 21 YES 0.975 2 YES 0.817 YES 0.661 YES	MA69_3056 S 0.591 21 Y 0.973 Y	Y
MA69_3059	MA69_3059 0.093 24 N 0.246 22 N 0.987 4 YES 0.857 YES 0.552 YES	MA69_3059 S 0.480 19 N 0.935 Y	Y
MA69_306	MA69_306 0.203 172 N 0.253 25 N 0.992 19 YES 0.935 YES 0.594 YES	MA69_306 S 0.445 24 N 0.736 Y	Y
MA69_3075	MA69_3075 0.603 35 YES 0.626 20 YES 0.982 14 YES 0.905 YES 0.765 YES	MA69_3075 S 0.438 22 N 0.999 Y	Y
MA69_3084	MA69_3084 0.962 17 YES 0.878 17 YES 0.989 3 YES 0.904 YES 0.891 YES	MA69_3084 S 0.955 17 Y 0.994 Y	Y
MA69_3087	MA69_3087 0.327 20 YES 0.485 20 YES 0.979 13 YES 0.871 YES 0.678 YES	MA69_3087 S 0.284 20 N 0.979 Y	Y
MA69_3101	MA69_3101 0.249 18 N 0.344 18 YES 0.994 13 YES 0.975 YES 0.660 YES	MA69_3101 S 0.321 25 N 0.704 Y	Y
MA69_3113	MA69_3113 0.350 22 YES 0.430 22 YES 0.970 6 YES 0.681 YES 0.556 YES	MA69_3113 S 0.804 22 Y 0.997 Y	Y
MA69_3117	MA69_3117 0.675 22 YES 0.657 22 YES 0.995 13 YES 0.959 YES 0.808 YES	MA69_3117 S 0.609 22 Y 0.973 Y	Y
MA69_3142	MA69_3142 0.625 21 YES 0.614 21 YES 0.910 14 YES 0.659 YES 0.636 YES	MA69_3142 S 0.603 21 Y 0.824 Y	Y
MA69_3171	MA69_3171 0.934 34 YES 0.824 34 YES 0.986 18 YES 0.863 YES 0.843 YES	MA69_3171 S 0.920 34 Y 0.992 Y	Y
MA69_3176	MA69_3176 0.429 26 YES 0.466 26 YES 0.902 11 YES 0.673 YES 0.569 YES	MA69_3176 S 0.607 26 Y 0.618 Y	Y
MA69_3199	MA69_3199 0.292 23 N 0.413 23 YES 0.970 13 YES 0.768 YES 0.591 YES	MA69_3199 S 0.551 23 Y 0.975 Y	Y
MA69_321	MA69_321 0.245 25 N 0.390 25 YES 0.887 12 YES 0.565 YES 0.478 YES	MA69_321 S 0.165 25 N 0.623 Y	Y
MA69_3252	MA69_3252 0.904 27 YES 0.833 27 YES 0.963 11 YES 0.844 YES 0.839 YES	MA69_3252 S 0.796 27 Y 0.953 Y	Y
MA69_3254	MA69_3254 0.232 36 N 0.403 41 YES 0.998 29 YES 0.676 YES 0.539 YES	MA69_3254 S 0.501 41 Y 0.988 Y	Y
MA69_3277	MA69_3277 0.591 18 YES 0.675 18 YES 0.994 13 YES 0.938 YES 0.807 YES	MA69_3277 S 0.737 18 Y 0.891 Y	Y
MA69_3291	MA69_3291 0.775 22 YES 0.782 22 YES 0.982 13 YES 0.909 YES 0.846 YES	MA69_3291 S 0.902 22 Y 0.997 Y	Y
MA69_3296	MA69_3296 0.682 20 YES 0.742 20 YES 0.979 13 YES 0.925 YES 0.833 YES	MA69_3296 S 0.879 20 Y 1.000 Y	Y
MA69_3318	MA69_3318 0.582 20 YES 0.461 28 YES 0.994 19 YES 0.930 YES 0.695 YES	MA69_3318 S 0.603 29 Y 0.999 Y	Y
MA69_3328	MA69_3328 0.567 19 YES 0.633 19 YES 0.920 12 YES 0.786 YES 0.710 YES	MA69_3328 S 0.631 19 Y 0.684 Y	Y
MA69_333	MA69_333 0.583 22 YES 0.680 22 YES 0.972 13 YES 0.808 YES 0.744 YES	MA69_333 S 0.562 22 Y 0.986 Y	Y
MA69_3346	MA69_3346 0.563 18 YES 0.395 18 YES 0.794 12 N 0.481 YES 0.438 YES	MA69_3346 S 0.899 18 Y 0.936 Y	Y
MA69_3350	MA69_3350 0.526 19 YES 0.604 19 YES 0.993 13 YES 0.918 YES 0.761 YES	MA69_3350 S 0.528 21 Y 0.978 Y	Y
MA69_3351	MA69_3351 0.535 18 YES 0.624 18 YES 0.977 4 YES 0.828 YES 0.726 YES	MA69_3351 S 0.876 18 Y 0.993 Y	Y
MA69_3353	MA69_3353 0.670 35 YES 0.409 21 YES 0.985 12 YES 0.710 YES 0.559 YES	MA69_3353 S 0.323 21 N 0.865 Y	Y
MA69_3355	MA69_3355 0.985 24 YES 0.897 24 YES 0.950 12 YES 0.885 YES 0.891 YES	MA69_3355 S 0.986 24 Y 0.992 Y	Y
MA69_336	MA69_336 0.240 17 N 0.289 31 N 0.995 12 YES 0.863 YES 0.576 YES	MA69_336 S 0.344 38 N 0.872 Y	Y
MA69_3360	MA69_3360 0.720 19 YES 0.723 19 YES 0.966 4 YES 0.869 YES 0.796 YES	MA69_3360 S 0.463 23 N 0.951 Y	Y
MA69_3363	MA69_3363 0.647 21 YES 0.654 21 YES 0.995 12 YES 0.967 YES 0.810 YES	MA69_3363 S 0.381 21 N 0.995 Y	Y
MA69_3364	MA69_3364 0.699 18 YES 0.706 18 YES 0.958 7 YES 0.817 YES 0.761 YES	MA69_3364 S 0.727 18 Y 0.918 Y	Y
MA69_3366	MA69_3366 0.576 21 YES 0.688 21 YES 0.997 13 YES 0.970 YES 0.829 YES	MA69_3366 S 0.772 21 Y 1.000 Y	Y
MA69_3367	MA69_3367 0.705 21 YES 0.717 21 YES 0.987 13 YES 0.855 YES 0.786 YES	MA69_3367 S 0.771 21 Y 0.970 Y	Y
MA69_3369	MA69_3369 0.457 22 YES 0.600 22 YES 0.986 13 YES 0.879 YES 0.739 YES	MA69_3369 S 0.821 22 Y 0.982 Y	Y
MA69_3373	MA69_3373 0.428 19 YES 0.582 19 YES 0.984 13 YES 0.941 YES 0.761 YES	MA69_3373 S 0.509 19 Y 0.720 Y	Y
MA69_3379	MA69_3379 0.782 24 YES 0.787 24 YES 0.991 12 YES 0.914 YES 0.851 YES	MA69_3379 S 0.705 24 Y 0.963 Y	Y
MA69_3380	MA69_3380 0.897 39 YES 0.704 39 YES 0.884 30 YES 0.543 YES 0.624 YES	MA69_3380 S 0.872 39 Y 0.921 Y	Y
MA69_3382	MA69_3382 0.529 24 YES 0.597 24 YES 0.993 13 YES 0.824 YES 0.710 YES	MA69_3382 S 0.859 24 Y 0.943 Y	Y
MA69_3399	MA69_3399 0.819 20 YES 0.732 20 YES 0.923 12 YES 0.766 YES 0.749 YES	MA69_3399 S 0.736 20 Y 0.994 Y	Y
MA69_34	MA69_34 0.781 21 YES 0.806 21 YES 0.989 13 YES 0.913 YES 0.860 YES	MA69_34 S 0.796 21 Y 0.997 Y	Y
MA69_340	MA69_340 0.921 21 YES 0.880 21 YES 0.993 13 YES 0.946 YES 0.913 YES	MA69_340 S 0.712 21 Y 0.994 Y	Y
MA69_3404	MA69_3404 0.673 20 YES 0.697 20 YES 0.973 12 YES 0.900 YES 0.798 YES	MA69_3404 S 0.635 20 Y 0.776 Y	Y
MA69_3431	MA69_3431 0.285 23 N 0.361 23 YES 0.812 17 N 0.560 YES 0.460 YES	MA69_3431 S 0.322 29 N 0.868 Y	Y
MA69_3449	MA69_3449 0.355 110 YES 0.501 28 YES 0.920 13 YES 0.797 YES 0.649 YES	MA69_3449 S 0.245 27 N 0.517 Y	Y
MA69_3453	MA69_3453 0.776 24 YES 0.754 24 YES 0.989 5 YES 0.873 YES 0.813 YES	MA69_3453 S 0.855 24 Y 0.970 Y	Y
MA69_346	MA69_346 0.950 20 YES 0.872 20 YES 0.953 12 YES 0.881 YES 0.876 YES	MA69_346 S 0.966 20 Y 0.999 Y	Y
MA69_3460	MA69_3460 0.845 19 YES 0.839 19 YES 0.989 3 YES 0.908 YES 0.873 YES	MA69_3460 S 0.941 19 Y 1.000 Y	Y
MA69_3461	MA69_3461 0.498 19 YES 0.593 19 YES 0.985 3 YES 0.871 YES 0.732 YES	MA69_3461 S 0.946 19 Y 0.994 Y	Y
MA69_3471	MA69_3471 0.754 32 YES 0.810 32 YES 0.995 20 YES 0.873 YES 0.842 YES	MA69_3471 S 0.510 30 Y 0.928 Y	Y
MA69_3472	MA69_3472 0.794 22 YES 0.578 22 YES 0.779 2 N 0.513 YES 0.545 YES	MA69_3472 S 0.775 22 Y 0.801 Y	Y
MA69_350	MA69_350 0.859 24 YES 0.815 24 YES 0.986 7 YES 0.878 YES 0.846 YES	MA69_350 S 0.946 24 Y 0.990 Y	Y
MA69_3506	MA69_3506 0.374 24 YES 0.540 24 YES 0.970 17 YES 0.892 YES 0.716 YES	MA69_3506 S 0.426 24 N 0.966 Y	Y
MA69_3527	MA69_3527 0.654 21 YES 0.739 21 YES 0.984 6 YES 0.938 YES 0.839 YES	MA69_3527 S 0.774 21 Y 0.976 Y	Y
MA69_3529	MA69_3529 0.767 21 YES 0.609 21 YES 0.944 12 YES 0.731 YES 0.670 YES	MA69_3529 S 0.403 21 N 0.772 Y	Y
MA69_353	MA69_353 0.499 21 YES 0.649 21 YES 0.975 12 YES 0.888 YES 0.769 YES	MA69_353 S 0.906 21 Y 0.985 Y	Y
MA69_3531	MA69_3531 0.705 30 YES 0.785 30 YES 0.994 21 YES 0.912 YES 0.849 YES	MA69_3531 S 0.703 30 Y 0.999 Y	Y
MA69_3533	MA69_3533 0.682 18 YES 0.733 18 YES 0.989 13 YES 0.946 YES 0.840 YES	MA69_3533 S 0.783 18 Y 0.998 Y	Y
MA69_355	MA69_355 0.777 28 YES 0.814 28 YES 0.965 12 YES 0.896 YES 0.855 YES	MA69_355 S 0.804 28 Y 0.982 Y	Y
MA69_356	MA69_356 0.660 23 YES 0.532 23 YES 0.801 5 N 0.631 YES 0.582 YES	MA69_356 S 0.694 23 Y 0.813 Y	Y
MA69_3565	MA69_3565 0.638 17 YES 0.645 17 YES 0.993 13 YES 0.936 YES 0.790 YES	MA69_3565 S 0.358 24 N 0.998 Y	Y
MA69_3580	MA69_3580 0.867 20 YES 0.768 20 YES 0.924 11 YES 0.721 YES 0.745 YES	MA69_3580 S 0.964 20 Y 0.971 Y	Y
MA69_3582	MA69_3582 0.816 19 YES 0.821 19 YES 0.975 5 YES 0.921 YES 0.871 YES	MA69_3582 S 0.934 19 Y 0.972 Y	Y
MA69_3588	MA69_3588 0.680 25 YES 0.757 25 YES 0.996 13 YES 0.913 YES 0.835 YES	MA69_3588 S 0.891 25 Y 1.000 Y	Y
MA69_3589	MA69_3589 0.661 18 YES 0.693 18 YES 0.954 4 YES 0.887 YES 0.790 YES	MA69_3589 S 0.525 18 Y 0.997 Y	Y
MA69_3607	MA69_3607 0.801 23 YES 0.808 23 YES 0.983 14 YES 0.939 YES 0.874 YES	MA69_3607 S 0.487 23 N 0.861 Y	Y
MA69_3619	MA69_3619 0.842 21 YES 0.820 21 YES 0.985 4 YES 0.926 YES 0.873 YES	MA69_3619 S 0.939 21 Y 0.999 Y	Y
MA69_3624	MA69_3624 0.310 21 N 0.388 21 YES 0.885 13 YES 0.639 YES 0.514 YES	MA69_3624 S 0.388 21 N 0.635 Y	Y
MA69_3625	MA69_3625 0.770 22 YES 0.732 22 YES 0.986 12 YES 0.821 YES 0.776 YES	MA69_3625 S 0.938 22 Y 0.995 Y	Y
MA69_3626	MA69_3626 0.815 20 YES 0.829 20 YES 0.991 13 YES 0.930 YES 0.880 YES	MA69_3626 S 0.827 20 Y 0.993 Y	Y
MA69_3632	MA69_3632 0.671 24 YES 0.685 24 YES 0.974 6 YES 0.873 YES 0.779 YES	MA69_3632 S 0.399 24 N 0.791 Y	Y
MA69_3634	MA69_3634 0.444 21 YES 0.572 21 YES 0.995 14 YES 0.956 YES 0.764 YES	MA69_3634 S 0.367 35 N 1.000 Y	Y
MA69_3643	MA69_3643 0.714 22 YES 0.719 17 YES 0.990 3 YES 0.956 YES 0.837 YES	MA69_3643 S 0.421 22 N 1.000 Y	Y
MA69_3648	MA69_3648 0.737 23 YES 0.632 23 YES 0.871 12 YES 0.644 YES 0.638 YES	MA69_3648 S 0.794 23 Y 0.920 Y	Y
MA69_3669	MA69_3669 0.561 18 YES 0.499 18 YES 0.903 2 YES 0.553 YES 0.526 YES	MA69_3669 S 0.983 18 Y 0.994 Y	Y
MA69_3690	MA69_3690 0.406 47 YES 0.548 47 YES 0.951 43 YES 0.406 N 0.477 YES	MA69_3690 S 0.610 47 Y 0.946 Y	Y
MA69_3692	MA69_3692 0.421 19 YES 0.594 19 YES 0.977 2 YES 0.910 YES 0.752 YES	MA69_3692 S 0.534 19 Y 0.985 Y	Y
MA69_37	MA69_37 0.414 21 YES 0.512 21 YES 0.974 12 YES 0.901 YES 0.706 YES	MA69_37 S 0.646 21 Y 0.870 Y	Y
MA69_3708	MA69_3708 0.868 29 YES 0.850 29 YES 0.985 20 YES 0.861 YES 0.856 YES	MA69_3708 S 0.952 29 Y 0.994 Y	Y
MA69_3711	MA69_3711 0.892 20 YES 0.772 20 YES 0.959 13 YES 0.827 YES 0.800 YES	MA69_3711 S 0.820 20 Y 0.892 Y	Y
MA69_3720	MA69_3720 0.732 23 YES 0.522 23 YES 0.961 4 YES 0.597 YES 0.560 YES	MA69_3720 S 0.792 23 Y 0.867 Y	Y
MA69_3733	MA69_3733 0.288 25 N 0.279 41 N 0.996 32 YES 0.710 YES 0.495 YES	MA69_3733 S 0.639 41 Y 0.866 Y	Y
MA69_3735	MA69_3735 0.665 24 YES 0.470 24 YES 0.913 2 YES 0.569 YES 0.520 YES	MA69_3735 S 0.479 24 N 0.550 Y	Y
MA69_3736	MA69_3736 0.389 22 YES 0.510 22 YES 0.991 14 YES 0.945 YES 0.727 YES	MA69_3736 S 0.693 22 Y 0.988 Y	Y
MA69_3765	MA69_3765 0.323 20 YES 0.505 20 YES 0.982 6 YES 0.880 YES 0.692 YES	MA69_3765 S 0.492 20 N 0.996 Y	Y
MA69_3794	MA69_3794 0.159 30 N 0.236 25 N 0.982 5 YES 0.815 YES 0.525 YES	MA69_3794 S 0.929 25 Y 0.987 Y	Y
MA69_3803	MA69_3803 0.660 30 YES 0.713 30 YES 0.992 24 YES 0.667 YES 0.690 YES	MA69_3803 S 0.801 30 Y 0.992 Y	Y
MA69_3805	MA69_3805 0.787 17 YES 0.794 17 YES 0.987 3 YES 0.938 YES 0.866 YES	MA69_3805 S 0.807 17 Y 0.990 Y	Y
MA69_3811	MA69_3811 0.437 26 YES 0.566 26 YES 0.998 13 YES 0.923 YES 0.745 YES	MA69_3811 S 0.296 26 N 0.957 Y	Y
MA69_3825	MA69_3825 0.198 20 N 0.346 29 YES 0.944 25 YES 0.716 YES 0.531 YES	MA69_3825 S 0.685 36 Y 0.983 Y	Y
MA69_3836	MA69_3836 0.568 24 YES 0.418 24 YES 0.976 19 YES 0.761 YES 0.590 YES	MA69_3836 S 0.411 34 N 0.881 Y	Y
MA69_3841	MA69_3841 0.552 24 YES 0.551 24 YES 0.997 13 YES 0.965 YES 0.758 YES	MA69_3841 S 0.942 24 Y 0.999 Y	Y
MA69_3843	MA69_3843 0.566 20 YES 0.423 20 YES 0.906 12 YES 0.593 YES 0.508 YES	MA69_3843 S 0.666 20 Y 0.836 Y	Y
MA69_3856	MA69_3856 0.788 20 YES 0.730 20 YES 0.997 13 YES 0.944 YES 0.837 YES	MA69_3856 S 0.763 20 Y 1.000 Y	Y
MA69_3857	MA69_3857 0.778 19 YES 0.588 19 YES 0.768 1 N 0.514 YES 0.551 YES	MA69_3857 S 0.707 19 Y 0.900 Y	Y
MA69_386	MA69_386 0.577 17 YES 0.661 17 YES 0.980 7 YES 0.834 YES 0.747 YES	MA69_386 S 0.829 17 Y 0.977 Y	Y
MA69_3867	MA69_3867 0.891 23 YES 0.829 23 YES 0.989 13 YES 0.867 YES 0.848 YES	MA69_3867 S 0.975 23 Y 0.990 Y	Y
MA69_3869	MA69_3869 0.900 17 YES 0.842 17 YES 0.984 2 YES 0.887 YES 0.864 YES	MA69_3869 S 0.883 17 Y 0.897 Y	Y
MA69_3875	MA69_3875 0.770 19 YES 0.794 19 YES 0.980 6 YES 0.886 YES 0.840 YES	MA69_3875 S 0.916 19 Y 0.988 Y	Y
MA69_3876	MA69_3876 0.456 19 YES 0.589 19 YES 0.967 9 YES 0.929 YES 0.759 YES	MA69_3876 S 0.729 19 Y 0.998 Y	Y
MA69_3886	MA69_3886 0.239 40 N 0.423 40 YES 0.979 29 YES 0.658 YES 0.540 YES	MA69_3886 S 0.814 40 Y 0.972 Y	Y
MA69_3887	MA69_3887 0.252 18 N 0.355 18 YES 0.928 2 YES 0.599 YES 0.477 YES	MA69_3887 S 0.827 18 Y 0.980 Y	Y
MA69_3895	MA69_3895 0.615 20 YES 0.698 20 YES 0.986 13 YES 0.961 YES 0.829 YES	MA69_3895 S 0.525 20 Y 0.999 Y	Y
MA69_3957	MA69_3957 0.229 34 N 0.388 34 YES 0.990 29 YES 0.742 YES 0.565 YES	MA69_3957 S 0.856 34 Y 0.987 Y	Y
MA69_3960	MA69_3960 0.827 23 YES 0.738 23 YES 0.982 13 YES 0.802 YES 0.770 YES	MA69_3960 S 0.907 23 Y 0.986 Y	Y
MA69_3965	MA69_3965 0.761 18 YES 0.736 18 YES 0.924 14 YES 0.781 YES 0.758 YES	MA69_3965 S 0.781 18 Y 0.901 Y	Y
MA69_3966	MA69_3966 0.441 21 YES 0.546 21 YES 0.952 13 YES 0.748 YES 0.647 YES	MA69_3966 S 0.469 21 N 0.585 Y	Y
MA69_3972	MA69_3972 0.356 52 YES 0.362 22 YES 0.990 12 YES 0.835 YES 0.598 YES	MA69_3972 S 0.538 22 Y 0.584 Y	Y
MA69_3978	MA69_3978 0.505 20 YES 0.593 20 YES 0.900 10 YES 0.698 YES 0.646 YES	MA69_3978 S 0.877 20 Y 0.991 Y	Y
MA69_3997	MA69_3997 0.308 19 N 0.471 19 YES 0.969 4 YES 0.835 YES 0.653 YES	MA69_3997 S 0.463 19 N 0.991 Y	Y
MA69_4012	MA69_4012 0.853 17 YES 0.758 17 YES 0.995 4 YES 0.962 YES 0.860 YES	MA69_4012 S 0.864 17 Y 1.000 Y	Y
MA69_4015	MA69_4015 0.183 27 N 0.342 27 YES 0.994 19 YES 0.950 YES 0.646 YES	MA69_4015 S 0.329 50 N 0.984 Y	Y
MA69_4017	MA69_4017 0.915 18 YES 0.864 18 YES 0.987 6 YES 0.951 YES 0.908 YES	MA69_4017 S 0.757 18 Y 0.994 Y	Y
MA69_4018	MA69_4018 0.426 18 YES 0.527 18 YES 0.980 13 YES 0.962 YES 0.744 YES	MA69_4018 S 0.349 25 N 0.988 Y	Y
MA69_4020	MA69_4020 0.874 22 YES 0.833 22 YES 0.982 5 YES 0.889 YES 0.861 YES	MA69_4020 S 0.675 22 Y 1.000 Y	Y
MA69_4025	MA69_4025 0.437 19 YES 0.573 19 YES 0.986 13 YES 0.927 YES 0.750 YES	MA69_4025 S 0.340 18 N 1.000 Y	Y
MA69_4040	MA69_4040 0.334 21 YES 0.365 21 YES 0.818 5 N 0.563 YES 0.464 YES	MA69_4040 S 0.573 21 Y 0.674 Y	Y
MA69_4042	MA69_4042 0.274 21 N 0.249 21 N 0.996 12 YES 0.882 YES 0.565 YES	MA69_4042 S 0.517 30 Y 0.869 Y	Y
MA69_4050	MA69_4050 0.747 20 YES 0.730 20 YES 0.980 6 YES 0.842 YES 0.786 YES	MA69_4050 S 0.694 20 Y 0.722 Y	Y
MA69_4051	MA69_4051 0.653 22 YES 0.706 22 YES 0.979 13 YES 0.852 YES 0.779 YES	MA69_4051 S 0.566 22 Y 0.835 Y	Y
MA69_4080	MA69_4080 0.230 21 N 0.327 21 N 0.958 2 YES 0.592 YES 0.460 YES	MA69_4080 S 0.662 21 Y 0.971 Y	Y
MA69_4083	MA69_4083 0.900 20 YES 0.819 20 YES 0.975 13 YES 0.876 YES 0.847 YES	MA69_4083 S 0.920 20 Y 0.999 Y	Y
MA69_4089	MA69_4089 0.310 23 N 0.323 23 N 0.989 12 YES 0.865 YES 0.594 YES	MA69_4089 S 0.692 23 Y 0.948 Y	Y
MA69_409	MA69_409 0.390 25 YES 0.477 25 YES 0.893 7 YES 0.674 YES 0.575 YES	MA69_409 S 0.499 23 N 0.987 Y	Y
MA69_4090	MA69_4090 0.721 33 YES 0.644 33 YES 0.997 12 YES 0.908 YES 0.776 YES	MA69_4090 S 0.549 26 Y 0.979 Y	Y
MA69_4091	MA69_4091 0.264 24 N 0.343 24 YES 0.960 13 YES 0.738 YES 0.541 YES	MA69_4091 S 0.449 24 N 0.553 Y	Y
MA69_4103	MA69_4103 0.318 22 N 0.478 22 YES 0.987 3 YES 0.844 YES 0.661 YES	MA69_4103 S 0.575 22 Y 0.593 Y	Y
MA69_4104	MA69_4104 0.410 28 YES 0.422 28 YES 0.973 25 YES 0.785 YES 0.604 YES	MA69_4104 S 0.273 40 N 0.851 Y	Y
MA69_4105	MA69_4105 0.261 359 N 0.343 28 YES 0.993 16 YES 0.878 YES 0.610 YES	MA69_4105 S 0.434 23 N 0.996 Y	Y
MA69_4107	MA69_4107 0.245 180 N 0.409 39 YES 0.989 20 YES 0.839 YES 0.624 YES	MA69_4107 S 0.407 32 N 0.974 Y	Y
MA69_4108	MA69_4108 0.223 32 N 0.350 32 YES 0.989 25 YES 0.809 YES 0.579 YES	MA69_4108 S 0.640 32 Y 0.938 Y	Y
MA69_4110	MA69_4110 0.685 29 YES 0.708 29 YES 0.972 11 YES 0.812 YES 0.760 YES	MA69_4110 S 0.800 29 Y 0.882 Y	Y
MA69_4113	MA69_4113 0.224 24 N 0.384 16 YES 0.947 4 YES 0.893 YES 0.638 YES	MA69_4113 S 0.317 18 N 0.975 Y	Y
MA69_4116	MA69_4116 0.239 26 N 0.310 26 N 0.892 10 YES 0.590 YES 0.450 YES	MA69_4116 S 0.667 26 Y 0.748 Y	Y
MA69_4119	MA69_4119 0.452 24 YES 0.543 19 YES 0.897 13 YES 0.773 YES 0.658 YES	MA69_4119 S 0.606 19 Y 0.997 Y	Y
MA69_4122	MA69_4122 0.413 19 YES 0.567 19 YES 0.980 13 YES 0.888 YES 0.728 YES	MA69_4122 S 0.466 19 N 0.942 Y	Y
MA69_4123	MA69_4123 0.901 20 YES 0.828 20 YES 0.937 13 YES 0.820 YES 0.824 YES	MA69_4123 S 0.941 20 Y 0.998 Y	Y
MA69_4124	MA69_4124 0.690 26 YES 0.655 26 YES 0.992 12 YES 0.786 YES 0.721 YES	MA69_4124 S 0.902 26 Y 0.973 Y	Y
MA69_4126	MA69_4126 0.447 34 YES 0.498 26 YES 0.989 13 YES 0.812 YES 0.655 YES	MA69_4126 S 0.408 26 N 0.668 Y	Y
MA69_413	MA69_413 0.871 20 YES 0.709 20 YES 0.987 12 YES 0.860 YES 0.785 YES	MA69_413 S 0.783 20 Y 0.998 Y	Y
MA69_4130	MA69_4130 0.968 24 YES 0.785 24 YES 0.961 5 YES 0.783 YES 0.784 YES	MA69_4130 S 0.841 24 Y 0.842 Y	Y
MA69_4134	MA69_4134 0.974 25 YES 0.913 25 YES 0.994 12 YES 0.926 YES 0.919 YES	MA69_4134 S 0.920 25 Y 1.000 Y	Y
MA69_4135	MA69_4135 0.737 21 YES 0.513 21 YES 0.701 12 N 0.454 N 0.483 YES	MA69_4135 S 0.753 21 Y 0.908 Y	Y
MA69_4137	MA69_4137 0.592 23 YES 0.675 23 YES 0.973 14 YES 0.867 YES 0.771 YES	MA69_4137 S 0.903 23 Y 0.997 Y	Y
MA69_414	MA69_414 0.403 18 YES 0.452 26 YES 0.994 13 YES 0.956 YES 0.704 YES	MA69_414 S 0.304 23 N 0.997 Y	Y
MA69_4143	MA69_4143 0.918 17 YES 0.838 17 YES 0.975 4 YES 0.916 YES 0.877 YES	MA69_4143 S 0.624 17 Y 0.909 Y	Y
MA69_4145	MA69_4145 0.582 18 YES 0.658 18 YES 0.978 13 YES 0.890 YES 0.774 YES	MA69_4145 S 0.502 18 Y 0.999 Y	Y
MA69_4153	MA69_4153 0.345 18 YES 0.481 18 YES 0.922 13 YES 0.748 YES 0.614 YES	MA69_4153 S 0.534 18 Y 0.980 Y	Y
MA69_4163	MA69_4163 0.748 20 YES 0.798 20 YES 0.987 13 YES 0.931 YES 0.864 YES	MA69_4163 S 0.707 20 Y 0.864 Y	Y
MA69_4164	MA69_4164 0.817 20 YES 0.702 20 YES 0.967 2 YES 0.716 YES 0.709 YES	MA69_4164 S 0.778 20 Y 0.909 Y	Y
MA69_4170	MA69_4170 0.223 20 N 0.312 20 N 0.888 11 YES 0.596 YES 0.454 YES	MA69_4170 S 0.229 20 N 0.594 Y	Y
MA69_4177	MA69_4177 0.808 19 YES 0.780 19 YES 0.987 4 YES 0.893 YES 0.836 YES	MA69_4177 S 0.971 19 Y 0.998 Y	Y
MA69_4178	MA69_4178 0.775 26 YES 0.637 26 YES 0.851 22 N 0.630 YES 0.633 YES	MA69_4178 S 0.581 26 Y 0.736 Y	Y
MA69_4180	MA69_4180 0.754 19 YES 0.742 19 YES 0.992 13 YES 0.841 YES 0.792 YES	MA69_4180 S 0.965 19 Y 0.999 Y	Y
MA69_4188	MA69_4188 0.579 17 YES 0.660 17 YES 0.983 3 YES 0.940 YES 0.800 YES	MA69_4188 S 0.672 17 Y 0.996 Y	Y
MA69_419	MA69_419 0.272 29 N 0.427 29 YES 0.990 13 YES 0.832 YES 0.630 YES	MA69_419 S 0.418 29 N 0.713 Y	Y
MA69_4190	MA69_4190 0.179 29 N 0.338 29 YES 0.984 10 YES 0.875 YES 0.606 YES	MA69_4190 S 0.290 26 N 0.841 Y	Y
MA69_4191	MA69_4191 0.809 22 YES 0.799 22 YES 0.988 1 YES 0.925 YES 0.862 YES	MA69_4191 S 0.907 22 Y 0.999 Y	Y
MA69_4200	MA69_4200 0.393 21 YES 0.367 21 YES 0.954 2 YES 0.734 YES 0.550 YES	MA69_4200 S 0.599 21 Y 0.751 Y	Y
MA69_4203	MA69_4203 0.512 19 YES 0.642 19 YES 0.973 2 YES 0.893 YES 0.767 YES	MA69_4203 S 0.704 19 Y 0.734 Y	Y
MA69_4206	MA69_4206 0.234 35 N 0.370 35 YES 0.960 129 YES 0.591 YES 0.480 YES	MA69_4206 S 0.535 35 Y 0.874 Y	Y
MA69_4212	MA69_4212 0.657 16 YES 0.714 16 YES 0.976 1 YES 0.928 YES 0.821 YES	MA69_4212 S 0.781 16 Y 0.999 Y	Y
MA69_4228	MA69_4228 0.991 22 YES 0.924 22 YES 0.991 13 YES 0.949 YES 0.936 YES	MA69_4228 S 0.802 22 Y 0.999 Y	Y
MA69_4233	MA69_4233 0.921 20 YES 0.832 20 YES 0.973 5 YES 0.840 YES 0.836 YES	MA69_4233 S 0.994 20 Y 0.998 Y	Y
MA69_4236	MA69_4236 0.299 32 N 0.450 32 YES 0.934 24 YES 0.697 YES 0.574 YES	MA69_4236 S 0.673 32 Y 0.830 Y	Y
MA69_4240	MA69_4240 0.200 23 N 0.222 33 N 0.980 30 YES 0.802 YES 0.512 YES	MA69_4240 S 0.420 23 N 0.858 Y	Y
MA69_4250	MA69_4250 0.835 20 YES 0.741 20 YES 0.914 13 YES 0.723 YES 0.732 YES	MA69_4250 S 0.530 20 Y 0.629 Y	Y
MA69_4252	MA69_4252 0.155 23 N 0.303 23 N 0.951 12 YES 0.729 YES 0.516 YES	MA69_4252 S 0.417 23 N 0.968 Y	Y
MA69_4255	MA69_4255 0.629 23 YES 0.686 23 YES 0.993 13 YES 0.877 YES 0.781 YES	MA69_4255 S 0.654 23 Y 0.994 Y	Y
MA69_4258	MA69_4258 0.692 18 YES 0.728 18 YES 0.967 3 YES 0.910 YES 0.819 YES	MA69_4258 S 0.895 18 Y 0.999 Y	Y
MA69_4274	MA69_4274 0.264 21 N 0.361 21 YES 0.873 13 YES 0.647 YES 0.504 YES	MA69_4274 S 0.457 21 N 0.836 Y	Y
MA69_4282	MA69_4282 0.684 21 YES 0.740 21 YES 0.974 12 YES 0.871 YES 0.806 YES	MA69_4282 S 0.795 21 Y 0.988 Y	Y
MA69_4283	MA69_4283 0.428 24 YES 0.486 24 YES 0.955 8 YES 0.689 YES 0.587 YES	MA69_4283 S 0.876 24 Y 0.902 Y	Y
MA69_4285	MA69_4285 0.507 21 YES 0.631 21 YES 0.986 14 YES 0.878 YES 0.755 YES	MA69_4285 S 0.430 21 N 0.978 Y	Y
MA69_4295	MA69_4295 0.595 24 YES 0.697 24 YES 0.998 13 YES 0.906 YES 0.802 YES	MA69_4295 S 0.444 24 N 0.989 Y	Y
MA69_4330	MA69_4330 0.207 22 N 0.383 22 YES 0.975 9 YES 0.848 YES 0.616 YES	MA69_4330 S 0.367 22 N 0.855 Y	Y
MA69_4339	MA69_4339 0.430 18 YES 0.481 18 YES 0.902 345 YES 0.615 YES 0.548 YES	MA69_4339 S 0.447 18 N 0.761 Y	Y
MA69_4353	MA69_4353 0.702 25 YES 0.705 25 YES 0.984 6 YES 0.834 YES 0.770 YES	MA69_4353 S 0.450 25 N 0.999 Y	Y
MA69_4375	MA69_4375 0.494 21 YES 0.530 21 YES 0.922 5 YES 0.696 YES 0.613 YES	MA69_4375 S 0.489 21 N 0.807 Y	Y
MA69_4377	MA69_4377 0.755 20 YES 0.738 20 YES 0.941 4 YES 0.805 YES 0.772 YES	MA69_4377 S 0.697 20 Y 0.736 Y	Y
MA69_4388	MA69_4388 0.991 20 YES 0.908 20 YES 0.986 4 YES 0.904 YES 0.906 YES	MA69_4388 S 0.850 20 Y 0.955 Y	Y
MA69_4392	MA69_4392 0.703 21 YES 0.725 21 YES 0.986 8 YES 0.932 YES 0.829 YES	MA69_4392 S 0.634 21 Y 1.000 Y	Y
MA69_4393	MA69_4393 0.485 28 YES 0.494 28 YES 0.974 12 YES 0.720 YES 0.607 YES	MA69_4393 S 0.369 28 N 0.998 Y	Y
MA69_4396	MA69_4396 0.750 22 YES 0.707 22 YES 0.970 9 YES 0.879 YES 0.793 YES	MA69_4396 S 0.431 22 N 0.930 Y	Y
MA69_4400	MA69_4400 0.835 21 YES 0.848 21 YES 0.992 4 YES 0.936 YES 0.892 YES	MA69_4400 S 0.993 21 Y 1.000 Y	Y
MA69_4402	MA69_4402 0.791 19 YES 0.798 19 YES 0.991 13 YES 0.944 YES 0.871 YES	MA69_4402 S 0.498 19 N 1.000 Y	Y
MA69_4404	MA69_4404 0.403 21 YES 0.464 28 YES 0.996 16 YES 0.956 YES 0.710 YES	MA69_4404 S 0.616 28 Y 0.951 Y	Y
MA69_4422	MA69_4422 0.461 24 YES 0.461 24 YES 0.959 13 YES 0.528 YES 0.494 YES	MA69_4422 S 0.453 24 N 0.914 Y	Y
MA69_4459	MA69_4459 0.761 20 YES 0.798 20 YES 0.996 13 YES 0.936 YES 0.867 YES	MA69_4459 S 0.761 20 Y 0.997 Y	Y
MA69_4461	MA69_4461 0.504 19 YES 0.624 19 YES 0.974 14 YES 0.921 YES 0.773 YES	MA69_4461 S 0.476 21 N 0.974 Y	Y
MA69_4489	MA69_4489 0.834 19 YES 0.822 19 YES 0.984 13 YES 0.941 YES 0.881 YES	MA69_4489 S 0.620 19 Y 0.977 Y	Y
MA69_449	MA69_449 0.564 21 YES 0.503 21 YES 0.938 13 YES 0.745 YES 0.624 YES	MA69_449 S 0.875 21 Y 0.995 Y	Y
MA69_4501	MA69_4501 0.832 18 YES 0.784 18 YES 0.956 5 YES 0.834 YES 0.809 YES	MA69_4501 S 0.481 18 N 0.874 Y	Y
MA69_4528	MA69_4528 0.469 23 YES 0.535 23 YES 0.973 13 YES 0.755 YES 0.645 YES	MA69_4528 S 0.811 23 Y 0.869 Y	Y
MA69_4561	MA69_4561 0.544 19 YES 0.635 19 YES 0.987 4 YES 0.926 YES 0.781 YES	MA69_4561 S 0.543 19 Y 0.991 Y	Y
MA69_4577	MA69_4577 0.255 21 N 0.449 21 YES 0.976 6 YES 0.883 YES 0.666 YES	MA69_4577 S 0.412 21 N 0.885 Y	Y
MA69_4584	MA69_4584 0.622 18 YES 0.656 18 YES 0.978 13 YES 0.898 YES 0.777 YES	MA69_4584 S 0.623 18 Y 0.932 Y	Y
MA69_4622	MA69_4622 0.141 31 N 0.290 31 N 0.974 12 YES 0.774 YES 0.532 YES	MA69_4622 S 0.379 34 N 0.741 Y	Y
MA69_4650	MA69_4650 0.745 23 YES 0.742 23 YES 0.977 3 YES 0.852 YES 0.797 YES	MA69_4650 S 0.961 23 Y 0.995 Y	Y
MA69_4655	MA69_4655 0.761 25 YES 0.600 25 YES 0.828 11 N 0.581 YES 0.590 YES	MA69_4655 S 0.726 25 Y 0.861 Y	Y
MA69_4658	MA69_4658 0.326 26 YES 0.486 26 YES 0.963 12 YES 0.729 YES 0.608 YES	MA69_4658 S 0.368 26 N 0.969 Y	Y
MA69_4678	MA69_4678 0.327 17 YES 0.482 17 YES 0.978 12 YES 0.875 YES 0.678 YES	MA69_4678 S 0.591 17 Y 0.939 Y	Y
MA69_4686	MA69_4686 0.744 21 YES 0.687 21 YES 0.944 7 YES 0.785 YES 0.736 YES	MA69_4686 S 0.959 21 Y 0.975 Y	Y
MA69_4689	MA69_4689 0.813 20 YES 0.791 20 YES 0.995 13 YES 0.950 YES 0.870 YES	MA69_4689 S 0.903 20 Y 0.998 Y	Y
MA69_4701	MA69_4701 0.181 31 N 0.368 31 YES 0.944 22 YES 0.714 YES 0.541 YES	MA69_4701 S 0.388 37 N 0.943 Y	Y
MA69_4703	MA69_4703 0.589 19 YES 0.671 19 YES 0.954 13 YES 0.874 YES 0.773 YES	MA69_4703 S 0.707 19 Y 0.995 Y	Y
MA69_4709	MA69_4709 0.600 20 YES 0.633 20 YES 0.993 13 YES 0.885 YES 0.759 YES	MA69_4709 S 0.332 20 N 0.510 Y	Y
MA69_4727	MA69_4727 0.718 30 YES 0.697 30 YES 0.923 24 YES 0.595 YES 0.646 YES	MA69_4727 S 0.397 30 N 0.671 Y	Y
MA69_4728	MA69_4728 0.800 20 YES 0.781 20 YES 0.988 3 YES 0.934 YES 0.857 YES	MA69_4728 S 0.794 20 Y 0.884 Y	Y
MA69_4732	MA69_4732 0.554 27 YES 0.593 19 YES 0.951 12 YES 0.821 YES 0.707 YES	MA69_4732 S 0.399 19 N 0.923 Y	Y
MA69_474	MA69_474 0.872 20 YES 0.828 20 YES 0.970 3 YES 0.865 YES 0.846 YES	MA69_474 S 0.962 20 Y 0.997 Y	Y
MA69_4741	MA69_4741 0.862 19 YES 0.655 19 YES 0.940 12 YES 0.632 YES 0.644 YES	MA69_4741 S 0.886 19 Y 0.941 Y	Y
MA69_4750	MA69_4750 0.806 20 YES 0.713 20 YES 0.919 5 YES 0.729 YES 0.721 YES	MA69_4750 S 0.824 20 Y 0.918 Y	Y
MA69_4751	MA69_4751 0.278 20 N 0.435 20 YES 0.952 10 YES 0.755 YES 0.595 YES	MA69_4751 S 0.301 19 N 0.779 Y	Y
MA69_4752	MA69_4752 0.799 20 YES 0.797 20 YES 0.997 13 YES 0.940 YES 0.868 YES	MA69_4752 S 0.407 20 N 0.998 Y	Y
MA69_4756	MA69_4756 0.912 19 YES 0.815 19 YES 0.992 3 YES 0.963 YES 0.889 YES	MA69_4756 S 0.528 19 Y 1.000 Y	Y
MA69_4792	MA69_4792 0.660 23 YES 0.679 23 YES 0.960 8 YES 0.817 YES 0.748 YES	MA69_4792 S 0.811 23 Y 0.891 Y	Y
MA69_4806	MA69_4806 0.407 26 YES 0.497 26 YES 0.994 7 YES 0.897 YES 0.697 YES	MA69_4806 S 0.329 26 N 0.891 Y	Y
MA69_4812	MA69_4812 0.595 17 YES 0.662 17 YES 0.975 4 YES 0.855 YES 0.758 YES	MA69_4812 S 0.613 17 Y 0.989 Y	Y
MA69_4813	MA69_4813 0.214 21 N 0.359 21 YES 0.948 7 YES 0.722 YES 0.541 YES	MA69_4813 S 0.506 21 Y 0.991 Y	Y
MA69_4814	MA69_4814 0.955 20 YES 0.888 20 YES 0.968 13 YES 0.890 YES 0.889 YES	MA69_4814 S 0.962 20 Y 0.999 Y	Y
MA69_4817	MA69_4817 0.841 18 YES 0.667 18 YES 0.880 2 YES 0.678 YES 0.673 YES	MA69_4817 S 0.706 18 Y 0.716 Y	Y
MA69_4819	MA69_4819 0.426 21 YES 0.585 21 YES 0.959 12 YES 0.851 YES 0.718 YES	MA69_4819 S 0.857 21 Y 0.989 Y	Y
MA69_482	MA69_482 0.192 21 N 0.301 21 N 0.995 11 YES 0.953 YES 0.627 YES	MA69_482 S 0.147 25 N 0.502 Y	Y
MA69_4822	MA69_4822 0.411 20 YES 0.576 20 YES 0.987 13 YES 0.909 YES 0.743 YES	MA69_4822 S 0.657 22 Y 0.999 Y	Y
MA69_4823	MA69_4823 0.934 20 YES 0.906 20 YES 0.992 1 YES 0.961 YES 0.933 YES	MA69_4823 S 0.746 20 Y 1.000 Y	Y
MA69_4825	MA69_4825 0.996 20 YES 0.835 20 YES 0.984 13 YES 0.930 YES 0.883 YES	MA69_4825 S 0.955 20 Y 0.996 Y	Y
MA69_4842	MA69_4842 0.759 22 YES 0.660 22 YES 0.751 18 N 0.619 YES 0.640 YES	MA69_4842 S 0.973 22 Y 0.992 Y	Y
MA69_4843	MA69_4843 0.931 17 YES 0.813 17 YES 0.912 13 YES 0.768 YES 0.790 YES	MA69_4843 S 0.802 17 Y 0.883 Y	Y
MA69_4851	MA69_4851 0.421 22 YES 0.493 22 YES 0.915 13 YES 0.637 YES 0.565 YES	MA69_4851 S 0.736 22 Y 0.954 Y	Y
MA69_4869	MA69_4869 0.879 16 YES 0.839 16 YES 0.975 2 YES 0.856 YES 0.847 YES	MA69_4869 S 0.481 16 N 0.735 Y	Y
MA69_4873	MA69_4873 0.767 20 YES 0.299 36 N 0.977 12 YES 0.740 YES 0.519 YES	MA69_4873 S 0.367 36 N 0.630 Y	Y
MA69_4874	MA69_4874 0.751 23 YES 0.812 23 YES 0.985 13 YES 0.935 YES 0.874 YES	MA69_4874 S 0.590 23 Y 0.856 Y	Y
MA69_4894	MA69_4894 0.999 27 YES 0.930 27 YES 0.986 15 YES 0.937 YES 0.934 YES	MA69_4894 S 0.995 27 Y 1.000 Y	Y
MA69_4903	MA69_4903 0.445 18 YES 0.594 18 YES 0.982 4 YES 0.863 YES 0.729 YES	MA69_4903 S 0.517 17 Y 0.999 Y	Y
MA69_4904	MA69_4904 0.826 21 YES 0.805 21 YES 0.991 13 YES 0.926 YES 0.865 YES	MA69_4904 S 0.969 21 Y 0.999 Y	Y
MA69_4916	MA69_4916 0.447 21 YES 0.563 21 YES 0.960 2 YES 0.794 YES 0.678 YES	MA69_4916 S 0.484 18 N 0.988 Y	Y
MA69_4937	MA69_4937 0.627 18 YES 0.667 18 YES 0.966 5 YES 0.860 YES 0.764 YES	MA69_4937 S 0.809 18 Y 0.998 Y	Y
MA69_4939	MA69_4939 0.563 30 YES 0.582 30 YES 0.982 9 YES 0.746 YES 0.664 YES	MA69_4939 S 0.536 30 Y 0.732 Y	Y
MA69_4940	MA69_4940 0.577 24 YES 0.645 24 YES 0.993 14 YES 0.893 YES 0.769 YES	MA69_4940 S 0.506 24 Y 0.563 Y	Y
MA69_4943	MA69_4943 0.938 19 YES 0.805 19 YES 0.908 6 YES 0.722 YES 0.763 YES	MA69_4943 S 0.966 19 Y 0.985 Y	Y
MA69_4953	MA69_4953 0.198 19 N 0.385 19 YES 0.961 13 YES 0.855 YES 0.620 YES	MA69_4953 S 0.547 19 Y 0.628 Y	Y
MA69_4959	MA69_4959 0.448 23 YES 0.547 18 YES 0.973 12 YES 0.895 YES 0.721 YES	MA69_4959 S 0.511 23 Y 0.951 Y	Y
MA69_4960	MA69_4960 0.591 19 YES 0.688 19 YES 0.944 7 YES 0.877 YES 0.782 YES	MA69_4960 S 0.286 20 N 0.956 Y	Y
MA69_4977	MA69_4977 0.580 22 YES 0.625 22 YES 0.983 6 YES 0.834 YES 0.730 YES	MA69_4977 S 0.515 22 Y 0.964 Y	Y
MA69_4978	MA69_4978 0.900 20 YES 0.866 20 YES 0.990 1 YES 0.901 YES 0.884 YES	MA69_4978 S 0.748 20 Y 0.999 Y	Y
MA69_4979	MA69_4979 0.662 22 YES 0.715 22 YES 0.980 7 YES 0.873 YES 0.794 YES	MA69_4979 S 0.705 22 Y 0.995 Y	Y
MA69_4980	MA69_4980 0.208 17 N 0.362 21 YES 0.981 6 YES 0.899 YES 0.630 YES	MA69_4980 S 0.327 22 N 0.890 Y	Y
MA69_4996	MA69_4996 0.531 22 YES 0.599 22 YES 0.979 2 YES 0.877 YES 0.738 YES	MA69_4996 S 0.586 22 Y 0.681 Y	Y
MA69_4998	MA69_4998 0.794 19 YES 0.795 19 YES 0.979 4 YES 0.879 YES 0.837 YES	MA69_4998 S 0.779 19 Y 0.999 Y	Y
MA69_5000	MA69_5000 0.941 19 YES 0.860 19 YES 0.960 13 YES 0.843 YES 0.851 YES	MA69_5000 S 0.952 19 Y 0.993 Y	Y
MA69_5019	MA69_5019 0.615 25 YES 0.564 25 YES 0.933 10 YES 0.658 YES 0.611 YES	MA69_5019 S 0.235 25 N 0.611 Y	Y
MA69_5042	MA69_5042 0.894 22 YES 0.864 22 YES 0.995 13 YES 0.929 YES 0.896 YES	MA69_5042 S 0.981 22 Y 1.000 Y	Y
MA69_5045	MA69_5045 0.708 23 YES 0.619 23 YES 0.903 13 YES 0.642 YES 0.630 YES	MA69_5045 S 0.634 23 Y 0.761 Y	Y
MA69_5057	MA69_5057 0.536 18 YES 0.628 18 YES 0.990 13 YES 0.869 YES 0.749 YES	MA69_5057 S 0.841 18 Y 0.998 Y	Y
MA69_5066	MA69_5066 0.834 22 YES 0.691 22 YES 0.966 12 YES 0.784 YES 0.737 YES	MA69_5066 S 0.985 22 Y 0.995 Y	Y
MA69_5076	MA69_5076 0.594 38 YES 0.735 38 YES 0.988 28 YES 0.669 YES 0.702 YES	MA69_5076 S 0.607 38 Y 0.978 Y	Y
MA69_509	MA69_509 0.523 24 YES 0.518 24 YES 0.904 10 YES 0.595 YES 0.556 YES	MA69_509 S 0.444 24 N 0.532 Y	Y
MA69_5100	MA69_5100 0.672 23 YES 0.541 23 YES 0.997 12 YES 0.948 YES 0.744 YES	MA69_5100 S 0.652 30 Y 0.970 Y	Y
MA69_5108	MA69_5108 0.711 16 YES 0.730 16 YES 0.974 2 YES 0.846 YES 0.788 YES	MA69_5108 S 0.581 16 Y 0.996 Y	Y
MA69_5135	MA69_5135 0.729 21 YES 0.749 21 YES 0.947 7 YES 0.820 YES 0.785 YES	MA69_5135 S 0.732 21 Y 0.999 Y	Y
MA69_5141	MA69_5141 0.414 20 YES 0.384 20 YES 0.985 13 YES 0.912 YES 0.648 YES	MA69_5141 S 0.564 20 Y 0.911 Y	Y
MA69_5174	MA69_5174 0.520 17 YES 0.485 17 YES 0.995 13 YES 0.969 YES 0.727 YES	MA69_5174 S 0.558 19 Y 0.982 Y	Y
MA69_5176	MA69_5176 0.136 32 N 0.278 39 N 0.961 29 YES 0.729 YES 0.503 YES	MA69_5176 S 0.210 39 N 0.642 Y	Y
MA69_5189	MA69_5189 0.142 54 N 0.265 32 N 0.967 23 YES 0.799 YES 0.532 YES	MA69_5189 S 0.805 32 Y 0.978 Y	Y
MA69_5190	MA69_5190 0.341 144 YES 0.260 21 N 0.975 13 YES 0.771 YES 0.515 YES	MA69_5190 S 0.523 37 Y 0.850 Y	Y
MA69_5193	MA69_5193 0.109 28 N 0.230 23 N 0.949 5 YES 0.742 YES 0.486 YES	MA69_5193 S 0.171 23 N 0.582 Y	Y
MA69_5197	MA69_5197 0.819 21 YES 0.731 21 YES 0.958 13 YES 0.724 YES 0.728 YES	MA69_5197 S 0.967 21 Y 0.976 Y	Y
MA69_5205	MA69_5205 1.000 20 YES 0.913 20 YES 0.995 13 YES 0.967 YES 0.940 YES	MA69_5205 S 0.990 20 Y 1.000 Y	Y
MA69_5208	MA69_5208 0.677 22 YES 0.586 22 YES 0.909 18 YES 0.683 YES 0.634 YES	MA69_5208 S 0.654 22 Y 0.966 Y	Y
MA69_5210	MA69_5210 0.686 22 YES 0.662 22 YES 0.976 12 YES 0.781 YES 0.722 YES	MA69_5210 S 0.987 22 Y 1.000 Y	Y
MA69_5211	MA69_5211 0.461 21 YES 0.579 21 YES 0.974 12 YES 0.793 YES 0.686 YES	MA69_5211 S 0.496 19 N 0.957 Y	Y
MA69_5218	MA69_5218 0.321 24 YES 0.518 24 YES 0.994 13 YES 0.913 YES 0.716 YES	MA69_5218 S 0.667 24 Y 0.983 Y	Y
MA69_5234	MA69_5234 0.951 23 YES 0.855 23 YES 0.994 13 YES 0.852 YES 0.853 YES	MA69_5234 S 0.543 23 Y 0.821 Y	Y
MA69_5246	MA69_5246 0.218 24 N 0.422 31 YES 0.997 13 YES 0.945 YES 0.684 YES	MA69_5246 S 0.292 24 N 0.956 Y	Y
MA69_5262	MA69_5262 0.327 29 YES 0.457 29 YES 0.974 11 YES 0.778 YES 0.617 YES	MA69_5262 S 0.648 29 Y 0.993 Y	Y
MA69_5266	MA69_5266 0.735 18 YES 0.689 18 YES 0.982 12 YES 0.939 YES 0.814 YES	MA69_5266 S 0.415 25 N 1.000 Y	Y
MA69_527	MA69_527 0.497 23 YES 0.537 23 YES 0.991 17 YES 0.932 YES 0.734 YES	MA69_527 S 0.560 23 Y 0.812 Y	Y
MA69_5270	MA69_5270 0.472 28 YES 0.525 28 YES 0.945 18 YES 0.787 YES 0.656 YES	MA69_5270 S 0.479 30 N 0.932 Y	Y
MA69_5271	MA69_5271 0.370 25 YES 0.438 18 YES 0.933 6 YES 0.832 YES 0.635 YES	MA69_5271 S 0.726 25 Y 0.922 Y	Y
MA69_5290	MA69_5290 0.527 19 YES 0.631 19 YES 0.941 13 YES 0.843 YES 0.737 YES	MA69_5290 S 0.432 21 N 0.738 Y	Y
MA69_5296	MA69_5296 0.435 23 YES 0.306 23 N 0.993 12 YES 0.958 YES 0.632 YES	MA69_5296 S 0.266 31 N 0.946 Y	Y
MA69_5341	MA69_5341 0.155 24 N 0.227 19 N 0.974 7 YES 0.787 YES 0.507 YES	MA69_5341 S 0.593 24 Y 0.810 Y	Y
MA69_5347	MA69_5347 0.911 19 YES 0.840 19 YES 0.982 13 YES 0.936 YES 0.888 YES	MA69_5347 S 0.753 19 Y 0.998 Y	Y
MA69_5350	MA69_5350 0.868 22 YES 0.855 22 YES 0.971 6 YES 0.920 YES 0.887 YES	MA69_5350 S 0.891 22 Y 0.931 Y	Y
MA69_5365	MA69_5365 0.679 23 YES 0.700 23 YES 0.991 13 YES 0.825 YES 0.763 YES	MA69_5365 S 0.779 23 Y 0.946 Y	Y
MA69_5382	MA69_5382 0.819 17 YES 0.778 17 YES 0.950 3 YES 0.825 YES 0.802 YES	MA69_5382 S 0.855 17 Y 0.997 Y	Y
MA69_5383	MA69_5383 0.741 26 YES 0.582 26 YES 0.960 12 YES 0.752 YES 0.667 YES	MA69_5383 S 0.310 27 N 0.835 Y	Y
MA69_5390	MA69_5390 0.565 15 YES 0.651 15 YES 0.985 2 YES 0.967 YES 0.809 YES	MA69_5390 S 0.787 15 Y 0.998 Y	Y
MA69_5392	MA69_5392 0.831 17 YES 0.808 17 YES 0.993 3 YES 0.944 YES 0.876 YES	MA69_5392 S 0.977 17 Y 1.000 Y	Y
MA69_54	MA69_54 0.378 23 YES 0.457 31 YES 0.985 10 YES 0.912 YES 0.685 YES	MA69_54 S 0.240 30 N 0.721 Y	Y
MA69_5400	MA69_5400 0.681 24 YES 0.751 24 YES 0.993 13 YES 0.891 YES 0.821 YES	MA69_5400 S 0.517 25 Y 0.991 Y	Y
MA69_5416	MA69_5416 0.442 22 YES 0.571 22 YES 0.984 6 YES 0.896 YES 0.734 YES	MA69_5416 S 0.529 22 Y 0.862 Y	Y
MA69_5435	MA69_5435 0.767 18 YES 0.744 18 YES 0.980 13 YES 0.938 YES 0.841 YES	MA69_5435 S 0.673 23 Y 0.962 Y	Y
MA69_5439	MA69_5439 0.327 21 YES 0.488 21 YES 0.968 8 YES 0.931 YES 0.709 YES	MA69_5439 S 0.703 21 Y 0.822 Y	Y
MA69_5455	MA69_5455 0.656 19 YES 0.697 19 YES 0.972 1 YES 0.938 YES 0.818 YES	MA69_5455 S 0.787 19 Y 0.985 Y	Y
MA69_5463	MA69_5463 0.588 19 YES 0.677 19 YES 0.995 4 YES 0.960 YES 0.818 YES	MA69_5463 S 0.781 19 Y 0.999 Y	Y
MA69_5471	MA69_5471 0.406 17 YES 0.538 17 YES 0.979 2 YES 0.843 YES 0.691 YES	MA69_5471 S 0.627 17 Y 0.983 Y	Y
MA69_5472	MA69_5472 0.812 22 YES 0.809 22 YES 0.997 13 YES 0.964 YES 0.887 YES	MA69_5472 S 0.920 22 Y 1.000 Y	Y
MA69_5479	MA69_5479 0.200 27 N 0.336 21 YES 0.924 13 YES 0.711 YES 0.524 YES	MA69_5479 S 0.425 21 N 0.981 Y	Y
MA69_5520	MA69_5520 0.224 16 N 0.390 16 YES 0.988 13 YES 0.910 YES 0.650 YES	MA69_5520 S 0.695 22 Y 0.990 Y	Y
MA69_5524	MA69_5524 0.776 24 YES 0.773 24 YES 0.976 12 YES 0.880 YES 0.827 YES	MA69_5524 S 0.870 24 Y 0.961 Y	Y
MA69_5525	MA69_5525 0.522 21 YES 0.662 21 YES 0.982 13 YES 0.902 YES 0.782 YES	MA69_5525 S 0.774 21 Y 0.982 Y	Y
MA69_5530	MA69_5530 0.744 17 YES 0.724 17 YES 0.968 2 YES 0.829 YES 0.776 YES	MA69_5530 S 0.987 17 Y 1.000 Y	Y
MA69_5533	MA69_5533 0.866 20 YES 0.806 20 YES 0.998 13 YES 0.969 YES 0.888 YES	MA69_5533 S 0.692 20 Y 0.994 Y	Y
MA69_5544	MA69_5544 0.870 23 YES 0.337 23 YES 0.986 12 YES 0.837 YES 0.587 YES	MA69_5544 S 0.217 28 N 0.824 Y	Y
MA69_5582	MA69_5582 0.488 16 YES 0.570 16 YES 0.944 6 YES 0.778 YES 0.674 YES	MA69_5582 S 0.889 16 Y 0.969 Y	Y
MA69_5588	MA69_5588 0.424 19 YES 0.549 19 YES 0.969 4 YES 0.836 YES 0.693 YES	MA69_5588 S 0.486 16 N 0.969 Y	Y
MA69_5594	MA69_5594 0.474 16 YES 0.560 16 YES 0.900 1 YES 0.735 YES 0.647 YES	MA69_5594 S 0.755 16 Y 0.871 Y	Y
MA69_56	MA69_56 0.991 20 YES 0.796 20 YES 0.972 1 YES 0.729 YES 0.762 YES	MA69_56 S 0.956 20 Y 0.987 Y	Y
MA69_5611	MA69_5611 0.822 24 YES 0.762 24 YES 0.984 10 YES 0.841 YES 0.802 YES	MA69_5611 S 0.978 24 Y 0.999 Y	Y
MA69_5630	MA69_5630 0.610 18 YES 0.692 18 YES 0.976 13 YES 0.930 YES 0.811 YES	MA69_5630 S 0.894 18 Y 1.000 Y	Y
MA69_5633	MA69_5633 0.686 21 YES 0.708 21 YES 0.992 13 YES 0.945 YES 0.826 YES	MA69_5633 S 0.484 21 N 0.997 Y	Y
MA69_564	MA69_564 0.735 21 YES 0.650 21 YES 0.961 2 YES 0.726 YES 0.688 YES	MA69_564 S 0.487 21 N 0.851 Y	Y
MA69_5659	MA69_5659 0.810 24 YES 0.829 24 YES 0.989 13 YES 0.925 YES 0.877 YES	MA69_5659 S 0.862 24 Y 0.896 Y	Y
MA69_566	MA69_566 0.835 20 YES 0.832 20 YES 0.996 13 YES 0.932 YES 0.882 YES	MA69_566 S 0.558 20 Y 0.994 Y	Y
MA69_5665	MA69_5665 0.330 25 YES 0.381 25 YES 0.951 13 YES 0.689 YES 0.535 YES	MA69_5665 S 0.184 26 N 0.699 Y	Y
MA69_567	MA69_567 0.430 18 YES 0.552 18 YES 0.987 13 YES 0.920 YES 0.736 YES	MA69_567 S 0.538 18 Y 0.997 Y	Y
MA69_5675	MA69_5675 0.706 26 YES 0.638 26 YES 0.970 12 YES 0.751 YES 0.694 YES	MA69_5675 S 0.513 26 Y 0.769 Y	Y
MA69_568	MA69_568 0.335 30 YES 0.512 30 YES 0.988 13 YES 0.872 YES 0.692 YES	MA69_568 S 0.352 28 N 0.791 Y	Y
MA69_5693	MA69_5693 0.934 20 YES 0.795 20 YES 0.968 4 YES 0.865 YES 0.830 YES	MA69_5693 S 0.600 20 Y 0.945 Y	Y
MA69_571	MA69_571 0.491 18 YES 0.615 18 YES 0.985 1 YES 0.927 YES 0.771 YES	MA69_571 S 0.635 18 Y 0.945 Y	Y
MA69_5751	MA69_5751 0.450 21 YES 0.347 21 YES 0.788 2 N 0.533 YES 0.440 YES	MA69_5751 S 0.385 36 N 0.888 Y	Y
MA69_5758	MA69_5758 0.798 19 YES 0.808 19 YES 0.983 5 YES 0.897 YES 0.853 YES	MA69_5758 S 0.884 19 Y 0.990 Y	Y
MA69_5761	MA69_5761 0.405 23 YES 0.398 23 YES 0.982 1 YES 0.770 YES 0.584 YES	MA69_5761 S 0.716 23 Y 0.986 Y	Y
MA69_5781	MA69_5781 0.326 25 YES 0.464 20 YES 0.989 2 YES 0.927 YES 0.695 YES	MA69_5781 S 0.710 20 Y 0.791 Y	Y
MA69_5783	MA69_5783 0.696 28 YES 0.696 21 YES 0.988 13 YES 0.874 YES 0.785 YES	MA69_5783 S 0.891 21 Y 0.997 Y	Y
MA69_5790	MA69_5790 0.479 18 YES 0.629 18 YES 0.979 4 YES 0.931 YES 0.780 YES	MA69_5790 S 0.779 18 Y 0.998 Y	Y
MA69_5824	MA69_5824 0.270 42 N 0.477 42 YES 0.998 32 YES 0.646 YES 0.562 YES	MA69_5824 S 0.435 42 N 0.529 Y	Y
MA69_5827	MA69_5827 0.763 21 YES 0.777 21 YES 0.998 13 YES 0.940 YES 0.858 YES	MA69_5827 S 0.797 21 Y 1.000 Y	Y
MA69_5841	MA69_5841 0.601 26 YES 0.639 26 YES 0.983 12 YES 0.783 YES 0.711 YES	MA69_5841 S 0.715 26 Y 0.972 Y	Y
MA69_5860	MA69_5860 0.925 22 YES 0.630 22 YES 0.860 6 N 0.561 YES 0.596 YES	MA69_5860 S 0.979 22 Y 0.985 Y	Y
MA69_5861	MA69_5861 0.649 19 YES 0.686 19 YES 0.993 13 YES 0.920 YES 0.803 YES	MA69_5861 S 0.450 26 N 0.999 Y	Y
MA69_5867	MA69_5867 0.332 25 YES 0.520 25 YES 0.995 13 YES 0.879 YES 0.699 YES	MA69_5867 S 0.273 23 N 0.998 Y	Y
MA69_5888	MA69_5888 0.587 17 YES 0.663 17 YES 0.981 4 YES 0.834 YES 0.749 YES	MA69_5888 S 0.549 17 Y 0.989 Y	Y
MA69_5931	MA69_5931 0.363 20 YES 0.495 20 YES 0.923 11 YES 0.751 YES 0.623 YES	MA69_5931 S 0.379 20 N 0.979 Y	Y
MA69_5936	MA69_5936 0.910 20 YES 0.809 20 YES 0.974 13 YES 0.823 YES 0.816 YES	MA69_5936 S 0.993 20 Y 0.999 Y	Y
MA69_5937	MA69_5937 0.817 29 YES 0.737 29 YES 0.996 24 YES 0.878 YES 0.807 YES	MA69_5937 S 0.622 29 Y 0.874 Y	Y
MA69_5946	MA69_5946 0.713 18 YES 0.740 18 YES 0.980 13 YES 0.884 YES 0.812 YES	MA69_5946 S 0.805 18 Y 0.998 Y	Y
MA69_5958	MA69_5958 0.706 17 YES 0.625 17 YES 0.994 13 YES 0.973 YES 0.799 YES	MA69_5958 S 0.282 17 N 0.998 Y	Y
MA69_5960	MA69_5960 0.634 25 YES 0.705 25 YES 0.993 13 YES 0.893 YES 0.799 YES	MA69_5960 S 0.734 25 Y 0.999 Y	Y
MA69_5973	MA69_5973 0.768 17 YES 0.772 17 YES 0.937 3 YES 0.872 YES 0.822 YES	MA69_5973 S 0.957 17 Y 0.991 Y	Y
MA69_6006	MA69_6006 0.501 29 YES 0.631 29 YES 0.995 12 YES 0.905 YES 0.768 YES	MA69_6006 S 0.469 32 N 0.925 Y	Y
MA69_6022	MA69_6022 0.508 30 YES 0.614 30 YES 0.946 21 YES 0.727 YES 0.671 YES	MA69_6022 S 0.857 30 Y 0.972 Y	Y
MA69_6035	MA69_6035 0.964 32 YES 0.926 32 YES 0.995 12 YES 0.885 YES 0.905 YES	MA69_6035 S 0.693 32 Y 0.754 Y	Y
MA69_6047	MA69_6047 0.329 28 YES 0.511 28 YES 0.984 11 YES 0.911 YES 0.711 YES	MA69_6047 S 0.738 28 Y 0.953 Y	Y
MA69_6048	MA69_6048 0.915 20 YES 0.882 20 YES 0.985 2 YES 0.909 YES 0.895 YES	MA69_6048 S 0.971 20 Y 0.997 Y	Y
MA69_6050	MA69_6050 0.511 18 YES 0.584 18 YES 0.951 2 YES 0.755 YES 0.670 YES	MA69_6050 S 0.967 18 Y 0.999 Y	Y
MA69_6063	MA69_6063 0.800 17 YES 0.756 17 YES 0.934 13 YES 0.838 YES 0.797 YES	MA69_6063 S 0.859 17 Y 1.000 Y	Y
MA69_6081	MA69_6081 0.523 24 YES 0.627 24 YES 0.985 13 YES 0.842 YES 0.735 YES	MA69_6081 S 0.565 22 Y 0.995 Y	Y
MA69_6082	MA69_6082 0.254 30 N 0.320 30 N 0.890 12 YES 0.558 YES 0.439 YES	MA69_6082 S 0.217 34 N 0.681 Y	Y
MA69_6086	MA69_6086 0.856 18 YES 0.761 18 YES 0.993 13 YES 0.954 YES 0.858 YES	MA69_6086 S 0.725 18 Y 1.000 Y	Y
MA69_6087	MA69_6087 0.791 19 YES 0.781 19 YES 0.948 1 YES 0.842 YES 0.812 YES	MA69_6087 S 0.978 19 Y 1.000 Y	Y
MA69_6090	MA69_6090 0.871 20 YES 0.838 20 YES 0.995 13 YES 0.966 YES 0.902 YES	MA69_6090 S 0.480 25 N 1.000 Y	Y
MA69_6094	MA69_6094 0.450 18 YES 0.554 18 YES 0.977 5 YES 0.917 YES 0.735 YES	MA69_6094 S 0.524 18 Y 0.694 Y	Y
MA69_6100	MA69_6100 0.274 21 N 0.473 21 YES 0.972 3 YES 0.898 YES 0.685 YES	MA69_6100 S 0.462 21 N 0.932 Y	Y
MA69_6101	MA69_6101 0.938 32 YES 0.896 32 YES 0.985 24 YES 0.785 YES 0.841 YES	MA69_6101 S 0.959 32 Y 0.983 Y	Y
MA69_6102	MA69_6102 0.620 24 YES 0.579 24 YES 0.947 7 YES 0.696 YES 0.637 YES	MA69_6102 S 0.500 22 Y 0.784 Y	Y
MA69_6114	MA69_6114 0.690 19 YES 0.652 19 YES 0.916 7 YES 0.714 YES 0.683 YES	MA69_6114 S 0.601 19 Y 0.684 Y	Y
MA69_6129	MA69_6129 0.750 20 YES 0.801 20 YES 0.988 13 YES 0.897 YES 0.849 YES	MA69_6129 S 0.738 20 Y 0.977 Y	Y
MA69_6137	MA69_6137 0.630 20 YES 0.633 20 YES 0.969 5 YES 0.746 YES 0.689 YES	MA69_6137 S 0.343 20 N 0.558 Y	Y
MA69_6150	MA69_6150 0.181 20 N 0.300 20 N 0.864 12 N 0.630 YES 0.465 YES	MA69_6150 S 0.371 20 N 0.914 Y	Y
MA69_6175	MA69_6175 0.639 17 YES 0.643 17 YES 0.922 3 YES 0.810 YES 0.727 YES	MA69_6175 S 0.462 17 N 0.995 Y	Y
MA69_6186	MA69_6186 0.742 21 YES 0.709 21 YES 0.970 13 YES 0.846 YES 0.777 YES	MA69_6186 S 0.966 21 Y 0.993 Y	Y
MA69_6198	MA69_6198 0.411 17 YES 0.576 17 YES 0.991 4 YES 0.952 YES 0.764 YES	MA69_6198 S 0.469 21 N 0.991 Y	Y
MA69_6206	MA69_6206 0.339 19 YES 0.391 19 YES 0.852 3 N 0.655 YES 0.523 YES	MA69_6206 S 0.897 19 Y 0.991 Y	Y
MA69_621	MA69_621 0.575 22 YES 0.627 22 YES 0.997 16 YES 0.975 YES 0.801 YES	MA69_621 S 0.421 22 N 0.984 Y	Y
MA69_6210	MA69_6210 0.831 18 YES 0.819 18 YES 0.981 13 YES 0.906 YES 0.863 YES	MA69_6210 S 0.537 18 Y 0.999 Y	Y
MA69_6211	MA69_6211 0.123 20 N 0.282 20 N 0.980 13 YES 0.753 YES 0.517 YES	MA69_6211 S 0.223 27 N 0.985 Y	Y
MA69_6248	MA69_6248 0.484 17 YES 0.602 17 YES 0.980 8 YES 0.931 YES 0.766 YES	MA69_6248 S 0.424 17 N 0.939 Y	Y
MA69_6266	MA69_6266 0.330 31 YES 0.304 26 N 0.990 7 YES 0.923 YES 0.614 YES	MA69_6266 S 0.660 31 Y 0.985 Y	Y
MA69_6267	MA69_6267 0.864 20 YES 0.818 20 YES 0.993 14 YES 0.927 YES 0.873 YES	MA69_6267 S 0.982 20 Y 0.995 Y	Y
MA69_6272	MA69_6272 0.410 29 YES 0.475 29 YES 0.997 24 YES 0.912 YES 0.693 YES	MA69_6272 S 0.316 29 N 0.973 Y	Y
MA69_6276	MA69_6276 0.524 24 YES 0.593 24 YES 0.949 5 YES 0.830 YES 0.711 YES	MA69_6276 S 0.404 26 N 0.977 Y	Y
MA69_6278	MA69_6278 0.786 28 YES 0.767 28 YES 0.984 13 YES 0.835 YES 0.801 YES	MA69_6278 S 0.870 28 Y 0.928 Y	Y
MA69_6284	MA69_6284 0.402 22 YES 0.507 22 YES 0.906 13 YES 0.700 YES 0.603 YES	MA69_6284 S 0.577 19 Y 0.645 Y	Y
MA69_6287	MA69_6287 0.924 26 YES 0.785 20 YES 0.991 13 YES 0.926 YES 0.855 YES	MA69_6287 S 0.468 26 N 0.999 Y	Y
MA69_6290	MA69_6290 0.516 24 YES 0.631 24 YES 0.980 13 YES 0.852 YES 0.741 YES	MA69_6290 S 0.819 24 Y 0.938 Y	Y
MA69_6303	MA69_6303 0.489 19 YES 0.612 19 YES 0.979 13 YES 0.855 YES 0.733 YES	MA69_6303 S 0.563 17 Y 0.989 Y	Y
MA69_6305	MA69_6305 0.980 21 YES 0.871 21 YES 0.973 14 YES 0.900 YES 0.886 YES	MA69_6305 S 0.977 21 Y 0.997 Y	Y
MA69_6307	MA69_6307 0.650 19 YES 0.726 19 YES 0.989 13 YES 0.874 YES 0.800 YES	MA69_6307 S 0.788 19 Y 0.997 Y	Y
MA69_6308	MA69_6308 0.336 20 YES 0.478 20 YES 0.931 6 YES 0.750 YES 0.614 YES	MA69_6308 S 0.754 20 Y 0.910 Y	Y
MA69_6310	MA69_6310 0.272 25 N 0.413 19 YES 0.986 13 YES 0.846 YES 0.629 YES	MA69_6310 S 0.374 19 N 0.988 Y	Y
MA69_6311	MA69_6311 0.792 79 YES 0.781 19 YES 0.980 13 YES 0.879 YES 0.830 YES	MA69_6311 S 0.785 19 Y 0.907 Y	Y
MA69_6313	MA69_6313 0.168 18 N 0.357 18 YES 0.964 7 YES 0.836 YES 0.597 YES	MA69_6313 S 0.465 18 N 0.999 Y	Y
MA69_6320	MA69_6320 0.530 16 YES 0.591 16 YES 0.996 13 YES 0.956 YES 0.773 YES	MA69_6320 S 0.589 16 Y 0.990 Y	Y
MA69_6325	MA69_6325 0.963 23 YES 0.806 23 YES 0.937 12 YES 0.767 YES 0.786 YES	MA69_6325 S 0.988 23 Y 0.995 Y	Y
MA69_6327	MA69_6327 0.758 291 YES 0.428 24 YES 0.869 12 N 0.613 YES 0.521 YES	MA69_6327 S 0.446 24 N 0.531 Y	Y
MA69_6329	MA69_6329 0.942 20 YES 0.801 20 YES 0.913 7 YES 0.787 YES 0.794 YES	MA69_6329 S 0.978 20 Y 0.995 Y	Y
MA69_6347	MA69_6347 0.708 20 YES 0.761 20 YES 0.983 2 YES 0.889 YES 0.825 YES	MA69_6347 S 0.454 18 N 0.999 Y	Y
MA69_6350	MA69_6350 0.491 17 YES 0.585 17 YES 0.983 2 YES 0.955 YES 0.770 YES	MA69_6350 S 0.636 17 Y 0.982 Y	Y
MA69_6354	MA69_6354 0.756 36 YES 0.782 36 YES 0.998 20 YES 0.838 YES 0.810 YES	MA69_6354 S 0.874 36 Y 0.999 Y	Y
MA69_6356	MA69_6356 0.299 21 N 0.489 21 YES 0.975 6 YES 0.922 YES 0.706 YES	MA69_6356 S 0.459 23 N 1.000 Y	Y
MA69_6358	MA69_6358 0.688 21 YES 0.722 21 YES 0.976 8 YES 0.905 YES 0.813 YES	MA69_6358 S 0.767 21 Y 0.974 Y	Y
MA69_6362	MA69_6362 0.845 24 YES 0.843 24 YES 0.995 17 YES 0.941 YES 0.892 YES	MA69_6362 S 0.719 24 Y 1.000 Y	Y
MA69_6386	MA69_6386 0.684 20 YES 0.740 20 YES 0.965 5 YES 0.901 YES 0.821 YES	MA69_6386 S 0.374 20 N 0.720 Y	Y
MA69_6388	MA69_6388 0.900 20 YES 0.790 20 YES 0.970 1 YES 0.789 YES 0.790 YES	MA69_6388 S 0.993 20 Y 0.998 Y	Y
MA69_6394	MA69_6394 0.853 28 YES 0.785 28 YES 0.995 12 YES 0.927 YES 0.856 YES	MA69_6394 S 0.966 28 Y 1.000 Y	Y
MA69_6409	MA69_6409 0.328 34 YES 0.404 28 YES 0.961 14 YES 0.740 YES 0.572 YES	MA69_6409 S 0.443 22 N 0.938 Y	Y
MA69_6417	MA69_6417 0.443 20 YES 0.573 20 YES 0.988 3 YES 0.873 YES 0.723 YES	MA69_6417 S 0.671 20 Y 0.979 Y	Y
MA69_6418	MA69_6418 0.664 25 YES 0.685 25 YES 0.951 205 YES 0.798 YES 0.741 YES	MA69_6418 S 0.557 25 Y 0.882 Y	Y
MA69_6420	MA69_6420 0.896 20 YES 0.819 20 YES 0.996 13 YES 0.930 YES 0.875 YES	MA69_6420 S 0.863 20 Y 0.999 Y	Y
MA69_6422	MA69_6422 0.283 18 N 0.474 18 YES 0.989 1 YES 0.905 YES 0.689 YES	MA69_6422 S 0.792 20 Y 0.989 Y	Y
MA69_6427	MA69_6427 0.164 23 N 0.277 23 N 0.965 12 YES 0.838 YES 0.557 YES	MA69_6427 S 0.192 31 N 0.506 Y	Y
MA69_6434	MA69_6434 0.986 20 YES 0.840 20 YES 0.952 13 YES 0.825 YES 0.833 YES	MA69_6434 S 0.938 20 Y 0.997 Y	Y
MA69_6435	MA69_6435 0.788 21 YES 0.716 21 YES 0.966 7 YES 0.810 YES 0.763 YES	MA69_6435 S 0.808 21 Y 0.996 Y	Y
MA69_6439	MA69_6439 0.424 17 YES 0.488 17 YES 0.885 13 YES 0.712 YES 0.600 YES	MA69_6439 S 0.334 17 N 0.602 Y	Y
MA69_6444	MA69_6444 0.325 17 YES 0.493 17 YES 0.959 2 YES 0.876 YES 0.684 YES	MA69_6444 S 0.603 23 Y 0.958 Y	Y
MA69_6448	MA69_6448 0.491 24 YES 0.469 24 YES 0.989 12 YES 0.879 YES 0.674 YES	MA69_6448 S 0.469 24 N 0.710 Y	Y
MA69_6450	MA69_6450 0.857 17 YES 0.762 17 YES 0.927 7 YES 0.738 YES 0.750 YES	MA69_6450 S 0.822 17 Y 0.839 Y	Y
MA69_6456	MA69_6456 0.801 32 YES 0.810 32 YES 0.996 12 YES 0.887 YES 0.848 YES	MA69_6456 S 0.888 32 Y 0.919 Y	Y
MA69_6458	MA69_6458 0.193 32 N 0.366 32 YES 0.992 23 YES 0.743 YES 0.554 YES	MA69_6458 S 0.263 38 N 0.941 Y	Y
MA69_6479	MA69_6479 0.401 18 YES 0.576 18 YES 0.987 4 YES 0.920 YES 0.748 YES	MA69_6479 S 0.636 18 Y 0.968 Y	Y
MA69_6480	MA69_6480 0.654 17 YES 0.685 17 YES 0.926 12 YES 0.767 YES 0.726 YES	MA69_6480 S 0.712 17 Y 0.802 Y	Y
MA69_6481	MA69_6481 0.414 23 YES 0.577 23 YES 0.980 13 YES 0.885 YES 0.731 YES	MA69_6481 S 0.576 23 Y 0.762 Y	Y
MA69_6482	MA69_6482 0.723 21 YES 0.749 21 YES 0.967 4 YES 0.872 YES 0.810 YES	MA69_6482 S 0.554 20 Y 0.997 Y	Y
MA69_6495	MA69_6495 0.584 23 YES 0.661 23 YES 0.977 13 YES 0.815 YES 0.738 YES	MA69_6495 S 0.804 23 Y 1.000 Y	Y
MA69_6502	MA69_6502 0.366 24 YES 0.510 24 YES 0.988 1 YES 0.848 YES 0.679 YES	MA69_6502 S 0.242 18 N 0.878 Y	Y
MA69_6504	MA69_6504 0.246 24 N 0.349 24 YES 0.898 17 YES 0.610 YES 0.479 YES	MA69_6504 S 0.251 30 N 0.618 Y	Y
MA69_6505	MA69_6505 0.391 19 YES 0.537 19 YES 0.911 13 YES 0.819 YES 0.678 YES	MA69_6505 S 0.939 19 Y 0.993 Y	Y
MA69_6507	MA69_6507 0.493 16 YES 0.590 16 YES 0.961 1 YES 0.842 YES 0.716 YES	MA69_6507 S 0.607 16 Y 0.966 Y	Y
MA69_6515	MA69_6515 0.781 18 YES 0.681 18 YES 0.886 5 YES 0.668 YES 0.675 YES	MA69_6515 S 0.966 18 Y 0.991 Y	Y
MA69_6521	MA69_6521 0.736 21 YES 0.753 21 YES 0.981 8 YES 0.942 YES 0.848 YES	MA69_6521 S 0.949 21 Y 1.000 Y	Y
MA69_6536	MA69_6536 0.355 19 YES 0.518 19 YES 0.978 8 YES 0.939 YES 0.728 YES	MA69_6536 S 0.415 21 N 0.998 Y	Y
MA69_654	MA69_654 0.836 18 YES 0.840 18 YES 0.988 2 YES 0.962 YES 0.901 YES	MA69_654 S 0.981 18 Y 1.000 Y	Y
MA69_655	MA69_655 0.183 26 N 0.271 32 N 0.998 25 YES 0.683 YES 0.477 YES	MA69_655 S 0.318 40 N 0.923 Y	Y
MA69_6556	MA69_6556 0.811 21 YES 0.821 21 YES 0.986 13 YES 0.914 YES 0.867 YES	MA69_6556 S 0.965 21 Y 1.000 Y	Y
MA69_6579	MA69_6579 0.569 17 YES 0.626 17 YES 0.931 12 YES 0.792 YES 0.709 YES	MA69_6579 S 0.942 17 Y 0.992 Y	Y
MA69_6580	MA69_6580 0.985 29 YES 0.865 29 YES 0.996 8 YES 0.873 YES 0.869 YES	MA69_6580 S 0.958 29 Y 0.998 Y	Y
MA69_6581	MA69_6581 0.937 23 YES 0.779 23 YES 0.962 4 YES 0.759 YES 0.769 YES	MA69_6581 S 0.936 23 Y 0.942 Y	Y
MA69_6586	MA69_6586 0.919 17 YES 0.824 17 YES 0.980 1 YES 0.920 YES 0.872 YES	MA69_6586 S 0.725 17 Y 0.942 Y	Y
MA69_6590	MA69_6590 0.758 22 YES 0.781 22 YES 0.995 13 YES 0.948 YES 0.864 YES	MA69_6590 S 0.636 22 Y 0.987 Y	Y
MA69_6601	MA69_6601 0.824 18 YES 0.772 18 YES 0.983 4 YES 0.957 YES 0.865 YES	MA69_6601 S 0.786 18 Y 0.998 Y	Y
MA69_6602	MA69_6602 0.668 21 YES 0.729 21 YES 0.990 13 YES 0.855 YES 0.792 YES	MA69_6602 S 0.891 21 Y 0.999 Y	Y
MA69_6609	MA69_6609 0.704 27 YES 0.742 27 YES 0.983 12 YES 0.887 YES 0.814 YES	MA69_6609 S 0.527 27 Y 0.967 Y	Y
MA69_6617	MA69_6617 0.906 19 YES 0.820 19 YES 0.965 6 YES 0.820 YES 0.820 YES	MA69_6617 S 0.973 19 Y 0.982 Y	Y
MA69_6626	MA69_6626 0.259 18 N 0.435 18 YES 0.948 13 YES 0.818 YES 0.627 YES	MA69_6626 S 0.901 18 Y 0.987 Y	Y
MA69_6631	MA69_6631 0.710 23 YES 0.578 23 YES 0.987 18 YES 0.903 YES 0.741 YES	MA69_6631 S 0.592 23 Y 0.793 Y	Y
MA69_6632	MA69_6632 0.454 20 YES 0.607 20 YES 0.984 13 YES 0.920 YES 0.763 YES	MA69_6632 S 0.511 26 Y 0.996 Y	Y
MA69_6635	MA69_6635 0.415 21 YES 0.561 21 YES 0.987 13 YES 0.879 YES 0.720 YES	MA69_6635 S 0.274 26 N 0.833 Y	Y
MA69_6638	MA69_6638 0.539 18 YES 0.658 18 YES 0.985 2 YES 0.919 YES 0.789 YES	MA69_6638 S 0.897 18 Y 0.999 Y	Y
MA69_6643	MA69_6643 0.692 21 YES 0.717 21 YES 0.971 2 YES 0.862 YES 0.790 YES	MA69_6643 S 0.954 21 Y 0.994 Y	Y
MA69_6658	MA69_6658 0.575 19 YES 0.676 19 YES 0.968 7 YES 0.886 YES 0.781 YES	MA69_6658 S 0.452 21 N 0.990 Y	Y
MA69_666	MA69_666 0.950 25 YES 0.777 25 YES 0.978 13 YES 0.782 YES 0.779 YES	MA69_666 S 0.672 25 Y 0.963 Y	Y
MA69_6668	MA69_6668 0.490 16 YES 0.634 16 YES 0.994 3 YES 0.925 YES 0.780 YES	MA69_6668 S 0.563 16 Y 0.999 Y	Y
MA69_6669	MA69_6669 0.446 19 YES 0.588 19 YES 0.968 13 YES 0.868 YES 0.728 YES	MA69_6669 S 0.523 19 Y 0.905 Y	Y
MA69_667	MA69_667 0.836 20 YES 0.708 20 YES 0.985 10 YES 0.879 YES 0.794 YES	MA69_667 S 0.925 20 Y 0.999 Y	Y
MA69_6679	MA69_6679 0.716 17 YES 0.760 17 YES 0.983 2 YES 0.960 YES 0.860 YES	MA69_6679 S 0.894 17 Y 1.000 Y	Y
MA69_6682	MA69_6682 0.589 21 YES 0.623 21 YES 0.991 13 YES 0.923 YES 0.773 YES	MA69_6682 S 0.801 21 Y 0.999 Y	Y
MA69_6686	MA69_6686 0.325 20 YES 0.498 20 YES 0.978 6 YES 0.850 YES 0.674 YES	MA69_6686 S 0.657 20 Y 0.997 Y	Y
MA69_6687	MA69_6687 0.830 16 YES 0.706 16 YES 0.998 13 YES 0.975 YES 0.840 YES	MA69_6687 S 0.275 20 N 0.823 Y	Y
MA69_6691	MA69_6691 0.299 342 N 0.396 35 YES 0.968 32 YES 0.742 YES 0.569 YES	MA69_6691 S 0.278 67 N 0.993 Y	Y
MA69_6720	MA69_6720 0.816 21 YES 0.658 21 YES 0.948 13 YES 0.779 YES 0.719 YES	MA69_6720 S 0.648 21 Y 0.683 Y	Y
MA69_6744	MA69_6744 0.402 23 YES 0.520 23 YES 0.985 2 YES 0.874 YES 0.697 YES	MA69_6744 S 0.451 23 N 0.926 Y	Y
MA69_6755	MA69_6755 0.380 25 YES 0.473 25 YES 0.991 13 YES 0.764 YES 0.619 YES	MA69_6755 S 0.340 19 N 0.996 Y	Y
MA69_6768	MA69_6768 0.980 20 YES 0.746 20 YES 0.885 4 YES 0.688 YES 0.717 YES	MA69_6768 S 0.840 20 Y 0.978 Y	Y
MA69_6770	MA69_6770 0.323 32 YES 0.342 18 YES 0.774 12 N 0.528 YES 0.435 YES	MA69_6770 S 0.249 64 N 0.583 Y	Y
MA69_6771	MA69_6771 0.873 21 YES 0.848 21 YES 0.932 13 YES 0.857 YES 0.852 YES	MA69_6771 S 0.945 21 Y 0.989 Y	Y
MA69_6774	MA69_6774 0.734 20 YES 0.761 20 YES 0.979 5 YES 0.905 YES 0.833 YES	MA69_6774 S 0.837 20 Y 0.985 Y	Y
MA69_6784	MA69_6784 0.600 17 YES 0.622 17 YES 0.986 13 YES 0.921 YES 0.772 YES	MA69_6784 S 0.719 17 Y 0.992 Y	Y
MA69_6795	MA69_6795 0.999 20 YES 0.922 20 YES 0.992 13 YES 0.915 YES 0.918 YES	MA69_6795 S 0.947 20 Y 0.960 Y	Y
MA69_680	MA69_680 0.657 26 YES 0.724 26 YES 0.939 11 YES 0.809 YES 0.766 YES	MA69_680 S 0.876 26 Y 0.997 Y	Y
MA69_6808	MA69_6808 0.359 21 YES 0.520 21 YES 0.943 13 YES 0.829 YES 0.675 YES	MA69_6808 S 0.618 21 Y 0.782 Y	Y
MA69_6830	MA69_6830 0.933 20 YES 0.869 20 YES 0.949 14 YES 0.892 YES 0.881 YES	MA69_6830 S 0.916 20 Y 0.999 Y	Y
MA69_6831	MA69_6831 0.314 185 N 0.377 21 YES 0.985 8 YES 0.845 YES 0.611 YES	MA69_6831 S 0.544 21 Y 0.964 Y	Y
MA69_6840	MA69_6840 0.440 32 YES 0.580 32 YES 0.994 9 YES 0.882 YES 0.731 YES	MA69_6840 S 0.748 32 Y 0.969 Y	Y
MA69_6845	MA69_6845 0.851 21 YES 0.781 21 YES 0.963 5 YES 0.864 YES 0.823 YES	MA69_6845 S 0.927 21 Y 0.956 Y	Y
MA69_6877	MA69_6877 0.845 18 YES 0.818 18 YES 0.965 13 YES 0.897 YES 0.858 YES	MA69_6877 S 0.922 18 Y 0.998 Y	Y
MA69_6878	MA69_6878 0.576 17 YES 0.666 17 YES 0.978 4 YES 0.931 YES 0.799 YES	MA69_6878 S 0.739 19 Y 0.999 Y	Y
MA69_6880	MA69_6880 0.827 20 YES 0.776 20 YES 0.994 13 YES 0.918 YES 0.847 YES	MA69_6880 S 0.741 20 Y 0.963 Y	Y
MA69_6889	MA69_6889 0.361 16 YES 0.533 16 YES 0.963 10 YES 0.936 YES 0.735 YES	MA69_6889 S 0.508 18 Y 0.651 Y	Y
MA69_6897	MA69_6897 0.443 20 YES 0.580 20 YES 0.982 13 YES 0.949 YES 0.765 YES	MA69_6897 S 0.416 23 N 0.998 Y	Y
MA69_6899	MA69_6899 0.562 18 YES 0.586 18 YES 0.982 13 YES 0.828 YES 0.707 YES	MA69_6899 S 0.409 18 N 0.997 Y	Y
MA69_6904	MA69_6904 0.361 16 YES 0.490 16 YES 0.952 3 YES 0.815 YES 0.652 YES	MA69_6904 S 0.432 22 N 0.993 Y	Y
MA69_6907	MA69_6907 0.843 36 YES 0.845 36 YES 0.990 12 YES 0.878 YES 0.861 YES	MA69_6907 S 0.991 36 Y 0.996 Y	Y
MA69_6913	MA69_6913 0.593 27 YES 0.505 27 YES 0.995 16 YES 0.959 YES 0.732 YES	MA69_6913 S 0.260 27 N 0.539 Y	Y
MA69_6923	MA69_6923 0.917 28 YES 0.885 28 YES 0.990 16 YES 0.923 YES 0.904 YES	MA69_6923 S 0.971 28 Y 0.996 Y	Y
MA69_6961	MA69_6961 0.847 21 YES 0.822 21 YES 0.953 14 YES 0.853 YES 0.837 YES	MA69_6961 S 0.855 21 Y 0.997 Y	Y
MA69_6963	MA69_6963 0.187 17 N 0.345 17 YES 0.949 13 YES 0.868 YES 0.607 YES	MA69_6963 S 0.364 19 N 0.759 Y	Y
MA69_6964	MA69_6964 0.327 17 YES 0.499 17 YES 0.971 6 YES 0.891 YES 0.695 YES	MA69_6964 S 0.437 17 N 0.957 Y	Y
MA69_6970	MA69_6970 0.287 17 N 0.442 17 YES 0.962 1 YES 0.855 YES 0.648 YES	MA69_6970 S 0.803 17 Y 0.848 Y	Y
MA69_6974	MA69_6974 0.753 17 YES 0.766 17 YES 0.987 13 YES 0.927 YES 0.847 YES	MA69_6974 S 0.552 17 Y 0.990 Y	Y
MA69_6976	MA69_6976 0.798 19 YES 0.594 19 YES 0.998 13 YES 0.977 YES 0.786 YES	MA69_6976 S 0.696 19 Y 0.995 Y	Y
MA69_6986	MA69_6986 0.142 22 N 0.286 22 N 0.960 12 YES 0.757 YES 0.521 YES	MA69_6986 S 0.663 24 Y 0.992 Y	Y
MA69_6994	MA69_6994 0.737 19 YES 0.755 19 YES 0.970 5 YES 0.877 YES 0.816 YES	MA69_6994 S 0.853 19 Y 0.999 Y	Y
MA69_7007	MA69_7007 0.811 20 YES 0.805 20 YES 0.970 9 YES 0.919 YES 0.862 YES	MA69_7007 S 0.519 22 Y 0.999 Y	Y
MA69_7011	MA69_7011 0.509 17 YES 0.628 17 YES 0.954 12 YES 0.886 YES 0.757 YES	MA69_7011 S 0.922 17 Y 0.992 Y	Y
MA69_7020	MA69_7020 0.569 18 YES 0.656 18 YES 0.984 13 YES 0.956 YES 0.806 YES	MA69_7020 S 0.756 18 Y 0.998 Y	Y
MA69_7022	MA69_7022 0.676 22 YES 0.711 22 YES 0.972 13 YES 0.862 YES 0.786 YES	MA69_7022 S 0.651 22 Y 0.966 Y	Y
MA69_7023	MA69_7023 0.679 20 YES 0.728 20 YES 0.966 12 YES 0.825 YES 0.777 YES	MA69_7023 S 0.867 20 Y 0.991 Y	Y
MA69_703	MA69_703 0.470 20 YES 0.621 20 YES 0.976 6 YES 0.885 YES 0.753 YES	MA69_703 S 0.451 20 N 0.854 Y	Y
MA69_7031	MA69_7031 0.527 17 YES 0.612 17 YES 0.929 13 YES 0.809 YES 0.711 YES	MA69_7031 S 0.823 17 Y 0.993 Y	Y
MA69_7032	MA69_7032 0.448 20 YES 0.562 20 YES 0.964 9 YES 0.835 YES 0.699 YES	MA69_7032 S 0.493 20 N 0.902 Y	Y
MA69_7033	MA69_7033 0.836 19 YES 0.495 19 YES 0.859 5 N 0.421 N 0.458 YES	MA69_7033 S 0.865 19 Y 0.866 Y	Y
MA69_7034	MA69_7034 0.634 20 YES 0.716 20 YES 0.969 13 YES 0.882 YES 0.799 YES	MA69_7034 S 0.456 20 N 0.992 Y	Y
MA69_7038	MA69_7038 0.603 19 YES 0.675 19 YES 0.977 13 YES 0.917 YES 0.796 YES	MA69_7038 S 0.748 19 Y 0.768 Y	Y
MA69_7046	MA69_7046 0.911 18 YES 0.860 18 YES 0.975 1 YES 0.913 YES 0.887 YES	MA69_7046 S 0.811 18 Y 0.999 Y	Y
MA69_7047	MA69_7047 0.788 21 YES 0.818 21 YES 0.990 6 YES 0.947 YES 0.882 YES	MA69_7047 S 0.915 21 Y 0.997 Y	Y
MA69_7056	MA69_7056 0.862 19 YES 0.806 19 YES 0.989 13 YES 0.941 YES 0.874 YES	MA69_7056 S 0.871 19 Y 0.974 Y	Y
MA69_7070	MA69_7070 0.820 24 YES 0.821 24 YES 0.972 12 YES 0.912 YES 0.867 YES	MA69_7070 S 0.827 24 Y 0.886 Y	Y
MA69_7071	MA69_7071 0.931 27 YES 0.821 27 YES 0.960 18 YES 0.880 YES 0.850 YES	MA69_7071 S 0.864 27 Y 0.980 Y	Y
MA69_7076	MA69_7076 0.228 19 N 0.342 19 YES 0.927 13 YES 0.658 YES 0.500 YES	MA69_7076 S 0.242 22 N 0.549 Y	Y
MA69_7077	MA69_7077 0.213 23 N 0.422 23 YES 0.980 14 YES 0.918 YES 0.670 YES	MA69_7077 S 0.143 23 N 0.538 Y	Y
MA69_7082	MA69_7082 0.577 23 YES 0.642 23 YES 0.988 13 YES 0.797 YES 0.719 YES	MA69_7082 S 0.703 23 Y 0.993 Y	Y
MA69_7090	MA69_7090 0.400 19 YES 0.538 19 YES 0.979 13 YES 0.827 YES 0.682 YES	MA69_7090 S 0.816 19 Y 0.989 Y	Y
MA69_7092	MA69_7092 0.478 20 YES 0.598 20 YES 0.969 3 YES 0.882 YES 0.740 YES	MA69_7092 S 0.396 20 N 0.521 Y	Y
MA69_7106	MA69_7106 0.427 30 YES 0.510 30 YES 0.948 18 YES 0.808 YES 0.659 YES	MA69_7106 S 0.553 30 Y 0.717 Y	Y
MA69_7138	MA69_7138 0.432 41 YES 0.364 56 YES 0.991 13 YES 0.722 YES 0.543 YES	MA69_7138 S 0.301 56 N 0.669 Y	Y
MA69_7142	MA69_7142 0.916 22 YES 0.820 22 YES 0.973 12 YES 0.834 YES 0.827 YES	MA69_7142 S 0.958 22 Y 0.972 Y	Y
MA69_7155	MA69_7155 0.958 20 YES 0.881 20 YES 0.976 6 YES 0.907 YES 0.894 YES	MA69_7155 S 0.972 20 Y 0.999 Y	Y
MA69_7170	MA69_7170 0.813 19 YES 0.829 19 YES 0.976 13 YES 0.899 YES 0.864 YES	MA69_7170 S 0.885 19 Y 1.000 Y	Y
MA69_7171	MA69_7171 0.755 24 YES 0.606 24 YES 0.991 15 YES 0.942 YES 0.774 YES	MA69_7171 S 0.944 24 Y 0.994 Y	Y
MA69_7207	MA69_7207 0.908 22 YES 0.820 22 YES 0.989 6 YES 0.912 YES 0.866 YES	MA69_7207 S 0.949 22 Y 0.957 Y	Y
MA69_7219	MA69_7219 0.831 21 YES 0.749 21 YES 0.959 5 YES 0.780 YES 0.765 YES	MA69_7219 S 0.947 21 Y 0.998 Y	Y
MA69_7254	MA69_7254 0.792 24 YES 0.834 24 YES 0.990 14 YES 0.962 YES 0.898 YES	MA69_7254 S 0.839 24 Y 0.903 Y	Y
MA69_7300	MA69_7300 0.713 21 YES 0.720 21 YES 0.977 2 YES 0.892 YES 0.806 YES	MA69_7300 S 0.883 21 Y 0.997 Y	Y
MA69_7319	MA69_7319 0.658 20 YES 0.729 20 YES 0.987 13 YES 0.927 YES 0.828 YES	MA69_7319 S 0.662 20 Y 0.925 Y	Y
MA69_7320	MA69_7320 0.723 24 YES 0.638 24 YES 0.830 2 N 0.691 YES 0.665 YES	MA69_7320 S 0.592 24 Y 0.600 Y	Y
MA69_7327	MA69_7327 0.848 19 YES 0.514 19 YES 0.671 1 N 0.409 N 0.462 YES	MA69_7327 S 0.792 19 Y 0.805 Y	Y
MA69_7329	MA69_7329 0.639 34 YES 0.472 34 YES 0.998 13 YES 0.738 YES 0.605 YES	MA69_7329 S 0.252 19 N 0.995 Y	Y
MA69_7333	MA69_7333 0.613 20 YES 0.631 20 YES 0.954 6 YES 0.860 YES 0.745 YES	MA69_7333 S 0.337 20 N 0.780 Y	Y
MA69_7363	MA69_7363 0.592 16 YES 0.468 16 YES 0.991 12 YES 0.955 YES 0.712 YES	MA69_7363 S 0.757 16 Y 0.993 Y	Y
MA69_74	MA69_74 0.786 25 YES 0.817 25 YES 0.995 13 YES 0.920 YES 0.869 YES	MA69_74 S 0.953 25 Y 0.962 Y	Y
MA69_7409	MA69_7409 0.648 18 YES 0.638 18 YES 0.997 14 YES 0.980 YES 0.809 YES	MA69_7409 S 0.693 24 Y 0.989 Y	Y
MA69_742	MA69_742 0.436 20 YES 0.609 20 YES 0.986 13 YES 0.929 YES 0.769 YES	MA69_742 S 0.397 22 N 0.982 Y	Y
MA69_7420	MA69_7420 0.198 33 N 0.369 33 YES 0.996 23 YES 0.821 YES 0.595 YES	MA69_7420 S 0.279 33 N 0.720 Y	Y
MA69_7431	MA69_7431 0.240 23 N 0.437 23 YES 0.983 8 YES 0.914 YES 0.675 YES	MA69_7431 S 0.348 23 N 0.889 Y	Y
MA69_7432	MA69_7432 0.773 19 YES 0.772 19 YES 0.988 13 YES 0.940 YES 0.856 YES	MA69_7432 S 0.665 19 Y 0.993 Y	Y
MA69_7440	MA69_7440 0.739 24 YES 0.746 24 YES 0.914 8 YES 0.845 YES 0.796 YES	MA69_7440 S 0.963 24 Y 0.989 Y	Y
MA69_7459	MA69_7459 0.465 26 YES 0.425 40 YES 0.967 30 YES 0.796 YES 0.611 YES	MA69_7459 S 0.319 37 N 0.796 Y	Y
MA69_747	MA69_747 0.461 28 YES 0.593 28 YES 0.989 6 YES 0.877 YES 0.735 YES	MA69_747 S 0.388 28 N 0.908 Y	Y
MA69_7471	MA69_7471 0.760 23 YES 0.749 23 YES 0.985 12 YES 0.860 YES 0.805 YES	MA69_7471 S 0.964 23 Y 0.997 Y	Y
MA69_7481	MA69_7481 0.647 20 YES 0.703 20 YES 0.985 13 YES 0.947 YES 0.825 YES	MA69_7481 S 0.726 20 Y 0.975 Y	Y
MA69_7483	MA69_7483 0.555 19 YES 0.643 19 YES 0.994 13 YES 0.921 YES 0.782 YES	MA69_7483 S 0.767 19 Y 0.994 Y	Y
MA69_7486	MA69_7486 0.491 25 YES 0.526 25 YES 0.880 11 YES 0.619 YES 0.573 YES	MA69_7486 S 0.730 25 Y 0.814 Y	Y
MA69_7499	MA69_7499 0.234 21 N 0.328 24 N 0.998 13 YES 0.956 YES 0.642 YES	MA69_7499 S 0.365 22 N 0.919 Y	Y
MA69_750	MA69_750 0.623 27 YES 0.665 27 YES 0.953 8 YES 0.797 YES 0.731 YES	MA69_750 S 0.526 27 Y 0.844 Y	Y
MA69_7505	MA69_7505 0.116 16 N 0.231 16 N 0.903 11 YES 0.732 YES 0.481 YES	MA69_7505 S 0.531 22 Y 0.829 Y	Y
MA69_7523	MA69_7523 0.877 21 YES 0.459 21 YES 0.889 2 YES 0.507 YES 0.483 YES	MA69_7523 S 0.516 21 Y 0.519 Y	Y
MA69_7527	MA69_7527 0.768 17 YES 0.779 17 YES 0.969 13 YES 0.918 YES 0.849 YES	MA69_7527 S 0.732 17 Y 0.893 Y	Y
MA69_7532	MA69_7532 0.517 18 YES 0.654 18 YES 0.959 13 YES 0.886 YES 0.770 YES	MA69_7532 S 0.621 18 Y 0.994 Y	Y
MA69_7539	MA69_7539 0.540 18 YES 0.668 18 YES 0.955 5 YES 0.915 YES 0.792 YES	MA69_7539 S 0.819 18 Y 1.000 Y	Y
MA69_7542	MA69_7542 0.932 22 YES 0.811 22 YES 0.978 6 YES 0.826 YES 0.819 YES	MA69_7542 S 0.897 22 Y 0.994 Y	Y
MA69_7543	MA69_7543 0.339 24 YES 0.493 24 YES 0.974 13 YES 0.806 YES 0.650 YES	MA69_7543 S 0.331 20 N 0.884 Y	Y
MA69_7544	MA69_7544 0.698 22 YES 0.757 22 YES 0.980 12 YES 0.901 YES 0.829 YES	MA69_7544 S 0.459 22 N 0.896 Y	Y
MA69_7545	MA69_7545 0.891 16 YES 0.796 16 YES 0.987 2 YES 0.929 YES 0.863 YES	MA69_7545 S 0.954 16 Y 0.997 Y	Y
MA69_7546	MA69_7546 0.595 19 YES 0.704 19 YES 0.982 4 YES 0.898 YES 0.801 YES	MA69_7546 S 0.797 19 Y 0.997 Y	Y
MA69_7551	MA69_7551 0.696 23 YES 0.767 23 YES 0.997 13 YES 0.945 YES 0.856 YES	MA69_7551 S 0.826 23 Y 0.998 Y	Y
MA69_7553	MA69_7553 0.385 36 YES 0.456 36 YES 0.990 12 YES 0.795 YES 0.626 YES	MA69_7553 S 0.354 36 N 0.821 Y	Y
MA69_7554	MA69_7554 0.599 18 YES 0.659 18 YES 0.949 13 YES 0.851 YES 0.755 YES	MA69_7554 S 0.692 18 Y 0.999 Y	Y
MA69_7560	MA69_7560 0.778 20 YES 0.761 20 YES 0.975 13 YES 0.838 YES 0.800 YES	MA69_7560 S 0.938 20 Y 0.996 Y	Y
MA69_7561	MA69_7561 0.594 16 YES 0.681 16 YES 0.966 5 YES 0.930 YES 0.806 YES	MA69_7561 S 0.486 16 N 0.949 Y	Y
MA69_7564	MA69_7564 0.882 19 YES 0.838 19 YES 0.985 13 YES 0.871 YES 0.855 YES	MA69_7564 S 0.765 19 Y 0.908 Y	Y
MA69_7568	MA69_7568 0.466 17 YES 0.597 17 YES 0.969 2 YES 0.918 YES 0.757 YES	MA69_7568 S 0.594 18 Y 0.980 Y	Y
MA69_7570	MA69_7570 0.360 18 YES 0.535 18 YES 0.990 5 YES 0.917 YES 0.726 YES	MA69_7570 S 0.785 18 Y 0.999 Y	Y
MA69_7574	MA69_7574 0.721 18 YES 0.748 18 YES 0.993 5 YES 0.936 YES 0.842 YES	MA69_7574 S 0.472 18 N 0.607 Y	Y
MA69_7575	MA69_7575 0.929 17 YES 0.849 17 YES 0.985 13 YES 0.899 YES 0.874 YES	MA69_7575 S 0.714 17 Y 0.996 Y	Y
MA69_7580	MA69_7580 0.735 23 YES 0.752 23 YES 0.971 13 YES 0.853 YES 0.802 YES	MA69_7580 S 0.469 23 N 0.994 Y	Y
MA69_7581	MA69_7581 0.197 21 N 0.374 21 YES 0.978 13 YES 0.751 YES 0.562 YES	MA69_7581 S 0.291 23 N 0.541 Y	Y
MA69_7585	MA69_7585 0.645 18 YES 0.745 18 YES 0.977 5 YES 0.939 YES 0.842 YES	MA69_7585 S 0.719 18 Y 0.999 Y	Y
MA69_76	MA69_76 0.586 26 YES 0.647 26 YES 0.993 6 YES 0.877 YES 0.762 YES	MA69_76 S 0.863 26 Y 0.991 Y	Y
MA69_760	MA69_760 0.644 21 YES 0.696 21 YES 0.987 4 YES 0.946 YES 0.821 YES	MA69_760 S 0.510 21 Y 0.923 Y	Y
MA69_7605	MA69_7605 0.598 21 YES 0.679 21 YES 0.955 15 YES 0.878 YES 0.779 YES	MA69_7605 S 0.732 21 Y 0.973 Y	Y
MA69_7615	MA69_7615 0.646 33 YES 0.703 33 YES 0.973 23 YES 0.702 YES 0.703 YES	MA69_7615 S 0.436 34 N 0.784 Y	Y
MA69_7617	MA69_7617 0.663 21 YES 0.742 21 YES 0.981 2 YES 0.896 YES 0.819 YES	MA69_7617 S 0.904 21 Y 0.983 Y	Y
MA69_7621	MA69_7621 0.723 17 YES 0.702 17 YES 0.985 13 YES 0.945 YES 0.823 YES	MA69_7621 S 0.804 17 Y 0.997 Y	Y
MA69_7642	MA69_7642 0.195 39 N 0.406 39 YES 0.985 29 YES 0.765 YES 0.585 YES	MA69_7642 S 0.941 39 Y 0.956 Y	Y
MA69_7658	MA69_7658 0.465 39 YES 0.495 39 YES 0.978 13 YES 0.743 YES 0.619 YES	MA69_7658 S 0.285 30 N 0.603 Y	Y
MA69_7667	MA69_7667 0.580 18 YES 0.596 18 YES 0.948 12 YES 0.807 YES 0.702 YES	MA69_7667 S 0.975 18 Y 0.992 Y	Y
MA69_767	MA69_767 0.206 22 N 0.350 22 YES 0.970 8 YES 0.739 YES 0.545 YES	MA69_767 S 0.820 22 Y 0.960 Y	Y
MA69_7684	MA69_7684 0.279 26 N 0.434 26 YES 0.988 20 YES 0.893 YES 0.663 YES	MA69_7684 S 0.571 30 Y 0.840 Y	Y
MA69_7689	MA69_7689 0.669 24 YES 0.669 24 YES 0.967 13 YES 0.807 YES 0.738 YES	MA69_7689 S 0.892 24 Y 0.999 Y	Y
MA69_769	MA69_769 0.776 19 YES 0.721 19 YES 0.946 4 YES 0.775 YES 0.748 YES	MA69_769 S 0.959 19 Y 0.986 Y	Y
MA69_7696	MA69_7696 0.268 22 N 0.365 22 YES 0.881 8 YES 0.573 YES 0.469 YES	MA69_7696 S 0.570 22 Y 0.949 Y	Y
MA69_7699	MA69_7699 0.309 17 N 0.474 22 YES 0.983 13 YES 0.875 YES 0.674 YES	MA69_7699 S 0.510 22 Y 0.955 Y	Y
MA69_7712	MA69_7712 0.898 27 YES 0.788 27 YES 0.991 12 YES 0.921 YES 0.854 YES	MA69_7712 S 0.858 27 Y 1.000 Y	Y
MA69_7732	MA69_7732 0.174 93 N 0.369 40 YES 0.979 33 YES 0.628 YES 0.499 YES	MA69_7732 S 0.431 40 N 0.519 Y	Y
MA69_7739	MA69_7739 0.412 18 YES 0.381 24 YES 0.999 13 YES 0.958 YES 0.670 YES	MA69_7739 S 0.292 26 N 1.000 Y	Y
MA69_7741	MA69_7741 0.767 18 YES 0.704 18 YES 0.938 2 YES 0.724 YES 0.714 YES	MA69_7741 S 0.936 18 Y 0.999 Y	Y
MA69_775	MA69_775 0.627 19 YES 0.640 19 YES 0.996 3 YES 0.964 YES 0.802 YES	MA69_775 S 0.978 19 Y 0.987 Y	Y
MA69_7758	MA69_7758 0.937 16 YES 0.774 16 YES 0.881 5 YES 0.726 YES 0.750 YES	MA69_7758 S 0.953 16 Y 0.959 Y	Y
MA69_7781	MA69_7781 0.587 20 YES 0.626 20 YES 0.975 5 YES 0.781 YES 0.704 YES	MA69_7781 S 0.835 20 Y 0.976 Y	Y
MA69_7808	MA69_7808 0.720 21 YES 0.781 21 YES 0.991 4 YES 0.929 YES 0.855 YES	MA69_7808 S 0.746 21 Y 0.968 Y	Y
MA69_782	MA69_782 0.745 19 YES 0.565 19 YES 0.997 13 YES 0.923 YES 0.744 YES	MA69_782 S 0.485 19 N 0.995 Y	Y
MA69_7830	MA69_7830 0.620 21 YES 0.688 21 YES 0.984 13 YES 0.903 YES 0.795 YES	MA69_7830 S 0.482 21 N 0.998 Y	Y
MA69_7842	MA69_7842 0.777 18 YES 0.815 18 YES 0.989 2 YES 0.952 YES 0.884 YES	MA69_7842 S 0.915 18 Y 1.000 Y	Y
MA69_7868	MA69_7868 0.378 16 YES 0.523 16 YES 0.934 13 YES 0.824 YES 0.673 YES	MA69_7868 S 0.301 24 N 0.937 Y	Y
MA69_7869	MA69_7869 0.601 16 YES 0.674 16 YES 0.947 3 YES 0.865 YES 0.770 YES	MA69_7869 S 0.967 16 Y 0.996 Y	Y
MA69_7871	MA69_7871 0.502 23 YES 0.475 23 YES 0.997 18 YES 0.973 YES 0.724 YES	MA69_7871 S 0.425 30 N 0.960 Y	Y
MA69_7909	MA69_7909 0.861 20 YES 0.835 20 YES 0.994 13 YES 0.914 YES 0.875 YES	MA69_7909 S 0.602 20 Y 1.000 Y	Y
MA69_791	MA69_791 0.540 22 YES 0.648 22 YES 0.978 7 YES 0.891 YES 0.770 YES	MA69_791 S 0.727 22 Y 0.984 Y	Y
MA69_7930	MA69_7930 0.228 27 N 0.331 22 YES 0.903 12 YES 0.688 YES 0.509 YES	MA69_7930 S 0.247 22 N 0.562 Y	Y
MA69_7941	MA69_7941 0.526 19 YES 0.646 19 YES 0.979 6 YES 0.915 YES 0.781 YES	MA69_7941 S 0.903 19 Y 0.946 Y	Y
MA69_7949	MA69_7949 0.479 22 YES 0.601 22 YES 0.965 4 YES 0.847 YES 0.724 YES	MA69_7949 S 0.812 22 Y 0.920 Y	Y
MA69_7951	MA69_7951 0.576 19 YES 0.651 19 YES 0.981 4 YES 0.876 YES 0.764 YES	MA69_7951 S 0.662 19 Y 0.992 Y	Y
MA69_7962	MA69_7962 0.804 22 YES 0.802 22 YES 0.978 8 YES 0.873 YES 0.837 YES	MA69_7962 S 0.856 22 Y 0.987 Y	Y
MA69_7974	MA69_7974 0.298 14 N 0.433 14 YES 0.884 1 YES 0.705 YES 0.569 YES	MA69_7974 S 0.743 16 Y 0.946 Y	Y
MA69_7977	MA69_7977 0.291 18 N 0.458 18 YES 0.965 2 YES 0.864 YES 0.661 YES	MA69_7977 S 0.587 18 Y 0.992 Y	Y
MA69_7978	MA69_7978 0.617 18 YES 0.688 18 YES 0.953 9 YES 0.829 YES 0.759 YES	MA69_7978 S 0.599 18 Y 0.667 Y	Y
MA69_7981	MA69_7981 0.843 19 YES 0.823 19 YES 0.983 4 YES 0.938 YES 0.880 YES	MA69_7981 S 0.890 19 Y 0.999 Y	Y
MA69_7994	MA69_7994 0.330 21 YES 0.377 21 YES 0.891 12 YES 0.487 YES 0.432 YES	MA69_7994 S 0.567 25 Y 0.893 Y	Y
MA69_8005	MA69_8005 0.636 22 YES 0.641 22 YES 0.962 7 YES 0.848 YES 0.745 YES	MA69_8005 S 0.341 22 N 0.904 Y	Y
MA69_8012	MA69_8012 0.252 16 N 0.435 16 YES 0.972 13 YES 0.929 YES 0.682 YES	MA69_8012 S 0.447 21 N 0.997 Y	Y
MA69_8023	MA69_8023 0.194 42 N 0.417 42 YES 0.986 33 YES 0.694 YES 0.555 YES	MA69_8023 S 0.306 43 N 0.753 Y	Y
MA69_8034	MA69_8034 0.938 20 YES 0.904 20 YES 0.961 6 YES 0.903 YES 0.903 YES	MA69_8034 S 0.885 20 Y 0.973 Y	Y
MA69_8035	MA69_8035 0.775 22 YES 0.776 22 YES 0.984 13 YES 0.848 YES 0.812 YES	MA69_8035 S 0.594 22 Y 0.972 Y	Y
MA69_8036	MA69_8036 0.808 17 YES 0.754 17 YES 0.936 4 YES 0.824 YES 0.789 YES	MA69_8036 S 0.919 17 Y 0.996 Y	Y
MA69_8043	MA69_8043 0.495 18 YES 0.624 18 YES 0.983 4 YES 0.933 YES 0.779 YES	MA69_8043 S 0.540 18 Y 0.999 Y	Y
MA69_8051	MA69_8051 0.800 17 YES 0.729 24 YES 0.993 13 YES 0.893 YES 0.811 YES	MA69_8051 S 0.839 24 Y 1.000 Y	Y
MA69_8056	MA69_8056 0.637 33 YES 0.691 33 YES 0.963 24 YES 0.723 YES 0.707 YES	MA69_8056 S 0.795 33 Y 0.907 Y	Y
MA69_8059	MA69_8059 1.000 21 YES 0.914 21 YES 0.984 14 YES 0.958 YES 0.936 YES	MA69_8059 S 0.976 21 Y 1.000 Y	Y
MA69_8061	MA69_8061 0.786 17 YES 0.780 17 YES 0.973 1 YES 0.905 YES 0.842 YES	MA69_8061 S 0.993 17 Y 1.000 Y	Y
MA69_8063	MA69_8063 0.420 16 YES 0.539 16 YES 0.978 4 YES 0.941 YES 0.740 YES	MA69_8063 S 0.474 16 N 0.992 Y	Y
MA69_8066	MA69_8066 0.632 21 YES 0.708 21 YES 0.979 13 YES 0.938 YES 0.823 YES	MA69_8066 S 0.694 21 Y 1.000 Y	Y
MA69_8072	MA69_8072 0.469 23 YES 0.606 23 YES 0.977 13 YES 0.869 YES 0.738 YES	MA69_8072 S 0.440 21 N 0.998 Y	Y
MA69_8075	MA69_8075 0.851 20 YES 0.765 20 YES 0.991 13 YES 0.929 YES 0.847 YES	MA69_8075 S 0.911 20 Y 0.999 Y	Y
MA69_8076	MA69_8076 0.772 20 YES 0.797 20 YES 0.985 13 YES 0.893 YES 0.845 YES	MA69_8076 S 0.648 20 Y 0.999 Y	Y
MA69_8077	MA69_8077 0.803 25 YES 0.760 25 YES 0.989 13 YES 0.834 YES 0.797 YES	MA69_8077 S 0.982 25 Y 1.000 Y	Y
MA69_8090	MA69_8090 0.839 21 YES 0.688 21 YES 0.997 12 YES 0.970 YES 0.829 YES	MA69_8090 S 0.950 21 Y 0.997 Y	Y
MA69_8110	MA69_8110 0.694 21 YES 0.775 21 YES 0.992 13 YES 0.961 YES 0.868 YES	MA69_8110 S 0.817 21 Y 0.999 Y	Y
MA69_8111	MA69_8111 0.759 17 YES 0.761 17 YES 0.992 2 YES 0.951 YES 0.856 YES	MA69_8111 S 0.427 23 N 0.998 Y	Y
MA69_8115	MA69_8115 0.749 26 YES 0.696 26 YES 0.962 10 YES 0.770 YES 0.733 YES	MA69_8115 S 0.981 26 Y 0.998 Y	Y
MA69_812	MA69_812 0.205 23 N 0.394 23 YES 0.989 4 YES 0.862 YES 0.628 YES	MA69_812 S 0.368 20 N 0.578 Y	Y
MA69_8123	MA69_8123 0.769 24 YES 0.794 24 YES 0.993 13 YES 0.923 YES 0.859 YES	MA69_8123 S 0.665 24 Y 0.999 Y	Y
MA69_8124	MA69_8124 0.635 19 YES 0.681 19 YES 0.974 13 YES 0.855 YES 0.768 YES	MA69_8124 S 0.728 19 Y 0.963 Y	Y
MA69_8126	MA69_8126 0.482 18 YES 0.619 18 YES 0.967 6 YES 0.932 YES 0.775 YES	MA69_8126 S 0.552 18 Y 0.986 Y	Y
MA69_8130	MA69_8130 0.878 25 YES 0.866 25 YES 0.984 6 YES 0.922 YES 0.894 YES	MA69_8130 S 0.745 25 Y 0.791 Y	Y
MA69_8137	MA69_8137 0.930 20 YES 0.853 20 YES 0.988 13 YES 0.933 YES 0.893 YES	MA69_8137 S 0.927 20 Y 0.999 Y	Y
MA69_8138	MA69_8138 0.646 20 YES 0.728 20 YES 0.975 6 YES 0.883 YES 0.806 YES	MA69_8138 S 0.689 20 Y 0.995 Y	Y
MA69_8139	MA69_8139 0.971 22 YES 0.921 22 YES 0.992 13 YES 0.925 YES 0.923 YES	MA69_8139 S 0.955 22 Y 1.000 Y	Y
MA69_8149	MA69_8149 0.957 32 YES 0.890 32 YES 0.957 24 YES 0.573 YES 0.732 YES	MA69_8149 S 0.952 32 Y 0.969 Y	Y
MA69_815	MA69_815 0.663 20 YES 0.714 20 YES 0.993 13 YES 0.965 YES 0.839 YES	MA69_815 S 0.661 22 Y 0.958 Y	Y
MA69_8159	MA69_8159 0.971 17 YES 0.846 17 YES 0.970 2 YES 0.922 YES 0.884 YES	MA69_8159 S 0.944 17 Y 1.000 Y	Y
MA69_816	MA69_816 0.776 18 YES 0.795 18 YES 0.954 5 YES 0.857 YES 0.826 YES	MA69_816 S 0.547 18 Y 0.564 Y	Y
MA69_8170	MA69_8170 0.596 28 YES 0.478 20 YES 0.978 5 YES 0.862 YES 0.670 YES	MA69_8170 S 0.462 20 N 1.000 Y	Y
MA69_8171	MA69_8171 0.710 28 YES 0.784 28 YES 0.992 8 YES 0.931 YES 0.858 YES	MA69_8171 S 0.904 28 Y 1.000 Y	Y
MA69_8175	MA69_8175 0.838 17 YES 0.757 17 YES 0.994 13 YES 0.972 YES 0.864 YES	MA69_8175 S 0.800 17 Y 0.997 Y	Y
MA69_8181	MA69_8181 0.767 23 YES 0.770 23 YES 0.978 13 YES 0.850 YES 0.810 YES	MA69_8181 S 0.512 23 Y 1.000 Y	Y
MA69_8182	MA69_8182 0.739 20 YES 0.763 20 YES 0.970 13 YES 0.857 YES 0.810 YES	MA69_8182 S 0.857 20 Y 0.962 Y	Y
MA69_8183	MA69_8183 0.254 19 N 0.442 19 YES 0.994 13 YES 0.920 YES 0.681 YES	MA69_8183 S 0.399 21 N 0.897 Y	Y
MA69_8197	MA69_8197 0.651 21 YES 0.652 21 YES 0.997 13 YES 0.971 YES 0.811 YES	MA69_8197 S 0.958 21 Y 0.995 Y	Y
MA69_82	MA69_82 0.910 24 YES 0.822 24 YES 0.960 10 YES 0.800 YES 0.811 YES	MA69_82 S 0.975 24 Y 1.000 Y	Y
MA69_820	MA69_820 0.249 27 N 0.281 27 N 0.986 20 YES 0.844 YES 0.563 YES	MA69_820 S 0.499 31 N 0.630 Y	Y
MA69_8203	MA69_8203 0.734 22 YES 0.605 22 YES 0.928 13 YES 0.636 YES 0.620 YES	MA69_8203 S 0.825 22 Y 0.994 Y	Y
MA69_8208	MA69_8208 0.903 20 YES 0.804 20 YES 0.997 14 YES 0.966 YES 0.885 YES	MA69_8208 S 0.753 20 Y 0.992 Y	Y
MA69_8223	MA69_8223 0.852 33 YES 0.885 33 YES 0.996 24 YES 0.874 YES 0.880 YES	MA69_8223 S 0.889 33 Y 1.000 Y	Y
MA69_8225	MA69_8225 0.571 19 YES 0.590 19 YES 0.936 8 YES 0.704 YES 0.647 YES	MA69_8225 S 0.470 19 N 0.570 Y	Y
MA69_8248	MA69_8248 0.531 18 YES 0.592 18 YES 0.969 13 YES 0.857 YES 0.724 YES	MA69_8248 S 0.849 18 Y 0.915 Y	Y
MA69_8249	MA69_8249 0.932 17 YES 0.844 17 YES 0.962 1 YES 0.826 YES 0.835 YES	MA69_8249 S 0.946 17 Y 0.996 Y	Y
MA69_8250	MA69_8250 0.218 23 N 0.370 23 YES 0.940 11 YES 0.721 YES 0.546 YES	MA69_8250 S 0.361 23 N 0.972 Y	Y
MA69_8251	MA69_8251 0.751 21 YES 0.556 21 YES 0.851 12 N 0.460 N 0.508 YES	MA69_8251 S 0.524 21 Y 0.561 Y	Y
MA69_8286	MA69_8286 0.844 27 YES 0.626 27 YES 0.949 13 YES 0.648 YES 0.637 YES	MA69_8286 S 0.361 22 N 0.568 Y	Y
MA69_8287	MA69_8287 0.309 25 N 0.473 25 YES 0.909 20 YES 0.725 YES 0.599 YES	MA69_8287 S 0.350 25 N 0.730 Y	Y
MA69_8289	MA69_8289 0.485 26 YES 0.607 26 YES 0.972 12 YES 0.874 YES 0.740 YES	MA69_8289 S 0.866 26 Y 0.985 Y	Y
MA69_83	MA69_83 0.653 21 YES 0.722 21 YES 0.988 13 YES 0.913 YES 0.817 YES	MA69_83 S 0.511 21 Y 0.989 Y	Y
MA69_8304	MA69_8304 0.557 21 YES 0.600 21 YES 0.977 6 YES 0.925 YES 0.763 YES	MA69_8304 S 0.680 21 Y 0.999 Y	Y
MA69_8314	MA69_8314 0.747 17 YES 0.771 17 YES 0.960 3 YES 0.895 YES 0.833 YES	MA69_8314 S 0.905 17 Y 0.995 Y	Y
MA69_8317	MA69_8317 0.868 21 YES 0.785 21 YES 0.984 13 YES 0.858 YES 0.822 YES	MA69_8317 S 0.948 21 Y 0.998 Y	Y
MA69_8318	MA69_8318 0.556 20 YES 0.673 20 YES 0.986 2 YES 0.894 YES 0.783 YES	MA69_8318 S 0.621 20 Y 0.940 Y	Y
MA69_8323	MA69_8323 0.414 19 YES 0.550 19 YES 0.973 6 YES 0.886 YES 0.718 YES	MA69_8323 S 0.851 19 Y 0.983 Y	Y
MA69_8339	MA69_8339 0.204 25 N 0.344 25 YES 0.977 11 YES 0.799 YES 0.571 YES	MA69_8339 S 0.521 31 Y 0.659 Y	Y
MA69_8347	MA69_8347 0.551 20 YES 0.566 20 YES 0.912 13 YES 0.700 YES 0.633 YES	MA69_8347 S 0.450 20 N 0.824 Y	Y
MA69_8351	MA69_8351 0.689 18 YES 0.665 18 YES 0.955 4 YES 0.741 YES 0.703 YES	MA69_8351 S 0.872 18 Y 0.996 Y	Y
MA69_8353	MA69_8353 0.803 20 YES 0.762 20 YES 0.988 13 YES 0.907 YES 0.835 YES	MA69_8353 S 0.621 20 Y 0.895 Y	Y
MA69_8355	MA69_8355 0.895 18 YES 0.820 18 YES 0.936 8 YES 0.793 YES 0.807 YES	MA69_8355 S 0.522 23 Y 0.953 Y	Y
MA69_8379	MA69_8379 0.739 18 YES 0.647 18 YES 0.896 9 YES 0.700 YES 0.674 YES	MA69_8379 S 0.743 18 Y 0.804 Y	Y
MA69_8382	MA69_8382 0.500 22 YES 0.526 22 YES 0.962 6 YES 0.690 YES 0.608 YES	MA69_8382 S 0.391 22 N 0.594 Y	Y
MA69_8386	MA69_8386 0.737 17 YES 0.695 17 YES 0.998 13 YES 0.960 YES 0.827 YES	MA69_8386 S 0.335 19 N 0.985 Y	Y
MA69_8387	MA69_8387 0.150 22 N 0.327 22 N 0.988 13 YES 0.803 YES 0.565 YES	MA69_8387 S 0.618 22 Y 0.984 Y	Y
MA69_8392	MA69_8392 0.582 26 YES 0.471 39 YES 0.994 32 YES 0.924 YES 0.698 YES	MA69_8392 S 0.532 37 Y 0.874 Y	Y
MA69_8398	MA69_8398 0.991 20 YES 0.876 20 YES 0.988 13 YES 0.960 YES 0.918 YES	MA69_8398 S 0.892 20 Y 1.000 Y	Y
MA69_8412	MA69_8412 0.759 20 YES 0.755 20 YES 0.991 13 YES 0.877 YES 0.816 YES	MA69_8412 S 0.762 20 Y 0.912 Y	Y
MA69_8413	MA69_8413 1.000 21 YES 0.935 21 YES 0.993 3 YES 0.967 YES 0.951 YES	MA69_8413 S 0.981 21 Y 0.998 Y	Y
MA69_8430	MA69_8430 0.726 34 YES 0.661 34 YES 0.997 29 YES 0.826 YES 0.744 YES	MA69_8430 S 0.528 34 Y 0.997 Y	Y
MA69_8433	MA69_8433 0.561 23 YES 0.647 23 YES 0.969 8 YES 0.821 YES 0.734 YES	MA69_8433 S 0.487 21 N 0.968 Y	Y
MA69_8437	MA69_8437 0.526 19 YES 0.620 19 YES 0.993 13 YES 0.940 YES 0.780 YES	MA69_8437 S 0.581 19 Y 0.996 Y	Y
MA69_8457	MA69_8457 0.603 21 YES 0.630 21 YES 0.942 8 YES 0.779 YES 0.705 YES	MA69_8457 S 0.894 21 Y 0.975 Y	Y
MA69_8476	MA69_8476 0.763 22 YES 0.687 22 YES 0.912 2 YES 0.715 YES 0.701 YES	MA69_8476 S 0.499 22 N 0.637 Y	Y
MA69_8479	MA69_8479 0.574 20 YES 0.574 20 YES 0.966 11 YES 0.818 YES 0.696 YES	MA69_8479 S 0.433 25 N 0.960 Y	Y
MA69_8493	MA69_8493 0.559 21 YES 0.648 21 YES 0.996 13 YES 0.908 YES 0.778 YES	MA69_8493 S 0.773 21 Y 0.997 Y	Y
MA69_8496	MA69_8496 0.413 19 YES 0.555 19 YES 0.972 13 YES 0.892 YES 0.724 YES	MA69_8496 S 0.688 19 Y 0.948 Y	Y
MA69_8499	MA69_8499 0.820 25 YES 0.813 25 YES 0.985 12 YES 0.889 YES 0.851 YES	MA69_8499 S 0.820 25 Y 0.978 Y	Y
MA69_8509	MA69_8509 0.772 17 YES 0.765 17 YES 0.958 13 YES 0.870 YES 0.818 YES	MA69_8509 S 0.694 17 Y 0.966 Y	Y
MA69_8510	MA69_8510 0.961 21 YES 0.920 21 YES 0.995 13 YES 0.938 YES 0.929 YES	MA69_8510 S 0.951 21 Y 0.990 Y	Y
MA69_8529	MA69_8529 0.434 18 YES 0.583 18 YES 0.970 6 YES 0.847 YES 0.715 YES	MA69_8529 S 0.377 18 N 0.859 Y	Y
MA69_8530	MA69_8530 0.876 21 YES 0.809 21 YES 0.948 13 YES 0.858 YES 0.833 YES	MA69_8530 S 0.957 21 Y 0.998 Y	Y
MA69_8532	MA69_8532 0.736 17 YES 0.753 17 YES 0.975 6 YES 0.892 YES 0.822 YES	MA69_8532 S 0.589 19 Y 0.832 Y	Y
MA69_8533	MA69_8533 0.590 21 YES 0.643 21 YES 0.977 13 YES 0.880 YES 0.761 YES	MA69_8533 S 0.699 21 Y 0.848 Y	Y
MA69_8539	MA69_8539 0.334 23 YES 0.508 23 YES 0.995 13 YES 0.867 YES 0.688 YES	MA69_8539 S 0.469 23 N 0.998 Y	Y
MA69_854	MA69_854 0.517 32 YES 0.523 32 YES 0.969 26 YES 0.511 YES 0.517 YES	MA69_854 S 0.305 33 N 0.741 Y	Y
MA69_8543	MA69_8543 0.537 22 YES 0.666 20 YES 0.983 13 YES 0.922 YES 0.794 YES	MA69_8543 S 0.447 20 N 0.998 Y	Y
MA69_8545	MA69_8545 0.596 21 YES 0.667 21 YES 0.944 8 YES 0.812 YES 0.740 YES	MA69_8545 S 0.651 21 Y 0.987 Y	Y
MA69_8548	MA69_8548 0.393 20 YES 0.544 20 YES 0.977 3 YES 0.892 YES 0.718 YES	MA69_8548 S 0.778 20 Y 0.994 Y	Y
MA69_8549	MA69_8549 0.774 18 YES 0.623 18 YES 0.917 2 YES 0.605 YES 0.614 YES	MA69_8549 S 0.813 18 Y 0.813 Y	Y
MA69_8550	MA69_8550 0.605 21 YES 0.703 21 YES 0.960 12 YES 0.891 YES 0.797 YES	MA69_8550 S 0.564 21 Y 0.947 Y	Y
MA69_8561	MA69_8561 0.292 22 N 0.428 22 YES 0.939 8 YES 0.738 YES 0.583 YES	MA69_8561 S 0.596 19 Y 0.951 Y	Y
MA69_8563	MA69_8563 0.829 18 YES 0.816 18 YES 0.992 5 YES 0.962 YES 0.889 YES	MA69_8563 S 0.933 18 Y 1.000 Y	Y
MA69_8567	MA69_8567 0.827 19 YES 0.818 19 YES 0.970 13 YES 0.905 YES 0.861 YES	MA69_8567 S 0.973 19 Y 1.000 Y	Y
MA69_8570	MA69_8570 0.687 14 YES 0.483 14 YES 0.978 7 YES 0.914 YES 0.698 YES	MA69_8570 S 0.292 19 N 0.842 Y	Y
MA69_8573	MA69_8573 0.438 197 YES 0.255 32 N 0.986 20 YES 0.853 YES 0.554 YES	MA69_8573 S 0.286 37 N 0.759 Y	Y
MA69_8576	MA69_8576 0.560 19 YES 0.597 19 YES 0.935 8 YES 0.701 YES 0.649 YES	MA69_8576 S 0.852 19 Y 0.933 Y	Y
MA69_8578	MA69_8578 0.414 19 YES 0.512 19 YES 0.885 8 YES 0.750 YES 0.631 YES	MA69_8578 S 0.319 19 N 0.850 Y	Y
MA69_8596	MA69_8596 0.698 26 YES 0.791 26 YES 0.998 13 YES 0.944 YES 0.868 YES	MA69_8596 S 0.601 26 Y 0.999 Y	Y
MA69_8603	MA69_8603 0.668 23 YES 0.740 23 YES 0.997 13 YES 0.962 YES 0.851 YES	MA69_8603 S 0.733 24 Y 0.999 Y	Y
MA69_861	MA69_861 0.579 25 YES 0.602 25 YES 0.930 7 YES 0.752 YES 0.677 YES	MA69_861 S 0.496 25 N 0.877 Y	Y
MA69_8611	MA69_8611 0.402 19 YES 0.558 19 YES 0.981 13 YES 0.877 YES 0.718 YES	MA69_8611 S 0.488 19 N 0.989 Y	Y
MA69_8616	MA69_8616 0.945 21 YES 0.878 21 YES 0.974 13 YES 0.876 YES 0.877 YES	MA69_8616 S 0.989 21 Y 1.000 Y	Y
MA69_8618	MA69_8618 0.812 17 YES 0.803 17 YES 0.950 1 YES 0.893 YES 0.848 YES	MA69_8618 S 0.816 17 Y 0.975 Y	Y
MA69_8619	MA69_8619 0.849 21 YES 0.811 21 YES 0.992 13 YES 0.919 YES 0.865 YES	MA69_8619 S 0.913 21 Y 0.999 Y	Y
MA69_8625	MA69_8625 0.763 20 YES 0.779 20 YES 0.993 13 YES 0.934 YES 0.856 YES	MA69_8625 S 0.735 20 Y 0.998 Y	Y
MA69_8627	MA69_8627 0.812 21 YES 0.752 21 YES 0.990 13 YES 0.805 YES 0.779 YES	MA69_8627 S 0.821 21 Y 0.993 Y	Y
MA69_8631	MA69_8631 0.714 20 YES 0.767 20 YES 0.963 13 YES 0.893 YES 0.830 YES	MA69_8631 S 0.917 20 Y 0.999 Y	Y
MA69_8642	MA69_8642 0.699 23 YES 0.701 23 YES 0.963 12 YES 0.889 YES 0.795 YES	MA69_8642 S 0.877 23 Y 0.999 Y	Y
MA69_8663	MA69_8663 0.957 19 YES 0.852 19 YES 0.991 2 YES 0.961 YES 0.907 YES	MA69_8663 S 0.862 19 Y 1.000 Y	Y
MA69_8666	MA69_8666 0.802 19 YES 0.755 19 YES 0.972 5 YES 0.828 YES 0.792 YES	MA69_8666 S 0.988 19 Y 0.998 Y	Y
MA69_8683	MA69_8683 0.912 19 YES 0.782 19 YES 0.956 12 YES 0.855 YES 0.819 YES	MA69_8683 S 0.892 19 Y 0.983 Y	Y
MA69_8684	MA69_8684 0.216 23 N 0.344 23 YES 0.995 16 YES 0.970 YES 0.657 YES	MA69_8684 S 0.386 29 N 0.967 Y	Y
MA69_8690	MA69_8690 0.560 19 YES 0.648 19 YES 0.949 4 YES 0.816 YES 0.732 YES	MA69_8690 S 0.896 19 Y 0.993 Y	Y
MA69_8695	MA69_8695 0.909 20 YES 0.827 20 YES 0.983 13 YES 0.817 YES 0.822 YES	MA69_8695 S 0.875 20 Y 0.997 Y	Y
MA69_8698	MA69_8698 0.432 20 YES 0.576 20 YES 0.993 12 YES 0.870 YES 0.723 YES	MA69_8698 S 0.397 25 N 0.943 Y	Y
MA69_8704	MA69_8704 0.864 20 YES 0.862 20 YES 0.982 14 YES 0.913 YES 0.887 YES	MA69_8704 S 0.821 20 Y 0.998 Y	Y
MA69_8720	MA69_8720 0.438 26 YES 0.473 26 YES 0.957 12 YES 0.706 YES 0.589 YES	MA69_8720 S 0.312 26 N 0.912 Y	Y
MA69_8722	MA69_8722 0.307 26 N 0.429 26 YES 0.991 18 YES 0.894 YES 0.661 YES	MA69_8722 S 0.649 32 Y 0.974 Y	Y
MA69_8732	MA69_8732 0.881 20 YES 0.855 20 YES 0.989 13 YES 0.941 YES 0.898 YES	MA69_8732 S 0.984 20 Y 0.999 Y	Y
MA69_8747	MA69_8747 0.683 19 YES 0.596 19 YES 0.913 1 YES 0.692 YES 0.644 YES	MA69_8747 S 0.908 19 Y 0.991 Y	Y
MA69_875	MA69_875 0.272 23 N 0.478 23 YES 0.981 5 YES 0.918 YES 0.698 YES	MA69_875 S 0.592 23 Y 0.999 Y	Y
MA69_8762	MA69_8762 0.770 20 YES 0.725 20 YES 0.977 7 YES 0.809 YES 0.767 YES	MA69_8762 S 0.940 20 Y 1.000 Y	Y
MA69_8766	MA69_8766 1.000 24 YES 0.907 24 YES 0.994 17 YES 0.929 YES 0.918 YES	MA69_8766 S 0.991 24 Y 1.000 Y	Y
MA69_877	MA69_877 0.865 27 YES 0.798 27 YES 0.992 13 YES 0.848 YES 0.823 YES	MA69_877 S 0.588 27 Y 0.996 Y	Y
MA69_8772	MA69_8772 0.673 29 YES 0.768 29 YES 0.997 11 YES 0.918 YES 0.843 YES	MA69_8772 S 0.862 29 Y 0.992 Y	Y
MA69_8779	MA69_8779 0.433 470 YES 0.447 17 YES 0.996 13 YES 0.964 YES 0.706 YES	MA69_8779 S 0.505 21 Y 0.945 Y	Y
MA69_8793	MA69_8793 0.280 17 N 0.474 17 YES 0.976 13 YES 0.942 YES 0.708 YES	MA69_8793 S 0.543 17 Y 0.669 Y	Y
MA69_8804	MA69_8804 0.636 288 YES 0.456 23 YES 0.978 7 YES 0.904 YES 0.680 YES	MA69_8804 S 0.522 23 Y 0.849 Y	Y
MA69_881	MA69_881 0.535 22 YES 0.480 22 YES 0.936 6 YES 0.617 YES 0.548 YES	MA69_881 S 0.874 22 Y 0.934 Y	Y
MA69_8812	MA69_8812 0.737 25 YES 0.672 25 YES 0.990 6 YES 0.768 YES 0.720 YES	MA69_8812 S 0.553 25 Y 0.560 Y	Y
MA69_882	MA69_882 0.719 24 YES 0.726 24 YES 0.990 13 YES 0.816 YES 0.771 YES	MA69_882 S 0.359 18 N 1.000 Y	Y
MA69_884	MA69_884 0.496 16 YES 0.622 16 YES 0.981 2 YES 0.924 YES 0.773 YES	MA69_884 S 0.641 18 Y 0.997 Y	Y
MA69_8841	MA69_8841 0.335 26 YES 0.472 26 YES 0.977 13 YES 0.796 YES 0.634 YES	MA69_8841 S 0.910 26 Y 0.981 Y	Y
MA69_885	MA69_885 0.767 19 YES 0.799 19 YES 0.992 13 YES 0.924 YES 0.862 YES	MA69_885 S 0.793 19 Y 0.999 Y	Y
MA69_8911	MA69_8911 0.857 21 YES 0.815 21 YES 0.981 1 YES 0.866 YES 0.841 YES	MA69_8911 S 0.698 21 Y 0.984 Y	Y
MA69_8913	MA69_8913 0.601 22 YES 0.626 22 YES 0.985 17 YES 0.928 YES 0.777 YES	MA69_8913 S 0.712 30 Y 0.992 Y	Y
MA69_8943	MA69_8943 0.884 19 YES 0.839 19 YES 0.962 1 YES 0.856 YES 0.847 YES	MA69_8943 S 0.860 19 Y 0.950 Y	Y
MA69_8945	MA69_8945 0.833 21 YES 0.722 21 YES 0.968 3 YES 0.760 YES 0.741 YES	MA69_8945 S 0.936 21 Y 0.980 Y	Y
MA69_895	MA69_895 0.584 16 YES 0.600 20 YES 0.996 13 YES 0.937 YES 0.769 YES	MA69_895 S 0.654 20 Y 0.998 Y	Y
MA69_8951	MA69_8951 0.809 20 YES 0.616 20 YES 0.965 12 YES 0.621 YES 0.619 YES	MA69_8951 S 0.332 20 N 0.530 Y	Y
MA69_8953	MA69_8953 0.482 18 YES 0.597 18 YES 0.978 5 YES 0.916 YES 0.757 YES	MA69_8953 S 0.778 18 Y 0.991 Y	Y
MA69_8954	MA69_8954 0.385 22 YES 0.522 22 YES 0.993 14 YES 0.872 YES 0.697 YES	MA69_8954 S 0.743 22 Y 0.910 Y	Y
MA69_8965	MA69_8965 0.230 18 N 0.383 18 YES 0.891 9 YES 0.709 YES 0.546 YES	MA69_8965 S 0.627 18 Y 0.993 Y	Y
MA69_8985	MA69_8985 0.393 17 YES 0.479 17 YES 0.944 3 YES 0.732 YES 0.606 YES	MA69_8985 S 0.871 17 Y 0.986 Y	Y
MA69_8994	MA69_8994 0.222 30 N 0.414 30 YES 0.993 23 YES 0.883 YES 0.648 YES	MA69_8994 S 0.459 32 N 0.995 Y	Y
MA69_8995	MA69_8995 0.947 19 YES 0.889 19 YES 0.989 13 YES 0.947 YES 0.918 YES	MA69_8995 S 0.966 19 Y 1.000 Y	Y
MA69_9000	MA69_9000 0.731 17 YES 0.659 17 YES 0.849 13 N 0.636 YES 0.648 YES	MA69_9000 S 0.402 17 N 0.665 Y	Y
MA69_9038	MA69_9038 0.612 16 YES 0.690 16 YES 0.957 2 YES 0.870 YES 0.780 YES	MA69_9038 S 0.703 16 Y 0.996 Y	Y
MA69_9056	MA69_9056 0.606 26 YES 0.607 26 YES 0.988 8 YES 0.956 YES 0.782 YES	MA69_9056 S 0.964 26 Y 0.995 Y	Y
MA69_9083	MA69_9083 0.317 28 N 0.475 28 YES 0.974 17 YES 0.824 YES 0.650 YES	MA69_9083 S 0.428 28 N 0.934 Y	Y
MA69_9084	MA69_9084 0.338 29 YES 0.494 29 YES 0.936 20 YES 0.660 YES 0.577 YES	MA69_9084 S 0.364 29 N 0.567 Y	Y
MA69_9094	MA69_9094 0.437 19 YES 0.552 19 YES 0.979 12 YES 0.883 YES 0.717 YES	MA69_9094 S 0.811 19 Y 0.992 Y	Y
MA69_9095	MA69_9095 0.815 20 YES 0.769 20 YES 0.963 4 YES 0.806 YES 0.788 YES	MA69_9095 S 0.914 20 Y 0.946 Y	Y
MA69_9097	MA69_9097 0.458 21 YES 0.489 21 YES 0.980 13 YES 0.798 YES 0.644 YES	MA69_9097 S 0.608 21 Y 0.990 Y	Y
MA69_9098	MA69_9098 0.427 21 YES 0.404 29 YES 0.960 12 YES 0.703 YES 0.553 YES	MA69_9098 S 0.162 35 N 0.501 Y	Y
MA69_910	MA69_910 0.880 21 YES 0.790 21 YES 0.976 8 YES 0.873 YES 0.831 YES	MA69_910 S 0.692 21 Y 0.998 Y	Y
MA69_9100	MA69_9100 0.418 27 YES 0.542 27 YES 0.990 17 YES 0.960 YES 0.751 YES	MA69_9100 S 0.343 27 N 0.970 Y	Y
MA69_9106	MA69_9106 0.830 26 YES 0.807 26 YES 0.988 12 YES 0.908 YES 0.857 YES	MA69_9106 S 0.621 26 Y 0.993 Y	Y
MA69_9107	MA69_9107 0.688 25 YES 0.480 25 YES 0.927 8 YES 0.572 YES 0.526 YES	MA69_9107 S 0.540 25 Y 0.577 Y	Y
MA69_9108	MA69_9108 0.703 18 YES 0.768 18 YES 0.988 13 YES 0.950 YES 0.859 YES	MA69_9108 S 0.701 20 Y 0.998 Y	Y
MA69_9156	MA69_9156 0.756 20 YES 0.712 20 YES 0.960 13 YES 0.768 YES 0.740 YES	MA69_9156 S 0.572 18 Y 1.000 Y	Y
MA69_916	MA69_916 0.754 20 YES 0.585 20 YES 0.919 1 YES 0.608 YES 0.596 YES	MA69_916 S 0.810 20 Y 0.996 Y	Y
MA69_9173	MA69_9173 0.678 26 YES 0.756 26 YES 0.994 17 YES 0.907 YES 0.832 YES	MA69_9173 S 0.532 26 Y 0.810 Y	Y
MA69_92	MA69_92 0.596 24 YES 0.598 24 YES 0.959 5 YES 0.747 YES 0.673 YES	MA69_92 S 0.519 24 Y 0.962 Y	Y
MA69_9201	MA69_9201 0.553 22 YES 0.645 22 YES 0.995 13 YES 0.892 YES 0.769 YES	MA69_9201 S 0.329 22 N 0.900 Y	Y
MA69_9203	MA69_9203 0.631 20 YES 0.726 20 YES 0.977 7 YES 0.915 YES 0.821 YES	MA69_9203 S 0.762 20 Y 0.963 Y	Y
MA69_9213	MA69_9213 0.881 17 YES 0.839 17 YES 0.960 13 YES 0.905 YES 0.872 YES	MA69_9213 S 0.863 17 Y 0.979 Y	Y
MA69_9216	MA69_9216 0.559 21 YES 0.680 21 YES 0.979 13 YES 0.908 YES 0.794 YES	MA69_9216 S 0.734 21 Y 0.999 Y	Y
MA69_9218	MA69_9218 0.382 23 YES 0.516 21 YES 0.964 2 YES 0.868 YES 0.692 YES	MA69_9218 S 0.621 21 Y 0.958 Y	Y
MA69_9231	MA69_9231 0.913 17 YES 0.817 17 YES 0.969 4 YES 0.854 YES 0.836 YES	MA69_9231 S 0.937 17 Y 0.996 Y	Y
MA69_9232	MA69_9232 0.459 22 YES 0.602 22 YES 0.977 9 YES 0.886 YES 0.744 YES	MA69_9232 S 0.498 22 N 0.999 Y	Y
MA69_9233	MA69_9233 0.441 16 YES 0.572 16 YES 0.931 6 YES 0.858 YES 0.715 YES	MA69_9233 S 0.321 18 N 0.993 Y	Y
MA69_9240	MA69_9240 0.587 20 YES 0.637 20 YES 0.986 13 YES 0.919 YES 0.778 YES	MA69_9240 S 0.431 20 N 0.994 Y	Y
MA69_9246	MA69_9246 0.815 20 YES 0.812 20 YES 0.966 13 YES 0.870 YES 0.841 YES	MA69_9246 S 0.381 20 N 0.999 Y	Y
MA69_9247	MA69_9247 0.408 21 YES 0.563 21 YES 0.986 13 YES 0.884 YES 0.724 YES	MA69_9247 S 0.618 21 Y 0.986 Y	Y
MA69_9250	MA69_9250 0.131 19 N 0.323 19 N 0.973 2 YES 0.882 YES 0.603 YES	MA69_9250 S 0.352 19 N 1.000 Y	Y
MA69_9252	MA69_9252 0.479 26 YES 0.506 26 YES 0.986 12 YES 0.747 YES 0.627 YES	MA69_9252 S 0.331 28 N 0.985 Y	Y
MA69_9255	MA69_9255 0.712 21 YES 0.672 21 YES 0.989 3 YES 0.760 YES 0.716 YES	MA69_9255 S 0.598 21 Y 0.810 Y	Y
MA69_9257	MA69_9257 0.179 37 N 0.277 18 N 0.989 13 YES 0.929 YES 0.603 YES	MA69_9257 S 0.331 27 N 0.685 Y	Y
MA69_9268	MA69_9268 0.266 19 N 0.446 19 YES 0.972 8 YES 0.882 YES 0.664 YES	MA69_9268 S 0.478 21 N 0.989 Y	Y
MA69_9269	MA69_9269 0.667 19 YES 0.741 19 YES 0.980 13 YES 0.909 YES 0.825 YES	MA69_9269 S 0.780 19 Y 0.961 Y	Y
MA69_927	MA69_927 0.101 37 N 0.209 37 N 0.989 23 YES 0.897 YES 0.553 YES	MA69_927 S 0.191 35 N 0.525 Y	Y
MA69_9278	MA69_9278 0.831 25 YES 0.798 25 YES 0.989 8 YES 0.919 YES 0.859 YES	MA69_9278 S 0.419 25 N 0.529 Y	Y
MA69_9283	MA69_9283 0.371 22 YES 0.504 22 YES 0.965 4 YES 0.814 YES 0.659 YES	MA69_9283 S 0.536 19 Y 0.992 Y	Y
MA69_9290	MA69_9290 0.363 19 YES 0.519 19 YES 0.983 13 YES 0.865 YES 0.692 YES	MA69_9290 S 0.385 23 N 0.998 Y	Y
MA69_9294	MA69_9294 0.858 24 YES 0.768 24 YES 0.993 19 YES 0.929 YES 0.848 YES	MA69_9294 S 0.452 24 N 0.996 Y	Y
MA69_9302	MA69_9302 0.376 25 YES 0.502 25 YES 0.947 5 YES 0.794 YES 0.648 YES	MA69_9302 S 0.480 25 N 0.989 Y	Y
MA69_9313	MA69_9313 0.738 16 YES 0.760 16 YES 0.970 6 YES 0.893 YES 0.827 YES	MA69_9313 S 0.608 16 Y 0.995 Y	Y
MA69_9314	MA69_9314 0.379 21 YES 0.518 21 YES 0.983 8 YES 0.901 YES 0.710 YES	MA69_9314 S 0.852 21 Y 0.969 Y	Y
MA69_9347	MA69_9347 0.373 20 YES 0.458 20 YES 0.934 5 YES 0.731 YES 0.594 YES	MA69_9347 S 0.463 20 N 0.855 Y	Y
MA69_9349	MA69_9349 0.930 18 YES 0.838 18 YES 0.971 4 YES 0.857 YES 0.847 YES	MA69_9349 S 0.878 18 Y 0.997 Y	Y
MA69_9351	MA69_9351 0.896 18 YES 0.823 18 YES 0.943 2 YES 0.889 YES 0.856 YES	MA69_9351 S 0.848 18 Y 0.999 Y	Y
MA69_9352	MA69_9352 0.393 29 YES 0.363 29 YES 0.997 23 YES 0.843 YES 0.603 YES	MA69_9352 S 0.659 29 Y 0.876 Y	Y
MA69_9356	MA69_9356 0.185 36 N 0.379 36 YES 0.947 23 YES 0.605 YES 0.492 YES	MA69_9356 S 0.396 36 N 0.534 Y	Y
MA69_9365	MA69_9365 0.505 30 YES 0.626 30 YES 0.997 12 YES 0.885 YES 0.756 YES	MA69_9365 S 0.414 30 N 0.926 Y	Y
MA69_9366	MA69_9366 0.894 17 YES 0.818 17 YES 0.984 2 YES 0.959 YES 0.889 YES	MA69_9366 S 0.553 17 Y 0.994 Y	Y
MA69_9367	MA69_9367 0.343 21 YES 0.530 21 YES 0.983 13 YES 0.905 YES 0.718 YES	MA69_9367 S 0.870 21 Y 0.990 Y	Y
MA69_9374	MA69_9374 0.944 25 YES 0.756 25 YES 0.983 11 YES 0.749 YES 0.753 YES	MA69_9374 S 0.985 25 Y 0.991 Y	Y
MA69_9377	MA69_9377 0.347 17 YES 0.519 17 YES 0.986 4 YES 0.907 YES 0.713 YES	MA69_9377 S 0.359 17 N 0.999 Y	Y
MA69_9390	MA69_9390 0.469 18 YES 0.595 18 YES 0.965 13 YES 0.865 YES 0.730 YES	MA69_9390 S 0.490 18 N 0.995 Y	Y
MA69_9397	MA69_9397 0.785 17 YES 0.751 17 YES 0.971 2 YES 0.852 YES 0.802 YES	MA69_9397 S 0.759 17 Y 0.987 Y	Y
MA69_9399	MA69_9399 0.663 20 YES 0.720 20 YES 0.994 13 YES 0.947 YES 0.834 YES	MA69_9399 S 0.423 22 N 1.000 Y	Y
MA69_94	MA69_94 0.772 20 YES 0.753 20 YES 0.965 12 YES 0.872 YES 0.812 YES	MA69_94 S 0.441 20 N 0.979 Y	Y
MA69_9402	MA69_9402 0.915 20 YES 0.830 20 YES 0.994 13 YES 0.929 YES 0.879 YES	MA69_9402 S 0.676 20 Y 1.000 Y	Y
MA69_9409	MA69_9409 0.898 23 YES 0.842 23 YES 0.989 13 YES 0.869 YES 0.855 YES	MA69_9409 S 0.764 23 Y 0.784 Y	Y
MA69_9410	MA69_9410 0.658 21 YES 0.710 21 YES 0.971 1 YES 0.873 YES 0.791 YES	MA69_9410 S 0.343 21 N 0.701 Y	Y
MA69_9415	MA69_9415 0.630 21 YES 0.386 21 YES 0.955 6 YES 0.753 YES 0.569 YES	MA69_9415 S 0.263 22 N 0.692 Y	Y
MA69_9419	MA69_9419 0.501 26 YES 0.602 26 YES 0.978 20 YES 0.894 YES 0.748 YES	MA69_9419 S 0.643 26 Y 0.965 Y	Y
MA69_9421	MA69_9421 0.877 26 YES 0.811 26 YES 0.987 7 YES 0.871 YES 0.841 YES	MA69_9421 S 0.652 26 Y 0.952 Y	Y
MA69_9426	MA69_9426 0.209 28 N 0.404 28 YES 0.990 19 YES 0.909 YES 0.657 YES	MA69_9426 S 0.501 28 Y 0.898 Y	Y
MA69_9428	MA69_9428 0.284 135 N 0.333 31 YES 0.988 12 YES 0.799 YES 0.566 YES	MA69_9428 S 0.337 32 N 0.834 Y	Y
MA69_9438	MA69_9438 0.908 21 YES 0.837 21 YES 0.980 13 YES 0.874 YES 0.856 YES	MA69_9438 S 0.868 21 Y 0.881 Y	Y
MA69_9453	MA69_9453 0.145 29 N 0.243 29 N 0.871 12 YES 0.636 YES 0.439 YES	MA69_9453 S 0.663 29 Y 0.945 Y	Y
MA69_9466	MA69_9466 0.786 18 YES 0.776 18 YES 0.956 5 YES 0.882 YES 0.829 YES	MA69_9466 S 0.522 18 Y 0.751 Y	Y
MA69_9467	MA69_9467 0.836 21 YES 0.767 21 YES 0.981 2 YES 0.811 YES 0.789 YES	MA69_9467 S 0.707 21 Y 0.856 Y	Y
MA69_9508	MA69_9508 0.551 25 YES 0.620 25 YES 0.993 18 YES 0.931 YES 0.775 YES	MA69_9508 S 0.522 27 Y 0.999 Y	Y
MA69_9513	MA69_9513 0.739 16 YES 0.726 16 YES 0.937 2 YES 0.788 YES 0.757 YES	MA69_9513 S 0.745 16 Y 0.795 Y	Y
MA69_9534	MA69_9534 0.944 19 YES 0.876 19 YES 0.988 6 YES 0.881 YES 0.879 YES	MA69_9534 S 0.982 19 Y 1.000 Y	Y
MA69_9542	MA69_9542 0.256 22 N 0.441 22 YES 0.993 13 YES 0.902 YES 0.671 YES	MA69_9542 S 0.504 19 Y 0.996 Y	Y
MA69_9545	MA69_9545 0.764 19 YES 0.772 19 YES 0.984 13 YES 0.857 YES 0.814 YES	MA69_9545 S 0.859 19 Y 0.962 Y	Y
MA69_9552	MA69_9552 0.748 21 YES 0.762 21 YES 0.995 13 YES 0.955 YES 0.858 YES	MA69_9552 S 0.629 26 Y 0.999 Y	Y
MA69_9556	MA69_9556 0.631 17 YES 0.616 17 YES 0.857 4 N 0.654 YES 0.635 YES	MA69_9556 S 0.567 17 Y 0.843 Y	Y
MA69_9561	MA69_9561 0.861 21 YES 0.766 21 YES 0.961 12 YES 0.826 YES 0.796 YES	MA69_9561 S 0.870 21 Y 0.903 Y	Y
MA69_9567	MA69_9567 0.641 21 YES 0.612 21 YES 0.997 13 YES 0.965 YES 0.789 YES	MA69_9567 S 0.671 21 Y 0.995 Y	Y
MA69_9578	MA69_9578 0.769 18 YES 0.766 18 YES 0.995 13 YES 0.947 YES 0.856 YES	MA69_9578 S 0.964 18 Y 1.000 Y	Y
MA69_9591	MA69_9591 0.351 38 YES 0.452 38 YES 0.932 33 YES 0.567 YES 0.509 YES	MA69_9591 S 0.819 38 Y 0.889 Y	Y
MA69_9597	MA69_9597 0.886 27 YES 0.882 27 YES 0.994 5 YES 0.960 YES 0.921 YES	MA69_9597 S 0.960 27 Y 1.000 Y	Y
MA69_9598	MA69_9598 0.599 20 YES 0.556 20 YES 0.971 13 YES 0.762 YES 0.659 YES	MA69_9598 S 0.600 20 Y 0.776 Y	Y
MA69_9608	MA69_9608 0.549 20 YES 0.675 20 YES 0.993 13 YES 0.953 YES 0.814 YES	MA69_9608 S 0.583 20 Y 0.999 Y	Y
MA69_9612	MA69_9612 0.327 20 YES 0.507 20 YES 0.993 13 YES 0.940 YES 0.723 YES	MA69_9612 S 0.376 20 N 0.804 Y	Y
MA69_9613	MA69_9613 0.790 19 YES 0.683 19 YES 0.884 5 YES 0.681 YES 0.682 YES	MA69_9613 S 0.824 19 Y 0.855 Y	Y
MA69_9620	MA69_9620 0.542 18 YES 0.553 18 YES 0.924 6 YES 0.786 YES 0.669 YES	MA69_9620 S 0.798 18 Y 0.838 Y	Y
MA69_9623	MA69_9623 0.566 21 YES 0.682 21 YES 0.982 8 YES 0.927 YES 0.804 YES	MA69_9623 S 0.420 21 N 0.998 Y	Y
MA69_9631	MA69_9631 0.839 20 YES 0.818 20 YES 0.983 13 YES 0.934 YES 0.876 YES	MA69_9631 S 0.804 20 Y 1.000 Y	Y
MA69_9633	MA69_9633 0.534 18 YES 0.517 18 YES 0.989 14 YES 0.948 YES 0.733 YES	MA69_9633 S 0.213 18 N 0.998 Y	Y
MA69_9637	MA69_9637 0.171 31 N 0.328 31 N 0.989 26 YES 0.591 YES 0.459 YES	MA69_9637 S 0.511 36 Y 0.842 Y	Y
MA69_9645	MA69_9645 0.858 20 YES 0.786 20 YES 0.988 13 YES 0.956 YES 0.871 YES	MA69_9645 S 0.890 20 Y 0.994 Y	Y
MA69_9646	MA69_9646 0.862 21 YES 0.802 21 YES 0.973 4 YES 0.850 YES 0.826 YES	MA69_9646 S 0.677 21 Y 0.865 Y	Y
MA69_9648	MA69_9648 0.804 21 YES 0.753 21 YES 0.981 12 YES 0.917 YES 0.835 YES	MA69_9648 S 0.867 21 Y 0.993 Y	Y
MA69_9660	MA69_9660 0.577 18 YES 0.646 18 YES 0.990 13 YES 0.964 YES 0.805 YES	MA69_9660 S 0.631 25 Y 1.000 Y	Y
MA69_9684	MA69_9684 0.293 19 N 0.433 19 YES 0.988 8 YES 0.922 YES 0.677 YES	MA69_9684 S 0.499 19 N 0.995 Y	Y
MA69_9692	MA69_9692 0.517 17 YES 0.624 20 YES 0.992 1 YES 0.913 YES 0.769 YES	MA69_9692 S 0.620 17 Y 1.000 Y	Y
MA69_9698	MA69_9698 0.183 79 N 0.348 23 YES 0.944 7 YES 0.822 YES 0.585 YES	MA69_9698 S 0.300 21 N 0.617 Y	Y
MA69_9701	MA69_9701 0.212 21 N 0.335 21 YES 0.980 12 YES 0.835 YES 0.585 YES	MA69_9701 S 0.386 21 N 0.615 Y	Y
MA69_9709	MA69_9709 0.356 19 YES 0.483 19 YES 0.994 13 YES 0.894 YES 0.688 YES	MA69_9709 S 0.552 19 Y 0.739 Y	Y
MA69_9718	MA69_9718 0.324 17 YES 0.458 17 YES 0.966 13 YES 0.875 YES 0.666 YES	MA69_9718 S 0.583 17 Y 0.644 Y	Y
MA69_9720	MA69_9720 0.501 20 YES 0.655 20 YES 0.989 13 YES 0.952 YES 0.804 YES	MA69_9720 S 0.912 20 Y 1.000 Y	Y
MA69_9723	MA69_9723 0.863 19 YES 0.845 19 YES 0.981 4 YES 0.894 YES 0.870 YES	MA69_9723 S 0.860 19 Y 0.997 Y	Y
MA69_9725	MA69_9725 0.446 18 YES 0.590 18 YES 0.993 13 YES 0.882 YES 0.736 YES	MA69_9725 S 0.913 18 Y 0.998 Y	Y
MA69_9738	MA69_9738 0.772 23 YES 0.748 23 YES 0.991 2 YES 0.907 YES 0.828 YES	MA69_9738 S 0.718 23 Y 0.804 Y	Y
MA69_9744	MA69_9744 0.764 26 YES 0.812 26 YES 0.983 9 YES 0.943 YES 0.877 YES	MA69_9744 S 0.838 26 Y 1.000 Y	Y
MA69_9745	MA69_9745 0.463 18 YES 0.432 18 YES 0.849 2 N 0.549 YES 0.490 YES	MA69_9745 S 0.723 18 Y 0.788 Y	Y
MA69_9753	MA69_9753 0.234 21 N 0.349 22 YES 0.995 7 YES 0.974 YES 0.661 YES	MA69_9753 S 0.459 24 N 0.990 Y	Y
MA69_9765	MA69_9765 0.483 20 YES 0.612 20 YES 0.992 1 YES 0.895 YES 0.753 YES	MA69_9765 S 0.721 20 Y 1.000 Y	Y
MA69_9767	MA69_9767 0.966 20 YES 0.751 20 YES 0.884 1 YES 0.638 YES 0.694 YES	MA69_9767 S 0.980 20 Y 0.994 Y	Y
MA69_9769	MA69_9769 0.522 25 YES 0.576 25 YES 0.992 13 YES 0.823 YES 0.699 YES	MA69_9769 S 0.336 25 N 0.602 Y	Y
MA69_9771	MA69_9771 0.517 19 YES 0.619 22 YES 0.985 13 YES 0.913 YES 0.766 YES	MA69_9771 S 0.474 22 N 0.999 Y	Y
MA69_9774	MA69_9774 0.716 28 YES 0.746 28 YES 0.985 7 YES 0.875 YES 0.810 YES	MA69_9774 S 0.887 28 Y 0.976 Y	Y
MA69_9801	MA69_9801 0.704 19 YES 0.727 19 YES 0.981 4 YES 0.836 YES 0.781 YES	MA69_9801 S 0.979 19 Y 0.998 Y	Y
MA69_9805	MA69_9805 0.514 19 YES 0.649 19 YES 0.989 13 YES 0.912 YES 0.780 YES	MA69_9805 S 0.443 19 N 0.957 Y	Y
MA69_9813	MA69_9813 0.246 23 N 0.379 23 YES 0.969 4 YES 0.735 YES 0.557 YES	MA69_9813 S 0.594 23 Y 0.990 Y	Y
MA69_9829	MA69_9829 0.688 17 YES 0.742 17 YES 0.990 1 YES 0.940 YES 0.841 YES	MA69_9829 S 0.543 17 Y 1.000 Y	Y
MA69_9836	MA69_9836 0.630 22 YES 0.570 17 YES 0.910 1 YES 0.734 YES 0.652 YES	MA69_9836 S 0.566 22 Y 0.985 Y	Y
MA69_9838	MA69_9838 0.862 19 YES 0.790 19 YES 0.917 6 YES 0.787 YES 0.789 YES	MA69_9838 S 0.707 19 Y 0.859 Y	Y
MA69_9849	MA69_9849 0.383 18 YES 0.518 18 YES 0.953 13 YES 0.820 YES 0.669 YES	MA69_9849 S 0.656 18 Y 0.987 Y	Y
MA69_9850	MA69_9850 0.625 18 YES 0.690 18 YES 0.973 13 YES 0.911 YES 0.801 YES	MA69_9850 S 0.636 18 Y 0.987 Y	Y
MA69_9858	MA69_9858 0.279 22 N 0.361 22 YES 0.953 12 YES 0.765 YES 0.563 YES	MA69_9858 S 0.199 29 N 0.719 Y	Y
MA69_9862	MA69_9862 0.768 20 YES 0.745 20 YES 0.969 7 YES 0.906 YES 0.825 YES	MA69_9862 S 0.810 20 Y 0.925 Y	Y
MA69_9869	MA69_9869 0.910 20 YES 0.880 20 YES 0.969 13 YES 0.917 YES 0.898 YES	MA69_9869 S 0.900 20 Y 0.999 Y	Y
MA69_9873	MA69_9873 0.250 27 N 0.415 27 YES 0.991 12 YES 0.890 YES 0.652 YES	MA69_9873 S 0.406 27 N 0.908 Y	Y
MA69_9882	MA69_9882 0.156 18 N 0.326 18 N 0.949 5 YES 0.787 YES 0.556 YES	MA69_9882 S 0.300 18 N 0.997 Y	Y
MA69_9888	MA69_9888 0.934 19 YES 0.372 47 YES 0.952 39 YES 0.566 YES 0.469 YES	MA69_9888 S 0.515 19 Y 0.871 Y	Y
MA69_9894	MA69_9894 0.133 32 N 0.318 32 N 0.992 9 YES 0.882 YES 0.600 YES	MA69_9894 S 0.534 32 Y 0.771 Y	Y
MA69_9896	MA69_9896 0.335 22 YES 0.468 17 YES 0.921 8 YES 0.822 YES 0.645 YES	MA69_9896 S 0.444 22 N 0.866 Y	Y
MA69_9897	MA69_9897 0.787 21 YES 0.804 21 YES 0.983 13 YES 0.916 YES 0.860 YES	MA69_9897 S 0.960 21 Y 0.998 Y	Y
MA69_990	MA69_990 0.708 20 YES 0.748 20 YES 0.986 13 YES 0.865 YES 0.807 YES	MA69_990 S 0.742 20 Y 0.951 Y	Y
MA69_9901	MA69_9901 0.626 22 YES 0.657 17 YES 0.976 6 YES 0.847 YES 0.752 YES	MA69_9901 S 0.598 22 Y 0.975 Y	Y
MA69_9908	MA69_9908 0.269 108 N 0.310 40 N 0.977 31 YES 0.638 YES 0.474 YES	MA69_9908 S 0.534 40 Y 0.745 Y	Y
MA69_9909	MA69_9909 0.826 22 YES 0.793 22 YES 0.992 5 YES 0.880 YES 0.836 YES	MA69_9909 S 0.843 22 Y 0.889 Y	Y
MA69_9941	MA69_9941 0.896 19 YES 0.784 19 YES 0.945 7 YES 0.794 YES 0.789 YES	MA69_9941 S 0.938 19 Y 0.992 Y	Y
MA69_9959	MA69_9959 0.174 39 N 0.264 18 N 0.975 2 YES 0.826 YES 0.545 YES	MA69_9959 S 0.338 18 N 0.598 Y	Y
MA69_9962	MA69_9962 0.306 17 N 0.330 42 N 0.996 30 YES 0.701 YES 0.515 YES	MA69_9962 S 0.476 42 N 0.747 Y	Y
MA69_9966	MA69_9966 0.374 29 YES 0.400 29 YES 0.985 12 YES 0.773 YES 0.586 YES	MA69_9966 S 0.389 37 N 0.736 Y	Y
MA69_9970	MA69_9970 0.832 19 YES 0.821 19 YES 0.983 3 YES 0.891 YES 0.856 YES	MA69_9970 S 0.887 19 Y 0.996 Y	Y
MA69_9976	MA69_9976 0.887 17 YES 0.825 17 YES 0.982 1 YES 0.944 YES 0.884 YES	MA69_9976 S 0.613 17 Y 1.000 Y	Y
MA69_9982	MA69_9982 0.459 16 YES 0.583 16 YES 0.992 13 YES 0.957 YES 0.770 YES	MA69_9982 S 0.433 23 N 0.994 Y	Y
MA69_9995	MA69_9995 0.440 20 YES 0.580 20 YES 0.958 13 YES 0.835 YES 0.707 YES	MA69_9995 S 0.808 20 Y 0.982 Y	Y
MA69_9998	MA69_9998 0.699 18 YES 0.741 18 YES 0.975 8 YES 0.888 YES 0.814 YES	MA69_9998 S 0.765 18 Y 0.874 Y	Y
