# Supplementary material for: The genome sequence of the biocontrol fungus Metarhizium anisopliae and comparative genomics of Metarhizium species
Source: BMC Genomics. 2014 Aug 7;15(1):660. doi: 10.1186/1471-2164-15-660 (PMC4133081; doi:10.1186/1471-2164-15-660)
Supplement: Supplementary file 16 — Additional file 16: 242 candidate effector secreted proteins found in Ma69. (XLSX 47 KB) [file 12864_2013_6347_MOESM16_ESM.xlsx]

## Sheet: Sheet1
						# SignalP-NN euk predictions													# SignalP-HMM euk predictions
protein ID	aa length	query motif	motif match	match start	match end	CMAX	POS	Y/N	YesMax	POS	Y/N	Smax	POS	Y/N	Smean	Y/N	D	Y/N	CMAX	POS	Y/N	Sprob	Y/N
MA69_1056	250	[LI]XAR	IAAR	44	47	0.532	26	YES	0.469	26	YES	0.941	7	YES	0.620	YES	0.545	YES	0.694	18	YES	0.971	YES
MA69_1864	289	[LI]XAR	IDAR	196	199	0.206	16	NO	0.241	16	NO	0.995	13	YES	0.943	YES	0.592	YES	0.439	26	NO	0.947	YES
MA69_5435	268	[LI]XAR	IDAR	171	174	0.767	18	YES	0.744	18	YES	0.980	13	YES	0.938	YES	0.841	YES	0.673	23	YES	0.962	YES
MA69_9836	112	[LI]XAR	IEAR	19	22	0.630	22	YES	0.570	17	YES	0.910	1	YES	0.734	YES	0.652	YES	0.566	22	YES	0.985	YES
MA69_4978	243	[LI]XAR	IIAR	109	112	0.900	20	YES	0.866	20	YES	0.990	1	YES	0.901	YES	0.884	YES	0.748	20	YES	0.999	YES
MA69_7539	98	[LI]XAR	IKAR	39	42	0.540	18	YES	0.668	18	YES	0.955	5	YES	0.915	YES	0.792	YES	0.819	18	YES	1.000	YES
MA69_895	156	[LI]XAR	IKAR	32	35	0.584	16	YES	0.600	20	YES	0.996	13	YES	0.937	YES	0.769	YES	0.654	20	YES	0.998	YES
MA69_11235	275	[LI]XAR	ILAR	14	17	0.748	17	YES	0.731	17	YES	0.944	6	YES	0.865	YES	0.798	YES	0.731	17	YES	0.817	YES
MA69_4701	84	[LI]XAR	ILAR	16	19	0.181	31	NO	0.368	31	YES	0.944	22	YES	0.714	YES	0.541	YES	0.388	37	NO	0.943	YES
MA69_6267	299	[LI]XAR	ILAR	148	151	0.864	20	YES	0.818	20	YES	0.993	14	YES	0.927	YES	0.873	YES	0.982	20	YES	0.995	YES
MA69_7830	279	[LI]XAR	ILAR	166	169	0.620	21	YES	0.688	21	YES	0.984	13	YES	0.903	YES	0.795	YES	0.482	21	NO	0.998	YES
MA69_10971	148	[LI]XAR	IPAR	135	138	0.427	18	YES	0.563	18	YES	0.975	9	YES	0.947	YES	0.755	YES	0.730	18	YES	0.999	YES
MA69_9633	176	[LI]XAR	IPAR	77	80	0.534	18	YES	0.517	18	YES	0.989	14	YES	0.948	YES	0.733	YES	0.213	18	NO	0.998	YES
MA69_9410	278	[LI]XAR	IVAR	198	201	0.658	21	YES	0.710	21	YES	0.971	1	YES	0.873	YES	0.791	YES	0.343	21	NO	0.701	YES
MA69_1035	292	[LI]XAR	LAAR	11	14	0.327	23	YES	0.415	23	YES	0.933	13	YES	0.681	YES	0.548	YES	0.438	23	NO	0.927	YES
MA69_1046	271	[LI]XAR	LAAR	115	118	0.478	18	YES	0.627	18	YES	0.986	13	YES	0.921	YES	0.774	YES	0.615	18	YES	1.000	YES
MA69_1641	253	[LI]XAR	LAAR	243	246	0.868	18	YES	0.768	18	YES	0.929	13	YES	0.809	YES	0.788	YES	0.936	18	YES	0.999	YES
MA69_3836	225	[LI]XAR	LAAR	32	35	0.568	24	YES	0.418	24	YES	0.976	19	YES	0.761	YES	0.590	YES	0.411	34	NO	0.881	YES
MA69_5190	175	[LI]XAR	LAAR	13	16	0.341	44	YES	0.260	21	NO	0.975	13	YES	0.771	YES	0.515	YES	0.523	37	YES	0.850	YES
MA69_5365	278	[LI]XAR	LAAR	35	38	0.679	23	YES	0.700	23	YES	0.991	13	YES	0.825	YES	0.763	YES	0.779	23	YES	0.946	YES
MA69_6362	193	[LI]XAR	LAAR	43	46	0.845	24	YES	0.843	24	YES	0.995	17	YES	0.941	YES	0.892	YES	0.719	24	YES	1.000	YES
MA69_6439	224	[LI]XAR	LAAR	201	204	0.424	17	YES	0.488	17	YES	0.885	13	YES	0.712	YES	0.600	YES	0.334	17	NO	0.602	YES
MA69_6515	244	[LI]XAR	LAAR	28	31	0.781	18	YES	0.681	18	YES	0.886	5	YES	0.668	YES	0.675	YES	0.966	18	YES	0.991	YES
MA69_9098	262	[LI]XAR	LCAR	177	180	0.427	21	YES	0.404	29	YES	0.960	12	YES	0.703	YES	0.553	YES	0.162	35	NO	0.501	YES
MA69_6063	203	[LI]XAR	LDAR	187	190	0.800	17	YES	0.756	17	YES	0.934	13	YES	0.838	YES	0.797	YES	0.859	17	YES	1.000	YES
MA69_4083	119	[LI]XAR	LEAR	30	33	0.900	20	YES	0.819	20	YES	0.975	13	YES	0.876	YES	0.847	YES	0.920	20	YES	0.999	YES
MA69_5347	191	[LI]XAR	LEAR	21	24	0.911	19	YES	0.840	19	YES	0.982	13	YES	0.936	YES	0.888	YES	0.753	19	YES	0.998	YES
MA69_8695	177	[LI]XAR	LEAR	31	34	0.909	20	YES	0.827	20	YES	0.983	13	YES	0.817	YES	0.822	YES	0.875	20	YES	0.997	YES
MA69_10738	129	[LI]XAR	LFAR	69	72	0.673	20	YES	0.654	20	YES	0.961	11	YES	0.732	YES	0.693	YES	0.627	20	YES	0.952	YES
MA69_6770	105	[LI]XAR	LGAR	16	19	0.323	32	YES	0.342	18	YES	0.774	12	NO	0.528	YES	0.435	YES	0.249	64	NO	0.583	YES
MA69_6720	264	[LI]XAR	LIAR	106	109	0.816	21	YES	0.658	21	YES	0.948	13	YES	0.779	YES	0.719	YES	0.648	21	YES	0.683	YES
MA69_2558	290	[LI]XAR	LKAR	221	224	0.702	23	YES	0.745	23	YES	0.990	13	YES	0.915	YES	0.830	YES	0.934	23	YES	0.999	YES
MA69_6504	198	[LI]XAR	LKAR	133	136	0.246	24	NO	0.349	24	YES	0.898	17	YES	0.610	YES	0.479	YES	0.251	30	NO	0.618	YES
MA69_10079	277	[LI]XAR	LLAR	233	236	0.759	28	YES	0.633	28	YES	0.994	13	YES	0.797	YES	0.715	YES	0.511	28	YES	0.993	YES
MA69_154	219	[LI]XAR	LNAR	155	158	0.815	17	YES	0.730	17	YES	0.972	12	YES	0.843	YES	0.787	YES	0.835	17	YES	0.994	YES
MA69_2571	262	[LI]XAR	LPAR	74	77	0.298	17	NO	0.444	17	YES	0.930	13	YES	0.820	YES	0.632	YES	0.438	17	NO	0.981	YES
MA69_3765	293	[LI]XAR	LPAR	111	114	0.323	20	YES	0.505	20	YES	0.982	6	YES	0.880	YES	0.692	YES	0.492	20	NO	0.996	YES
MA69_4025	201	[LI]XAR	LPAR	123	126	0.437	19	YES	0.573	19	YES	0.986	13	YES	0.927	YES	0.750	YES	0.340	18	NO	1.000	YES
MA69_4107	282	[LI]XAR	LPAR	219	222	0.245	80	NO	0.409	39	YES	0.989	20	YES	0.839	YES	0.624	YES	0.407	32	NO	0.974	YES
MA69_8545	258	[LI]XAR	LPAR	133	136	0.596	21	YES	0.667	21	YES	0.944	8	YES	0.812	YES	0.740	YES	0.651	21	YES	0.987	YES
MA69_1381	131	[LI]XAR	LQAR	22	25	0.836	18	YES	0.752	18	YES	0.994	13	YES	0.974	YES	0.863	YES	0.510	18	YES	1.000	YES
MA69_165	282	[LI]XAR	LQAR	172	175	0.211	25	NO	0.349	25	YES	0.974	12	YES	0.664	YES	0.507	YES	0.663	25	YES	0.912	YES
MA69_9231	229	[LI]XAR	LQAR	49	52	0.913	17	YES	0.817	17	YES	0.969	4	YES	0.854	YES	0.836	YES	0.937	17	YES	0.996	YES
MA69_9352	214	[LI]XAR	LQAR	133	136	0.393	29	YES	0.363	29	YES	0.997	23	YES	0.843	YES	0.603	YES	0.659	29	YES	0.876	YES
MA69_9801	174	[LI]XAR	LQAR	89	92	0.704	19	YES	0.727	19	YES	0.981	4	YES	0.836	YES	0.781	YES	0.979	19	YES	0.998	YES
MA69_1133	191	[LI]XAR	LRAR	149	152	0.822	35	YES	0.850	35	YES	0.992	26	YES	0.817	YES	0.834	YES	0.938	35	YES	1.000	YES
MA69_6347	246	[LI]XAR	LRAR	114	117	0.708	20	YES	0.761	20	YES	0.983	2	YES	0.889	YES	0.825	YES	0.454	18	NO	0.999	YES
MA69_6495	143	[LI]XAR	LSAR	21	24	0.584	23	YES	0.661	23	YES	0.977	13	YES	0.815	YES	0.738	YES	0.804	23	YES	1.000	YES
MA69_8171	276	[LI]XAR	LSAR	171	174	0.710	28	YES	0.784	28	YES	0.992	8	YES	0.931	YES	0.858	YES	0.904	28	YES	1.000	YES
MA69_9302	153	[LI]XAR	LTAR	44	47	0.376	25	YES	0.502	25	YES	0.947	5	YES	0.794	YES	0.648	YES	0.480	25	NO	0.989	YES
MA69_9692	91	[LI]XAR	LVAR	21	24	0.517	17	YES	0.624	20	YES	0.992	1	YES	0.913	YES	0.769	YES	0.620	17	YES	1.000	YES
MA69_9720	255	[LI]XAR	LVAR	39	42	0.501	20	YES	0.655	20	YES	0.989	13	YES	0.952	YES	0.804	YES	0.912	20	YES	1.000	YES
MA69_2637	108	[LI]XAR	LWAR	78	81	0.606	25	YES	0.653	18	YES	0.982	13	YES	0.935	YES	0.794	YES	0.580	25	YES	1.000	YES
MA69_9356	172	[LI]XAR	LYAR	118	121	0.185	36	NO	0.379	36	YES	0.947	23	YES	0.605	YES	0.492	YES	0.396	36	NO	0.534	YES
MA69_10270	183	[YFW]XC	FAC	150	152	0.626	19	YES	0.686	19	YES	0.989	6	YES	0.951	YES	0.818	YES	0.397	19	NO	0.999	YES
MA69_1046	271	[YFW]XC	FAC	213	215	0.478	18	YES	0.627	18	YES	0.986	13	YES	0.921	YES	0.774	YES	0.615	18	YES	1.000	YES
MA69_3619	143	[YFW]XC	FAC	113	115	0.842	21	YES	0.820	21	YES	0.985	4	YES	0.926	YES	0.873	YES	0.939	21	YES	0.999	YES
MA69_8317	126	[YFW]XC	FAC	122	124	0.868	21	YES	0.785	21	YES	0.984	13	YES	0.858	YES	0.822	YES	0.948	21	YES	0.998	YES
MA69_9556	153	[YFW]XC	FAC	97	99	0.631	17	YES	0.616	17	YES	0.857	4	NO	0.654	YES	0.635	YES	0.567	17	YES	0.843	YES
MA69_6668	96	[YFW]XC	FCC	33	35	0.490	16	YES	0.634	16	YES	0.994	3	YES	0.925	YES	0.780	YES	0.563	16	YES	0.999	YES
MA69_1133	191	[YFW]XC	FDC	47	49	0.822	35	YES	0.850	35	YES	0.992	26	YES	0.817	YES	0.834	YES	0.938	35	YES	1.000	YES
MA69_3803	177	[YFW]XC	FDC	76	78	0.660	30	YES	0.713	30	YES	0.992	24	YES	0.667	YES	0.690	YES	0.801	30	YES	0.992	YES
MA69_5958	299	[YFW]XC	FDC	294	296	0.706	17	YES	0.625	17	YES	0.994	13	YES	0.973	YES	0.799	YES	0.282	17	NO	0.998	YES
MA69_6388	194	[YFW]XC	FDC	166	168	0.900	20	YES	0.790	20	YES	0.970	1	YES	0.789	YES	0.790	YES	0.993	20	YES	0.998	YES
MA69_6439	224	[YFW]XC	FDC	80	82	0.424	17	YES	0.488	17	YES	0.885	13	YES	0.712	YES	0.600	YES	0.334	17	NO	0.602	YES
MA69_7560	180	[YFW]XC	FDC	57	59	0.778	20	YES	0.761	20	YES	0.975	13	YES	0.838	YES	0.800	YES	0.938	20	YES	0.996	YES
MA69_8603	119	[YFW]XC	FDC	80	82	0.668	23	YES	0.740	23	YES	0.997	13	YES	0.962	YES	0.851	YES	0.733	24	YES	0.999	YES
MA69_10147	173	[YFW]XC	FEC	137	139	0.487	27	YES	0.570	21	YES	0.987	13	YES	0.942	YES	0.756	YES	0.584	21	YES	0.996	YES
MA69_11269	119	[YFW]XC	FEC	67	69	0.769	19	YES	0.648	19	YES	0.912	13	YES	0.648	YES	0.648	YES	0.568	19	YES	0.922	YES
MA69_2397	256	[YFW]XC	FEC	31	33	0.786	22	YES	0.770	22	YES	0.990	6	YES	0.932	YES	0.851	YES	0.666	22	YES	0.998	YES
MA69_9771	193	[YFW]XC	FEC	98	100	0.517	19	YES	0.619	22	YES	0.985	13	YES	0.913	YES	0.766	YES	0.474	22	NO	0.999	YES
MA69_9976	252	[YFW]XC	FEC	64	66	0.887	17	YES	0.825	17	YES	0.982	1	YES	0.944	YES	0.884	YES	0.613	17	YES	1.000	YES
MA69_10684	201	[YFW]XC	FFC	7	9	0.309	22	NO	0.490	22	YES	0.994	13	YES	0.934	YES	0.712	YES	0.372	24	NO	0.992	YES
MA69_4233	234	[YFW]XC	FFC	153	155	0.921	20	YES	0.832	20	YES	0.973	5	YES	0.840	YES	0.836	YES	0.994	20	YES	0.998	YES
MA69_4937	133	[YFW]XC	FFC	123	125	0.627	18	YES	0.667	18	YES	0.966	5	YES	0.860	YES	0.764	YES	0.809	18	YES	0.998	YES
MA69_6904	186	[YFW]XC	FFC	120	122	0.361	16	YES	0.490	16	YES	0.952	3	YES	0.815	YES	0.652	YES	0.432	22	NO	0.993	YES
MA69_8596	293	[YFW]XC	FFC	168	170	0.698	26	YES	0.791	26	YES	0.998	13	YES	0.944	YES	0.868	YES	0.601	26	YES	0.999	YES
MA69_1026	222	[YFW]XC	FGC	43	45	0.537	23	YES	0.615	23	YES	0.962	13	YES	0.832	YES	0.724	YES	0.494	26	NO	0.818	YES
MA69_1176	291	[YFW]XC	FGC	200	202	0.377	19	YES	0.289	19	NO	0.910	1	YES	0.661	YES	0.475	YES	0.566	19	YES	0.697	YES
MA69_1697	99	[YFW]XC	FGC	39	41	0.615	16	YES	0.689	16	YES	0.977	8	YES	0.945	YES	0.817	YES	0.355	16	NO	1.000	YES
MA69_3460	69	[YFW]XC	FGC	32	34	0.845	19	YES	0.839	19	YES	0.989	3	YES	0.908	YES	0.873	YES	0.941	19	YES	1.000	YES
MA69_4392	252	[YFW]XC	FGC	58	60	0.703	21	YES	0.725	21	YES	0.986	8	YES	0.932	YES	0.829	YES	0.634	21	YES	1.000	YES
MA69_5827	215	[YFW]XC	FGC	21	23	0.763	21	YES	0.777	21	YES	0.998	13	YES	0.940	YES	0.858	YES	0.797	21	YES	1.000	YES
MA69_6755	283	[YFW]XC	FGC	178	180	0.380	25	YES	0.473	25	YES	0.991	13	YES	0.764	YES	0.619	YES	0.340	19	NO	0.996	YES
MA69_6770	105	[YFW]XC	FGC	52	54	0.323	32	YES	0.342	18	YES	0.774	12	NO	0.528	YES	0.435	YES	0.249	64	NO	0.583	YES
MA69_8663	282	[YFW]XC	FGC	190	192	0.957	19	YES	0.852	19	YES	0.991	2	YES	0.961	YES	0.907	YES	0.862	19	YES	1.000	YES
MA69_8965	177	[YFW]XC	FGC	126	128	0.230	18	NO	0.383	18	YES	0.891	9	YES	0.709	YES	0.546	YES	0.627	18	YES	0.993	YES
MA69_9314	66	[YFW]XC	FGC	50	52	0.379	21	YES	0.518	21	YES	0.983	8	YES	0.901	YES	0.710	YES	0.852	21	YES	0.969	YES
MA69_6913	267	[YFW]XC	FIC	149	151	0.593	27	YES	0.505	27	YES	0.995	16	YES	0.959	YES	0.732	YES	0.260	27	NO	0.539	YES
MA69_6976	192	[YFW]XC	FIC	166	168	0.798	19	YES	0.594	19	YES	0.998	13	YES	0.977	YES	0.786	YES	0.696	19	YES	0.995	YES
MA69_6434	154	[YFW]XC	FKC	89	91	0.986	20	YES	0.840	20	YES	0.952	13	YES	0.825	YES	0.833	YES	0.938	20	YES	0.997	YES
MA69_9720	255	[YFW]XC	FKC	232	234	0.501	20	YES	0.655	20	YES	0.989	13	YES	0.952	YES	0.804	YES	0.912	20	YES	1.000	YES
MA69_11417	178	[YFW]XC	FLC	10	12	0.450	26	YES	0.594	26	YES	0.997	16	YES	0.936	YES	0.765	YES	0.704	26	YES	0.933	YES
MA69_1313	225	[YFW]XC	FLC	135	137	0.906	19	YES	0.821	19	YES	0.971	3	YES	0.886	YES	0.854	YES	0.942	19	YES	0.999	YES
MA69_6347	246	[YFW]XC	FLC	9	11	0.708	20	YES	0.761	20	YES	0.983	2	YES	0.889	YES	0.825	YES	0.454	18	NO	0.999	YES
MA69_8203	119	[YFW]XC	FMC	56	58	0.734	22	YES	0.605	22	YES	0.928	13	YES	0.636	YES	0.620	YES	0.825	22	YES	0.994	YES
MA69_11129	197	[YFW]XC	FNC	4	6	0.312	21	NO	0.430	21	YES	0.954	8	YES	0.697	YES	0.564	YES	0.623	21	YES	0.983	YES
MA69_2149	254	[YFW]XC	FNC	173	175	0.510	20	YES	0.635	20	YES	0.983	1	YES	0.922	YES	0.779	YES	0.659	20	YES	0.995	YES
MA69_7155	279	[YFW]XC	FNC	233	235	0.958	20	YES	0.881	20	YES	0.976	6	YES	0.907	YES	0.894	YES	0.972	20	YES	0.999	YES
MA69_8548	141	[YFW]XC	FNC	139	141	0.393	20	YES	0.544	20	YES	0.977	3	YES	0.892	YES	0.718	YES	0.778	20	YES	0.994	YES
MA69_9377	199	[YFW]XC	FNC	117	119	0.347	17	YES	0.519	17	YES	0.986	4	YES	0.907	YES	0.713	YES	0.359	17	NO	0.999	YES
MA69_2836	296	[YFW]XC	FPC	58	60	0.633	21	YES	0.599	21	YES	0.802	2	NO	0.627	YES	0.613	YES	0.693	21	YES	0.794	YES
MA69_3856	164	[YFW]XC	FPC	128	130	0.788	20	YES	0.730	20	YES	0.997	13	YES	0.944	YES	0.837	YES	0.763	20	YES	1.000	YES
MA69_6090	162	[YFW]XC	FPC	116	118	0.871	20	YES	0.838	20	YES	0.995	13	YES	0.966	YES	0.902	YES	0.480	25	NO	1.000	YES
MA69_6308	233	[YFW]XC	FPC	56	58	0.336	20	YES	0.478	20	YES	0.931	6	YES	0.750	YES	0.614	YES	0.754	20	YES	0.910	YES
MA69_6206	140	[YFW]XC	FQC	118	120	0.339	19	YES	0.391	19	YES	0.852	3	NO	0.655	YES	0.523	YES	0.897	19	YES	0.991	YES
MA69_6329	289	[YFW]XC	FQC	273	275	0.942	20	YES	0.801	20	YES	0.913	7	YES	0.787	YES	0.794	YES	0.978	20	YES	0.995	YES
MA69_6350	192	[YFW]XC	FRC	115	117	0.491	17	YES	0.585	17	YES	0.983	2	YES	0.955	YES	0.770	YES	0.636	17	YES	0.982	YES
MA69_7545	287	[YFW]XC	FRC	123	125	0.891	16	YES	0.796	16	YES	0.987	2	YES	0.929	YES	0.863	YES	0.954	16	YES	0.997	YES
MA69_8159	291	[YFW]XC	FRC	122	124	0.971	17	YES	0.846	17	YES	0.970	2	YES	0.922	YES	0.884	YES	0.944	17	YES	1.000	YES
MA69_1362	146	[YFW]XC	FSC	20	22	0.487	18	YES	0.561	18	YES	0.995	13	YES	0.953	YES	0.757	YES	0.731	20	YES	1.000	YES
MA69_6420	284	[YFW]XC	FSC	50	52	0.896	20	YES	0.819	20	YES	0.996	13	YES	0.930	YES	0.875	YES	0.863	20	YES	0.999	YES
MA69_10352	134	[YFW]XC	FVC	25	27	0.554	17	YES	0.276	17	NO	0.958	12	YES	0.763	YES	0.519	YES	0.226	17	NO	0.612	YES
MA69_1373	296	[YFW]XC	FVC	262	264	0.262	27	NO	0.383	27	YES	0.970	12	YES	0.679	YES	0.531	YES	0.404	25	NO	0.968	YES
MA69_2507	150	[YFW]XC	FWC	50	52	0.914	24	YES	0.724	19	YES	0.902	5	YES	0.833	YES	0.779	YES	0.745	19	YES	0.998	YES
MA69_667	205	[YFW]XC	FWC	171	173	0.836	20	YES	0.708	20	YES	0.985	10	YES	0.879	YES	0.794	YES	0.925	20	YES	0.999	YES
MA69_2855	70	[YFW]XC	FYC	47	49	0.926	19	YES	0.844	19	YES	0.988	3	YES	0.841	YES	0.843	YES	0.974	19	YES	1.000	YES
MA69_4025	201	[YFW]XC	FYC	87	89	0.437	19	YES	0.573	19	YES	0.986	13	YES	0.927	YES	0.750	YES	0.340	18	NO	1.000	YES
MA69_4655	184	[YFW]XC	FYC	149	151	0.761	25	YES	0.600	25	YES	0.828	11	NO	0.581	YES	0.590	YES	0.726	25	YES	0.861	YES
MA69_4752	203	[YFW]XC	FYC	103	105	0.799	20	YES	0.797	20	YES	0.997	13	YES	0.940	YES	0.868	YES	0.407	20	NO	0.998	YES
MA69_7781	278	[YFW]XC	FYC	105	107	0.587	20	YES	0.626	20	YES	0.975	5	YES	0.781	YES	0.704	YES	0.835	20	YES	0.976	YES
MA69_8945	199	[YFW]XC	FYC	103	105	0.833	21	YES	0.722	21	YES	0.968	3	YES	0.760	YES	0.741	YES	0.936	21	YES	0.980	YES
MA69_174	172	[YFW]XC	WAC	136	138	0.798	30	YES	0.797	30	YES	0.989	12	YES	0.922	YES	0.859	YES	0.853	30	YES	0.960	YES
MA69_19	184	[YFW]XC	WAC	124	126	0.759	17	YES	0.769	17	YES	0.989	13	YES	0.955	YES	0.862	YES	0.970	17	YES	0.999	YES
MA69_419	291	[YFW]XC	WAC	191	193	0.272	29	NO	0.427	29	YES	0.990	13	YES	0.832	YES	0.630	YES	0.418	29	NO	0.713	YES
MA69_4228	269	[YFW]XC	WAC	252	254	0.991	22	YES	0.924	22	YES	0.991	13	YES	0.949	YES	0.936	YES	0.802	22	YES	0.999	YES
MA69_4561	251	[YFW]XC	WCC	112	114	0.544	19	YES	0.635	19	YES	0.987	4	YES	0.926	YES	0.781	YES	0.543	19	YES	0.991	YES
MA69_10738	129	[YFW]XC	WGC	80	82	0.673	20	YES	0.654	20	YES	0.961	11	YES	0.732	YES	0.693	YES	0.627	20	YES	0.952	YES
MA69_6210	200	[YFW]XC	WHC	122	124	0.831	18	YES	0.819	18	YES	0.981	13	YES	0.906	YES	0.863	YES	0.537	18	YES	0.999	YES
MA69_8570	187	[YFW]XC	WIC	15	17	0.687	14	YES	0.483	14	YES	0.978	7	YES	0.914	YES	0.698	YES	0.292	19	NO	0.842	YES
MA69_2036	201	[YFW]XC	WKC	169	171	0.493	20	YES	0.626	20	YES	0.983	2	YES	0.955	YES	0.791	YES	0.420	20	NO	0.971	YES
MA69_1707	214	[YFW]XC	WLC	149	151	0.790	19	YES	0.742	19	YES	0.975	12	YES	0.902	YES	0.822	YES	0.831	19	YES	0.974	YES
MA69_6635	149	[YFW]XC	WLC	115	117	0.415	21	YES	0.561	21	YES	0.987	13	YES	0.879	YES	0.720	YES	0.274	26	NO	0.833	YES
MA69_8766	220	[YFW]XC	WLC	10	12	1.000	24	YES	0.907	24	YES	0.994	17	YES	0.929	YES	0.918	YES	0.991	24	YES	1.000	YES
MA69_10119	192	[YFW]XC	WSC	143	145	0.859	20	YES	0.836	20	YES	0.986	13	YES	0.931	YES	0.884	YES	0.864	20	YES	0.999	YES
MA69_1864	289	[YFW]XC	WSC	223	225	0.206	16	NO	0.241	16	NO	0.995	13	YES	0.943	YES	0.592	YES	0.439	26	NO	0.947	YES
MA69_5937	89	[YFW]XC	WSC	11	13	0.817	29	YES	0.737	29	YES	0.996	24	YES	0.878	YES	0.807	YES	0.622	29	YES	0.874	YES
MA69_7689	291	[YFW]XC	WTC	249	251	0.669	24	YES	0.669	24	YES	0.967	13	YES	0.807	YES	0.738	YES	0.892	24	YES	0.999	YES
MA69_8543	131	[YFW]XC	WTC	122	124	0.537	22	YES	0.666	20	YES	0.983	13	YES	0.922	YES	0.794	YES	0.447	20	NO	0.998	YES
MA69_9813	99	[YFW]XC	WTC	56	58	0.246	23	NO	0.379	23	YES	0.969	4	YES	0.735	YES	0.557	YES	0.594	23	YES	0.990	YES
MA69_9995	225	[YFW]XC	WTC	210	212	0.440	20	YES	0.580	20	YES	0.958	13	YES	0.835	YES	0.707	YES	0.808	20	YES	0.982	YES
MA69_9453	179	[YFW]XC	WVC	164	166	0.145	29	NO	0.243	29	NO	0.871	12	YES	0.636	YES	0.439	YES	0.663	29	YES	0.945	YES
MA69_10964	207	[YFW]XC	WWC	147	149	0.509	20	YES	0.603	20	YES	0.968	8	YES	0.873	YES	0.738	YES	0.646	20	YES	0.996	YES
MA69_3296	186	[YFW]XC	WWC	132	134	0.682	20	YES	0.742	20	YES	0.979	13	YES	0.925	YES	0.833	YES	0.879	20	YES	1.000	YES
MA69_1180	117	[YFW]XC	YAC	99	101	0.903	19	YES	0.866	19	YES	0.985	4	YES	0.947	YES	0.907	YES	0.922	19	YES	1.000	YES
MA69_1926	128	[YFW]XC	YAC	40	42	0.940	24	YES	0.831	24	YES	0.966	13	YES	0.831	YES	0.831	YES	0.920	24	YES	0.999	YES
MA69_4813	277	[YFW]XC	YAC	161	163	0.214	21	NO	0.359	21	YES	0.948	7	YES	0.722	YES	0.541	YES	0.506	21	YES	0.991	YES
MA69_4823	263	[YFW]XC	YAC	150	152	0.934	20	YES	0.906	20	YES	0.992	1	YES	0.961	YES	0.933	YES	0.746	20	YES	1.000	YES
MA69_5525	123	[YFW]XC	YAC	111	113	0.522	21	YES	0.662	21	YES	0.982	13	YES	0.902	YES	0.782	YES	0.774	21	YES	0.982	YES
MA69_9410	278	[YFW]XC	YAC	261	263	0.658	21	YES	0.710	21	YES	0.971	1	YES	0.873	YES	0.791	YES	0.343	21	NO	0.701	YES
MA69_2662	85	[YFW]XC	YCC	63	65	0.454	17	YES	0.542	17	YES	0.921	4	YES	0.758	YES	0.650	YES	0.670	17	YES	0.989	YES
MA69_5392	105	[YFW]XC	YCC	77	79	0.831	17	YES	0.808	17	YES	0.993	3	YES	0.944	YES	0.876	YES	0.977	17	YES	1.000	YES
MA69_6638	93	[YFW]XC	YCC	73	75	0.539	18	YES	0.658	18	YES	0.985	2	YES	0.919	YES	0.789	YES	0.897	18	YES	0.999	YES
MA69_8563	113	[YFW]XC	YCC	87	89	0.829	18	YES	0.816	18	YES	0.992	5	YES	0.962	YES	0.889	YES	0.933	18	YES	1.000	YES
MA69_8618	163	[YFW]XC	YCC	51	53	0.812	17	YES	0.803	17	YES	0.950	1	YES	0.893	YES	0.848	YES	0.816	17	YES	0.975	YES
MA69_9692	91	[YFW]XC	YCC	70	72	0.517	17	YES	0.624	20	YES	0.992	1	YES	0.913	YES	0.769	YES	0.620	17	YES	1.000	YES
MA69_1920	130	[YFW]XC	YDC	71	73	0.860	17	YES	0.803	17	YES	0.978	1	YES	0.829	YES	0.816	YES	0.975	17	YES	0.999	YES
MA69_2190	161	[YFW]XC	YDC	93	95	0.453	22	YES	0.517	22	YES	0.993	13	YES	0.825	YES	0.671	YES	0.643	22	YES	0.994	YES
MA69_6831	281	[YFW]XC	YDC	242	244	0.314	85	NO	0.377	21	YES	0.985	8	YES	0.845	YES	0.611	YES	0.544	21	YES	0.964	YES
MA69_885	238	[YFW]XC	YDC	23	25	0.767	19	YES	0.799	19	YES	0.992	13	YES	0.924	YES	0.862	YES	0.793	19	YES	0.999	YES
MA69_9349	261	[YFW]XC	YEC	238	240	0.930	18	YES	0.838	18	YES	0.971	4	YES	0.857	YES	0.847	YES	0.878	18	YES	0.997	YES
MA69_7363	272	[YFW]XC	YFC	248	250	0.592	16	YES	0.468	16	YES	0.991	12	YES	0.955	YES	0.712	YES	0.757	16	YES	0.993	YES
MA69_8075	186	[YFW]XC	YFC	67	69	0.851	20	YES	0.765	20	YES	0.991	13	YES	0.929	YES	0.847	YES	0.911	20	YES	0.999	YES
MA69_8076	113	[YFW]XC	YFC	96	98	0.772	20	YES	0.797	20	YES	0.985	13	YES	0.893	YES	0.845	YES	0.648	20	YES	0.999	YES
MA69_2232	271	[YFW]XC	YGC	118	120	0.256	19	NO	0.423	19	YES	0.953	5	YES	0.807	YES	0.615	YES	0.763	19	YES	0.996	YES
MA69_3084	265	[YFW]XC	YGC	72	74	0.962	17	YES	0.878	17	YES	0.989	3	YES	0.904	YES	0.891	YES	0.955	17	YES	0.994	YES
MA69_7542	246	[YFW]XC	YGC	84	86	0.932	22	YES	0.811	22	YES	0.978	6	YES	0.826	YES	0.819	YES	0.897	22	YES	0.994	YES
MA69_9367	125	[YFW]XC	YGC	117	119	0.343	21	YES	0.530	21	YES	0.983	13	YES	0.905	YES	0.718	YES	0.870	21	YES	0.990	YES
MA69_9578	151	[YFW]XC	YGC	137	139	0.769	18	YES	0.766	18	YES	0.995	13	YES	0.947	YES	0.856	YES	0.964	18	YES	1.000	YES
MA69_10020	281	[YFW]XC	YIC	53	55	0.801	19	YES	0.758	19	YES	0.983	5	YES	0.940	YES	0.849	YES	0.596	19	YES	0.981	YES
MA69_10646	83	[YFW]XC	YIC	19	21	0.350	18	YES	0.455	18	YES	0.990	13	YES	0.949	YES	0.702	YES	0.351	19	NO	0.928	YES
MA69_1782	244	[YFW]XC	YIC	62	64	0.658	34	YES	0.763	34	YES	0.995	23	YES	0.919	YES	0.841	YES	0.505	34	YES	0.817	YES
MA69_4980	116	[YFW]XC	YIC	35	37	0.208	17	NO	0.362	21	YES	0.981	6	YES	0.899	YES	0.630	YES	0.327	22	NO	0.890	YES
MA69_6050	180	[YFW]XC	YIC	78	80	0.511	18	YES	0.584	18	YES	0.951	2	YES	0.755	YES	0.670	YES	0.967	18	YES	0.999	YES
MA69_6961	102	[YFW]XC	YIC	23	25	0.847	21	YES	0.822	21	YES	0.953	14	YES	0.853	YES	0.837	YES	0.855	21	YES	0.997	YES
MA69_9982	125	[YFW]XC	YIC	79	81	0.459	16	YES	0.583	16	YES	0.992	13	YES	0.957	YES	0.770	YES	0.433	23	NO	0.994	YES
MA69_10630	250	[YFW]XC	YKC	88	90	0.841	19	YES	0.789	19	YES	0.938	6	YES	0.787	YES	0.788	YES	0.949	19	YES	0.989	YES
MA69_10688	103	[YFW]XC	YKC	89	91	0.760	18	YES	0.797	18	YES	0.969	9	YES	0.925	YES	0.861	YES	0.876	18	YES	0.999	YES
MA69_10740	256	[YFW]XC	YKC	231	233	0.861	22	YES	0.763	22	YES	0.969	12	YES	0.853	YES	0.808	YES	0.901	22	YES	0.998	YES
MA69_4814	268	[YFW]XC	YKC	79	81	0.955	20	YES	0.888	20	YES	0.968	13	YES	0.890	YES	0.889	YES	0.962	20	YES	0.999	YES
MA69_6536	299	[YFW]XC	YKC	297	299	0.355	19	YES	0.518	19	YES	0.978	8	YES	0.939	YES	0.728	YES	0.415	21	NO	0.998	YES
MA69_10033	140	[YFW]XC	YLC	5	7	0.697	15	YES	0.693	15	YES	0.926	5	YES	0.790	YES	0.742	YES	0.327	16	NO	0.944	YES
MA69_11235	275	[YFW]XC	YLC	6	8	0.748	17	YES	0.731	17	YES	0.944	6	YES	0.865	YES	0.798	YES	0.731	17	YES	0.817	YES
MA69_4107	282	[YFW]XC	YLC	139	141	0.245	80	NO	0.409	39	YES	0.989	20	YES	0.839	YES	0.624	YES	0.407	32	NO	0.974	YES
MA69_5246	202	[YFW]XC	YLC	109	111	0.218	24	NO	0.422	31	YES	0.997	13	YES	0.945	YES	0.684	YES	0.292	24	NO	0.956	YES
MA69_6082	187	[YFW]XC	YLC	166	168	0.254	30	NO	0.320	30	NO	0.890	12	YES	0.558	YES	0.439	YES	0.217	34	NO	0.681	YES
MA69_6086	215	[YFW]XC	YLC	44	46	0.856	18	YES	0.761	18	YES	0.993	13	YES	0.954	YES	0.858	YES	0.725	18	YES	1.000	YES
MA69_6679	119	[YFW]XC	YLC	61	63	0.716	17	YES	0.760	17	YES	0.983	2	YES	0.960	YES	0.860	YES	0.894	17	YES	1.000	YES
MA69_9098	262	[YFW]XC	YLC	176	178	0.427	21	YES	0.404	29	YES	0.960	12	YES	0.703	YES	0.553	YES	0.162	35	NO	0.501	YES
MA69_8139	229	[YFW]XC	YMC	176	178	0.971	22	YES	0.921	22	YES	0.992	13	YES	0.925	YES	0.923	YES	0.955	22	YES	1.000	YES
MA69_10763	237	[YFW]XC	YNC	114	116	0.989	20	YES	0.879	20	YES	0.976	13	YES	0.908	YES	0.894	YES	0.912	20	YES	0.993	YES
MA69_4258	213	[YFW]XC	YNC	139	141	0.692	18	YES	0.728	18	YES	0.967	3	YES	0.910	YES	0.819	YES	0.895	18	YES	0.999	YES
MA69_9313	165	[YFW]XC	YNC	74	76	0.738	16	YES	0.760	16	YES	0.970	6	YES	0.893	YES	0.827	YES	0.608	16	YES	0.995	YES
MA69_4137	207	[YFW]XC	YPC	59	61	0.592	23	YES	0.675	23	YES	0.973	14	YES	0.867	YES	0.771	YES	0.903	23	YES	0.997	YES
MA69_4188	223	[YFW]XC	YPC	52	54	0.579	17	YES	0.660	17	YES	0.983	3	YES	0.940	YES	0.800	YES	0.672	17	YES	0.996	YES
MA69_9623	262	[YFW]XC	YPC	232	234	0.566	21	YES	0.682	21	YES	0.982	8	YES	0.927	YES	0.804	YES	0.420	21	NO	0.998	YES
MA69_4822	206	[YFW]XC	YQC	43	45	0.411	20	YES	0.576	20	YES	0.987	13	YES	0.909	YES	0.743	YES	0.657	22	YES	0.999	YES
MA69_567	178	[YFW]XC	YQC	116	118	0.430	18	YES	0.552	18	YES	0.987	13	YES	0.920	YES	0.736	YES	0.538	18	YES	0.997	YES
MA69_7011	230	[YFW]XC	YQC	129	131	0.509	17	YES	0.628	17	YES	0.954	12	YES	0.886	YES	0.757	YES	0.922	17	YES	0.992	YES
MA69_9390	183	[YFW]XC	YQC	115	117	0.469	18	YES	0.595	18	YES	0.965	13	YES	0.865	YES	0.730	YES	0.490	18	NO	0.995	YES
MA69_1384	157	[YFW]XC	YRC	155	157	0.569	27	YES	0.630	27	YES	0.997	14	YES	0.834	YES	0.732	YES	0.439	24	NO	1.000	YES
MA69_2102	286	[YFW]XC	YRC	213	215	0.332	18	YES	0.500	18	YES	0.982	13	YES	0.941	YES	0.721	YES	0.394	18	NO	0.993	YES
MA69_6632	177	[YFW]XC	YRC	167	169	0.454	20	YES	0.607	20	YES	0.984	13	YES	0.920	YES	0.763	YES	0.511	26	YES	0.996	YES
MA69_7570	81	[YFW]XC	YRC	32	34	0.360	18	YES	0.535	18	YES	0.990	5	YES	0.917	YES	0.726	YES	0.785	18	YES	0.999	YES
MA69_8043	93	[YFW]XC	YRC	29	31	0.495	18	YES	0.624	18	YES	0.983	4	YES	0.933	YES	0.779	YES	0.540	18	YES	0.999	YES
MA69_8530	269	[YFW]XC	YRC	251	253	0.876	21	YES	0.809	21	YES	0.948	13	YES	0.858	YES	0.833	YES	0.957	21	YES	0.998	YES
MA69_1056	250	[YFW]XC	YSC	166	168	0.532	26	YES	0.469	26	YES	0.941	7	YES	0.620	YES	0.545	YES	0.694	18	YES	0.971	YES
MA69_2760	271	[YFW]XC	YSC	131	133	0.644	20	YES	0.534	20	YES	0.986	9	YES	0.959	YES	0.746	YES	0.455	20	NO	0.703	YES
MA69_6784	186	[YFW]XC	YSC	98	100	0.600	17	YES	0.622	17	YES	0.986	13	YES	0.921	YES	0.772	YES	0.719	17	YES	0.992	YES
MA69_9829	229	[YFW]XC	YSC	154	156	0.688	17	YES	0.742	17	YES	0.990	1	YES	0.940	YES	0.841	YES	0.543	17	YES	1.000	YES
MA69_3843	156	[YFW]XC	YTC	12	14	0.566	20	YES	0.423	20	YES	0.906	12	YES	0.593	YES	0.508	YES	0.666	20	YES	0.836	YES
MA69_4979	164	[YFW]XC	YTC	153	155	0.662	22	YES	0.715	22	YES	0.980	7	YES	0.873	YES	0.794	YES	0.705	22	YES	0.995	YES
MA69_6479	254	[YFW]XC	YTC	227	229	0.401	18	YES	0.576	18	YES	0.987	4	YES	0.920	YES	0.748	YES	0.636	18	YES	0.968	YES
MA69_8051	250	[YFW]XC	YTC	62	64	0.800	17	YES	0.729	24	YES	0.993	13	YES	0.893	YES	0.811	YES	0.839	24	YES	1.000	YES
MA69_8223	194	[YFW]XC	YTC	148	150	0.852	33	YES	0.885	33	YES	0.996	24	YES	0.874	YES	0.880	YES	0.889	33	YES	1.000	YES
MA69_4119	195	[YFW]XC	YVC	155	157	0.452	24	YES	0.543	19	YES	0.897	13	YES	0.773	YES	0.658	YES	0.606	19	YES	0.997	YES
MA69_4501	272	[YFW]XC	YVC	47	49	0.832	18	YES	0.784	18	YES	0.956	5	YES	0.834	YES	0.809	YES	0.481	18	NO	0.874	YES
MA69_6267	299	[YFW]XC	YVC	78	80	0.864	20	YES	0.818	20	YES	0.993	14	YES	0.927	YES	0.873	YES	0.982	20	YES	0.995	YES
MA69_2505	87	[YFW]XC	YYC	73	75	0.583	17	YES	0.659	17	YES	0.986	13	YES	0.941	YES	0.800	YES	0.461	17	NO	0.998	YES
MA69_2856	185	[YFW]XC	YYC	122	124	0.775	18	YES	0.782	18	YES	0.989	13	YES	0.958	YES	0.870	YES	0.638	18	YES	1.000	YES
MA69_2652	185	CHXC	CHGC	151	154	0.630	23	YES	0.599	23	YES	0.948	12	YES	0.661	YES	0.630	YES	0.854	23	YES	0.999	YES
MA69_8747	138	CHXC	CHSC	77	80	0.683	19	YES	0.596	19	YES	0.913	1	YES	0.692	YES	0.644	YES	0.908	19	YES	0.991	YES
MA69_2507	150	KECXD	KECYD	67	71	0.914	24	YES	0.724	19	YES	0.902	5	YES	0.833	YES	0.779	YES	0.745	19	YES	0.998	YES
MA69_4422	173	RXLR	RDLR	38	41	0.461	24	YES	0.461	24	YES	0.959	13	YES	0.528	YES	0.494	YES	0.453	24	NO	0.914	YES
MA69_6632	177	RXLR	RDLR	122	125	0.454	20	YES	0.607	20	YES	0.984	13	YES	0.920	YES	0.763	YES	0.511	26	YES	0.996	YES
MA69_11315	176	RXLR	RELR	64	67	0.209	17	NO	0.366	17	YES	0.953	3	YES	0.781	YES	0.573	YES	0.821	17	YES	0.951	YES
MA69_4177	243	RXLR	RELR	210	213	0.808	19	YES	0.780	19	YES	0.987	4	YES	0.893	YES	0.836	YES	0.971	19	YES	0.998	YES
MA69_4806	210	RXLR	RELR	192	195	0.407	26	YES	0.497	26	YES	0.994	7	YES	0.897	YES	0.697	YES	0.329	26	NO	0.891	YES
MA69_10065	258	RXLR	RFLR	100	103	0.520	08	YES	0.471	33	YES	0.915	12	YES	0.485	YES	0.478	YES	0.662	33	YES	0.981	YES
MA69_6913	267	RXLR	RILR	165	168	0.593	27	YES	0.505	27	YES	0.995	16	YES	0.959	YES	0.732	YES	0.260	27	NO	0.539	YES
MA69_9399	166	RXLR	RILR	30	33	0.663	20	YES	0.720	20	YES	0.994	13	YES	0.947	YES	0.834	YES	0.423	22	NO	1.000	YES
MA69_9720	255	RXLR	RILR	157	160	0.501	20	YES	0.655	20	YES	0.989	13	YES	0.952	YES	0.804	YES	0.912	20	YES	1.000	YES
MA69_1373	296	RXLR	RLLR	70	73	0.262	27	NO	0.383	27	YES	0.970	12	YES	0.679	YES	0.531	YES	0.404	25	NO	0.968	YES
MA69_2872	235	RXLR	RPLR	80	83	0.275	20	NO	0.406	20	YES	0.984	11	YES	0.819	YES	0.613	YES	0.476	18	NO	0.990	YES
MA69_346	194	RXLR	RPLR	26	29	0.950	20	YES	0.872	20	YES	0.953	12	YES	0.881	YES	0.876	YES	0.966	20	YES	0.999	YES
MA69_4813	277	RXLR	RQLR	252	255	0.214	21	NO	0.359	21	YES	0.948	7	YES	0.722	YES	0.541	YES	0.506	21	YES	0.991	YES
MA69_4823	263	RXLR	RRLR	235	238	0.934	20	YES	0.906	20	YES	0.992	1	YES	0.961	YES	0.933	YES	0.746	20	YES	1.000	YES
MA69_6047	283	RXLR	RRLR	5	8	0.329	28	YES	0.511	28	YES	0.984	11	YES	0.911	YES	0.711	YES	0.738	28	YES	0.953	YES
MA69_165	282	RXLR	RSLR	34	37	0.211	25	NO	0.349	25	YES	0.974	12	YES	0.664	YES	0.507	YES	0.663	25	YES	0.912	YES
MA69_5218	235	RXLR	RSLR	83	86	0.321	24	YES	0.518	24	YES	0.994	13	YES	0.913	YES	0.716	YES	0.667	24	YES	0.983	YES
MA69_8043	93	RXLR	RSLR	33	36	0.495	18	YES	0.624	18	YES	0.983	4	YES	0.933	YES	0.779	YES	0.540	18	YES	0.999	YES
MA69_11235	275	YXSL[RK]	YDSLR	99	103	0.748	17	YES	0.731	17	YES	0.944	6	YES	0.865	YES	0.798	YES	0.731	17	YES	0.817	YES
