# Supplementary material for: The genome sequence of the biocontrol fungus Metarhizium anisopliae and comparative genomics of Metarhizium species
Source: BMC Genomics. 2014 Aug 7;15(1):660. doi: 10.1186/1471-2164-15-660 (PMC4133081; doi:10.1186/1471-2164-15-660)
Supplement: Supplementary file 17 — Additional file 17: Whole genome synteny coordinates from M. anisopliae, M. robertsii, and M. acridum. (XLS 5 MB) [file 12864_2013_6347_MOESM17_ESM.xls]

## Sheet: ARSEF23_vs_ARSEF23
Seq1:start	Seq1:end	Seq2:start	Seq2:end	Seq1:match_length	Seq2:match_length	%similarity	Seq1:ARSEF23_scaffold#	Seq2:ARSEF23_scaffold#
1	124424	1	124424	124424	124424	100	1	1
1	190	441986	441798	190	189	86.84	1	1
15057	15223	26602	26437	167	166	91.62	1	42
58976	59278	59278	58976	303	303	92.16	1	1
59645	59857	135895	135683	213	213	92.99	1	46
59647	59857	174253	174044	211	210	92.42	1	21
124525	268999	124525	268999	144475	144475	100	1	1
159102	159287	591399	591209	186	191	94.76	1	10
236366	236557	125422	125230	192	193	92.78	1	43
236385	236558	39860	39691	174	170	87.43	1	31
239967	240197	130188	129939	231	250	88.4	1	20
269100	304074	269100	304074	34975	34975	100	1	1
304175	359069	304175	359069	54895	54895	100	1	1
359170	362428	359170	362428	3259	3259	100	1	1
359684	360257	1287	692	574	596	81.53	1	93
361664	362012	428	80	349	349	97.71	1	162
362014	362428	3331386	3330972	415	415	92.53	1	1
362529	364014	362529	364014	1486	1486	100	1	1
363054	363960	22945	22039	907	907	96.25	1	67
364115	364246	364115	364246	132	132	100	1	1
364578	391163	364578	391163	26586	26586	100	1	1
368439	368641	1661850	1661647	203	204	92.16	1	1
369394	369626	394	136	233	259	85.77	1	172
374206	374350	814	670	145	145	96.55	1	134
374206	374350	338	194	145	145	97.24	1	176
374213	374351	5408688	5408550	139	139	94.96	1	1
374213	374351	12520	12382	139	139	97.12	1	91
385075	385246	1391	1220	172	172	97.67	1	122
391264	392698	391264	392698	1435	1435	100	1	1
392799	394175	392799	394175	1377	1377	100	1	1
394276	396056	394276	396056	1781	1781	100	1	1
396157	397734	396157	397734	1578	1578	100	1	1
397835	399434	397835	399434	1600	1600	100	1	1
399535	405772	399535	405772	6238	6238	100	1	1
402029	402172	1456223	1456081	144	143	95.83	1	1
404931	405772	1922	1073	842	850	99.06	1	133
404993	405447	3407348	3406884	455	465	92.31	1	1
404993	405414	197829	197413	422	417	88.44	1	32
405196	405447	59086	58851	252	236	86.61	1	51
405662	405736	1337613	1337540	75	74	98.67	1	1
405873	442103	405873	442103	36231	36231	100	1	1
441798	441986	190	1	189	190	86.84	1	1
442216	442412	442216	442412	197	197	100	1	1
442513	450140	442513	450140	7628	7628	100	1	1
450241	451629	450241	451629	1389	1389	100	1	1
451730	453070	451730	453070	1341	1341	100	1	1
451730	452052	1639090	1638768	323	323	100	1	1
453171	461828	453171	461828	8658	8658	100	1	1
458068	459510	1640279	1638702	1443	1578	85.33	1	1
461929	464208	461929	464208	2280	2280	100	1	1
461929	462336	54474	54067	408	408	97.06	1	56
464309	481848	464309	481848	17540	17540	100	1	1
481949	484574	481949	484574	2626	2626	100	1	1
481985	482151	13387	13214	167	174	92.53	1	90
482151	482265	6137818	6137704	115	115	97.39	1	1
482269	482706	1493561	1493147	438	415	82.35	1	1
484675	490084	484675	490084	5410	5410	100	1	1
487942	488147	44627	44409	206	219	92.24	1	58
488716	488961	14218	13972	246	247	94.74	1	87
488990	489105	3587352	3587237	116	116	90.52	1	1
490185	503388	490185	503388	13204	13204	100	1	1
490257	490398	18021	17880	142	142	95.77	1	89
503489	615673	503489	615673	112185	112185	100	1	1
546585	546816	1982512	1982280	232	233	88.03	1	3
615774	797868	615774	797868	182095	182095	100	1	1
722140	722232	4717271	4717179	93	93	100	1	1
797969	803060	797969	803060	5092	5092	100	1	1
803161	1167963	803161	1167963	364803	364803	100	1	1
1168064	1176443	1168064	1176443	8380	8380	100	1	1
1176544	1230462	1176544	1230462	53919	53919	100	1	1
1230576	1230692	1230576	1230692	117	117	100	1	1
1230793	1312205	1230793	1312205	81413	81413	100	1	1
1289251	1289361	63568	63455	111	114	92.11	1	25
1289284	1289361	339971	339894	78	78	100	1	10
1312306	1326661	1312306	1326661	14356	14356	100	1	1
1323246	1323492	6055217	6054976	247	242	93.12	1	1
1326762	1338333	1326762	1338333	11572	11572	100	1	1
1327424	1327873	6248	5823	450	426	88.22	1	85
1327566	1327873	13928	13637	308	292	89.61	1	78
1336029	1336162	2536071	2535938	134	134	99.25	1	3
1336030	1336162	6076280	6076148	133	133	99.25	1	1
1336030	1336159	41572	41443	130	130	99.23	1	22
1336393	1336629	1341086	1340850	237	237	97.05	1	1
1337414	1337611	12566	12372	198	195	97.47	1	78
1337593	1338333	3619029	3618292	741	738	85.7	1	1
1338434	1351795	1338434	1351795	13362	13362	100	1	1
1340850	1341086	1336629	1336393	237	237	97.05	1	1
1349997	1351303	148693	147387	1307	1307	86.4	1	35
1351484	1351566	6108324	6108242	83	83	97.59	1	1
1351485	1351566	66519	66438	82	82	96.34	1	4
1351896	1356649	1351896	1356649	4754	4754	100	1	1
1351896	1352169	1376	1103	274	274	87.96	1	148
1351916	1352263	3542114	3541768	348	347	87.36	1	1
1352264	1353085	30595	29774	822	822	88.2	1	55
1352265	1352902	3452374	3451744	638	631	86.68	1	1
1352441	1353726	1593363	1592036	1286	1328	84.66	1	1
1352841	1353343	3451725	3451223	503	503	90.26	1	1
1353304	1355504	28109	25834	2201	2276	84.19	1	55
1353336	1355492	109244	107057	2157	2188	81.67	1	32
1353735	1354183	1360309	1359839	449	471	83.97	1	1
1354530	1355275	3624243	3623498	746	746	91.7	1	1
1356750	1360545	1356750	1360545	3796	3796	100	1	1
1359489	1359622	16250	16118	134	133	93.33	1	56
1360797	1361034	1360797	1361034	238	238	100	1	1
1361135	1364122	1361135	1364122	2988	2988	100	1	1
1364223	1370000	1364223	1370000	5778	5778	100	1	1
1365054	1365591	5430328	5429801	538	528	93.68	1	1
1369363	1369527	1418102	1417954	165	149	86.75	1	1
1370101	1376096	1370101	1376096	5996	5996	100	1	1
1375264	1375374	1563106	1562996	111	111	100	1	1
1376197	1377831	1376197	1377831	1635	1635	100	1	1
1377932	1385399	1377932	1385399	7468	7468	100	1	1
1377932	1378082	6047748	6047598	151	151	100	1	1
1385500	1387446	1385500	1387446	1947	1947	100	1	1
1387547	1390720	1387547	1390720	3174	3174	100	1	1
1390821	1403430	1390821	1403430	12610	12610	100	1	1
1403531	1404959	1403531	1404959	1429	1429	100	1	1
1405060	1415976	1405060	1415976	10917	10917	100	1	1
1410848	1411259	1574882	1574476	412	407	81.8	1	1
1412227	1412571	1643544	1643182	345	363	82.79	1	1
1413331	1414656	3739937	3738672	1326	1266	86.61	1	1
1414910	1415143	3738099	3737866	234	234	91.56	1	1
1415504	1415572	1731440	1731372	69	69	100	1	1
1415683	1415976	5404101	5403775	294	327	88.15	1	1
1416077	1418848	1416077	1418848	2772	2772	100	1	1
1417260	1417475	4024	3803	216	222	90.22	1	32
1417954	1418102	1369527	1369363	149	165	86.75	1	1
1418949	1420175	1418949	1420175	1227	1227	100	1	1
1420276	1427641	1420276	1427641	7366	7366	100	1	1
1427742	1430974	1427742	1430974	3233	3233	100	1	1
1431075	1436114	1431075	1436114	5040	5040	100	1	1
1435457	1436114	3760127	3759464	658	664	86.3	1	1
1435861	1436056	76524	76329	196	196	90.82	1	32
1436215	1441635	1436215	1441635	5421	5421	100	1	1
1441318	1441635	6048864	6048547	318	318	95.91	1	1
1441736	1443760	1441736	1443760	2025	2025	100	1	1
1443861	1452046	1443861	1452046	8186	8186	100	1	1
1444570	1445119	3377	2828	550	550	84.75	1	36
1445708	1445910	3500153	3499954	203	200	97.04	1	1
1447132	1447292	5085	4925	161	161	100	1	105
1452147	1455980	1452147	1455980	3834	3834	100	1	1
1452796	1452924	5387868	5387738	129	131	95.42	1	1
1452941	1453442	13050	12567	502	484	87.35	1	78
1453438	1453929	12371	11879	492	493	86.88	1	78
1454036	1454192	11655	11500	157	156	94.27	1	78
1455284	1455374	122	32	91	91	100	1	108
1456081	1456223	402172	402029	143	144	95.83	1	1
1456081	1462281	1456081	1462281	6201	6201	100	1	1
1461230	1461470	384	144	241	241	92.95	1	147
1461543	1462281	3539414	3538670	739	745	86.95	1	1
1461543	1462281	2075	1329	739	747	85.56	1	12
1461774	1462115	5024890	5024551	342	340	94.74	1	1
1462207	1462281	286	212	75	75	100	1	175
1462382	1466027	1462382	1466027	3646	3646	100	1	1
1466128	1474618	1466128	1474618	8491	8491	100	1	1
1466208	1466325	3416236	3416122	118	115	94.92	1	1
1466393	1467140	57350	56591	748	760	84.29	1	55
1474719	1476338	1474719	1476338	1620	1620	100	1	1
1476439	1485606	1476439	1485606	9168	9168	100	1	1
1476992	1478700	14992	13298	1709	1695	94.3	1	32
1482629	1482889	22862	22602	261	261	91.57	1	68
1482886	1483115	3619688	3619461	230	228	95.65	1	1
1482889	1483115	4970972	4970750	227	223	94.71	1	1
1482890	1483116	1693662	1693436	227	227	92.07	1	1
1484730	1485115	1485115	1484730	386	386	98.71	1	1
1485707	1487621	1485707	1487621	1915	1915	100	1	1
1487722	1498057	1487722	1498057	10336	10336	100	1	1
1493147	1493561	482706	482269	415	438	82.35	1	1
1493593	1494019	587	166	427	422	89.3	1	91
1493983	1494123	27718	27578	141	141	90.78	1	67
1498158	1499192	1498158	1499192	1035	1035	100	1	1
1499293	1500313	1499293	1500313	1021	1021	100	1	1
1500414	1501892	1500414	1501892	1479	1479	100	1	1
1501993	1514469	1501993	1514469	12477	12477	100	1	1
1506628	1506847	3760601	3760383	220	219	95.45	1	1
1512645	1512857	1572270	1572055	213	216	87.84	1	1
1514570	1517715	1514570	1517715	3146	3146	100	1	1
1517146	1517419	25957	25682	274	276	92.42	1	67
1517164	1517419	1434971	1434717	256	255	88.33	1	1
1517816	1519702	1517816	1519702	1887	1887	100	1	1
1519803	1525828	1519803	1525828	6026	6026	100	1	1
1524121	1525065	3725455	3724481	945	975	85.2	1	1
1525929	1528339	1525929	1528339	2411	2411	100	1	1
1528221	1528313	16910	16818	93	93	100	1	85
1528440	1530449	1528440	1530449	2010	2010	100	1	1
1530550	1536617	1530550	1536617	6068	6068	100	1	1
1536718	1539578	1536718	1539578	2861	2861	100	1	1
1539679	1547966	1539679	1547966	8288	8288	100	1	1
1548067	1562850	1548067	1562850	14784	14784	100	1	1
1562951	1569030	1562951	1569030	6080	6080	100	1	1
1562996	1563106	1375374	1375264	111	111	100	1	1
1566300	1567903	4998081	4996484	1604	1598	88.04	1	1
1566541	1567074	3638654	3638121	534	534	97.38	1	1
1566643	1567074	57787	57351	432	437	88.51	1	30
1569131	1571846	1569131	1571846	2716	2716	100	1	1
1571947	1589722	1571947	1589722	17776	17776	100	1	1
1572175	1572269	97116	97022	95	95	96.84	1	32
1574476	1574882	1411259	1410848	407	412	81.8	1	1
1580650	1581005	1736990	1736655	356	336	85.39	1	1
1581020	1581742	1736451	1735738	723	714	91.98	1	1
1585000	1586076	464074	462973	1077	1102	84.39	1	10
1589823	1593363	1589823	1593363	3541	3541	100	1	1
1592036	1593363	1353726	1352441	1328	1286	84.66	1	1
1592670	1592737	400	333	68	68	98.53	1	167
1593464	1608465	1593464	1608465	15002	15002	100	1	1
1608566	1612605	1608566	1612605	4040	4040	100	1	1
1612706	1623558	1612706	1623558	10853	10853	100	1	1
1617573	1617689	35004	34889	117	116	93.16	1	9
1617684	1617816	34676	34544	133	133	94.74	1	9
1618475	1618696	1256	1037	222	220	97.3	1	129
1623659	1627839	1623659	1627839	4181	4181	100	1	1
1627940	1632843	1627940	1632843	4904	4904	100	1	1
1629490	1629639	1694901	1694752	150	150	100	1	1
1632944	1636725	1632944	1636725	3782	3782	100	1	1
1633574	1633796	1719831	1719607	223	225	94.67	1	1
1636826	1638601	1636826	1638601	1776	1776	100	1	1
1638702	1640279	459510	458068	1578	1443	85.33	1	1
1638702	1650039	1638702	1650039	11338	11338	100	1	1
1638768	1639090	452052	451730	323	323	100	1	1
1641675	1642357	9920	9228	683	693	83.66	1	85
1642381	1642684	9086	8777	304	310	87.46	1	85
1643182	1643544	1412571	1412227	363	345	82.79	1	1
1650140	1652299	1650140	1652299	2160	2160	100	1	1
1652400	1652622	1652400	1652622	223	223	100	1	1
1652400	1652622	3431770	3431548	223	223	96.41	1	1
1652736	1655361	1652736	1655361	2626	2626	100	1	1
1653726	1653894	81302	81135	169	168	95.86	1	55
1653973	1654700	68821	68076	728	746	85.2	1	55
1655462	1673248	1655462	1673248	17787	17787	100	1	1
1656392	1656608	101081	100872	217	210	89.86	1	32
1657251	1658210	337200	336261	960	940	84.23	1	19
1659881	1660773	31726	30882	893	845	87.39	1	32
1660066	1660496	2575680	2575250	431	431	90.05	1	3
1660542	1660897	29898	29546	356	353	91.88	1	32
1660710	1660870	205469	205307	161	163	92.73	1	32
1660953	1661297	6157793	6157448	345	346	87.64	1	1
1660953	1661278	871	545	326	327	93.27	1	108
1661647	1661850	368641	368439	204	203	92.16	1	1
1663710	1663946	27690	27456	237	235	92.41	1	68
1663713	1663949	3818869	3818633	237	237	96.62	1	1
1667264	1667904	1342	707	641	636	92.37	1	32
1668152	1668258	633	527	107	107	97.2	1	32
1672335	1672609	31374	31100	275	275	94.91	1	55
1673027	1673248	3589579	3589359	222	221	97.3	1	1
1673349	1684158	1673349	1684158	10810	10810	100	1	1
1674718	1674927	112557	112348	210	210	87.14	1	47
1679948	1680119	1689805	1689634	172	172	95.35	1	1
1684259	1686365	1684259	1686365	2107	2107	100	1	1
1686466	1687753	1686466	1687753	1288	1288	100	1	1
1687854	1691415	1687854	1691415	3562	3562	100	1	1
1689634	1689805	1680119	1679948	172	172	95.35	1	1
1691516	1694370	1691516	1694370	2855	2855	100	1	1
1693436	1693662	1483116	1482890	227	227	92.07	1	1
1693436	1693662	17782	17558	227	225	94.27	1	84
1693437	1693662	6148415	6148190	226	226	93.42	1	1
1693876	1694058	46160	45955	183	206	85.44	1	67
1694471	1701532	1694471	1701532	7062	7062	100	1	1
1694471	1694752	16478	16197	282	282	99.65	1	90
1694603	1694824	10689	10475	222	215	86.04	1	76
1694751	1694900	3582584	3582435	150	150	100	1	1
1694752	1694901	1629639	1629490	150	150	100	1	1
1694752	1694900	17915	17767	149	149	100	1	87
1697969	1698100	42908	42778	132	131	92.42	1	55
1701633	1702803	1701633	1702803	1171	1171	100	1	1
1702904	1712471	1702904	1712471	9568	9568	100	1	1
1712572	1717589	1712572	1717589	5018	5018	100	1	1
1717690	1720296	1717690	1720296	2607	2607	100	1	1
1719607	1719831	1633796	1633574	225	223	94.67	1	1
1720397	1722365	1720397	1722365	1969	1969	100	1	1
1722466	1730586	1722466	1730586	8121	8121	100	1	1
1728716	1728967	3522615	3522364	252	252	99.6	1	1
1730687	1739579	1730687	1739579	8893	8893	100	1	1
1730903	1731108	5455223	5455018	206	206	95.63	1	1
1731372	1731440	1415572	1415504	69	69	100	1	1
1731563	1731694	647732	647601	132	132	100	1	4
1735738	1736451	1581742	1581020	714	723	91.98	1	1
1736655	1736990	1581005	1580650	336	356	85.39	1	1
1736993	1737290	1514	1217	298	298	88.29	1	108
1737652	1738070	544	123	419	422	89.6	1	108
1739680	1741736	1739680	1741736	2057	2057	100	1	1
1741837	1756320	1741837	1756320	14484	14484	100	1	1
1756421	1872320	1756421	1872320	115900	115900	100	1	1
1872421	2030570	1872421	2030570	158150	158150	100	1	1
1897067	1897243	154233	154056	177	178	91.62	1	45
1897068	1897222	406317	406163	155	155	98.71	1	10
1947256	1947506	130188	129939	251	250	94.82	1	20
1947256	1947506	156569	156320	251	250	95.62	1	24
2030671	2032218	2030671	2032218	1548	1548	100	1	1
2032319	2038117	2032319	2038117	5799	5799	100	1	1
2033199	2033990	207190	206407	792	784	90.03	1	32
2036700	2038066	25323	23960	1367	1364	92.19	1	78
2038218	2039291	2038218	2039291	1074	1074	100	1	1
2039392	2041256	2039392	2041256	1865	1865	100	1	1
2041357	2043002	2041357	2043002	1646	1646	100	1	1
2043103	2162956	2043103	2162956	119854	119854	100	1	1
2163057	2356306	2163057	2356306	193250	193250	100	1	1
2230690	2230813	1687218	1687095	124	124	95.2	1	4
2356407	2358278	2356407	2358278	1872	1872	100	1	1
2356438	2356847	5009383	5008979	410	405	89.54	1	1
2358379	2550401	2358379	2550401	192023	192023	100	1	1
2550502	2552222	2550502	2552222	1721	1721	100	1	1
2552323	2555989	2552323	2555989	3667	3667	100	1	1
2553876	2554072	1907322	1907126	197	197	96.45	1	5
2553876	2554072	9991	9796	197	196	93.43	1	27
2554978	2555189	466867	466656	212	212	95.75	1	2
2555392	2555536	84242	84102	145	141	93.79	1	8
2556090	2565347	2556090	2565347	9258	9258	100	1	1
2565448	2802735	2565448	2802735	237288	237288	100	1	1
2683719	2683832	145419	145308	114	112	92.24	1	13
2802836	3169792	2802836	3169792	366957	366957	100	1	1
3017032	3017229	3993	3807	198	187	85.35	1	60
3056949	3057034	70909	70824	86	86	97.67	1	14
3056949	3057031	80621	80539	83	83	98.8	1	24
3056949	3057032	53065	52982	84	84	98.81	1	52
3056950	3057031	71676	71595	82	82	97.56	1	39
3169893	3330089	3169893	3330089	160197	160197	100	1	1
3241043	3241152	230586	230476	110	111	99.1	1	4
3241046	3241152	1689152	1689046	107	107	98.13	1	2
3330190	3335836	3330190	3335836	5647	5647	100	1	1
3330972	3331386	362428	362014	415	415	92.53	1	1
3331994	3332986	3451065	3450073	993	993	88.83	1	1
3333804	3334237	3575112	3574679	434	434	86.18	1	1
3335937	3369992	3335937	3369992	34056	34056	100	1	1
3355704	3356048	20305	19961	345	345	98.26	1	84
3370093	3384502	3370093	3384502	14410	14410	100	1	1
3384603	3390681	3384603	3390681	6079	6079	100	1	1
3390782	3406335	3390782	3406335	15554	15554	100	1	1
3401000	3401090	32631	32542	91	90	97.8	1	62
3401002	3401112	4994512	4994402	111	111	95.5	1	1
3406436	3409857	3406436	3409857	3422	3422	100	1	1
3407151	3407348	5023690	5023492	198	199	96.48	1	1
3409958	3421514	3409958	3421514	11557	11557	100	1	1
3416122	3416236	1466325	1466208	115	118	94.92	1	1
3421615	3421718	3421615	3421718	104	104	100	1	1
3421968	3425774	3421968	3425774	3807	3807	100	1	1
3422022	3422233	3649257	3649046	212	212	93.4	1	1
3425875	3431352	3425875	3431352	5478	5478	100	1	1
3426629	3428212	3546675	3545092	1584	1584	89.71	1	1
3429607	3429820	3745806	3745593	214	214	99.53	1	1
3431453	3432211	3431453	3432211	759	759	100	1	1
3431548	3431770	1652622	1652400	223	223	96.41	1	1
3432476	3436792	3432476	3436792	4317	4317	100	1	1
3436893	3448368	3436893	3448368	11476	11476	100	1	1
3448469	3449969	3448469	3449969	1501	1501	100	1	1
3450070	3451122	3450070	3451122	1053	1053	100	1	1
3450073	3451065	3332986	3331994	993	993	88.83	1	1
3450688	3451065	1145	768	378	378	93.39	1	162
3451223	3451725	1353343	1352841	503	503	90.26	1	1
3451223	3452687	3451223	3452687	1465	1465	100	1	1
3452878	3453519	3452878	3453519	642	642	100	1	1
3453620	3461367	3453620	3461367	7748	7748	100	1	1
3461468	3471841	3461468	3471841	10374	10374	100	1	1
3471942	3485381	3471942	3485381	13440	13440	100	1	1
3485482	3488720	3485482	3488720	3239	3239	100	1	1
3488821	3492127	3488821	3492127	3307	3307	100	1	1
3492228	3493724	3492228	3493724	1497	1497	100	1	1
3493825	3495971	3493825	3495971	2147	2147	100	1	1
3496072	3502799	3496072	3502799	6728	6728	100	1	1
3497842	3498161	20268	19951	320	318	91.28	1	84
3499487	3499863	10144	9767	377	378	92.06	1	87
3499954	3500153	1445910	1445708	200	203	97.04	1	1
3502900	3504660	3502900	3504660	1761	1761	100	1	1
3504761	3512710	3504761	3512710	7950	7950	100	1	1
3512811	3524926	3512811	3524926	12116	12116	100	1	1
3522364	3522615	1728967	1728716	252	252	99.6	1	1
3524548	3524893	376	32	346	345	97.11	1	103
3525027	3531811	3525027	3531811	6785	6785	100	1	1
3525963	3526199	72848	72597	237	252	90.87	1	55
3526274	3526541	530636	530371	268	266	85.45	1	2
3529702	3530142	37776	37336	441	441	90.7	1	32
3530934	3531300	5352481	5352115	367	367	90.46	1	1
3530944	3531165	222	1	222	222	94.14	1	98
3531274	3531464	71966	71776	191	191	96.86	1	32
3532011	3532737	3532011	3532737	727	727	100	1	1
3532011	3532734	34272	33589	724	684	82.62	1	32
3533077	3533195	3533077	3533195	119	119	100	1	1
3533296	3537709	3533296	3537709	4414	4414	100	1	1
3533468	3533725	2575097	2574835	258	263	91.35	1	3
3533719	3533918	9258	9068	200	191	86.63	1	67
3537810	3541255	3537810	3541255	3446	3446	100	1	1
3538670	3539414	1462281	1461543	745	739	86.95	1	1
3540892	3541255	47852	47489	364	364	97.8	1	68
3541356	3544991	3541356	3544991	3636	3636	100	1	1
3541768	3542114	1352263	1351916	347	348	87.36	1	1
3542918	3543457	113028	112494	540	535	84.38	1	47
3545092	3546675	3428212	3426629	1584	1584	89.71	1	1
3545092	3546675	3545092	3546675	1584	1584	100	1	1
3546776	3551455	3546776	3551455	4680	4680	100	1	1
3551556	3552518	3551556	3552518	963	963	100	1	1
3552619	3554043	3552619	3554043	1425	1425	100	1	1
3554144	3573368	3554144	3573368	19225	19225	100	1	1
3573469	3575187	3573469	3575187	1719	1719	100	1	1
3574679	3575112	3334237	3333804	434	434	86.18	1	1
3575288	3583800	3575288	3583800	8513	8513	100	1	1
3582428	3582585	14309	14152	158	158	96.84	1	55
3582435	3582584	1694900	1694751	150	150	100	1	1
3583901	3586687	3583901	3586687	2787	2787	100	1	1
3586788	3591217	3586788	3591217	4430	4430	100	1	1
3587237	3587352	489105	488990	116	116	90.52	1	1
3589356	3589579	18130	17907	224	224	97.77	1	9
3589356	3589579	50106	49881	224	226	95.13	1	58
3589357	3589579	94273	94054	223	220	95.09	1	32
3589359	3589579	1618696	1618474	221	223	96.41	1	1
3589359	3589579	1673248	1673027	221	222	97.3	1	1
3589609	3589718	6993	6883	110	111	96.4	1	84
3589808	3590135	6161190	6160866	328	325	95.43	1	1
3590127	3590230	68752	68649	104	104	95.19	1	51
3590445	3590693	5003435	5003191	249	245	95.18	1	1
3591318	3597109	3591318	3597109	5792	5792	100	1	1
3594580	3594826	514	271	247	244	87.9	1	114
3597210	3604947	3597210	3604947	7738	7738	100	1	1
3597250	3598157	3008	2101	908	908	85.43	1	117
3598421	3598824	1780	1357	404	424	92.69	1	117
3600702	3600788	763	677	87	87	94.25	1	91
3604464	3604772	49377	49061	309	317	90.62	1	55
3605048	3609992	3605048	3609992	4945	4945	100	1	1
3610093	3613222	3610093	3613222	3130	3130	100	1	1
3612818	3613010	71007	70816	193	192	96.37	1	58
3613323	3617931	3613323	3617931	4609	4609	100	1	1
3618032	3620685	3618032	3620685	2654	2654	100	1	1
3618292	3619029	1338333	1337593	738	741	85.7	1	1
3619458	3619688	31604	31362	231	243	91.02	1	68
3619460	3619685	50106	49880	226	227	95.15	1	58
3619461	3619688	1483115	1482886	228	230	95.65	1	1
3619461	3619685	94273	94053	225	221	94.25	1	32
3620786	3623303	3620786	3623303	2518	2518	100	1	1
3620805	3622511	81462	79807	1707	1656	88.52	1	54
3623043	3623260	101081	100870	218	212	92.24	1	32
3623404	3624732	3623404	3624732	1329	1329	100	1	1
3623441	3624034	3821285	3820674	594	612	91.84	1	1
3623498	3624243	1355275	1354530	746	746	91.7	1	1
3624128	3624241	3820554	3820441	114	114	97.37	1	1
3624833	3633558	3624833	3633558	8726	8726	100	1	1
3626201	3626518	1601184	1600873	318	312	85.98	1	7
3633659	3635060	3633659	3635060	1402	1402	100	1	1
3635161	3639685	3635161	3639685	4525	4525	100	1	1
3638121	3639140	1567074	1565931	1020	1144	83.65	1	1
3638539	3639012	1106	593	474	514	83.27	1	133
3639012	3639141	383	254	130	130	99.23	1	133
3639434	3639685	10874	10627	252	248	92.06	1	91
3639786	3642014	3639786	3642014	2229	2229	100	1	1
3640124	3640561	4979386	4978957	438	430	94.98	1	1
3642115	3644288	3642115	3644288	2174	2174	100	1	1
3644412	3644600	3644412	3644600	189	189	100	1	1
3644701	3648891	3644701	3648891	4191	4191	100	1	1
3645016	3645159	1356	1213	144	144	100	1	117
3646559	3646706	4857	4710	148	148	95.27	1	108
3647322	3647534	28278	28067	213	212	90.14	1	68
3648992	3652286	3648992	3652286	3295	3295	100	1	1
3649046	3649257	3422233	3422022	212	212	93.4	1	1
3649255	3649593	249061	248723	339	339	92.65	1	32
3651755	3652164	246945	246535	410	411	91.92	1	32
3652387	3657173	3652387	3657173	4787	4787	100	1	1
3654095	3654286	15259	15068	192	192	100	1	32
3654095	3654403	11614	11306	309	309	100	1	55
3655104	3655289	5018775	5018590	186	186	97.85	1	1
3656435	3656702	7301	7034	268	268	91.45	1	55
3657274	3660991	3657274	3660991	3718	3718	100	1	1
3661092	3668473	3661092	3668473	7382	7382	100	1	1
3663816	3664029	34889	34676	214	214	96.26	1	9
3665978	3666051	15981	15908	74	74	100	1	90
3667927	3668473	6122891	6122345	547	547	94.71	1	1
3667927	3668473	112004	111444	547	561	87.52	1	32
3668574	3676069	3668574	3676069	7496	7496	100	1	1
3672794	3672875	75282	75203	82	80	96.34	1	51
3672804	3672882	43516	43438	79	79	97.47	1	55
3676170	3680019	3676170	3680019	3850	3850	100	1	1
3677229	3677352	3848364	3848241	124	124	96.77	1	1
3677229	3677349	58843	58723	121	121	96.69	1	55
3680120	3682427	3680120	3682427	2308	2308	100	1	1
3680154	3680255	42503	42402	102	102	98.04	1	67
3682528	3706135	3682528	3706135	23608	23608	100	1	1
3706236	3708874	3706236	3708874	2639	2639	100	1	1
3708975	3719579	3708975	3719579	10605	10605	100	1	1
3708975	3709494	106916	106397	520	520	91.54	1	32
3716459	3717026	5217	4683	568	535	87.26	1	12
3717180	3719579	5019	2654	2400	2366	88.29	1	12
3719680	3723109	3719680	3723109	3430	3430	100	1	1
3723210	3727284	3723210	3727284	4075	4075	100	1	1
3724481	3725455	1525065	1524121	975	945	85.2	1	1
3727385	3730449	3727385	3730449	3065	3065	100	1	1
3730550	3737620	3730550	3737620	7071	7071	100	1	1
3737721	3742538	3737721	3742538	4818	4818	100	1	1
3737866	3738099	1415143	1414910	234	234	91.56	1	1
3738099	3738207	5461614	5461506	109	109	89.91	1	1
3738672	3739937	1414656	1413331	1266	1326	86.61	1	1
3741816	3741954	37776	37638	139	139	97.84	1	32
3742639	3744819	3742639	3744819	2181	2181	100	1	1
3744920	3755362	3744920	3755362	10443	10443	100	1	1
3744956	3745205	362856	362607	250	250	90.4	1	1
3744956	3745483	12287	11727	528	561	86.99	1	91
3745095	3745600	94751	94241	506	511	91.44	1	32
3745547	3745808	68550	68286	262	265	93.66	1	51
3745564	3745807	785	566	244	220	84.06	1	138
3745567	3745811	72848	72593	245	256	91.83	1	55
3745593	3745806	3429820	3429607	214	214	99.53	1	1
3755463	3758391	3755463	3758391	2929	2929	100	1	1
3758492	3761024	3758492	3761024	2533	2533	100	1	1
3759464	3760127	1436114	1435457	664	658	86.3	1	1
3760108	3760281	5007318	5007145	174	174	89.77	1	1
3760383	3760601	1506847	1506628	219	220	95.45	1	1
3761125	3765929	3761125	3765929	4805	4805	100	1	1
3761125	3761937	133095	132290	813	806	86.84	1	32
3762122	3763300	132101	130921	1179	1181	88.04	1	32
3763414	3763605	130828	130637	192	192	87.56	1	32
3766030	3774588	3766030	3774588	8559	8559	100	1	1
3771338	3771953	130112	129483	616	630	91.63	1	32
3772027	3772932	127419	126476	906	944	87.21	1	32
3774689	3777039	3774689	3777039	2351	2351	100	1	1
3777140	3779689	3777140	3779689	2550	2550	100	1	1
3777140	3777967	78247	77451	828	797	86.99	1	56
3779228	3779620	74406	74014	393	393	98.22	1	56
3779790	3798609	3779790	3798609	18820	18820	100	1	1
3780026	3780548	73479	72960	523	520	86.88	1	56
3782048	3782923	72458	71573	876	886	91.8	1	56
3784713	3785455	71472	70733	743	740	87.62	1	56
3790735	3791286	210398	209846	552	553	97.29	1	32
3791277	3792460	67706	66486	1184	1221	94.27	1	56
3795750	3796096	130462	130122	347	341	90.86	1	32
3796174	3796812	130122	129483	639	640	95.62	1	32
3796805	3796910	129382	129273	106	110	94.55	1	32
3797142	3797808	127134	126476	667	659	92.24	1	32
3798710	3810413	3798710	3810413	11704	11704	100	1	1
3798710	3799179	31404	30941	470	464	85.59	1	32
3798712	3799270	5448674	5448117	559	558	91.62	1	1
3799006	3799368	29898	29540	363	359	87.7	1	32
3802237	3802347	82155	82045	111	111	99.1	1	32
3802347	3802533	81925	81727	187	199	87.94	1	32
3809266	3809556	5449947	5449654	291	294	91.86	1	1
3810165	3810292	15361	15234	128	128	97.66	1	58
3810298	3810413	5455465	5455350	116	116	93.97	1	1
3810514	3818936	3810514	3818936	8423	8423	100	1	1
3810829	3811944	2315	1209	1116	1107	76.96	1	108
3811946	3812316	919	545	371	375	93.33	1	108
3818633	3818869	1663949	1663713	237	237	96.62	1	1
3818637	3818766	4967733	4967604	130	130	98.46	1	1
3819037	3820294	3819037	3820294	1258	1258	100	1	1
3820395	3820555	3820395	3820555	161	161	100	1	1
3820441	3820554	3624241	3624128	114	114	97.37	1	1
3820674	3821285	3624034	3623441	612	594	91.84	1	1
3820674	3826554	3820674	3826554	5881	5881	100	1	1
3820674	3821910	26599	25387	1237	1213	84.7	1	55
3822796	3822937	3695	3554	142	142	96.48	1	87
3826655	3832420	3826655	3832420	5766	5766	100	1	1
3832521	3849581	3832521	3849581	17061	17061	100	1	1
3848241	3848364	3677352	3677229	124	124	96.77	1	1
3849682	3893343	3849682	3893343	43662	43662	100	1	1
3893444	4150510	3893444	4150510	257067	257067	100	1	1
4083650	4083834	227316	227132	185	185	94.09	1	33
4150611	4150724	4150611	4150724	114	114	100	1	1
4150846	4267931	4150846	4267931	117086	117086	100	1	1
4240236	4240356	131512	131392	121	121	93.39	1	22
4257043	4257199	21656	21501	157	156	92.99	1	81
4257050	4257197	116520	116373	148	148	95.95	1	19
4268032	4281335	4268032	4281335	13304	13304	100	1	1
4281436	4282557	4281436	4282557	1122	1122	100	1	1
4282658	4503630	4282658	4503630	220973	220973	100	1	1
4503731	4612936	4503731	4612936	109206	109206	100	1	1
4613037	4624046	4613037	4624046	11010	11010	100	1	1
4624147	4735604	4624147	4735604	111458	111458	100	1	1
4698797	4698903	6612	6507	107	106	95.33	1	70
4713775	4713980	310820	310613	206	208	90.87	1	22
4713804	4713979	5070869	5070692	176	178	90.45	1	1
4717179	4717271	722232	722140	93	93	100	1	1
4735705	4743098	4735705	4743098	7394	7394	100	1	1
4743199	4746015	4743199	4746015	2817	2817	100	1	1
4746116	4852344	4746116	4852344	106229	106229	100	1	1
4852445	4931491	4852445	4931491	79047	79047	100	1	1
4928207	4928372	5370779	5370614	166	166	100	1	1
4931592	4943337	4931592	4943337	11746	11746	100	1	1
4934995	4935213	1994920	1994702	219	219	87.21	1	6
4943232	4943337	106	1	106	106	95.28	1	14
4943438	4944283	4943438	4944283	846	846	100	1	1
4944384	4948775	4944384	4948775	4392	4392	100	1	1
4948876	4951090	4948876	4951090	2215	2215	100	1	1
4950168	4951090	11053	10131	923	923	93.82	1	80
4951191	4956548	4951191	4956548	5358	5358	100	1	1
4955168	4955685	6869	6351	518	519	94.99	1	97
4956649	4957657	4956649	4957657	1009	1009	100	1	1
4957758	4970038	4957758	4970038	12281	12281	100	1	1
4967604	4967733	3818766	3818637	130	130	98.46	1	1
4970139	4977397	4970139	4977397	7259	7259	100	1	1
4970139	4970749	1972	1362	611	611	97.55	1	55
4970745	4970971	18134	17907	227	228	96.93	1	9
4970747	4970971	50108	49881	225	228	94.74	1	58
4970749	4970971	31602	31366	223	237	92.41	1	68
4970750	4970972	1483115	1482889	223	227	94.71	1	1
4970750	4970971	94273	94054	222	220	94.64	1	32
4974826	4976914	375247	373110	2089	2138	84.37	1	15
4977498	4978720	4977498	4978720	1223	1223	100	1	1
4978821	4982809	4978821	4982809	3989	3989	100	1	1
4978957	4979386	3640561	3640124	430	438	94.98	1	1
4981946	4982095	23796	23646	150	151	95.36	1	32
4982910	4986118	4982910	4986118	3209	3209	100	1	1
4983335	4983918	5013134	5012574	584	561	87.67	1	1
4985528	4985751	565137	564914	224	224	89.73	1	12
4985528	4985781	455	190	254	266	92.48	1	164
4986219	4990259	4986219	4990259	4041	4041	100	1	1
4986219	4986338	34791	34672	120	120	94.17	1	9
4987874	4988147	210376	210102	274	275	98.18	1	19
4990360	4996346	4990360	4996346	5987	5987	100	1	1
4992159	4992571	22055	21633	413	423	90.54	1	15
4996447	5002841	4996447	5002841	6395	6395	100	1	1
4996484	4998081	1567903	1566300	1598	1604	88.04	1	1
4997725	4998081	1106	750	357	357	88.24	1	133
4998941	5001418	17763	15286	2478	2478	84.84	1	42
5002942	5003921	5002942	5003921	980	980	100	1	1
5003191	5003435	3590693	3590445	245	249	95.18	1	1
5003191	5003347	21299	21143	157	157	96.2	1	51
5003191	5003434	72848	72597	244	252	89.29	1	55
5004022	5008878	5004022	5008878	4857	4857	100	1	1
5006174	5006398	31100	30875	225	226	93.81	1	55
5007145	5007318	3760281	3760108	174	174	89.77	1	1
5008979	5009383	2356847	2356438	405	410	89.54	1	1
5008979	5016175	5008979	5016175	7197	7197	100	1	1
5008982	5009496	206923	206407	515	517	90.14	1	32
5009213	5009518	2576013	2575706	306	308	91.88	1	3
5009329	5009518	5449072	5448882	190	191	87.43	1	1
5010705	5011905	106098	104892	1201	1207	83.28	1	26
5012574	5013134	4983918	4983335	561	584	87.67	1	1
5016276	5022866	5016276	5022866	6591	6591	100	1	1
5018590	5018775	3655289	3655104	186	186	97.85	1	1
5022967	5024890	5022967	5024890	1924	1924	100	1	1
5023492	5023690	3407348	3407151	199	198	96.48	1	1
5024551	5024890	1462115	1461774	340	342	94.74	1	1
5024991	5025165	5024991	5025165	175	175	100	1	1
5025427	5026948	5025427	5026948	1522	1522	100	1	1
5027049	5028229	5027049	5028229	1181	1181	100	1	1
5027066	5027347	7312	7031	282	282	97.16	1	105
5028364	5028461	5028364	5028461	98	98	100	1	1
5028562	5034134	5028562	5034134	5573	5573	100	1	1
5034235	5092903	5034235	5092903	58669	58669	100	1	1
5069639	5069887	4859209	4858960	249	250	87.6	1	1
5069639	5069887	1156591	1156342	249	250	92	1	6
5069671	5069887	566983	566766	217	218	90.37	1	9
5070692	5070869	4713979	4713804	178	176	90.45	1	1
5093004	5111889	5093004	5111889	18886	18886	100	1	1
5111990	5252191	5111990	5252191	140202	140202	100	1	1
5252292	5259895	5252292	5259895	7604	7604	100	1	1
5259739	5259825	11845	11760	87	86	94.25	1	10
5259996	5325842	5259996	5325842	65847	65847	100	1	1
5324662	5324915	148953	148700	254	254	95.67	1	10
5325943	5329563	5325943	5329563	3621	3621	100	1	1
5329664	5342874	5329664	5342874	13211	13211	100	1	1
5342975	5350732	5342975	5350732	7758	7758	100	1	1
5344492	5344656	19436	19271	165	166	91.02	1	56
5350833	5357375	5350833	5357375	6543	6543	100	1	1
5351919	5352114	109684	109490	196	195	93.88	1	47
5352115	5352572	193313	192861	458	453	90.63	1	32
5357476	5363835	5357476	5363835	6360	6360	100	1	1
5359472	5359646	6054952	6054778	175	175	92	1	1
5363936	5370305	5363936	5370305	6370	6370	100	1	1
5370406	5374659	5370406	5374659	4254	4254	100	1	1
5370614	5370779	4928372	4928207	166	166	100	1	1
5371688	5372049	5141	4784	362	358	81.92	1	68
5374760	5379174	5374760	5379174	4415	4415	100	1	1
5379275	5384650	5379275	5384650	5376	5376	100	1	1
5381571	5381810	1635918	1635680	240	239	93.83	1	1
5381571	5381810	23795	23559	240	237	85.77	1	32
5384751	5388009	5384751	5388009	3259	3259	100	1	1
5387738	5387868	1452924	1452796	131	129	95.42	1	1
5388127	5393359	5388127	5393359	5233	5233	100	1	1
5393460	5397602	5393460	5397602	4143	4143	100	1	1
5393460	5394669	3410	2272	1210	1139	88.84	1	115
5395392	5397143	1698	1	1752	1698	87.63	1	115
5397302	5397602	2543	2243	301	301	99.67	1	123
5397703	5408205	5397703	5408205	10503	10503	100	1	1
5403376	5403834	5455569	5455109	459	461	93.95	1	1
5403775	5404101	1415976	1415683	327	294	88.15	1	1
5403775	5403917	1415976	1415834	143	143	99.3	1	1
5408306	5428522	5408306	5428522	20217	20217	100	1	1
5408550	5408688	374351	374213	139	139	94.96	1	1
5408877	5409130	3277	3022	254	256	89.11	1	26
5416158	5416424	13370	13101	267	270	85.66	1	67
5426907	5427209	16888	16587	303	302	94.06	1	51
5428623	5432164	5428623	5432164	3542	3542	100	1	1
5429801	5430328	1365591	1365054	528	538	93.68	1	1
5432265	5443637	5432265	5443637	11373	11373	100	1	1
5433984	5434147	42096	41933	164	164	98.78	1	51
5434147	5434436	36189	35900	290	290	95.86	1	51
5434438	5434560	108403	108281	123	123	100	1	13
5434580	5435113	35833	35301	534	533	93.63	1	51
5443738	5447167	5443738	5447167	3430	3430	100	1	1
5445437	5445527	50983	50893	91	91	98.9	1	32
5447268	5454278	5447268	5454278	7011	7011	100	1	1
5447458	5447678	1125	904	221	222	95.95	1	163
5448117	5448674	3799270	3798712	558	559	91.62	1	1
5448882	5449072	5009518	5009329	191	190	87.43	1	1
5449654	5449947	3809556	3809266	294	291	91.86	1	1
5454581	5454822	5454581	5454822	242	242	100	1	1
5455011	5461380	5455011	5461380	6370	6370	100	1	1
5455018	5455223	1731108	1730903	206	206	95.63	1	1
5455109	5455569	5403834	5403376	461	459	93.95	1	1
5455350	5455465	3810413	3810298	116	116	93.97	1	1
5461481	5463237	5461481	5463237	1757	1757	100	1	1
5463338	5464503	5463338	5464503	1166	1166	100	1	1
5464604	5505797	5464604	5505797	41194	41194	100	1	1
5505898	5515912	5505898	5515912	10015	10015	100	1	1
5516013	5916500	5516013	5916500	400488	400488	100	1	1
5638647	5638845	174241	174043	199	199	94.47	1	21
5916601	6022686	5916601	6022686	106086	106086	100	1	1
6022787	6042674	6022787	6042674	19888	19888	100	1	1
6042775	6047438	6042775	6047438	4664	4664	100	1	1
6047539	6058610	6047539	6058610	11072	11072	100	1	1
6047598	6047748	1378082	1377932	151	151	100	1	1
6048547	6048864	1441635	1441318	318	318	95.91	1	1
6054778	6054952	5359646	5359472	175	175	92	1	1
6054976	6055217	1323492	1323246	242	247	93.12	1	1
6054976	6055137	14876	14715	162	162	96.93	1	9
6054976	6055218	72848	72595	243	254	93.31	1	55
6054976	6055121	2830	2686	146	145	95.95	1	108
6058196	6058603	115776	115369	408	408	87.25	1	32
6058274	6058479	6914	6710	206	205	86.89	1	86
6058847	6059991	6058847	6059991	1145	1145	100	1	1
6059503	6059945	114533	114052	443	482	86.1	1	32
6059710	6059991	70063	69785	282	279	91.2	1	51
6060092	6063990	6060092	6063990	3899	3899	100	1	1
6060191	6060368	94449	94271	178	179	96.09	1	32
6062862	6063990	1183	37	1129	1147	91.47	1	151
6063151	6063259	202700	202592	109	109	97.25	1	32
6063442	6063673	202232	202001	232	232	99.14	1	32
6064091	6064438	6064091	6064438	348	348	100	1	1
6064091	6064395	4825	4521	305	305	99.02	1	111
6064201	6064436	201809	201574	236	236	97.03	1	32
6064569	6075707	6064569	6075707	11139	11139	100	1	1
6064572	6065681	201466	200349	1110	1118	90.52	1	32
6064572	6065318	4271	3481	747	791	90.78	1	111
6075808	6078025	6075808	6078025	2218	2218	100	1	1
6076972	6077394	453	31	423	423	96.45	1	163
6077615	6077740	2574819	2574695	126	125	95.24	1	3
6078126	6087723	6078126	6087723	9598	9598	100	1	1
6087824	6105332	6087824	6105332	17509	17509	100	1	1
6102690	6102883	50050	49856	194	195	96.92	1	32
6105433	6107601	6105433	6107601	2169	2169	100	1	1
6107702	6119584	6107702	6119584	11883	11883	100	1	1
6111323	6113968	6151	3576	2646	2576	88.44	1	55
6118272	6118445	1505	1332	174	174	98.85	1	129
6118564	6119584	3387	2410	1021	978	91.97	1	55
6119685	6121320	6119685	6121320	1636	1636	100	1	1
6119685	6120719	6140576	6139535	1035	1042	89.21	1	1
6121421	6130715	6121421	6130715	9295	9295	100	1	1
6122025	6122891	10410	9521	867	890	84.91	1	55
6122345	6122891	3668473	3667927	547	547	94.71	1	1
6130816	6134109	6130816	6134109	3294	3294	100	1	1
6134212	6137199	6134212	6137199	2988	2988	100	1	1
6135913	6137199	1493	207	1287	1287	99.84	1	142
6137300	6140576	6137300	6140576	3277	3277	100	1	1
6137704	6137818	482265	482151	115	115	97.39	1	1
6139535	6140576	6120719	6119685	1042	1035	89.21	1	1
6140677	6146619	6140677	6146619	5943	5943	100	1	1
6140860	6141238	7234	6860	379	375	86.58	1	106
6141474	6142965	6826	5277	1492	1550	83.74	1	106
6142961	6146518	5076	1523	3558	3554	94.44	1	106
6146720	6148054	6146720	6148054	1335	1335	100	1	1
6148155	6150504	6148155	6150504	2350	2350	100	1	1
6148189	6148422	119769	119537	234	233	93.22	1	32
6148190	6148415	1693662	1693437	226	226	93.42	1	1
6150605	6154943	6150605	6154943	4339	4339	100	1	1
6155140	6158905	6155140	6158905	3766	3766	100	1	1
6157397	6157881	9950	9466	485	485	94.46	1	93
6157411	6157813	1737762	1737363	403	400	88.12	1	1
6157776	6158132	1467	1114	357	354	94.41	1	4
6159006	6161808	6159006	6161808	2803	2803	100	1	1
6160866	6161190	3590135	3589808	325	328	95.43	1	1
6161198	6161423	1412	1187	226	226	90.75	1	147
6161689	6161808	1107	988	120	120	100	1	147
6161909	6167347	6161909	6167347	5439	5439	100	1	1
6167448	6168534	6167448	6168534	1087	1087	100	1	1
1	5466	1	5466	5466	5466	100	2	2
5567	147217	5567	147217	141651	141651	100	2	2
123203	124440	95479	94243	1238	1237	83.24	2	51
147318	171775	147318	171775	24458	24458	100	2	2
169502	169756	631367	631116	255	252	92.16	2	1
169502	169756	589908	589654	255	255	97.25	2	11
171876	301313	171876	301313	129438	129438	100	2	2
215000	215234	128566	128331	235	236	89.87	2	20
215546	215744	330887	330689	199	199	96.48	2	19
215547	215724	1897243	1897067	178	177	96.63	2	1
215547	215745	237904	237707	199	198	87.56	2	10
215547	215745	398696	398505	199	192	89	2	10
215569	215744	221937	221765	176	173	93.75	2	2
215569	215724	9578	9424	156	155	97.44	2	71
301414	342074	301414	342074	40661	40661	100	2	2
342175	344974	342175	344974	2800	2800	100	2	2
345075	353149	345075	353149	8075	8075	100	2	2
353250	365932	353250	365932	12683	12683	100	2	2
366033	371712	366033	371712	5680	5680	100	2	2
371813	421076	371813	421076	49264	49264	100	2	2
421177	754787	421177	754787	333611	333611	100	2	2
466656	466867	2555189	2554978	212	212	95.75	2	1
530371	530636	3526541	3526274	266	268	85.45	2	1
754888	1170259	754888	1170259	415372	415372	100	2	2
815599	815701	71695	71593	103	103	96.12	2	39
1170360	1528328	1170360	1528328	357969	357969	100	2	2
1528429	1985929	1528429	1985929	457501	457501	100	2	2
1692348	1692605	1515555	1515298	258	258	92.66	2	9
1986030	2074116	1986030	2074116	88087	88087	100	2	2
2064522	2064719	22571	22374	198	198	94.95	2	37
2064562	2064690	134931	134803	129	129	96.9	2	38
2074217	2463849	2074217	2463849	389633	389633	100	2	2
2463950	2588471	2463950	2588471	124522	124522	100	2	2
2588572	2710306	2588572	2710306	121735	121735	100	2	2
2710407	2831954	2710407	2831954	121548	121548	100	2	2
2741399	2741526	1349	1222	128	128	98.44	2	42
2832055	2847366	2832055	2847366	15312	15312	100	2	2
2847467	3321601	2847467	3321601	474135	474135	100	2	2
3321702	3412395	3321702	3412395	90694	90694	100	2	2
1	215996	1	215996	215996	215996	100	3	3
216097	320862	216097	320862	104766	104766	100	3	3
274501	274776	14241	13967	276	275	91.3	3	42
320963	572639	320963	572639	251677	251677	100	3	3
428492	428731	720290	720054	240	237	84.9	3	4
428512	428729	2001756	2001535	218	222	85.78	3	3
572740	1207241	572740	1207241	634502	634502	100	3	3
752601	752743	82415	82273	143	143	96.5	3	8
1010982	1011380	211400	211002	399	399	85.46	3	33
1012125	1012593	13872	13416	469	457	90.53	3	66
1012989	1013063	13412	13338	75	75	98.67	3	66
1045840	1046088	209993	209745	249	249	96.39	3	9
1207342	1226896	1207342	1226896	19555	19555	100	3	3
1210906	1211095	1939718	1939524	190	195	89.23	3	1
1226997	1646807	1226997	1646807	419811	419811	100	3	3
1364185	1364370	124604	124424	186	181	92.47	3	22
1452495	1452754	2813505	2813250	260	256	87.45	3	2
1646908	1647681	1646908	1647681	774	774	100	3	3
1647782	1647893	1647782	1647893	112	112	100	3	3
1648243	1816818	1648243	1816818	168576	168576	100	3	3
1816919	1846135	1816919	1846135	29217	29217	100	3	3
1846353	1902076	1846353	1902076	55724	55724	100	3	3
1875321	1875510	61743	61550	190	194	92.78	3	46
1902177	2075858	1902177	2075858	173682	173682	100	3	3
2059197	2059410	1277230	1277020	214	211	81.4	3	5
2075959	2266775	2075959	2266775	190817	190817	100	3	3
2106107	2106315	218	1	209	218	90.37	3	16
2106229	2106376	5651	5504	148	148	95.27	3	72
2200260	2200497	97337	97099	238	239	90.79	3	50
2255439	2255599	66838	66684	161	155	86.42	3	35
2266876	2445786	2266876	2445786	178911	178911	100	3	3
2445887	2485650	2445887	2485650	39764	39764	100	3	3
2485751	2487439	2485751	2487439	1689	1689	100	3	3
2487540	2530688	2487540	2530688	43149	43149	100	3	3
2530789	2533285	2530789	2533285	2497	2497	100	3	3
2530789	2533285	2572491	2569999	2497	2493	88.68	3	3
2533386	2557718	2533386	2557718	24333	24333	100	3	3
2534160	2535555	103558	102159	1396	1400	90.04	3	9
2535356	2535555	3433047	3432849	200	199	96.5	3	1
2557819	2559666	2557819	2559666	1848	1848	100	3	3
2559767	2574415	2559767	2574415	14649	14649	100	3	3
2564698	2564825	13937	13810	128	128	90.77	3	92
2566146	2566987	126606	125769	842	838	93.48	3	47
2567171	2567552	16694	16297	382	398	85.93	3	32
2567442	2568286	45185	44337	845	849	92.38	3	32
2569999	2572491	2533285	2530789	2493	2497	88.68	3	3
2574516	2574597	2574516	2574597	82	82	100	3	3
2574690	2575098	2574690	2575098	409	409	100	3	3
2574695	2574819	6077740	6077615	125	126	95.24	3	1
2574695	2574819	76161	76036	125	126	94.44	3	55
2574835	2575097	3533725	3533468	263	258	91.35	3	1
2575249	2580975	2575249	2580975	5727	5727	100	3	3
2575250	2575680	1660496	1660066	431	431	90.05	3	1
2575706	2576013	5009518	5009213	308	306	91.88	3	1
2580476	2580633	1084	928	158	157	98.73	3	51
2580543	2580975	472	92	433	381	86.84	3	51
2581076	2582072	2581076	2582072	997	997	100	3	3
2581204	2581697	472	1	494	472	93.12	3	51
2582173	2583241	2582173	2583241	1069	1069	100	3	3
1	11725	1	11725	11725	11725	100	4	4
1114	1467	6158132	6157776	354	357	94.41	4	1
1837	2001	218124	217961	165	164	90.91	4	38
1998	2468	6157430	6156958	471	473	88.61	4	1
2336	2471	297530	297393	136	138	90.58	4	17
11826	27000	11826	27000	15175	15175	100	4	4
27101	39585	27101	39585	12485	12485	100	4	4
39686	115639	39686	115639	75954	75954	100	4	4
74122	74319	2554071	2553876	198	196	95.96	4	1
74122	74320	192320	192122	199	199	96.48	4	41
115740	373110	115740	373110	257371	257371	100	4	4
230476	230586	3241152	3241043	111	110	99.1	4	1
373211	373345	373211	373345	135	135	100	4	4
373650	851337	373650	851337	477688	477688	100	4	4
647601	647732	1731694	1731563	132	132	100	4	1
720054	720290	428731	428492	237	240	84.9	4	3
851438	989177	851438	989177	137740	137740	100	4	4
989278	1043435	989278	1043435	54158	54158	100	4	4
1043536	1288527	1043536	1288527	244992	244992	100	4	4
1288628	1425114	1288628	1425114	136487	136487	100	4	4
1425215	1589991	1425215	1589991	164777	164777	100	4	4
1590092	1597567	1590092	1597567	7476	7476	100	4	4
1597668	1612942	1597668	1612942	15275	15275	100	4	4
1613043	1918291	1613043	1918291	305249	305249	100	4	4
1687095	1687218	2230813	2230690	124	124	95.2	4	1
1774370	1774546	406339	406163	177	177	96.61	4	10
1774373	1774567	9991	9797	195	195	95.9	4	27
1918392	1918523	1918392	1918523	132	132	100	4	4
1918618	2256568	1918618	2256568	337951	337951	100	4	4
1918623	1919018	454125	453734	396	392	89.67	4	10
2256438	2256568	161	31	131	131	94.66	4	72
1	247160	1	247160	247160	247160	100	5	5
30680	30756	117429	117353	77	77	98.7	5	34
247261	1177249	247261	1177249	929989	929989	100	5	5
536291	536476	1267231	1267044	186	188	93.62	5	7
536294	536483	515920	515729	190	192	90.1	5	11
536318	536493	240734	240555	176	180	92.22	5	19
536318	536446	158227	158099	129	129	90.7	5	21
958101	958404	166876	166573	304	304	96.38	5	30
1177350	1216745	1177350	1216745	39396	39396	100	5	5
1216888	1217153	1216888	1217153	266	266	100	5	5
1217254	1333815	1217254	1333815	116562	116562	100	5	5
1277020	1277230	2059410	2059197	211	214	81.4	5	3
1333916	1472308	1333916	1472308	138393	138393	100	5	5
1446679	1446869	54261	54070	191	192	92.19	5	22
1472409	1811119	1472409	1811119	338711	338711	100	5	5
1811378	1889561	1811378	1889561	78184	78184	100	5	5
1889662	2038626	1889662	2038626	148965	148965	100	5	5
1907126	1907322	2554072	2553876	197	197	96.45	5	1
1907126	1907297	211074	210904	172	171	94.19	5	28
1907126	1907322	192321	192123	197	199	96.98	5	41
1907127	1907322	86781	86586	196	196	94.92	5	22
1907127	1907301	43781	43606	175	176	95.48	5	34
1907127	1907323	219394	219198	197	197	98.48	5	35
1907127	1907322	38372	38177	196	196	95.41	5	65
1	77578	1	77578	77578	77578	100	6	6
77679	192685	77679	192685	115007	115007	100	6	6
192786	218821	192786	218821	26036	26036	100	6	6
218922	400949	218922	400949	182028	182028	100	6	6
345229	345301	880457	880385	73	73	100	6	9
345230	345301	235830	235759	72	72	100	6	12
401050	499729	401050	499729	98680	98680	100	6	6
408822	408975	52855	52703	154	153	91.56	6	10
408832	408968	6883	6747	137	137	96.35	6	72
499830	575081	499830	575081	75252	75252	100	6	6
575182	1153362	575182	1153362	578181	578181	100	6	6
1153463	1154610	1153463	1154610	1148	1148	100	6	6
1154711	1159825	1154711	1159825	5115	5115	100	6	6
1156341	1156592	715378	715127	252	252	92.86	6	10
1156342	1156591	5069887	5069639	250	249	92	6	1
1159926	1161258	1159926	1161258	1333	1333	100	6	6
1161359	1346321	1161359	1346321	184963	184963	100	6	6
1171838	1172031	245	53	194	193	92.27	6	170
1195383	1196084	9075	8371	702	705	91.21	6	51
1229158	1229242	1279056	1278972	85	85	98.82	6	6
1278972	1279056	1229242	1229158	85	85	98.82	6	6
1325519	1325676	19972	19815	158	158	93.04	6	81
1325532	1325676	635786	635642	145	145	97.24	6	7
1346422	1975430	1346422	1975430	629009	629009	100	6	6
1975531	1996645	1975531	1996645	21115	21115	100	6	6
1	365274	1	365274	365274	365274	100	7	7
365375	511842	365375	511842	146468	146468	100	7	7
509643	509846	110881	110678	204	204	86.34	7	37
512028	512290	512028	512290	263	263	100	7	7
512503	512658	512503	512658	156	156	100	7	7
512952	513098	512952	513098	147	147	100	7	7
513199	513409	513199	513409	211	211	100	7	7
513653	513872	513653	513872	220	220	100	7	7
513972	514344	513972	514344	373	373	100	7	7
514676	514767	514676	514767	92	92	100	7	7
514868	518090	514868	518090	3223	3223	100	7	7
517455	517789	12162	11822	335	341	91.2	7	31
518191	519434	518191	519434	1244	1244	100	7	7
518191	518961	11333	10614	771	720	81.97	7	31
519535	799638	519535	799638	280104	280104	100	7	7
630340	630434	806743	806649	95	95	100	7	7
635642	635786	1325676	1325532	145	145	97.24	7	6
754093	754233	209566	209427	141	140	95.74	7	15
799739	864254	799739	864254	64516	64516	100	7	7
806649	806743	630434	630340	95	95	100	7	7
864355	865438	864355	865438	1084	1084	100	7	7
865539	866605	865539	866605	1067	1067	100	7	7
866706	868352	866706	868352	1647	1647	100	7	7
868453	1143348	868453	1143348	274896	274896	100	7	7
1143449	1225944	1143449	1225944	82496	82496	100	7	7
1226045	1367649	1226045	1367649	141605	141605	100	7	7
1267044	1267231	536476	536291	188	186	93.62	7	5
1368005	1507804	1368005	1507804	139800	139800	100	7	7
1507915	1570644	1507915	1570644	62730	62730	100	7	7
1570745	1659926	1570745	1659926	89182	89182	100	7	7
1600873	1601184	3626518	3626201	312	318	85.98	7	1
1660027	1954968	1660027	1954968	294942	294942	100	7	7
1906636	1906717	104161	104083	82	79	93.9	7	24
1932615	1932710	287533	287438	96	96	100	7	26
1955059	1958674	1955059	1958674	3616	3616	100	7	7
1	33291	1	33291	33291	33291	100	8	8
33392	80903	33392	80903	47512	47512	100	8	8
81004	81232	81004	81232	229	229	100	8	8
81382	82012	81382	82012	631	631	100	8	8
82113	98220	82113	98220	16108	16108	100	8	8
82273	82415	752743	752601	143	143	96.5	8	3
84102	84242	2555536	2555392	141	145	93.79	8	1
98321	622645	98321	622645	524325	524325	100	8	8
490953	491317	281718	281345	365	374	88.24	8	27
622746	676572	622746	676572	53827	53827	100	8	8
676673	1771515	676673	1771515	1094843	1094843	100	8	8
1771616	1771716	1771616	1771716	101	101	100	8	8
1772058	1950682	1772058	1950682	178625	178625	100	8	8
1878999	1879341	1879341	1878999	343	343	79.08	8	8
1	1507	1	1507	1507	1507	100	9	9
1608	7209	1608	7209	5602	5602	100	9	9
7310	40810	7310	40810	33501	33501	100	9	9
8487	8654	7155	6987	168	169	92.94	9	91
14715	14876	6055137	6054976	162	162	96.93	9	1
17907	18130	3589579	3589356	224	224	97.77	9	1
17907	18134	4970971	4970745	228	227	96.93	9	1
32737	32881	31510	31366	145	145	98.62	9	68
34544	34676	1617816	1617684	133	133	94.74	9	1
34889	35004	1617689	1617573	116	117	93.16	9	1
37800	38049	3590694	3590446	250	249	91.37	9	1
37800	38050	72849	72596	251	254	91.37	9	55
37985	38049	2619	2555	65	65	100	9	108
39495	39685	111323	111132	191	192	93.75	9	32
40911	41915	40911	41915	1005	1005	100	9	9
42016	43048	42016	43048	1033	1033	100	9	9
43149	78688	43149	78688	35540	35540	100	9	9
44752	45122	149966	149596	371	371	91.11	9	19
45799	45978	36495	36317	180	179	92.22	9	32
47352	49332	68605	66612	1981	1994	82.37	9	9
52496	52769	60565	60300	274	266	77.89	9	9
66463	66561	66561	66463	99	99	78.85	9	9
66612	68605	49332	47352	1994	1981	82.37	9	9
78789	88825	78789	88825	10037	10037	100	9	9
88656	88825	133713	133544	170	170	97.65	9	32
88926	90213	88926	90213	1288	1288	100	9	9
90314	90553	90314	90553	240	240	100	9	9
90314	90448	133330	133196	135	135	91.85	9	32
90736	91850	90736	91850	1115	1115	100	9	9
90779	91523	246599	245858	745	742	92.76	9	23
91039	91547	177711	177190	509	522	90.49	9	19
91951	93108	91951	93108	1158	1158	100	9	9
92814	93108	173165	172871	295	295	95.25	9	19
93237	93433	93237	93433	197	197	100	9	9
93534	103558	93534	103558	10025	10025	100	9	9
93651	95285	181829	180200	1635	1630	91.7	9	19
99051	99126	99126	99051	76	76	97.37	9	9
102159	103558	2535555	2534160	1400	1396	90.04	9	3
103659	190360	103659	190360	86702	86702	100	9	9
190461	383428	190461	383428	192968	192968	100	9	9
209745	209993	1046088	1045840	249	249	96.39	9	3
209745	209993	84674	84426	249	249	93.17	9	39
209746	209993	536963	536717	248	247	94.76	9	10
279915	279991	280212	280136	77	77	100	9	9
279948	280178	510843	510615	231	229	96.97	9	12
280136	280212	279991	279915	77	77	100	9	9
357430	357600	459601	459431	171	171	98.83	9	10
383529	447334	383529	447334	63806	63806	100	9	9
402995	403247	269553	269300	253	254	92.13	9	20
447435	469003	447435	469003	21569	21569	100	9	9
469104	476622	469104	476622	7519	7519	100	9	9
476723	487161	476723	487161	10439	10439	100	9	9
487262	529277	487262	529277	42016	42016	100	9	9
529378	1317201	529378	1317201	787824	787824	100	9	9
880385	880457	345301	345229	73	73	100	9	6
1241824	1241914	37960	37870	91	91	100	9	33
1317302	1463575	1317302	1463575	146274	146274	100	9	9
1463676	1480621	1463676	1480621	16946	16946	100	9	9
1464573	1464773	141291	141095	201	197	89.55	9	26
1464620	1464720	283946	283848	101	99	96.04	9	4
1464621	1464734	411366	411256	114	111	93.86	9	15
1480722	1579676	1480722	1579676	98955	98955	100	9	9
1515298	1515555	1692605	1692348	258	258	92.66	9	2
1	410628	1	410628	410628	410628	100	10	10
9673	9800	101995	101869	128	127	98.44	10	24
11760	11845	5259825	5259739	86	87	94.25	10	1
12363	12480	6690	6573	118	118	94.07	10	72
19463	19689	114287	114062	227	226	85.09	10	25
52703	52855	408975	408822	153	154	91.56	10	6
148700	148953	5324915	5324662	254	254	95.67	10	1
148821	148951	205356	205226	131	131	92.37	10	33
153410	153527	22064	21947	118	118	94.92	10	4
153414	153531	17448	17331	118	118	95.76	10	59
188071	188323	1947508	1947256	253	253	92.91	10	1
188071	188324	331045	330793	254	253	87.06	10	23
188072	188323	240198	239967	252	232	87.3	10	1
188072	188323	401019	400770	252	250	92.46	10	11
188073	188326	1156591	1156339	254	253	91.73	10	6
188073	188323	274756	274507	251	250	90.44	10	23
188073	188324	7171	6921	252	251	93.65	10	47
188073	188324	21752	21502	252	251	90.08	10	81
197187	197274	91181	91094	88	88	100	10	38
237707	237904	215745	215547	198	199	87.56	10	2
330212	330410	2554072	2553876	199	197	95	10	1
330212	330410	330887	330689	199	199	93.03	10	19
330212	330411	192321	192122	200	200	95.52	10	41
330213	330410	1774567	1774373	198	195	93.43	10	4
339894	339971	1289361	1289284	78	78	100	10	1
339898	339972	294359	294285	75	75	100	10	20
339898	339971	211108	211035	74	74	100	10	22
355342	355415	97928	97855	74	74	100	10	42
377755	377941	117649	117460	187	190	93.68	10	37
377755	377941	125420	125230	187	191	92.67	10	43
398514	398698	44394	44213	185	182	88.24	10	34
406148	406317	9593	9425	170	169	97.06	10	71
406163	406317	1897222	1897068	155	155	98.71	10	1
406163	406339	1774546	1774370	177	177	96.61	10	4
410729	548571	410729	548571	137843	137843	100	10	10
453734	454125	1919018	1918623	392	396	89.67	10	4
454318	454510	2233699	2233507	193	193	91.19	10	1
454325	454510	1012784	1012596	186	189	86.32	10	3
454340	454510	76038	75867	171	172	90.12	10	21
459431	459601	357600	357430	171	171	98.83	10	9
462973	464074	1586076	1585000	1102	1077	84.39	10	1
468569	468819	483912	483662	251	251	94.02	10	11
468570	468818	185605	185357	249	249	98.39	10	40
500948	501723	8985	8210	776	776	83.23	10	84
501886	502033	8047	7900	148	148	85.81	10	84
502605	502874	7363	7092	270	272	88.24	10	84
548672	591085	548672	591085	42414	42414	100	10	10
591186	772503	591186	772503	181318	181318	100	10	10
591209	591399	159287	159102	191	186	94.76	10	1
715128	715375	225291	225044	248	248	90.04	10	17
715128	715378	38026	37775	251	252	91.3	10	63
1	22658	1	22658	22658	22658	100	11	11
12279	12529	339767	339518	251	250	91.63	11	21
22759	377737	22759	377737	354979	354979	100	11	11
81886	82122	135919	135683	237	237	97.89	11	46
377838	405473	377838	405473	27636	27636	100	11	11
397093	397273	1758325	1758147	181	179	92.27	11	1
397093	397291	86781	86586	199	196	93.97	11	22
397093	397291	192320	192123	199	198	96.98	11	41
400770	401019	188323	188072	250	252	92.46	11	10
405574	418657	405574	418657	13084	13084	100	11	11
405978	406100	471074	470952	123	123	100	11	15
418758	446698	418758	446698	27941	27941	100	11	11
446799	493403	446799	493403	46605	46605	100	11	11
484928	485166	135921	135683	239	239	97.91	11	46
493504	496131	493504	496131	2628	2628	100	11	11
496224	496455	496224	496455	232	232	100	11	11
496556	506801	496556	506801	10246	10246	100	11	11
506902	519109	506902	519109	12208	12208	100	11	11
515767	515893	173219	173093	127	127	88.98	11	17
519210	613862	519210	613862	94653	94653	100	11	11
589654	589908	169756	169502	255	255	97.25	11	2
589654	589908	227581	227329	255	253	94.12	11	33
613963	751691	613963	751691	137729	137729	100	11	11
660115	660192	49832	49755	78	78	97.44	11	26
1	50185	1	50185	50185	50185	100	12	12
2654	4794	3719579	3717401	2141	2179	89.62	12	1
4794	5217	3716915	3716459	424	457	86.77	12	1
50286	99134	50286	99134	48849	48849	100	12	12
99235	101480	99235	101480	2246	2246	100	12	12
101581	298443	101581	298443	196863	196863	100	12	12
298544	688972	298544	688972	390429	390429	100	12	12
450795	450989	944379	944185	195	195	94.36	12	9
450795	450934	49239	49100	140	140	95	12	30
510614	510843	546816	546585	230	232	93.1	12	1
510615	510843	280178	279948	229	231	96.97	12	9
524429	524523	14959	14865	95	95	96.84	12	92
524791	524904	1907239	1907127	114	113	96.52	12	5
524791	524904	9908	9797	114	112	98.25	12	27
524791	524904	39218	39105	114	114	99.12	12	44
563585	564755	26310	25147	1171	1164	84.78	12	55
567650	568528	13178	12298	879	881	90.14	12	80
568821	568949	125134	125005	129	130	95.38	12	24
568821	568949	39857	39731	129	127	95.38	12	31
689321	733315	689321	733315	43995	43995	100	12	12
733416	747770	733416	747770	14355	14355	100	12	12
1	101312	1	101312	101312	101312	100	13	13
2614	2735	22531	22410	122	122	97.54	13	37
101413	450135	101413	450135	348723	348723	100	13	13
108281	108403	5434560	5434438	123	123	100	13	1
145308	145419	2683832	2683719	112	114	92.24	13	1
450236	471556	450236	471556	21321	21321	100	13	13
471657	479550	471657	479550	7894	7894	100	13	13
479651	489750	479651	489750	10100	10100	100	13	13
489851	495010	489851	495010	5160	5160	100	13	13
495111	511847	495111	511847	16737	16737	100	13	13
511948	523907	511948	523907	11960	11960	100	13	13
524008	589337	524008	589337	65330	65330	100	13	13
572955	573151	192321	192122	197	200	93	13	41
1	123026	1	123026	123026	123026	100	14	14
584	673	2977	2888	90	90	97.78	14	14
2888	2977	673	584	90	90	97.78	14	14
123127	519242	123127	519242	396116	396116	100	14	14
400289	400464	176	1	176	176	92.09	14	95
400469	400730	50482	50221	262	262	88.93	14	66
401650	403965	6411	4095	2316	2317	91.76	14	55
404279	404417	173229	173092	139	138	96.4	14	17
519343	554875	519343	554875	35533	35533	100	14	14
1	319111	1	319111	319111	319111	100	15	15
21633	22055	4992571	4992159	423	413	90.54	15	1
174031	174292	175087	174828	262	260	92.45	15	39
209427	209566	754233	754093	140	141	95.74	15	7
319212	476409	319212	476409	157198	157198	100	15	15
373110	375247	4976914	4974826	2138	2089	84.37	15	1
397288	397395	204127	204020	108	108	95.37	15	29
470952	471074	406100	405978	123	123	100	15	11
473625	473798	11475	11306	174	170	94.83	15	78
1	45808	1	45808	45808	45808	100	16	16
43547	44462	98815	97891	916	925	87.26	16	32
45909	353745	45909	353745	307837	307837	100	16	16
298061	299926	72571	70686	1866	1886	89.49	16	55
353846	360471	353846	360471	6626	6626	100	16	16
360572	422265	360572	422265	61694	61694	100	16	16
422366	475307	422366	475307	52942	52942	100	16	16
1	43071	1	43071	43071	43071	100	17	17
43172	151888	43172	151888	108717	108717	100	17	17
152156	152240	152156	152240	85	85	100	17	17
152341	347919	152341	347919	195579	195579	100	17	17
173092	173229	404417	404279	138	139	96.4	17	14
173093	173219	515893	515767	127	127	88.98	17	11
297393	297530	2471	2336	138	136	90.58	17	4
348020	370960	348020	370960	22941	22941	100	17	17
371061	431376	371061	431376	60316	60316	100	17	17
1	5701	1	5701	5701	5701	100	18	18
5957	7247	5957	7247	1291	1291	100	18	18
7348	127723	7348	127723	120376	120376	100	18	18
127996	128102	127996	128102	107	107	100	18	18
128203	231160	128203	231160	102958	102958	100	18	18
183282	183546	102135	101870	265	266	85.35	18	48
231261	268557	231261	268557	37297	37297	100	18	18
268658	292986	268658	292986	24329	24329	100	18	18
293087	398568	293087	398568	105482	105482	100	18	18
398165	398299	2463797	2463663	135	135	93.33	18	2
1	43793	1	43793	43793	43793	100	19	19
13440	13828	1447797	1447411	389	387	87.92	19	1
13530	13828	7571	7274	299	298	88.96	19	91
43894	134423	43894	134423	90530	90530	100	19	19
116373	116520	4257197	4257050	148	148	95.95	19	1
134524	167145	134524	167145	32622	32622	100	19	19
140972	141202	151283	151060	231	224	86.15	19	19
148870	149471	141860	141259	602	602	82.48	19	47
149596	149966	45122	44752	371	371	91.11	19	9
151060	151283	141202	140972	224	231	86.15	19	19
166550	167145	57662	57071	596	592	90.48	19	58
167246	173165	167246	173165	5920	5920	100	19	19
167246	171430	56970	52826	4185	4145	85.66	19	58
172871	173165	93108	92814	295	295	95.25	19	9
173266	174694	173266	174694	1429	1429	100	19	19
173266	174526	51841	50536	1261	1306	95.71	19	58
173984	174542	92814	92263	559	552	88.77	19	9
174795	177711	174795	177711	2917	2917	100	19	19
177190	177711	91547	91039	522	509	90.49	19	9
177812	234192	177812	234192	56381	56381	100	19	19
177857	179739	46526	44650	1883	1877	91.03	19	58
179759	180430	44402	43710	672	693	81.83	19	58
180200	181829	95285	93651	1630	1635	91.7	19	9
186149	186701	186701	186149	553	553	84.15	19	19
210102	210376	4988147	4987874	275	274	98.18	19	1
234429	245662	234429	245662	11234	11234	100	19	19
240555	240734	536493	536318	180	176	92.22	19	5
245763	305472	245763	305472	59710	59710	100	19	19
305573	313146	305573	313146	7574	7574	100	19	19
313247	316755	313247	316755	3509	3509	100	19	19
316856	319808	316856	319808	2953	2953	100	19	19
319909	331095	319909	331095	11187	11187	100	19	19
325621	325791	9594	9424	171	171	98.83	19	71
325622	325811	398696	398506	190	191	89.74	19	10
325637	325814	1774545	1774370	178	176	95.51	19	4
325637	325811	131000	130829	175	172	94.29	19	9
325637	325811	330864	330689	175	176	97.16	19	19
330687	330886	5490312	5490115	200	198	91	19	1
330689	330887	215744	215546	199	199	96.48	19	2
330689	330887	330410	330212	199	199	93.03	19	10
330751	330887	376052	375917	137	136	91.3	19	15
331196	364050	331196	364050	32855	32855	100	19	19
336261	337200	1658210	1657251	940	960	84.23	19	1
1	13544	1	13544	13544	13544	100	20	20
13645	71708	13645	71708	58064	58064	100	20	20
71809	103055	71809	103055	31247	31247	100	20	20
96069	96319	7172	6921	251	252	95.24	20	47
96069	96319	21753	21502	251	252	92.06	20	81
96070	96319	331043	330793	250	251	89.24	20	23
103156	127420	103156	127420	24265	24265	100	20	20
127521	134747	127521	134747	7227	7227	100	20	20
128331	128566	215234	215000	236	235	89.87	20	2
129938	130188	7172	6922	251	251	96.02	20	47
129939	130188	240197	239967	250	231	88.4	20	1
129939	130188	14759	14511	250	249	94.8	20	36
134848	225600	134848	225600	90753	90753	100	20	20
225701	340601	225701	340601	114901	114901	100	20	20
269300	269553	403247	402995	254	253	92.13	20	9
294285	294359	339972	339898	75	75	100	20	10
340702	356620	340702	356620	15919	15919	100	20	20
1	71767	1	71767	71767	71767	100	21	21
71868	158361	71868	158361	86494	86494	100	21	21
94474	94753	296157	295877	280	281	84.75	21	25
158462	271425	158462	271425	112964	112964	100	21	21
174043	174241	5638845	5638647	199	199	94.47	21	1
174044	174253	59857	59647	210	211	92.42	21	1
174073	174236	227328	227165	164	164	93.9	21	33
271526	356007	271526	356007	84482	84482	100	21	21
1	25064	1	25064	25064	25064	100	22	22
25165	49025	25165	49025	23861	23861	100	22	22
49126	73558	49126	73558	24433	24433	100	22	22
54070	54261	1446869	1446679	192	191	92.19	22	5
54071	54262	112012	111823	192	190	89.58	22	9
73655	73989	73655	73989	335	335	100	22	22
74090	180443	74090	180443	106354	106354	100	22	22
83209	83309	1827827	1827728	101	100	87.5	22	6
83211	83309	253404	253309	99	96	90	22	20
86583	86781	4907	4709	199	199	93.5	22	52
86585	86781	9992	9797	197	196	96.95	22	27
86586	86781	1907322	1907127	196	196	94.92	22	5
86586	86781	397291	397093	196	199	93.97	22	11
124424	124604	1364370	1364185	181	186	92.47	22	3
131389	131511	61629	61504	123	126	94.49	22	46
131392	131512	4240356	4240236	121	121	93.39	22	1
180544	331239	180544	331239	150696	150696	100	22	22
210524	210729	5615192	5614997	206	196	88.35	22	1
210524	210729	417714	417519	206	196	89.32	22	2
210524	210728	66251	66047	205	205	94.15	22	8
210524	210731	944379	944182	208	198	86.54	22	9
210524	210686	49239	49077	163	163	90.8	22	30
331340	350247	331340	350247	18908	18908	100	22	22
1	76341	1	76341	76341	76341	100	23	23
76433	186392	76433	186392	109960	109960	100	23	23
186493	246599	186493	246599	60107	60107	100	23	23
245858	246599	91523	90779	742	745	92.76	23	9
246700	246795	246700	246795	96	96	100	23	23
246924	282464	246924	282464	35541	35541	100	23	23
275307	275536	4675791	4675563	230	229	86.58	23	1
282565	302419	282565	302419	19855	19855	100	23	23
302520	337852	302520	337852	35333	35333	100	23	23
330793	331045	188324	188071	253	254	87.06	23	10
330793	331043	96319	96070	251	250	89.24	23	20
1	61091	1	61091	61091	61091	100	24	24
1	288	220330	220043	288	288	91.7	24	37
61192	328152	61192	328152	266961	266961	100	24	24
101869	101995	9800	9673	127	128	98.44	24	10
104083	104161	1906717	1906636	79	82	93.9	24	7
156320	156571	169755	169500	252	256	92.58	24	2
156320	156571	7171	6920	252	252	95.63	24	47
219986	220604	11240	10621	619	620	93.23	24	99
220822	222035	10621	9450	1214	1172	92.52	24	99
222143	222285	12520	12378	143	143	97.2	24	91
222143	222280	6124	5987	138	138	94.93	24	92
222143	222280	807	670	138	138	94.2	24	134
222143	222280	331	194	138	138	94.93	24	176
249772	251336	7207	5639	1565	1569	86.42	24	87
1	8044	1	8044	8044	8044	100	25	25
8145	53561	8145	53561	45417	45417	100	25	25
53662	266786	53662	266786	213125	213125	100	25	25
114062	114287	19689	19463	226	227	85.09	25	10
267005	267213	267005	267213	209	209	100	25	25
267314	308884	267314	308884	41571	41571	100	25	25
295877	296157	94753	94474	281	280	84.75	25	21
308985	312189	308985	312189	3205	3205	100	25	25
308988	309179	50412	50221	192	192	85.94	25	66
1	141884	1	141884	141884	141884	100	26	26
49755	49832	660192	660115	78	78	97.44	26	11
104892	106098	5011905	5010705	1207	1201	83.28	26	1
141095	141291	1464773	1464573	197	201	89.55	26	9
141985	227088	141985	227088	85104	85104	100	26	26
205395	205572	1134	958	178	177	93.26	26	28
227189	267608	227189	267608	40420	40420	100	26	26
267709	273679	267709	273679	5971	5971	100	26	26
273780	274790	273780	274790	1011	1011	100	26	26
274891	306997	274891	306997	32107	32107	100	26	26
287438	287533	1932710	1932615	96	96	100	26	7
305358	305738	1341	961	381	381	99.74	26	145
306354	306519	740	575	166	166	100	26	145
306810	306997	442	256	188	187	98.94	26	145
307098	307466	307098	307466	369	369	100	26	26
307098	307267	170	1	170	170	100	26	145
1	12786	1	12786	12786	12786	100	27	27
9797	9991	1774567	1774373	195	195	95.9	27	4
12887	48870	12887	48870	35984	35984	100	27	27
48971	114307	48971	114307	65337	65337	100	27	27
114408	169131	114408	169131	54724	54724	100	27	27
169232	198952	169232	198952	29721	29721	100	27	27
199053	284420	199053	284420	85368	85368	100	27	27
281345	281718	491317	490953	374	365	88.24	27	8
284521	304454	284521	304454	19934	19934	100	27	27
1	283967	1	283967	283967	283967	100	28	28
93433	93573	109160	109020	141	141	97.87	28	33
210897	211071	444865	444692	175	174	93.75	28	4
210904	211074	1907297	1907126	171	172	94.19	28	5
284068	303255	284068	303255	19188	19188	100	28	28
1	13464	1	13464	13464	13464	100	29	29
9	406	50758	50360	398	399	93.98	29	65
13565	29301	13565	29301	15737	15737	100	29	29
29444	204495	29444	204495	175052	175052	100	29	29
204020	204127	397395	397288	108	108	95.37	29	15
204596	299163	204596	299163	94568	94568	100	29	29
204597	204883	5582	5296	287	287	90.59	29	72
1	20141	1	20141	20141	20141	100	30	30
108	331	348	125	224	224	87.95	30	60
20242	123952	20242	123952	103711	103711	100	30	30
58227	58423	749397	749200	197	198	93.43	30	11
58227	58423	219394	219199	197	196	95.94	30	35
124053	124203	124053	124203	151	151	100	30	30
124333	197809	124333	197809	73477	73477	100	30	30
166573	166876	958404	958101	304	304	96.38	30	5
197910	280518	197910	280518	82609	82609	100	30	30
1	10406	1	10406	10406	10406	100	31	31
10507	12162	10507	12162	1656	1656	100	31	31
10614	11333	518961	518191	720	771	81.97	31	7
11822	12162	517789	517455	341	335	91.2	31	7
12616	12813	12616	12813	198	198	100	31	31
13067	13275	13067	13275	209	209	100	31	31
13376	79664	13376	79664	66289	66289	100	31	31
39691	39860	236558	236385	170	174	87.43	31	1
39693	39859	1032	863	167	170	87.72	31	44
39731	39857	568949	568821	127	129	95.38	31	12
79765	122949	79765	122949	43185	43185	100	31	31
123050	180398	123050	180398	57349	57349	100	31	31
180492	180601	180492	180601	110	110	100	31	31
180702	251245	180702	251245	70544	70544	100	31	31
251346	259089	251346	259089	7744	7744	100	31	31
259190	264651	259190	264651	5462	5462	100	31	31
264752	266482	264752	266482	1731	1731	100	31	31
266583	268259	266583	268259	1677	1677	100	31	31
1	1729	1	1729	1729	1729	100	32	32
527	633	1668258	1668152	107	107	97.2	32	1
707	1342	1667904	1667264	636	641	92.37	32	1
1830	3249	1830	3249	1420	1420	100	32	32
3350	6344	3350	6344	2995	2995	100	32	32
3803	4024	1417475	1417260	222	216	90.22	32	1
3803	4024	68189	67965	222	225	91.11	32	32
6445	15336	6445	15336	8892	8892	100	32	32
13298	14992	1478700	1476992	1695	1709	94.3	32	1
15437	17281	15437	17281	1845	1845	100	32	32
16297	16694	2567552	2567171	398	382	85.93	32	3
17391	17696	17391	17696	306	306	100	32	32
17797	19812	17797	19812	2016	2016	100	32	32
20025	20175	20025	20175	151	151	100	32	32
20276	22339	20276	22339	2064	2064	100	32	32
22440	25515	22440	25515	3076	3076	100	32	32
23559	23795	5381810	5381571	237	240	85.77	32	1
23646	23796	4982095	4981946	151	150	95.36	32	1
25616	27031	25616	27031	1416	1416	100	32	32
25662	26497	7019	6166	836	854	87.86	32	105
27132	27382	27132	27382	251	251	100	32	32
27492	28836	27492	28836	1345	1345	100	32	32
27846	28836	7345	6323	991	1023	93.7	32	105
28937	29898	28937	29898	962	962	100	32	32
29546	29898	1660897	1660542	353	356	91.88	32	1
29999	37235	29999	37235	7237	7237	100	32	32
30882	31404	3799238	3798710	523	529	86.63	32	1
31110	31726	1660542	1659881	617	662	86.6	32	1
32615	33651	48677	47663	1037	1015	86.71	32	32
32615	33537	1296	396	923	901	85.17	32	135
33589	34272	3532734	3532011	684	724	82.21	32	1
36317	36495	45978	45799	179	180	92.22	32	9
37336	37776	3530142	3529702	441	441	90.7	32	1
37336	45189	37336	45189	7854	7854	100	32	32
37469	37569	191963	191863	101	101	95.05	32	32
37638	37776	3741954	3741816	139	139	97.84	32	1
44337	45185	2568286	2567442	849	845	92.38	32	3
45380	47084	45380	47084	1705	1705	100	32	32
47185	49102	47185	49102	1918	1918	100	32	32
47663	48677	33651	32615	1015	1037	86.71	32	32
49203	53192	49203	53192	3990	3990	100	32	32
49203	49857	1628	1056	655	573	78.02	32	54
49856	50050	6102883	6102690	195	194	96.92	32	1
49856	50049	214396	214198	194	199	88.61	32	32
49856	50049	13672	13473	194	200	88.18	32	92
49859	50049	17754	17564	191	191	89.8	32	78
50266	50955	706	31	690	676	90.56	32	54
50893	50983	5445527	5445437	91	91	98.9	32	1
53293	58542	53293	58542	5250	5250	100	32	32
53578	54320	3380	2736	743	645	85.2	32	111
54512	56712	2270	1	2201	2270	90.88	32	111
57718	58184	41512	41044	467	469	91.9	32	51
58643	64293	58643	64293	5651	5651	100	32	32
64394	66749	64394	66749	2356	2356	100	32	32
67096	67169	67096	67169	74	74	100	32	32
67270	69076	67270	69076	1807	1807	100	32	32
69177	71967	69177	71967	2791	2791	100	32	32
69914	70052	7416	7279	139	138	96.4	32	55
71776	71966	3531464	3531274	191	191	96.86	32	1
72068	73374	72068	73374	1307	1307	100	32	32
73475	94868	73475	94868	21394	21394	100	32	32
76329	76524	1436056	1435861	196	196	90.82	32	1
78413	79035	100514	99916	623	599	87.5	32	32
81727	81925	3802533	3802347	199	187	87.94	32	1
82045	82155	3802347	3802237	111	111	99.1	32	1
91103	91414	60888	60576	312	313	93.29	32	51
94241	94751	3745600	3745095	511	506	91.44	32	1
94271	94449	6060368	6060191	179	178	96.09	32	1
94969	96668	94969	96668	1700	1700	100	32	32
96769	113949	96769	113949	17181	17181	100	32	32
97022	97116	1572269	1572175	95	95	96.84	32	1
97891	98815	44462	43547	925	916	87.26	32	16
99916	100514	79035	78413	599	623	87.5	32	32
100870	101081	3623260	3623043	212	218	92.24	32	1
104907	105243	214351	214019	337	333	94.36	32	39
106397	106916	3709494	3708975	520	520	91.54	32	1
106614	107016	40176	39773	403	404	82.67	32	9
107057	109244	1355492	1353336	2188	2157	81.67	32	1
108430	110442	2206	1	2013	2206	85.29	32	67
111132	111323	39685	39495	192	191	93.75	32	9
111132	111696	10402	9847	565	556	89.38	32	55
114050	114542	114050	114542	493	493	100	32	32
114052	114533	6059945	6059503	482	443	86.31	32	1
114296	114531	20557	20325	236	233	88.98	32	67
114870	115811	114870	115811	942	942	100	32	32
115369	115776	6058603	6058196	408	408	87.25	32	1
115912	119198	115912	119198	3287	3287	100	32	32
119299	129382	119299	129382	10084	10084	100	32	32
126476	127419	3772932	3772027	944	906	87.21	32	1
126476	127134	3797808	3797142	659	667	92.24	32	1
129273	129382	3796910	3796805	110	106	94.55	32	1
129483	130112	3771953	3771338	630	616	91.63	32	1
129483	130462	3796812	3795750	980	1063	87.16	32	1
129483	133095	129483	133095	3613	3613	100	32	32
130637	130828	3763605	3763414	192	192	87.56	32	1
130921	132101	3763300	3762122	1181	1179	88.04	32	1
132290	133095	3761937	3761125	806	813	86.84	32	1
133196	151365	133196	151365	18170	18170	100	32	32
133544	133713	88825	88656	170	170	97.65	32	9
151466	156513	151466	156513	5048	5048	100	32	32
156614	158396	156614	158396	1783	1783	100	32	32
158497	163122	158497	163122	4626	4626	100	32	32
159138	160238	2473	1353	1101	1121	91.37	32	118
163223	164521	163223	164521	1299	1299	100	32	32
164622	177661	164622	177661	13040	13040	100	32	32
177762	185110	177762	185110	7349	7349	100	32	32
185211	193518	185211	193518	8308	8308	100	32	32
191863	191963	37569	37469	101	101	95.05	32	32
192288	193038	2574057	2573317	751	741	85.09	32	3
192297	193317	73141	72125	1021	1017	82.28	32	32
192529	193178	676	1	650	676	86.01	32	98
192861	193313	5352572	5352115	453	458	90.63	32	1
193619	196547	193619	196547	2929	2929	100	32	32
196648	201900	196648	201900	5253	5253	100	32	32
200349	201466	6065681	6064572	1118	1110	90.52	32	1
201574	201809	6064436	6064201	236	236	97.03	32	1
202001	202232	6063673	6063442	232	232	99.14	32	1
202001	206311	202001	206311	4311	4311	100	32	32
202275	202589	4828	4514	315	315	94.6	32	98
205307	205469	1660870	1660710	163	161	92.73	32	1
205469	205658	1209	945	190	265	71.7	32	108
206406	209267	206406	209267	2862	2862	100	32	32
206407	207190	2033990	2033199	784	792	90.03	32	1
207088	207766	1551	940	679	612	80.29	32	135
207201	207599	5026252	5025848	399	405	89.88	32	1
207242	207766	48812	48321	525	492	81.75	32	32
209368	222961	209368	222961	13594	13594	100	32	32
209679	209764	86	1	86	86	100	32	128
209846	210398	3791286	3790735	553	552	97.29	32	1
209854	210427	133028	132457	574	572	93.58	32	47
214197	214402	1150606	1150400	206	207	85.02	32	6
216083	217842	2666	834	1760	1833	91.34	32	104
223062	224262	223062	224262	1201	1201	100	32	32
224363	224552	224363	224552	190	190	100	32	32
224662	225947	224662	225947	1286	1286	100	32	32
226048	235670	226048	235670	9623	9623	100	32	32
234754	235098	14860	14514	345	347	92.02	32	76
235457	235670	253386	253173	214	214	97.67	32	32
235764	236457	235764	236457	694	694	100	32	32
236624	236887	236624	236887	264	264	100	32	32
236988	238002	236988	238002	1015	1015	100	32	32
238103	246984	238103	246984	8882	8882	100	32	32
241045	241178	47844	47711	134	134	94.81	32	58
241046	241180	5398226	5398092	135	135	94.85	32	1
241046	241176	85936	85805	131	132	93.98	32	51
246535	246945	3652164	3651755	411	410	91.92	32	1
247085	248515	247085	248515	1431	1431	100	32	32
248616	253488	248616	253488	4873	4873	100	32	32
248723	249061	3649593	3649255	339	339	92.65	32	1
253173	253386	235670	235457	214	214	97.67	32	32
253589	255025	253589	255025	1437	1437	100	32	32
255126	256488	255126	256488	1363	1363	100	32	32
256660	256850	256660	256850	191	191	100	32	32
1	231975	1	231975	231975	231975	100	33	33
37870	37960	1241914	1241824	91	91	100	33	9
109020	109160	93573	93433	141	141	97.87	33	28
201596	201683	59287	59200	88	88	94.32	33	54
211002	211400	1011380	1010982	399	399	85.46	33	3
227132	227316	4083834	4083650	185	185	94.09	33	1
1	58791	1	58791	58791	58791	100	34	34
44213	44394	398698	398514	182	185	88.24	34	10
58892	127143	58892	127143	68252	68252	100	34	34
113492	113696	1496161	1495962	205	200	90.29	34	6
117353	117429	30756	30680	77	77	98.7	34	5
127244	207590	127244	207590	80347	80347	100	34	34
207691	228505	207691	228505	20815	20815	100	34	34
1	48311	1	48311	48311	48311	100	35	35
48412	224753	48412	224753	176342	176342	100	35	35
147387	148693	1351303	1349997	1307	1307	86.4	35	1
219198	219394	1907323	1907127	197	197	98.48	35	5
219198	219394	154252	154056	197	197	95.94	35	45
219199	219394	58423	58227	196	197	95.94	35	30
219199	219394	39301	39105	196	197	96.97	35	44
1	4489	1	4489	4489	4489	100	36	36
2828	3377	1445119	1444570	550	550	84.75	36	1
4590	122346	4590	122346	117757	117757	100	36	36
84426	84614	119235	119045	189	191	92.67	36	43
122447	174154	122447	174154	51708	51708	100	36	36
174255	223458	174255	223458	49204	49204	100	36	36
1	1191	1	1191	1191	1191	100	37	37
1292	4502	1292	4502	3211	3211	100	37	37
4603	76869	4603	76869	72267	72267	100	37	37
22010	22232	4407	4183	223	225	93.78	37	92
22374	22571	2064719	2064522	198	198	94.95	37	2
22410	22531	2735	2614	122	122	97.54	37	13
76970	210257	76970	210257	133288	133288	100	37	37
117460	117649	377941	377755	190	187	93.68	37	10
210358	220387	210358	220387	10030	10030	100	37	37
220043	220330	288	1	288	288	91.7	37	24
1	64251	1	64251	64251	64251	100	38	38
64352	134545	64352	134545	70194	70194	100	38	38
91094	91181	1454581	1454494	88	88	98.86	38	6
91094	91181	197274	197187	88	88	100	38	10
91094	91181	608250	608162	88	89	97.75	38	11
134646	218149	134646	218149	83504	83504	100	38	38
134803	134931	2064690	2064562	129	129	96.9	38	2
134812	134932	85522	85402	121	121	96.69	38	54
217961	218124	2001	1837	164	165	90.91	38	4
1	123380	1	123380	123380	123380	100	39	39
71593	71695	815701	815599	103	103	96.12	39	2
71595	71676	3057031	3056950	82	82	97.56	39	1
72339	74356	11802	9786	2018	2017	84.66	39	68
81296	81532	303627	303389	237	239	91.67	39	27
81297	81532	135920	135682	236	239	90.83	39	46
123481	137756	123481	137756	14276	14276	100	39	39
133103	133312	133312	133103	210	210	100	39	39
137857	215065	137857	215065	77209	77209	100	39	39
174826	175087	1221411	1221143	262	269	89.59	39	1
174828	175087	174292	174031	260	262	92.45	39	15
174828	175088	17448	17187	261	262	92.4	39	59
214019	214351	105243	104907	333	337	94.36	39	32
1	38510	1	38510	38510	38510	100	40	40
38611	42116	38611	42116	3506	3506	100	40	40
42217	50082	42217	50082	7866	7866	100	40	40
50183	158624	50183	158624	108442	108442	100	40	40
140826	140965	140965	140826	140	140	84.72	40	40
158725	166517	158725	166517	7793	7793	100	40	40
166618	196082	166618	196082	29465	29465	100	40	40
185357	185605	468818	468570	249	249	98.39	40	10
196183	208832	196183	208832	12650	12650	100	40	40
1	54901	1	54901	54901	54901	100	41	41
55002	192956	55002	192956	137955	137955	100	41	41
192122	192321	573151	572955	200	197	93	41	13
1	21960	1	21960	21960	21960	100	42	42
1222	1349	2741526	2741399	128	128	98.44	42	2
13967	14241	274776	274501	275	276	91.3	42	3
15286	17763	5001418	4998941	2478	2478	84.84	42	1
22061	84345	22061	84345	62285	62285	100	42	42
26437	26602	15223	15057	166	167	91.62	42	1
84446	127346	84446	127346	42901	42901	100	42	42
97855	97928	355415	355342	74	74	100	42	10
127447	153129	127447	153129	25683	25683	100	42	42
153230	156986	153230	156986	3757	3757	100	42	42
157087	192809	157087	192809	35723	35723	100	42	42
1	19660	1	19660	19660	19660	100	43	43
19761	19875	19761	19875	115	115	100	43	43
19999	116395	19999	116395	96397	96397	100	43	43
116496	156671	116496	156671	40176	40176	100	43	43
119045	119235	84614	84426	191	189	92.67	43	36
119046	119234	125420	125231	189	190	95.79	43	43
125230	125422	236557	236366	193	192	92.78	43	1
125231	125420	119234	119046	190	189	95.79	43	43
125231	125420	39662	39473	190	190	94.76	43	53
156772	184888	156772	184888	28117	28117	100	43	43
184989	191292	184989	191292	6304	6304	100	43	43
1	15733	1	15733	15733	15733	100	44	44
15834	46085	15834	46085	30252	30252	100	44	44
39104	39282	43782	43604	179	179	97.77	44	34
39105	39283	1758325	1758147	179	179	91.11	44	1
39105	39302	749397	749199	198	199	94.53	44	11
39105	39218	524904	524791	114	114	99.12	44	12
39105	39302	50331	50133	198	199	90.5	44	22
39105	39301	219394	219199	197	196	96.97	44	35
39105	39303	192320	192121	199	200	96.5	44	41
39126	39296	236541	236373	171	169	91.28	44	1
46186	70650	46186	70650	24465	24465	100	44	44
62071	62261	10886	10696	191	191	85.42	44	11
70751	87153	70751	87153	16403	16403	100	44	44
87288	95550	87288	95550	8263	8263	100	44	44
95651	174018	95651	174018	78368	78368	100	44	44
174118	174410	174118	174410	293	293	100	44	44
1	5314	1	5314	5314	5314	100	45	45
5415	5494	5415	5494	80	80	100	45	45
5822	58545	5822	58545	52724	52724	100	45	45
58646	168883	58646	168883	110238	110238	100	45	45
154056	154233	1897243	1897067	178	177	91.62	45	1
154056	154252	219394	219198	197	197	95.94	45	35
154079	154252	198725	198565	174	161	84.48	45	27
1	61918	1	61918	61918	61918	100	46	46
61504	61629	131511	131389	126	123	94.49	46	22
61550	61743	1875510	1875321	194	190	92.78	46	3
62019	163248	62019	163248	101230	101230	100	46	46
76704	76902	219395	219199	199	197	94.5	46	35
76705	76883	43781	43603	179	179	97.21	46	34
135683	135895	59857	59645	213	213	92.99	46	1
135683	135919	82122	81886	237	237	97.89	46	11
135683	135921	485166	484928	239	239	97.91	46	11
135683	135920	97335	97098	238	238	95.8	46	50
1	15562	1	15562	15562	15562	100	47	47
6920	7171	156571	156320	252	252	95.63	47	24
6922	7174	573099	572847	253	253	91.7	47	9
6922	7172	130188	129938	251	251	96.02	47	20
15663	106779	15663	106779	91117	91117	100	47	47
97066	97509	124491	124048	444	444	88.96	47	47
102677	106755	18279	14257	4079	4023	88.82	47	86
106880	108023	106880	108023	1144	1144	100	47	47
108124	109704	108124	109704	1581	1581	100	47	47
109490	109684	5352114	5351919	195	196	93.88	47	1
109805	113855	109805	113855	4051	4051	100	47	47
109848	110428	2543	1963	581	581	97.59	47	123
111664	112313	1970	1320	650	651	95.57	47	123
112348	112557	1674927	1674718	210	210	87.14	47	1
112494	113028	3543457	3542918	535	540	84.35	47	1
113498	113666	47691	47522	169	170	98.82	47	62
113956	149946	113956	149946	35991	35991	100	47	47
113984	114296	20913	20601	313	313	99.68	47	83
118570	118810	726	488	241	239	95.44	47	147
120417	120665	3653843	3653595	249	249	93.17	47	1
120455	120615	48789	48629	161	161	96.89	47	67
120646	120728	118300	118218	83	83	98.8	47	47
124048	124491	97509	97066	444	444	88.96	47	47
125462	126222	14322	13556	761	767	93.24	47	87
125769	126606	2566987	2566146	838	842	93.48	47	3
132126	132496	401895	401516	371	380	86.88	47	1
132126	133682	68570	67002	1557	1569	91.22	47	56
132457	133028	210427	209854	572	574	93.58	47	32
133873	134980	1393	278	1108	1116	87.59	47	150
141259	141860	149471	148870	602	602	82.48	47	19
150047	158895	150047	158895	8849	8849	100	47	47
1	29146	1	29146	29146	29146	100	48	48
14427	14628	215745	215543	202	203	92.16	48	2
14469	14624	376072	375918	156	155	87.9	48	15
29247	98205	29247	98205	68959	68959	100	48	48
98306	117208	98306	117208	18903	18903	100	48	48
101870	102135	183546	183282	266	265	85.35	48	18
1	4690	1	4690	4690	4690	100	49	49
4791	13613	4791	13613	8823	8823	100	49	49
13740	36283	13740	36283	22544	22544	100	49	49
36384	57235	36384	57235	20852	20852	100	49	49
57336	60368	57336	60368	3033	3033	100	49	49
60469	62327	60469	62327	1859	1859	100	49	49
60663	62327	2002	338	1665	1665	94.77	49	116
62428	69017	62428	69017	6590	6590	100	49	49
69118	71017	69118	71017	1900	1900	100	49	49
71118	75961	71118	75961	4844	4844	100	49	49
76062	78332	76062	78332	2271	2271	100	49	49
77279	77489	28286	28064	211	223	89.29	49	68
78433	109897	78433	109897	31465	31465	100	49	49
96390	96522	3653179	3653047	133	133	93.23	49	1
96390	96522	58843	58711	133	133	96.24	49	55
96390	96522	47843	47711	133	133	96.24	49	58
1	106198	1	106198	106198	106198	100	50	50
97098	97335	303626	303390	238	237	92.05	50	27
97098	97335	135920	135683	238	238	95.8	50	46
97099	97337	2200497	2200260	239	238	90.79	50	3
1	472	2581697	2581204	472	494	93.12	51	3
1	4544	1	4544	4544	4544	100	51	51
92	355	2580975	2580682	264	294	88.1	51	3
92	472	2580975	2580543	381	433	86.84	51	3
928	1084	2580633	2580476	157	158	98.73	51	3
4645	6108	4645	6108	1464	1464	100	51	51
6209	8244	6209	8244	2036	2036	100	51	51
8345	11257	8345	11257	2913	2913	100	51	51
8371	9075	1196084	1195383	705	702	91.21	51	6
11358	32508	11358	32508	21151	21151	100	51	51
16587	16888	5427209	5426907	302	303	94.06	51	1
21046	21138	1795	1703	93	93	100	51	136
21143	21299	5003347	5003191	157	157	96.2	51	1
32609	34860	32609	34860	2252	2252	100	51	51
35042	35200	35042	35200	159	159	100	51	51
35301	35833	5435113	5434580	533	534	93.63	51	1
35301	38151	35301	38151	2851	2851	100	51	51
35900	36189	5434436	5434147	290	290	95.86	51	1
38252	38508	38252	38508	257	257	100	51	51
38596	41571	38596	41571	2976	2976	100	51	51
38787	39465	5953	5280	679	674	90.7	51	105
39899	41044	4764	3611	1146	1154	95.24	51	105
41044	41512	58184	57718	469	467	91.9	51	32
41044	41571	2372	1838	528	535	96.08	51	105
41672	42627	41672	42627	956	956	100	51	51
41933	42096	5434147	5433984	164	164	98.78	51	1
42728	44544	42728	44544	1817	1817	100	51	51
43323	44509	6466	5316	1187	1151	88.32	51	105
44645	46549	44645	46549	1905	1905	100	51	51
46650	48962	46650	48962	2313	2313	100	51	51
49063	50412	49063	50412	1350	1350	100	51	51
50513	52873	50513	52873	2361	2361	100	51	51
52974	55795	52974	55795	2822	2822	100	51	51
55896	57969	55896	57969	2074	2074	100	51	51
58070	70063	58070	70063	11994	11994	100	51	51
60576	60888	91414	91103	313	312	93.29	51	32
68286	68550	3745808	3745547	265	262	93.66	51	1
68562	70050	22032	20540	1489	1493	87.57	51	67
68649	68752	3590230	3590127	104	104	95.19	51	1
70164	74747	70164	74747	4584	4584	100	51	51
74848	78185	74848	78185	3338	3338	100	51	51
78286	79516	78286	79516	1231	1231	100	51	51
79617	80734	79617	80734	1118	1118	100	51	51
80835	87949	80835	87949	7115	7115	100	51	51
88050	90174	88050	90174	2125	2125	100	51	51
88052	88373	32842	32529	322	314	88.27	51	68
90275	96733	90275	96733	6459	6459	100	51	51
94243	95479	124440	123203	1237	1238	83.24	51	2
94431	95359	59406	58477	929	930	88.51	51	56
96834	101389	96834	101389	4556	4556	100	51	51
100224	100447	31099	30875	224	225	89.33	51	55
100560	100638	101130	101052	79	79	100	51	51
101052	101130	100638	100560	79	79	100	51	51
101490	103204	101490	103204	1715	1715	100	51	51
103305	104314	103305	104314	1010	1010	100	51	51
1	102826	1	102826	102826	102826	100	52	52
1	25058	1	25058	25058	25058	100	53	53
25159	88263	25159	88263	63105	63105	100	53	53
39473	39662	125420	125231	190	190	94.76	53	43
1	1877	1	1877	1877	1877	100	54	54
31	706	50955	50266	676	690	90.56	54	32
1056	1628	49857	49203	573	655	78.02	54	32
1978	11855	1978	11855	9878	9878	100	54	54
11956	63112	11956	63112	51157	51157	100	54	54
59200	59287	201683	201596	88	88	94.32	54	33
63213	86022	63213	86022	22810	22810	100	54	54
79807	81462	3622511	3620805	1656	1707	88.52	54	1
1	3387	1	3387	3387	3387	100	55	55
1362	1972	4970749	4970139	611	611	97.55	55	1
2410	3387	6119584	6118564	978	1021	91.97	55	1
3488	7525	3488	7525	4038	4038	100	55	55
3576	6151	6113968	6111323	2576	2646	88.44	55	1
4095	6411	403965	401650	2317	2316	91.76	55	14
7034	7301	3656702	3656435	268	268	91.45	55	1
7279	7416	70052	69914	138	139	96.4	55	32
7626	9027	7626	9027	1402	1402	100	55	55
9128	11719	9128	11719	2592	2592	100	55	55
9521	10410	6122891	6122025	890	867	84.91	55	1
11306	11614	3654403	3654095	309	309	100	55	1
11820	13335	11820	13335	1516	1516	100	55	55
13436	15414	13436	15414	1979	1979	100	55	55
14152	14309	3582585	3582428	158	158	96.84	55	1
15515	16681	15515	16681	1167	1167	100	55	55
16782	22963	16782	22963	6182	6182	100	55	55
23064	24549	23064	24549	1486	1486	100	55	55
24650	28109	24650	28109	3460	3460	100	55	55
25147	26310	564755	563585	1164	1171	84.78	55	12
25387	26599	3821910	3820674	1213	1237	84.7	55	1
25834	28109	1355504	1353304	2276	2201	83.98	55	1
27903	28109	858	652	207	207	91.3	55	167
28210	29517	28210	29517	1308	1308	100	55	55
28393	28898	84314	83856	506	459	87.57	55	55
28672	29517	84083	83177	846	907	89.2	55	55
29618	30614	29618	30614	997	997	100	55	55
29618	29744	555	429	127	127	95.28	55	167
29774	30595	1353085	1352264	822	822	88.2	55	1
30715	35911	30715	35911	5197	5197	100	55	55
30875	31100	5006398	5006174	226	225	93.81	55	1
30875	31099	100447	100224	225	224	89.33	55	51
31100	31374	1672609	1672335	275	275	94.91	55	1
36012	37830	36012	37830	1819	1819	100	55	55
37931	41058	37931	41058	3128	3128	100	55	55
41159	43824	41159	43824	2666	2666	100	55	55
42778	42908	1698100	1697969	131	132	92.42	55	1
42908	42996	43517	43429	89	89	98.88	55	55
43495	43765	20663	20393	271	271	99.63	55	68
43925	50479	43925	50479	6555	6555	100	55	55
45317	45436	1466268	1466147	120	122	91.87	55	1
49061	49377	3604772	3604464	317	309	90.62	55	1
49062	49243	48161	47990	182	172	92.35	55	67
49062	49378	11140	10835	317	306	89.69	55	93
50580	55032	50580	55032	4453	4453	100	55	55
51449	51515	15118	15052	67	67	100	55	87
51616	51961	57845	57495	346	351	89.49	55	55
51694	51961	3676965	3676704	268	262	90.33	55	1
55133	56490	55133	56490	1358	1358	100	55	55
55640	56385	1241	496	746	746	82.98	55	144
56591	57350	1467140	1466393	760	748	84.29	55	1
56591	59167	56591	59167	2577	2577	100	55	55
57495	57845	51961	51616	351	346	89.49	55	55
57562	57675	90567	90454	114	114	92.98	55	51
58706	58843	4860	4723	138	138	97.1	55	56
58711	58843	96522	96390	133	133	96.24	55	49
59268	62613	59268	62613	3346	3346	100	55	55
62714	64830	62714	64830	2117	2117	100	55	55
64931	65988	64931	65988	1058	1058	100	55	55
66089	68821	66089	68821	2733	2733	100	55	55
68076	68821	1654700	1653973	746	728	85.2	55	1
68922	73796	68922	73796	4875	4875	100	55	55
70319	71100	1176	365	782	812	95.94	55	146
70686	72571	299926	298061	1886	1866	89.49	55	16
71273	71437	165	1	165	165	99.39	55	146
72595	72848	6055218	6054976	254	243	93.31	55	1
72596	72849	38050	37800	254	251	91.37	55	9
72597	72848	3526199	3525963	252	237	90.87	55	1
72597	72848	5003434	5003191	252	244	89.29	55	1
73897	75582	73897	75582	1686	1686	100	55	55
75683	77674	75683	77674	1992	1992	100	55	55
76450	76555	15972	15867	106	106	98.11	55	92
76587	77039	15948	15496	453	453	96.25	55	92
77775	79037	77775	79037	1263	1263	100	55	55
77844	78459	3800	3194	616	607	91.1	55	103
78561	79037	1403	928	477	476	95.62	55	146
79138	80893	79138	80893	1756	1756	100	55	55
80994	81840	80994	81840	847	847	100	55	55
81135	81302	1653894	1653726	168	169	95.86	55	1
81941	84314	81941	84314	2374	2374	100	55	55
83177	84314	29517	28393	1138	1125	86.93	55	55
84415	85485	84415	85485	1071	1071	100	55	55
1	2742	1	2742	2742	2742	100	56	56
2843	9398	2843	9398	6556	6556	100	56	56
4723	4860	58843	58706	138	138	97.1	56	55
9499	11394	9499	11394	1896	1896	100	56	56
11495	13744	11495	13744	2250	2250	100	56	56
13845	15663	13845	15663	1819	1819	100	56	56
13879	14697	820	1	819	820	97.32	56	153
15764	17042	15764	17042	1279	1279	100	56	56
16118	16250	1359622	1359489	133	134	93.33	56	1
17143	21576	17143	21576	4434	4434	100	56	56
17143	17806	14920	14254	664	667	91.92	56	86
17835	17925	46277	46186	91	92	94.57	56	56
19271	19436	5344656	5344492	166	165	91.02	56	1
21677	36010	21677	36010	14334	14334	100	56	56
36111	38831	36111	38831	2721	2721	100	56	56
38932	40602	38932	40602	1671	1671	100	56	56
40703	42727	40703	42727	2025	2025	100	56	56
42828	53337	42828	53337	10510	10510	100	56	56
46186	46277	17925	17835	92	91	94.57	56	56
53438	55391	53438	55391	1954	1954	100	56	56
53505	54176	4403	3743	672	661	79.91	56	90
54067	54474	462336	461929	408	408	97.06	56	1
55492	57157	55492	57157	1666	1666	100	56	56
57258	58228	57258	58228	971	971	100	56	56
58329	59406	58329	59406	1078	1078	100	56	56
58477	59406	95359	94431	930	929	88.51	56	51
59507	60480	59507	60480	974	974	100	56	56
60581	65067	60581	65067	4487	4487	100	56	56
65168	71472	65168	71472	6305	6305	100	56	56
65637	68570	134980	132126	2934	2855	87.79	56	47
66486	67706	3792460	3791277	1221	1184	94.27	56	1
66584	67687	1150	89	1104	1062	91.76	56	128
68531	68608	1846	1769	78	78	97.44	56	87
70733	71472	3785455	3784713	740	743	87.62	56	1
71573	72458	3782923	3782048	886	876	91.8	56	1
71573	72565	71573	72565	993	993	100	56	56
72666	78247	72666	78247	5582	5582	100	56	56
72960	73479	3780548	3780026	520	523	86.88	56	1
74014	74406	3779620	3779228	393	393	98.22	56	1
77451	78247	3777967	3777140	797	828	86.99	56	1
1	13609	1	13609	13609	13609	100	57	57
13710	77985	13710	77985	64276	64276	100	57	57
34906	35117	34889	34677	212	213	93.9	57	9
1	50435	1	50435	50435	50435	100	58	58
1601	2030	11331	10903	430	429	90.47	58	94
15234	15361	3810292	3810165	128	128	97.66	58	1
43710	44402	180430	179759	693	672	81.83	58	19
44409	44627	488147	487942	219	206	92.24	58	1
44650	46526	179739	177857	1877	1883	91.03	58	19
50536	51841	174526	173266	1306	1261	95.71	58	19
50536	56970	50536	56970	6435	6435	100	58	58
52826	56970	171430	167246	4145	4185	85.68	58	19
57071	57662	167145	166550	592	596	90.48	58	19
57071	73429	57071	73429	16359	16359	100	58	58
66975	67141	13387	13214	167	174	92.53	58	90
1	21437	1	21437	21437	21437	100	59	59
17187	17448	175088	174828	262	261	92.4	59	39
17331	17448	153531	153414	118	118	95.76	59	10
21538	69528	21538	69528	47991	47991	100	59	59
1	3560	1	3560	3560	3560	100	60	60
125	348	331	108	224	224	87.95	60	30
3661	56223	3661	56223	52563	52563	100	60	60
3807	3993	3017229	3017032	187	198	85.35	60	1
56324	56478	56324	56478	155	155	100	60	60
56571	62764	56571	62764	6194	6194	100	60	60
1	7169	1	7169	7169	7169	100	61	61
7270	61952	7270	61952	54683	54683	100	61	61
1	13774	1	13774	13774	13774	100	62	62
13875	20585	13875	20585	6711	6711	100	62	62
20686	23140	20686	23140	2455	2455	100	62	62
23241	24260	23241	24260	1020	1020	100	62	62
24361	25453	24361	25453	1093	1093	100	62	62
25554	28103	25554	28103	2550	2550	100	62	62
28204	29221	28204	29221	1018	1018	100	62	62
29322	30417	29322	30417	1096	1096	100	62	62
30518	31810	30518	31810	1293	1293	100	62	62
31911	40552	31911	40552	8642	8642	100	62	62
32542	32631	3401090	3401000	90	91	97.8	62	1
40653	47126	40653	47126	6474	6474	100	62	62
47227	61359	47227	61359	14133	14133	100	62	62
47522	47691	113666	113498	170	169	98.82	62	47
1	38378	1	38378	38378	38378	100	63	63
38479	57844	38479	57844	19366	19366	100	63	63
1	57655	1	57655	57655	57655	100	64	64
1	50758	1	50758	50758	50758	100	65	65
50360	50758	406	9	399	398	93.98	65	29
50444	50641	192692	192496	198	197	92.42	65	42
1	18388	1	18388	18388	18388	100	66	66
13338	13424	1013063	1012976	87	88	95.45	66	3
13429	13872	1012580	1012125	444	456	90.91	66	3
18489	50482	18489	50482	31994	31994	100	66	66
50221	50482	400730	400469	262	262	88.93	66	14
50221	50412	309179	308988	192	192	85.94	66	25
1	2206	110442	108430	2206	2013	85.47	67	32
1	4763	1	4763	4763	4763	100	67	67
3348	4413	13318	12306	1066	1013	90.72	67	93
4864	6232	4864	6232	1369	1369	100	67	67
6333	7878	6333	7878	1546	1546	100	67	67
7979	9404	7979	9404	1426	1426	100	67	67
9068	9258	3533918	3533719	191	200	86.63	67	1
9505	18923	9505	18923	9419	9419	100	67	67
13101	13370	5416424	5416158	270	267	85.66	67	1
19024	20119	19024	20119	1096	1096	100	67	67
20220	23040	20220	23040	2821	2821	100	67	67
20540	22032	70050	68562	1493	1489	87.57	67	51
22039	22945	363960	363054	907	907	96.25	67	1
23141	26325	23141	26325	3185	3185	100	67	67
25682	25957	1517419	1517146	276	274	92.42	67	1
26426	27772	26426	27772	1347	1347	100	67	67
26426	26883	2569	2115	458	455	91.13	67	97
27578	27718	1494123	1493983	141	141	90.78	67	1
27580	27772	8661	8471	193	191	94.3	67	91
27588	27772	5393359	5393176	185	184	87.03	67	1
27873	35884	27873	35884	8012	8012	100	67	67
29496	30209	7556	6846	714	711	91.18	67	102
[truncated: 478 more rows]

## Sheet: ARSEF23_vs_CQMa102
Seq1:start	Seq1:end	Seq2:start	Seq2:end	Seq1:match_length	Seq2:match_length	%similarity	Seq1:ARSEF23_scaffold#	Seq2:CQMa102_scaffold#
15133	15221	19665	19753	89	89	100	1	161
55962	57381	116595	115204	1420	1392	82.34	1	84
63651	67504	106391	102591	3854	3801	85.89	1	84
67937	69990	102188	100143	2054	2046	91.82	1	84
71533	78248	98711	92054	6716	6658	88.42	1	84
81799	84771	89266	86295	2973	2972	90.61	1	84
84898	85315	86181	85784	418	398	85.27	1	84
85763	90131	85216	80885	4369	4332	91.43	1	84
90340	94538	80492	76274	4199	4219	87.06	1	84
94897	95153	75908	75652	257	257	89.27	1	84
100375	105437	69708	64645	5063	5064	86.55	1	84
105980	106577	64498	63903	598	596	86.83	1	84
108240	109980	61351	59629	1741	1723	83.37	1	84
112184	114302	57330	55211	2119	2120	93.26	1	84
114391	118594	54925	50712	4204	4214	94.24	1	84
118866	121935	50369	47330	3070	3040	89.4	1	84
122037	123517	47183	45690	1481	1494	91.57	1	84
123525	123810	45331	45052	286	280	86.25	1	84
126050	128022	43815	41823	1973	1993	87.57	1	84
127734	131979	41817	37509	4246	4309	89.39	1	84
133014	142082	36551	27534	9069	9018	91	1	84
142263	149694	27338	20048	7432	7291	89.31	1	84
149923	155489	19833	14277	5567	5557	87.02	1	84
155662	155754	14141	14049	93	93	93.55	1	84
156289	160232	13593	9670	3944	3924	89.88	1	84
160242	162259	9389	7368	2018	2022	86.4	1	84
163759	167795	6046	2028	4037	4019	91.36	1	84
170068	171853	916	2719	1786	1804	88.98	1	65
173264	173459	3737	3934	196	198	83.58	1	65
173893	174305	4366	4790	413	425	85.85	1	65
175001	176585	5411	7020	1585	1610	92.36	1	65
177397	178602	8035	9256	1206	1222	91.54	1	65
178870	187121	9508	17675	8252	8168	88.94	1	65
188896	193570	19569	24251	4675	4683	89.77	1	65
194207	202479	24799	33124	8273	8326	90.13	1	65
203117	213021	34038	43829	9905	9792	87.25	1	65
228740	229178	60192	60630	439	439	89.75	1	65
230543	230693	61473	61623	151	151	90.07	1	65
235251	236065	61492	60684	815	809	91.79	1	140
236060	236337	393831	394115	278	285	87.37	1	19
240776	241534	68743	69516	759	774	85	1	65
241606	244023	69730	72157	2418	2428	85.87	1	65
254931	255891	79932	80893	961	962	84.2	1	65
257753	258613	85270	86120	861	851	82.41	1	65
258971	260354	87467	88860	1384	1394	89.67	1	65
265583	266333	95506	96258	751	753	81.32	1	65
267869	268808	97543	98486	940	944	83.06	1	65
268825	268999	99155	99330	175	176	85.23	1	65
269100	269358	99392	99647	259	256	84.62	1	65
272744	275116	102715	105090	2373	2376	84.14	1	65
275624	276287	105599	106247	664	649	82.34	1	65
276626	280256	106769	110400	3631	3632	88.4	1	65
280738	281859	110855	111978	1122	1124	84.03	1	65
282239	283505	112629	113820	1267	1192	82.88	1	65
287209	287674	122088	122553	466	466	92.49	1	65
287833	290164	122730	125106	2332	2377	86.11	1	65
292026	294470	126851	129320	2445	2470	84.49	1	65
294815	295272	129658	130130	458	473	82.43	1	65
298846	299921	135175	136238	1076	1064	85.73	1	65
312165	313757	144647	146236	1593	1590	85.37	1	65
314227	316091	146692	148560	1865	1869	85.18	1	65
319434	322095	151992	154654	2662	2663	87.3	1	65
323218	324767	155725	157273	1550	1549	87.29	1	65
325901	330092	158434	162634	4192	4201	87.09	1	65
330405	333072	162999	165671	2668	2673	86.95	1	65
335859	336416	169402	169961	558	560	87.17	1	65
337184	339035	170691	172543	1852	1853	86.07	1	65
339377	341298	172876	174761	1922	1886	86.69	1	65
342084	346098	175517	179563	4015	4047	88.35	1	65
346511	348841	179885	182215	2331	2331	85.81	1	65
349283	350056	182547	183319	774	773	85.51	1	65
349816	353427	183325	187018	3612	3694	87.77	1	65
385078	385312	65872	66107	235	236	97.88	1	19
391365	392698	2331	1005	1334	1327	89.24	1	58
394827	395580	139270	140034	754	765	86.54	1	20
401004	401515	122761	123257	512	497	88.09	1	51
418368	419548	20768	19598	1181	1171	86.75	1	111
444428	445076	461241	460591	649	651	84.38	1	10
446917	447493	458638	458062	577	577	83.39	1	10
488716	488961	88301	88547	246	247	96.36	1	19
495459	495955	83394	82898	497	497	86.35	1	30
497351	498491	920190	921345	1141	1156	87.88	1	1
501445	503108	10727	12391	1664	1665	91.77	1	78
505986	506640	14836	15485	655	650	82.4	1	78
506988	510616	15836	19511	3629	3676	85.03	1	78
513481	517222	33827	30091	3742	3737	88.39	1	78
518566	518698	135112	134974	133	139	75.35	1	75
519573	524038	28625	24134	4466	4492	87.59	1	78
524468	524991	23710	23194	524	517	84.44	1	78
526537	529299	34510	37259	2763	2750	88.94	1	78
529685	531120	37636	39050	1436	1415	83.3	1	78
531357	534357	39292	42273	3001	2982	87.84	1	78
535917	544764	42390	51185	8848	8796	93.38	1	78
544986	545495	51690	52166	510	477	83.01	1	78
545513	546414	52286	53219	902	934	82.3	1	78
547252	547467	53846	54054	216	209	87.04	1	78
549078	549274	55504	55694	197	191	90.86	1	78
549740	551215	56152	57591	1476	1440	81.19	1	78
551316	554576	57732	61040	3261	3309	92	1	78
554380	555177	61089	61896	798	808	85.51	1	78
555519	557057	62220	63721	1539	1502	82.01	1	78
557252	559127	63931	65794	1876	1864	85.38	1	78
559244	561061	65794	67625	1818	1832	88.64	1	78
561792	565467	68317	72006	3676	3690	92.72	1	78
565698	568753	72282	75387	3056	3106	91.48	1	78
569014	569334	75597	75904	321	308	79.7	1	78
569531	569861	76263	75906	331	358	83.24	1	78
570633	571495	77130	78001	863	872	87.46	1	78
572205	572412	78617	78818	208	202	87.5	1	78
573459	575007	79902	81459	1549	1558	90.56	1	78
576979	584009	83090	90117	7031	7028	92.76	1	78
589446	591179	91368	93131	1734	1764	80.45	1	78
601204	602510	100960	102265	1307	1306	86.49	1	78
610786	611418	111902	112524	633	623	84.22	1	78
611436	612850	112652	114055	1415	1404	86.12	1	78
613339	615217	114546	116414	1879	1869	87.95	1	78
623893	624202	120925	121234	310	310	87.5	1	78
624711	627561	121966	124756	2851	2791	84.1	1	78
637693	639860	131444	133650	2168	2207	79.42	1	78
643072	645943	7562	4682	2872	2881	91.15	1	69
652495	654810	27120	29443	2316	2324	93.03	1	69
654933	657523	29550	32144	2591	2595	92.47	1	69
658905	659090	33395	33583	186	189	93.12	1	69
659302	664652	33830	39184	5351	5355	89.32	1	69
664900	672496	39409	46998	7597	7590	89.82	1	69
673977	679709	48373	54115	5733	5743	92.52	1	69
680304	681923	54723	56403	1620	1681	87.55	1	69
684146	688743	58201	62894	4598	4694	89.21	1	69
688872	693066	63026	67234	4195	4209	89.28	1	69
693407	693590	67445	67631	184	187	90.96	1	69
695113	697313	69226	71414	2201	2189	90.04	1	69
697609	699354	71619	73373	1746	1755	89.16	1	69
701399	701718	74727	75046	320	320	90.65	1	69
702114	707853	75313	80987	5740	5675	86.83	1	69
707960	709764	81462	83258	1805	1797	82.99	1	69
710188	710342	83569	83724	155	156	95.54	1	69
711666	712042	84962	85331	377	370	84.24	1	69
712499	713119	85664	86252	621	589	82.53	1	69
714029	718874	87272	92154	4846	4883	92.44	1	69
719004	719126	92296	92419	123	124	92	1	69
719027	719129	212435	212539	103	105	95.24	1	50
720357	723000	94644	97271	2644	2628	93.83	1	69
724092	726136	98341	100423	2045	2083	85.84	1	69
725821	731457	100450	106091	5637	5642	90.05	1	69
731731	732034	106265	106569	304	305	89.32	1	69
732437	732699	106995	107245	263	251	89.73	1	69
735579	740421	109849	114654	4843	4806	88.72	1	69
740520	751729	114798	125989	11210	11192	89.97	1	69
751858	753077	126073	127326	1220	1254	85.86	1	69
753263	767098	127459	141313	13836	13855	90.48	1	69
767458	775204	141637	149397	7747	7761	93.31	1	69
775968	777790	150076	151876	1823	1801	86.75	1	69
778155	780479	152199	154497	2325	2299	88.7	1	69
780587	782855	154595	156844	2269	2250	93.15	1	69
784539	785490	158494	159453	952	960	86.05	1	69
787221	788400	161242	162376	1180	1135	80.28	1	69
789362	789848	163176	163666	487	491	82.56	1	69
789971	790605	163684	164311	635	628	90.23	1	69
790629	794659	164658	168666	4031	4009	91.59	1	69
794895	797018	168819	170937	2124	2119	89.54	1	69
803535	807219	171769	175498	3685	3730	90.85	1	69
807587	808996	175838	177246	1410	1409	88.23	1	69
809559	810270	177725	178448	712	724	84.14	1	69
810264	811636	178637	180011	1373	1375	85.89	1	69
811684	815131	180169	183663	3448	3495	92.08	1	69
815314	820502	183872	189032	5189	5161	90.98	1	69
820778	821631	189292	190161	854	870	89.5	1	69
821705	826855	359500	354319	5151	5182	90.75	1	31
826859	828711	353571	351734	1853	1838	88.69	1	31
830166	832545	350341	348038	2380	2304	84.51	1	31
832705	833154	347903	347470	450	434	84.31	1	31
833598	840355	347214	340525	6758	6690	90.25	1	31
840653	855037	340331	326007	14385	14325	90.78	1	31
855233	864213	325833	316838	8981	8996	92.12	1	31
864541	872213	316719	309099	7673	7621	91.41	1	31
872833	873830	308541	307591	998	951	84.32	1	31
873991	875904	305580	303676	1914	1905	85.98	1	31
877817	879227	302206	300849	1411	1358	82.15	1	31
879318	882831	300664	297081	3514	3584	91.95	1	31
883423	883789	296155	295766	367	390	87.18	1	31
884133	884490	295517	295175	358	343	80.98	1	31
884597	884806	295078	294869	210	210	92.42	1	31
885213	885482	294420	294151	270	270	90.37	1	31
885647	886526	294037	293187	880	851	87.73	1	31
887485	888000	291738	291236	516	503	86.73	1	31
888371	890118	290786	289040	1748	1747	93.09	1	31
890752	891183	288692	288269	432	424	88.36	1	31
891789	894941	287677	284532	3153	3146	92.2	1	31
895867	896113	283682	283431	247	252	91.27	1	31
896414	902539	283206	277100	6126	6107	93.11	1	31
903031	905338	276617	274303	2308	2315	92.55	1	31
905474	916902	274161	262807	11429	11355	91.45	1	31
922955	927728	256642	251832	4774	4811	87.99	1	31
928190	928630	251414	250992	441	423	86.43	1	31
928893	935972	250741	243691	7080	7051	92.4	1	31
936391	938254	242711	240854	1864	1858	90.15	1	31
939031	945728	240138	233389	6698	6750	90.96	1	31
945970	946441	233091	232633	472	459	80.67	1	31
946453	950013	232420	228911	3561	3510	88.73	1	31
951087	963490	228161	215811	12404	12351	91.69	1	31
964161	969623	213331	207888	5463	5444	92.98	1	31
970036	975842	207506	201716	5807	5791	90.12	1	31
975988	977284	201436	200128	1297	1309	90.45	1	31
979037	983799	2497	7281	4763	4785	92.68	1	132
984437	988239	7672	11453	3803	3782	93.26	1	132
988603	992867	11918	16184	4265	4267	93.96	1	132
992966	994802	16411	18262	1837	1852	90.9	1	132
995521	997422	18924	20808	1902	1885	90.41	1	132
997667	1000654	21179	24144	2988	2966	90.07	1	132
1000709	1001018	24736	25042	310	307	83.33	1	132
1001202	1001914	25238	25949	713	712	88.58	1	132
1002232	1003700	26269	27759	1469	1491	90.76	1	132
1005553	1010855	29986	35290	5303	5305	92.21	1	132
1011037	1014731	35451	39145	3695	3695	92.25	1	132
1015012	1019230	39546	43765	4219	4220	92.46	1	132
1019449	1022071	43971	46606	2623	2636	91.57	1	132
1022330	1026452	46759	50905	4123	4147	91.2	1	132
1027840	1034548	58665	65418	6709	6754	92.13	1	132
1034796	1036384	74839	76419	1589	1581	90.34	1	132
1037189	1038878	77714	79378	1690	1665	87.39	1	132
1039445	1041060	79687	81294	1616	1608	89.93	1	132
1041239	1043402	398	2546	2164	2149	91.2	1	168
1044415	1047667	8512	11743	3253	3232	92.14	1	168
1048008	1048973	13480	14444	966	965	91.62	1	168
1049531	1054259	26422	21604	4729	4819	89.47	1	122
1055211	1058527	20136	16871	3317	3266	90.37	1	122
1058886	1063484	15351	10802	4599	4550	87.02	1	122
1063683	1071372	128444	120703	7690	7742	91.88	1	101
1071906	1074335	120113	117806	2430	2308	81.08	1	101
1074479	1080712	117736	111463	6234	6274	89.82	1	101
1080715	1082840	111205	109094	2126	2112	93.44	1	101
1082945	1088212	108986	103738	5268	5249	89.53	1	101
1088359	1092001	103497	99873	3643	3625	92.59	1	101
1092353	1097160	99617	94841	4808	4777	86	1	101
1097582	1098005	94483	94080	424	404	85.61	1	101
1098840	1105211	93222	86930	6372	6293	90.7	1	101
1105334	1110902	86906	81253	5569	5654	86.78	1	101
1111103	1112524	80859	79431	1422	1429	88.29	1	101
1113462	1116383	78624	75711	2922	2914	87.76	1	101
1116515	1116697	75711	75528	183	184	92.39	1	101
1116932	1117892	75428	74470	961	959	83.06	1	101
1118046	1118434	74232	73839	389	394	85.68	1	101
1118598	1118668	73674	73604	71	71	98.59	1	101
1118838	1120400	73519	71991	1563	1529	82.55	1	101
1121069	1121217	71415	71272	149	144	92	1	101
1121419	1121659	71080	70847	241	234	85.06	1	101
1121798	1122355	70722	70206	558	517	84.72	1	101
1122726	1123009	69962	69668	284	295	87.5	1	101
1123123	1125506	69557	67187	2384	2371	88.84	1	101
1127575	1127685	65348	65241	111	108	86.73	1	101
1132357	1132751	60720	60349	395	372	83.58	1	101
1133438	1139104	59662	54001	5667	5662	90.07	1	101
1140043	1140508	52490	52033	466	458	85.99	1	101
1140857	1143668	51850	49172	2812	2679	87.6	1	101
1145706	1148252	48363	45821	2547	2543	90.62	1	101
1148251	1148842	45529	44946	592	584	86.24	1	101
1149571	1149795	44257	44035	225	223	84.89	1	101
1152333	1155174	41402	38611	2842	2792	85.33	1	101
1155930	1156623	37909	37208	694	702	86.69	1	101
1156806	1158933	37123	34999	2128	2125	89.93	1	101
1159745	1159966	33959	33727	222	233	85.9	1	101
1160460	1162258	33552	31757	1799	1796	83.64	1	101
1163337	1163711	30867	30495	375	373	89.6	1	101
1165766	1167394	29624	28004	1629	1621	90.2	1	101
1167740	1167940	27758	27558	201	201	95.02	1	101
1168070	1168621	26841	26289	552	553	86.26	1	101
1169077	1169417	25856	25508	341	349	86	1	101
1169933	1172447	25031	22537	2515	2495	85.01	1	101
1173056	1174833	21966	20161	1778	1806	85.74	1	101
1175604	1176442	19351	18599	839	753	80.71	1	101
1176547	1177211	18594	17926	665	669	90.77	1	101
1177232	1183617	17340	10988	6386	6353	91.42	1	101
1184113	1187619	10541	7052	3507	3490	90.54	1	101
1187393	1190200	7042	4227	2808	2816	86.52	1	101
1193298	1194635	353616	354965	1338	1350	87.48	1	12
1195640	1204794	355751	364923	9155	9173	85.63	1	12
1205436	1205720	367254	367539	285	286	88.46	1	12
1206873	1209081	368656	370864	2209	2209	89.94	1	12
1216395	1217936	376403	377961	1542	1559	86.08	1	12
1219134	1219690	379406	379969	557	564	80.66	1	12
1226568	1228548	385660	387667	1981	2008	86.84	1	12
1229784	1230462	389800	390475	679	676	83.79	1	12
1231241	1231507	390629	390903	267	275	85.92	1	12
1231744	1233381	391218	392851	1638	1634	89.96	1	12
1233700	1235977	393283	395536	2278	2254	89.21	1	12
1236043	1236315	395930	396201	273	272	88.32	1	12
1236382	1238648	396887	399151	2267	2265	94.27	1	12
1239844	1253359	409794	423363	13516	13570	91.43	1	12
1254112	1255182	424178	425248	1071	1071	89.88	1	12
1255554	1257414	425560	427387	1861	1828	88.47	1	12
1257739	1264290	427536	434136	6552	6601	87.24	1	12
1263996	1267030	434137	437172	3035	3036	89.66	1	12
1267418	1269269	437580	439430	1852	1851	87.78	1	12
1269949	1274893	440343	445203	4945	4861	82.71	1	12
1275993	1276672	446148	446793	680	646	84.23	1	12
1276660	1277466	447162	447927	807	766	81.16	1	12
1277852	1278159	448246	448551	308	306	87.7	1	12
1279616	1281344	450291	451977	1729	1687	87.62	1	12
1281337	1281722	452412	452777	386	366	86.99	1	12
1281867	1282178	452843	453154	312	312	83.33	1	12
1282644	1283232	453434	454011	589	578	80.78	1	12
1289118	1289403	463091	463378	286	288	86.35	1	12
1289251	1289361	110076	110189	111	114	92.11	1	15
1289257	1289361	6995	7095	105	101	93.33	1	142
1294062	1302218	470252	478342	8157	8091	90.05	1	12
1306252	1306827	482059	481495	576	565	82.93	1	12
1309456	1310246	484951	485739	791	789	88.51	1	12
1310250	1311010	485993	486746	761	754	82.57	1	12
1313331	1313594	490162	490426	264	265	90.23	1	12
1314506	1315263	491358	492115	758	758	86.96	1	12
1316215	1318009	494153	495965	1795	1813	83.16	1	12
1326976	1327137	89468	89633	162	166	89.76	1	15
1327321	1327586	89749	90030	266	282	84.4	1	15
1328522	1328646	158497	158372	125	126	96.03	1	35
1331391	1333387	87253	85267	1997	1987	86.5	1	15
1336029	1336160	1588	1719	132	132	100	1	209
1348176	1349042	307565	308411	867	847	88.48	1	25
1348176	1349039	321872	322715	864	844	88.11	1	37
1351896	1352139	29020	28777	244	244	92.21	1	155
1352483	1353027	4406	4927	545	522	83.49	1	208
1359834	1360544	19098	19783	711	686	93.53	1	19
1361135	1361966	28791	29623	832	833	89.69	1	155
1361138	1361886	100460	101208	749	749	91.87	1	19
1392319	1393631	673100	674425	1313	1326	86.39	1	1
1393780	1394649	674731	675589	870	859	84.91	1	1
1434060	1434188	19548	19420	129	129	96.9	1	30
1466147	1466325	604514	604690	179	177	93.89	1	1
1466149	1466326	9735	9560	178	176	94.97	1	19
1466394	1467177	142742	143525	784	784	89.97	1	6
1475168	1475471	190680	190984	304	305	90.82	1	64
1475997	1476130	18695	18562	134	134	94.78	1	93
1475999	1476317	427257	427580	319	324	89.26	1	19
1484751	1484918	306358	306524	168	167	88.1	1	34
1484919	1485251	306532	306209	333	324	85.67	1	34
1504072	1504362	131995	132289	291	295	84.12	1	95
1525600	1525822	51678	51459	223	220	86.55	1	158
1527951	1528178	16009	15798	228	212	89.47	1	58
1538937	1539197	251577	251848	261	272	85.77	1	35
1539254	1539340	494413	494499	87	87	98.85	1	6
1539412	1539544	521324	521192	133	133	98.5	1	6
1539679	1540368	495803	495108	690	696	96.12	1	6
1539679	1540377	520910	520206	699	705	92.34	1	6
1541135	1541470	519290	518953	336	338	97.04	1	6
1542066	1542189	129680	129802	124	123	94.35	1	34
1543302	1543668	542435	542803	367	369	98.37	1	6
1544135	1544222	541133	541220	88	88	98.86	1	6
1546661	1546777	1508950	1509066	117	117	95.73	1	1
1547224	1547393	543952	544119	170	168	95.29	1	6
1547369	1547588	542804	543024	220	221	95.93	1	6
1548067	1548258	526305	526492	192	188	96.35	1	6
1548259	1548638	527794	528173	380	380	98.16	1	6
1548747	1548867	529644	529764	121	121	99.17	1	6
1548908	1549020	532392	532504	113	113	96.46	1	6
1549364	1549461	540003	540100	98	98	97.96	1	6
1551230	1551523	536468	536761	294	294	96.26	1	6
1552240	1552603	543024	543409	364	386	87.44	1	6
1552569	1552966	536905	537303	398	399	98.5	1	6
1554101	1554175	108925	108999	75	75	97.33	1	78
1555364	1555621	539330	539587	258	258	99.22	1	6
1555634	1556190	538136	538692	557	557	98.92	1	6
1556167	1556294	537706	537833	128	128	100	1	6
1558199	1558629	85279	85713	431	435	95.86	1	66
1558633	1558934	535548	535247	302	302	99.34	1	6
1559516	1560057	518466	517924	542	543	92.45	1	6
1560027	1560101	518952	518878	75	75	100	1	6
1560101	1560180	483182	483103	80	80	98.75	1	6
1560180	1560502	482083	481761	323	323	88.24	1	6
1561244	1561372	515153	515025	129	129	98.45	1	6
1561373	1561595	632395	632173	223	223	98.65	1	1
1561939	1562215	499099	498823	277	277	94.22	1	6
1562212	1562667	501358	500903	456	456	98.9	1	6
1562668	1562814	499897	499751	147	147	99.32	1	6
1563104	1563414	521198	520888	311	311	98.07	1	6
1563417	1564257	251848	252644	841	797	83.9	1	35
1593012	1593320	4697	4407	309	291	86.73	1	208
1656744	1659298	444368	446881	2555	2514	94.06	1	19
1659425	1659515	446881	446975	91	95	93.75	1	19
1659525	1659680	428644	428799	156	156	96.15	1	19
1659525	1659631	9278	9384	107	107	97.2	1	93
1660956	1661286	4644	4313	331	332	94.28	1	181
1670774	1671925	124374	125483	1152	1110	90.73	1	19
1679603	1679738	162342	162207	136	136	100	1	67
1687854	1690647	304995	302239	2794	2757	89.23	1	34
1698879	1699008	612493	612365	130	129	93.08	1	1
1722505	1724171	4232	2558	1667	1675	85.88	1	133
1728720	1728967	3604	3357	248	248	99.19	1	58
1775008	1775468	76858	76397	461	462	90.04	1	64
1814592	1815287	31533	30836	696	698	83.57	1	121
1820569	1822945	25956	23602	2377	2355	84.98	1	121
1824331	1826465	22203	20081	2135	2123	83.31	1	121
1840037	1843929	13680	9795	3893	3886	84.83	1	121
1847127	1847212	7049	6961	86	89	96.63	1	121
1847140	1847214	279325	279399	75	75	100	1	13
1855464	1857285	126409	124596	1822	1814	88.43	1	48
1857631	1858100	124008	123533	470	476	85.15	1	48
1871901	1872318	102441	102027	418	415	82.54	1	48
1877002	1878686	96597	94890	1685	1708	85.86	1	48
1878670	1881292	94304	91715	2623	2590	88.05	1	48
1882644	1886719	89735	85672	4076	4064	89.55	1	48
1904007	1906394	51539	49163	2388	2377	87.9	1	48
1906709	1908400	48776	47088	1692	1689	88.09	1	48
1909700	1911589	45749	43855	1890	1895	82.92	1	48
1913866	1914375	3247	3755	510	509	86.55	1	147
1915258	1916466	4585	5800	1209	1216	82.64	1	147
1917391	1919016	6957	8585	1626	1629	90.73	1	147
1924057	1924724	12130	12773	668	644	85.35	1	147
1940319	1942205	22104	23971	1887	1868	81.66	1	147
1944570	1945927	26282	27638	1358	1357	82.67	1	147
1952247	1955250	44768	47811	3004	3044	88.26	1	147
1956049	1957262	48586	49800	1214	1215	89.72	1	147
1957238	1960066	49980	52813	2829	2834	90.53	1	147
1965588	1966705	58127	59319	1118	1193	85.75	1	147
1967520	1968491	63209	64219	972	1011	81.45	1	147
1968591	1969290	235638	236330	700	693	82.99	1	6
1968591	1969290	64392	65084	700	693	82.99	1	147
1969372	1971603	236451	238671	2232	2221	90.56	1	6
1974638	1975388	240153	240915	751	763	86.48	1	6
1975869	1976278	241511	241930	410	420	82.09	1	6
1977000	1978047	243150	244162	1048	1013	79.63	1	6
1979462	1979770	245467	245774	309	308	89.74	1	6
1980201	1980517	246213	246523	317	311	92.81	1	6
1980710	1985338	246640	251145	4629	4506	88.24	1	6
1986015	1986960	251800	252742	946	943	88.41	1	6
1986714	1988051	252742	254087	1338	1346	88.5	1	6
1989044	1991622	255094	257663	2579	2570	90.22	1	6
1992598	1993156	258601	259152	559	552	87.01	1	6
1993329	1996325	259180	262234	2997	3055	83.2	1	6
1998348	1999073	263008	263767	726	760	79.77	1	6
1999498	2003214	264216	267899	3717	3684	92.33	1	6
2003355	2003936	268034	268631	582	598	85.69	1	6
2004018	2007317	1527	4833	3300	3307	91.13	1	77
2007964	2008434	5466	5932	471	467	84.85	1	77
2008970	2010379	6477	7905	1410	1429	83.71	1	77
2010585	2011372	8044	8848	788	805	85.33	1	77
2012124	2014905	9016	11805	2782	2790	85.83	1	77
2019477	2022043	16026	18618	2567	2593	84.98	1	77
2022260	2023092	18857	19692	833	836	88.03	1	77
2023456	2023608	19906	20044	153	139	87.58	1	77
2024938	2026726	21326	23108	1789	1783	92.02	1	77
2032319	2034039	22680	24329	1721	1650	87.8	1	181
2037827	2038092	13535	13263	266	273	92.67	1	19
2043151	2048807	58444	52820	5657	5625	90.57	1	61
2048906	2057304	52527	44237	8399	8291	90.2	1	61
2057584	2058505	43930	43005	922	926	83.66	1	61
2059811	2063100	41670	38456	3290	3215	82.78	1	61
2063253	2066106	38239	35359	2854	2881	90.91	1	61
2066376	2077206	35161	24321	10831	10841	93.28	1	61
2077352	2082391	24197	19112	5040	5086	88.91	1	61
2082413	2085455	18862	15785	3043	3078	91.4	1	61
2088816	2089155	12863	12539	340	325	85.96	1	61
2089535	2089678	12212	12068	144	145	93.79	1	61
2091159	2092833	9900	8226	1675	1675	86.1	1	61
2093398	2099216	7541	1812	5819	5730	83.51	1	61
2099866	2106754	699	7501	6889	6803	90.15	1	81
2107374	2107665	8091	8378	292	288	87.76	1	81
2108062	2108355	8697	8995	294	299	87.29	1	81
2108527	2123389	9451	24244	14863	14794	89.79	1	81
2116743	2117222	108267	107797	480	471	87.65	1	53
2123470	2123703	24387	24625	234	239	87.92	1	81
2124837	2129472	25738	30377	4636	4640	91.96	1	81
2130181	2131935	30987	32743	1755	1757	89.02	1	81
2134033	2134190	34881	35038	158	158	93.67	1	81
2134879	2138784	35755	39695	3906	3941	87.16	1	81
2140580	2146753	43829	49985	6174	6157	93.9	1	81
2147647	2151595	51224	55179	3949	3956	90.64	1	81
2151927	2154715	55554	58341	2789	2788	89.18	1	81
2154725	2155031	58584	58881	307	298	88.27	1	81
2155806	2162845	59751	66863	7040	7113	89.24	1	81
2163079	2164737	67001	68697	1659	1697	88.07	1	81
2165889	2171125	70064	75257	5237	5194	92.16	1	81
2171344	2176937	75342	80971	5594	5630	91.42	1	81
2177340	2177682	81269	81598	343	330	88.7	1	81
2178177	2178461	82031	82318	285	288	82.21	1	81
2179029	2182383	82919	86281	3355	3363	92.58	1	81
2182915	2185141	86741	88980	2227	2240	87.41	1	81
2186362	2186917	89065	89616	556	552	90.31	1	81
2187034	2188467	89835	91284	1434	1450	91.33	1	81
2188523	2198723	91420	101604	10201	10185	88.7	1	81
2198858	2209281	101722	112237	10424	10516	89.78	1	81
2210792	2211128	113786	114131	337	346	87.25	1	81
2211463	2227001	114465	130079	15539	15615	90.45	1	81
2227167	2227631	130566	131000	465	435	81	1	81
2229717	2230199	136677	137123	483	447	83.27	1	81
2230942	2233324	43386	40992	2383	2395	92.36	1	81
2233982	2246304	137638	149891	12323	12254	92.22	1	81
2247390	2248128	5719	6460	739	742	89.38	1	9
2248931	2250081	7304	8388	1151	1085	83.45	1	9
2250940	2251090	9214	9362	151	149	91.56	1	9
2251901	2253090	10544	11724	1190	1181	86.1	1	9
2253291	2257540	11722	15906	4250	4185	90.89	1	9
2258288	2260778	17531	20033	2491	2503	90.02	1	9
2261200	2261336	20658	20796	137	139	94.24	1	9
2261594	2264834	21014	24206	3241	3193	85.99	1	9
2266407	2268809	26572	28947	2403	2376	88.03	1	9
2269055	2269806	29235	29976	752	742	86.39	1	9
2271034	2279978	31409	40451	8945	9043	89.29	1	9
2280280	2280374	40559	40655	95	97	92.78	1	9
2280669	2284467	40934	44717	3799	3784	89.85	1	9
2285159	2293733	45806	54380	8575	8575	92	1	9
2294430	2302287	55336	63205	7858	7870	92.75	1	9
2303150	2304032	64066	64940	883	875	84.23	1	9
2304057	2305485	65172	66583	1429	1412	90.92	1	9
2305961	2308037	67319	69407	2077	2089	92.37	1	9
2307869	2308037	95959	95778	169	182	87.36	1	105
2309008	2310624	70298	71898	1617	1601	91.94	1	9
2311100	2311239	72366	72502	140	137	88.65	1	9
2311267	2317854	72751	79326	6588	6576	90.52	1	9
2319287	2332446	81215	94417	13160	13203	91.62	1	9
2333264	2334615	95251	96540	1352	1290	83.27	1	9
2335075	2335774	96972	97623	700	652	79.58	1	9
2336938	2337452	98804	99334	515	531	84.67	1	9
2338137	2338380	100042	100291	244	250	87.2	1	9
2338635	2339228	100558	101144	594	587	85.16	1	9
2339876	2352720	101684	114646	12845	12963	89.57	1	9
2353201	2356277	114654	117761	3077	3108	89.46	1	9
2356441	2357290	24164	23314	850	851	91.22	1	181
2358380	2359984	117801	119416	1605	1616	89.85	1	9
2360508	2361134	120118	120738	627	621	82.6	1	9
2361135	2365610	121067	125521	4476	4455	92.45	1	9
2369236	2373376	1480498	1476302	4141	4197	89.93	1	1
2373606	2374011	1476043	1475649	406	395	83.37	1	1
2375302	2375502	1474433	1474223	201	211	86.45	1	1
2376466	2376746	1473396	1473119	281	278	90.81	1	1
2377848	2377955	1471926	1471819	108	108	94.44	1	1
2378337	2383170	1471569	1466714	4834	4856	89.78	1	1
2383411	2386571	1466521	1463370	3161	3152	89.05	1	1
2387444	2387906	1462654	1462197	463	458	79.71	1	1
2388899	2397659	1461187	1452340	8761	8848	87.88	1	1
2397836	2409510	1452257	1440555	11675	11703	90.26	1	1
2409960	2412594	43413	46056	2635	2644	91.7	1	131
2413017	2415289	46560	48838	2273	2279	89.74	1	131
2417354	2418646	50751	52029	1293	1279	86.48	1	131
2418876	2428344	52234	61664	9469	9431	91.35	1	131
2428723	2429129	61904	62296	407	393	85.54	1	131
2429782	2430120	62906	63244	339	339	83.24	1	131
2430665	2435960	63513	68776	5296	5264	92.74	1	131
2437404	2438837	20933	19536	1434	1398	90.14	1	35
2439073	2444498	60925	55494	5426	5432	94.27	1	152
2444681	2446145	55148	53680	1465	1469	94.84	1	152
2447688	2447964	51816	51532	277	285	83.33	1	152
2449565	2451396	49313	47458	1832	1856	89.89	1	152
2452401	2456703	46786	42483	4303	4304	87.66	1	152
2464730	2465753	33116	34137	1024	1022	87.92	1	152
2465936	2466358	34642	35074	423	433	85.52	1	152
2467427	2470354	37724	40669	2928	2946	88.09	1	152
2477003	2479312	20657	18329	2310	2329	83.86	1	152
2479735	2484769	17976	12913	5035	5064	87.99	1	152
2489589	2490511	8966	8035	923	932	90.88	1	152
2490477	2491031	7330	6794	555	537	89.57	1	152
2493404	2494036	4925	4281	633	645	85.47	1	152
2495927	2496551	3223	2587	625	637	90.58	1	152
2496792	2497354	2388	1807	563	582	83.11	1	152
2497866	2498771	131723	132621	906	899	88.85	1	75
2501006	2505004	131222	127195	3999	4028	88.55	1	75
2505130	2505473	127070	126704	344	367	87.74	1	75
2506104	2511031	126185	121315	4928	4871	90.76	1	75
2511528	2516403	120872	115991	4876	4882	88.71	1	75
2517100	2523613	115303	108774	6514	6530	88.14	1	75
2523873	2525441	108162	106610	1569	1553	90.36	1	75
2523873	2524101	108391	108624	229	234	91.03	1	75
2526604	2530075	104009	100555	3472	3455	91.65	1	75
2530333	2540099	100413	90634	9767	9780	90.37	1	75
2540420	2541197	90370	89565	778	806	89.21	1	75
2542360	2545546	88465	85248	3187	3218	88.72	1	75
2547220	2549275	83477	81404	2056	2074	93.11	1	75
2549279	2550359	81271	80187	1081	1085	93.83	1	75
2552369	2552751	79254	79639	383	386	91.45	1	75
2555392	2555536	559676	559816	145	141	91.72	1	4
2556138	2563914	54456	62247	7777	7792	93.77	1	75
2564174	2564801	62473	63111	628	639	89.72	1	75
2565073	2565347	63372	63648	275	277	90.25	1	75
2565691	2566129	63853	64291	439	439	86	1	75
2566166	2571626	64581	69923	5461	5343	85.94	1	75
2572395	2572974	70919	71500	580	582	86.45	1	75
2573815	2574968	72353	73526	1154	1174	83.05	1	75
2575478	2575873	74534	74932	396	399	88.25	1	75
2576652	2576935	75673	75956	284	284	95.07	1	75
2576999	2577463	77358	77799	465	442	84.39	1	75
2577852	2578945	78137	79221	1094	1085	83.44	1	75
2579965	2582175	54250	52031	2211	2220	92.72	1	75
2582348	2585447	51901	48804	3100	3098	90.05	1	75
2585565	2593559	48669	40721	7995	7949	90.37	1	75
2594374	2594603	40001	39764	230	238	88.24	1	75
2595631	2598122	38935	36417	2492	2519	86.6	1	75
2598674	2602151	36257	32765	3478	3493	92.55	1	75
2602410	2613972	32544	20945	11563	11600	91.48	1	75
2614176	2614662	20496	20008	487	489	79.39	1	75
2615791	2620315	18983	14460	4525	4524	89.52	1	75
2620442	2621567	13890	12752	1126	1139	86.99	1	75
2621481	2623268	12452	10676	1788	1777	92.49	1	75
2623394	2623720	10534	10206	327	329	87.28	1	75
2624563	2628877	9452	5094	4315	4359	92.34	1	75
2629361	2630575	4886	3641	1215	1246	86.72	1	75
2631063	2631499	2859	2427	437	433	91.08	1	75
2631662	2632110	2326	1876	449	451	86.65	1	75
2635741	2637167	5237	3789	1427	1449	82.94	1	169
2639164	2656606	242379	225167	17443	17213	87.83	1	53
2657903	2658759	224003	223133	857	871	82.38	1	53
2658883	2659482	222938	222336	600	603	91.58	1	53
2659450	2660037	221954	221365	588	590	93.56	1	53
2660870	2664520	220633	216966	3651	3668	91.05	1	53
2664742	2665590	216789	215956	849	834	84.03	1	53
2665645	2666613	215595	214610	969	986	87.74	1	53
2666739	2667307	214400	213837	569	564	85.35	1	53
2667703	2668496	213545	212794	794	752	81.68	1	53
2672903	2673443	212182	211672	541	511	84.16	1	53
2673644	2674299	211435	210738	656	698	78.68	1	53
2674687	2674995	210241	209955	309	287	83.39	1	53
2675203	2675370	209794	209625	168	170	96.47	1	53
2675625	2676015	208714	208323	391	392	84.8	1	53
2677718	2678265	205628	205062	548	567	78.45	1	53
2678293	2678653	234338	234699	361	362	90.98	1	48
2678293	2679245	204283	203368	953	916	85.54	1	53
2679346	2681078	203240	201483	1733	1758	86.33	1	53
2683680	2684077	198225	197827	398	399	86.27	1	53
2684779	2692349	197119	189596	7571	7524	92.45	1	53
2692629	2694303	189326	187687	1675	1640	83.22	1	53
2694499	2697289	187438	184653	2791	2786	87.01	1	53
2697283	2697575	184262	183971	293	292	92.57	1	53
2697907	2699305	183662	182274	1399	1389	82.3	1	53
2702552	2704467	178612	176737	1916	1876	84.83	1	53
2705196	2706178	176006	175078	983	929	83.1	1	53
2706196	2710364	174641	170467	4169	4175	89.18	1	53
2712951	2713190	165276	165032	240	245	85.71	1	53
2714886	2721231	163599	157242	6346	6358	93.18	1	53
2721412	2727145	157085	151358	5734	5728	90.41	1	53
2729456	2731574	149780	147669	2119	2112	84.82	1	53
2731812	2737270	147395	141901	5459	5495	92.18	1	53
2739140	2740898	2828	4589	1759	1762	92.8	1	53
2741538	2750983	4832	14220	9446	9389	91.77	1	53
2752071	2752277	15028	15236	207	209	87.56	1	53
2752486	2760097	15443	23025	7612	7583	92.32	1	53
2760922	2763163	35661	33416	2242	2246	93.59	1	53
2763596	2766775	33120	29996	3180	3125	87.56	1	53
2766996	2769654	29730	27067	2659	2664	93.97	1	53
2771034	2772686	26529	24861	1653	1669	87.15	1	53
2773112	2773457	24469	24126	346	344	87.93	1	53
2773729	2776125	54611	52221	2397	2391	85.45	1	53
2779855	2786516	49684	43253	6662	6432	85.43	1	53
2786643	2792493	43133	37315	5851	5819	90.91	1	53
2794795	2796971	55181	57339	2177	2159	89.31	1	53
2797586	2799684	57678	59762	2099	2085	91.64	1	53
2799441	2799684	60714	60471	244	244	93.85	1	53
2801143	2802734	63352	65038	1592	1687	86.9	1	53
2802838	2807268	65328	69758	4431	4431	88.76	1	53
2807611	2808184	70056	70616	574	561	83.72	1	53
2808559	2808968	70903	71303	410	401	82.31	1	53
2809100	2811315	71383	73602	2216	2220	84.83	1	53
2811533	2812374	73860	74661	842	802	83.16	1	53
2812391	2812830	75119	75549	440	431	83.04	1	53
2812839	2818917	75626	81746	6079	6121	91.04	1	53
2819599	2821624	82079	84014	2026	1936	84.14	1	53
2825027	2826741	87014	88713	1715	1700	89.93	1	53
2828000	2829701	88971	90679	1702	1709	90.62	1	53
2832819	2833528	93477	94187	710	711	84.67	1	53
2834671	2835456	95316	96061	786	746	81.75	1	53
2836110	2836657	96552	97098	548	547	82.65	1	53
2838058	2839740	98347	99968	1683	1622	80.81	1	53
2840342	2842658	104194	106546	2317	2353	82.31	1	53
2843270	2843600	107391	107708	331	318	87.09	1	53
2844468	2858735	109171	123419	14268	14249	89.33	1	53
2859271	2860089	123858	124623	819	766	82.25	1	53
2861438	2861766	125979	126298	329	320	82.35	1	53
2862474	2863086	126982	127595	613	614	88.3	1	53
2863229	2872645	127605	137069	9417	9465	89.97	1	53
2872446	2876763	137096	141388	4318	4293	92.81	1	53
2880991	2886131	136181	131056	5141	5126	90.33	1	72
2886716	2890368	130628	126992	3653	3637	90.27	1	72
2890367	2891289	126362	125435	923	928	80.82	1	72
2891332	2894877	125142	121515	3546	3628	86.42	1	72
2895023	2902616	96141	103743	7594	7603	91.63	1	72
2902845	2905503	105429	108096	2659	2668	86.55	1	72
2905531	2918267	108525	121277	12737	12753	89.84	1	72
2918681	2922905	95720	91478	4225	4243	89.61	1	72
2923020	2929586	91389	84849	6567	6541	91.64	1	72
2929192	2931610	84757	82363	2419	2395	89.46	1	72
2932517	2945406	81757	68911	12890	12847	90.66	1	72
2945781	2946369	68560	67962	589	599	82.02	1	72
2948181	2948362	66199	66012	182	188	90.43	1	72
2948374	2948505	65717	65588	132	130	94.7	1	72
2949038	2952314	65115	61948	3277	3168	82.7	1	72
2952445	2952745	61781	61481	301	301	86.17	1	72
2952935	2955094	61343	59196	2160	2148	86.41	1	72
2956290	2956758	58152	57693	469	460	82.96	1	72
2956801	2960889	57328	53267	4089	4062	90.33	1	72
2961282	2967516	52931	46711	6235	6221	90.73	1	72
2967520	2970461	46453	43499	2942	2955	92.23	1	72
2970622	2975558	43222	38321	4937	4902	91.84	1	72
2977046	2978501	37773	36344	1456	1430	88.88	1	72
2981054	2988031	34148	27159	6978	6990	91.94	1	72
2988225	2990117	27004	25081	1893	1924	89.93	1	72
2990066	2992232	24840	22702	2167	2139	88.34	1	72
2992394	2993034	22548	21895	641	654	84.28	1	72
2993226	2994656	21722	20335	1431	1388	83.66	1	72
2998112	3001672	16938	13352	3561	3587	83.06	1	72
3002271	3007414	12268	7168	5144	5101	85.9	1	72
3007786	3008140	6797	6438	355	360	90.08	1	72
3008581	3009847	5971	4709	1267	1263	83.86	1	72
3009961	3010414	129324	128841	454	484	86.36	1	103
3010774	3011217	128604	128168	444	437	87.7	1	103
3011623	3013692	127273	125230	2070	2044	90.42	1	103
3013806	3014969	124926	123731	1164	1196	83.14	1	103
3017764	3024739	122841	115774	6976	7068	87.41	1	103
3025118	3026859	115234	113490	1742	1745	92.82	1	103
3028000	3031674	111781	108097	3675	3685	91.1	1	103
3032677	3039139	107625	101211	6463	6415	88.44	1	103
3039177	3042029	100944	98116	2853	2829	92.04	1	103
3042765	3044673	97534	95622	1909	1913	89.92	1	103
3044838	3047117	95433	93137	2280	2297	86.84	1	103
3047503	3048051	92807	92246	549	562	84.92	1	103
3048157	3051584	92147	88719	3428	3429	91.45	1	103
3053272	3056595	87211	83867	3324	3345	92.86	1	103
3056943	3057032	83714	83625	90	90	97.78	1	103
3056949	3057031	1238945	1239027	83	83	97.59	1	1
3056949	3057031	14864	14946	83	83	96.39	1	176
3056950	3057031	168207	168126	82	82	97.56	1	54
3057388	3067121	83205	73476	9734	9730	92.19	1	103
3067418	3073343	73283	67319	5926	5965	89.94	1	103
3073714	3078544	66993	62143	4831	4851	90.02	1	103
3078910	3083918	61884	56882	5009	5003	93.8	1	103
3083912	3090040	56652	50524	6129	6129	92.28	1	103
3090198	3094331	50353	46268	4134	4086	86.67	1	103
3096424	3098341	46169	44250	1918	1920	89.96	1	103
3098948	3099454	43798	43287	507	512	86.23	1	103
3099912	3100586	42501	41837	675	665	89.69	1	103
3100826	3101248	41769	41374	423	396	86.76	1	103
3102141	3111570	40649	31226	9430	9424	88.73	1	103
3111669	3113626	31225	29298	1958	1928	82.25	1	103
3114628	3115205	28769	28169	578	601	85.71	1	103
3116074	3120437	27037	22724	4364	4314	89.45	1	103
3121451	3122050	21727	21109	600	619	81.16	1	103
3122230	3122675	20937	20454	446	484	81.71	1	103
3125135	3125216	229221	229139	82	83	97.59	1	57
3125135	3126326	16556	15423	1192	1134	83.04	1	103
3126722	3131636	15042	10216	4915	4827	86.24	1	103
3132306	3136637	9459	5122	4332	4338	87.54	1	103
3137239	3139923	4532	1831	2685	2702	91.94	1	103
3140308	3140625	1495	1178	318	318	84.36	1	103
3141289	3148167	1047	7859	6879	6813	88.46	1	34
3150460	3154091	10081	13730	3632	3650	91.66	1	34
3154137	3157100	14016	17029	2964	3014	91.23	1	34
3157196	3157553	17346	17712	358	367	91.01	1	34
3157715	3162029	17851	22221	4315	4371	87.72	1	34
3162141	3162245	22467	22572	105	106	96.23	1	34
3163625	3163885	23872	24125	261	254	82.59	1	34
3164422	3165413	24650	25654	992	1005	89.57	1	34
3165675	3166567	26137	27060	893	924	90.37	1	34
3176337	3176501	40670	40837	165	168	88.76	1	34
3177158	3178143	41491	42449	986	959	79.22	1	34
3178301	3179128	42528	43359	828	832	82.42	1	34
3179394	3180688	43570	44899	1295	1330	82.75	1	34
3181789	3186801	45993	50844	5013	4852	86.39	1	34
3187217	3193425	51729	57933	6209	6205	91.27	1	34
3193670	3200087	58134	64569	6418	6436	90.43	1	34
3200650	3204729	65097	69152	4080	4056	88.59	1	34
3205240	3206370	69843	70976	1131	1134	85.64	1	34
3206817	3217964	71355	82638	11148	11284	89.11	1	34
3220146	3222275	85150	87266	2130	2117	90.7	1	34
3222261	3223764	87560	89060	1504	1501	81.81	1	34
3224038	3227756	89279	92990	3719	3712	90.35	1	34
3230015	3236043	94500	100472	6029	5973	90.29	1	34
3237014	3240600	101298	104850	3587	3553	87.61	1	34
3241037	3242217	105353	106541	1181	1189	87.51	1	34
3241043	3241152	240351	240242	110	110	95.45	1	42
3241043	3241152	19091	19201	110	111	99.1	1	120
3242519	3244849	106834	109174	2331	2341	91.73	1	34
3246906	3248253	113330	114689	1348	1360	88.83	1	34
3249737	3262085	116878	129234	12349	12357	93.15	1	34
3263468	3265031	134086	135629	1564	1544	86.16	1	34
3265359	3275464	135997	146145	10106	10149	92.31	1	34
3275619	3289557	146212	160236	13939	14025	91.63	1	34
3290370	3291371	160784	161770	1002	987	85.45	1	34
3291619	3297317	161985	167623	5699	5639	86.56	1	34
3297856	3298644	168205	168994	789	790	93.19	1	34
3299258	3299527	169685	169949	270	265	90.48	1	34
3301322	3301637	171872	172190	316	319	87.16	1	34
3303539	3305679	174270	176407	2141	2138	85.03	1	34
3306165	3307029	176923	177781	865	859	91.71	1	34
3307000	3309008	178237	180229	2009	1993	86.44	1	34
3310681	3312344	181890	183565	1664	1676	88.01	1	34
3313116	3314549	5774	7208	1434	1435	88.71	1	211
3316443	3317851	194174	195583	1409	1410	84.85	1	34
3318371	3319220	195912	196760	850	849	82.48	1	34
3452883	3453475	29130	29722	593	593	88.03	1	155
3453063	3453519	101221	101676	457	456	91.68	1	19
3454548	3455057	151853	152362	510	510	98.63	1	19
3457715	3457876	6494	6655	162	162	94.44	1	19
3461468	3465459	305070	301040	3992	4031	91.6	1	19
3462733	3465459	50456	53214	2727	2759	91.35	1	155
3472381	3472772	13134	12743	392	392	88	1	180
3473504	3474905	11852	10473	1402	1380	88.9	1	180
3513065	3513249	158514	158697	185	184	92.97	1	35
3522363	3522611	3356	3604	249	249	99.2	1	58
3525963	3526200	66107	65868	238	240	96.25	1	19
3529696	3530617	19270	20188	922	919	93.61	1	181
3530936	3531811	20631	21481	876	851	89	1	181
3532011	3532734	21636	22319	724	684	91.16	1	181
3534735	3536765	588715	590773	2031	2059	90.89	1	1
3554149	3555160	149889	150903	1012	1015	83.66	1	63
3555568	3558285	151293	154004	2718	2712	86.34	1	63
3560209	3563006	155782	158540	2798	2759	84.92	1	63
3563572	3565580	159030	161016	2009	1987	85.08	1	63
3566032	3567401	161301	162661	1370	1361	83.54	1	63
3571339	3573348	167597	169607	2010	2011	86.96	1	63
3585146	3585320	263901	263730	175	172	88.76	1	22
3590815	3590946	1718	1587	132	132	97.73	1	209
3619459	3619685	148195	147970	227	226	96.49	1	75
3623042	3623258	97566	97784	217	219	92.24	1	19
3624439	3624602	4474	4636	164	163	95.73	1	78
3625861	3626909	107572	108643	1049	1072	86.46	1	8
3645763	3646188	16972	16554	426	419	90.85	1	80
3664313	3664399	10570	10652	87	83	91.95	1	181
3690111	3691006	46367	45471	896	897	88.96	1	114
3691855	3693653	44548	42761	1799	1788	86.08	1	114
3693849	3695841	42567	40585	1993	1983	86.15	1	114
3708975	3709302	1806	2133	328	328	82.32	1	181
3741810	3741954	19270	19413	145	144	97.24	1	181
3774171	3774390	149405	149623	220	219	89.09	1	78
3779142	3779299	241621	241466	158	156	89.24	1	19
3798710	3799368	24508	25163	659	656	91.82	1	181
3810517	3811401	6005	5133	885	873	95.48	1	181
3811553	3812355	5111	4282	803	830	92.05	1	181
3822189	3822350	37400	37560	162	161	93.21	1	11
3839235	3840458	353405	354629	1224	1225	91.86	1	11
3841232	3841910	355113	355787	679	675	91.32	1	11
3842594	3844170	356210	357795	1577	1586	88.09	1	11
3849391	3849581	18965	19102	191	138	70.68	1	181
3886367	3888372	116995	118992	2006	1998	85.21	1	107
3888737	3889685	82438	81501	949	938	83.04	1	121
3898046	3898417	119388	119762	372	375	89.07	1	107
3898697	3902151	119785	123227	3455	3443	84.62	1	107
3943598	3945237	109821	108179	1640	1643	86.09	1	107
3947197	3949987	105815	103080	2791	2736	84.33	1	107
3950852	3951849	102808	101811	998	998	88.09	1	107
3951812	3952429	101655	101038	618	618	88.19	1	107
3956518	3957668	98455	97302	1151	1154	86.96	1	107
3961010	3962933	93608	91666	1924	1943	86.49	1	107
3963726	3964436	3234	3935	711	702	89.31	1	138
3965672	3966901	4474	5702	1230	1229	87.19	1	138
3969026	3969266	7824	8046	241	223	83.88	1	138
3969398	3971700	8238	10543	2303	2306	85.75	1	138
3974685	3974903	13834	14049	219	216	85.07	1	138
3975839	3977569	15117	16846	1731	1730	87.33	1	138
3979628	3980009	19070	19451	382	382	84.6	1	138
3980736	3980946	20181	20391	211	211	92.89	1	138
3989052	3990350	28958	30256	1299	1299	87.91	1	138
3991160	3993397	31981	34249	2238	2269	85.06	1	138
3993821	3994021	34700	34908	201	209	81.4	1	138
3998772	4002816	39848	43969	4045	4122	88.13	1	138
4002910	4003641	44110	44834	732	725	88.52	1	138
4005828	4008301	47049	49522	2474	2474	91.03	1	138
4010226	4012648	51430	53860	2423	2431	85.22	1	138
4012932	4015726	53977	56773	2795	2797	88.8	1	138
4015735	4017656	56912	58830	1922	1919	90.48	1	138
4019535	4021225	60732	62429	1691	1698	82.34	1	138
4025617	4027682	63446	65510	2066	2065	82.66	1	138
4029069	4030206	67480	68605	1138	1126	83.84	1	138
4032066	4033315	70485	71736	1250	1252	87.31	1	138
4033733	4035782	72140	74182	2050	2043	81.59	1	138
4041322	4044144	9959	12782	2823	2824	85.08	1	64
4045257	4047485	22199	19999	2229	2201	84.66	1	64
4047795	4048379	19618	19025	585	594	85.18	1	64
4056749	4060957	27672	31897	4209	4226	86.09	1	64
4061428	4063112	32241	33901	1685	1661	89.41	1	64
4066560	4074510	37440	45354	7951	7915	91.7	1	64
4075904	4078135	46693	48910	2232	2218	91.5	1	64
4081294	4081547	1342269	1342017	254	253	82.56	1	1
4087834	4089284	58748	60195	1451	1448	86.57	1	64
4092601	4094629	66043	68120	2029	2078	85.3	1	64
4095149	4097600	69192	71730	2452	2539	85.02	1	64
4099998	4100622	73336	73962	625	627	82.46	1	64
4103730	4103993	75709	75975	264	267	85.02	1	64
4117313	4118576	83090	84353	1264	1264	86.71	1	64
4122060	4134853	87298	100154	12794	12857	89.78	1	64
4135741	4140681	101042	105960	4941	4919	88.83	1	64
4143405	4145722	109524	111821	2318	2298	86.49	1	64
4146354	4147026	112760	113427	673	668	85.82	1	64
4147173	4149912	113515	116275	2740	2761	86.72	1	64
4150611	4150720	117462	117571	110	110	98.18	1	64
4150850	4151498	117671	118318	649	648	93.86	1	64
4152869	4157531	119349	124029	4663	4681	89.5	1	64
4158775	4166335	125265	132765	7561	7501	89.12	1	64
4168839	4169756	136310	137221	918	912	82.32	1	64
4171929	4172189	140046	140318	261	273	84.06	1	64
4172460	4172778	140597	140915	319	319	80.58	1	64
4175232	4176504	143296	144564	1273	1269	84.8	1	64
4176511	4177086	144657	145232	576	576	89.29	1	64
4179737	4184620	145827	150748	4884	4922	91.79	1	64
4189718	4191636	152257	154195	1919	1939	89.95	1	64
4192132	4193685	154678	156206	1554	1529	83.28	1	64
4193901	4198758	156409	161258	4858	4850	87.03	1	64
4198941	4200933	161447	163464	1993	2018	86.87	1	64
4202006	4202313	165062	165371	308	310	90.68	1	64
4202724	4203410	166360	167050	687	691	87.57	1	64
4203670	4203923	167352	167604	254	253	89.37	1	64
4215054	4216986	178514	180436	1933	1923	87.8	1	64
4223450	4225196	579266	577531	1747	1736	81.18	1	2
4228919	4230430	574273	572767	1512	1507	84.26	1	2
4253892	4254551	564847	564190	660	658	89.85	1	2
4264308	4267254	312830	309864	2947	2967	86.67	1	29
4268085	4269152	458575	457511	1068	1065	95.63	1	19
4269309	4272462	457511	454362	3154	3150	94.34	1	19
4270611	4272271	1	1655	1661	1655	94.95	1	230
4271137	4274255	410538	407419	3119	3120	95.49	1	19
4271247	4271656	194216	193807	410	410	80.98	1	67
4274858	4275264	33479	33883	407	405	91	1	167
4276867	4277763	33883	34760	897	878	85.41	1	167
4283300	4287185	127534	131455	3886	3922	92.67	1	88
4287551	4292469	134336	139243	4919	4908	88.39	1	88
4293146	4297356	142262	146478	4211	4217	91.37	1	88
4297616	4298247	2044	2668	632	625	80.06	1	112
4298779	4309663	3620	14573	10885	10954	90.75	1	112
4301281	4301676	238617	238224	396	394	95.97	1	13
4310506	4318029	14969	22526	7524	7558	91.33	1	112
4318142	4326595	22615	31045	8454	8431	91.3	1	112
4327527	4331544	31871	35864	4018	3994	90.96	1	112
4332540	4337412	36482	41411	4873	4930	91.8	1	112
4337466	4340584	41634	44787	3119	3154	91.5	1	112
4341510	4346427	45256	50177	4918	4922	90.54	1	112
4346434	4350047	50532	54152	3614	3621	93.66	1	112
4350579	4356157	54530	60124	5579	5595	91.25	1	112
4356845	4362070	60729	65943	5226	5215	91.47	1	112
4362095	4367227	66356	71536	5133	5181	90.01	1	112
4367308	4372598	71681	77090	5291	5410	88.42	1	112
4372622	4373001	77541	77903	380	363	79.11	1	112
4373534	4374552	78347	79354	1019	1008	88.14	1	112
4374683	4383219	79485	88012	8537	8528	92.65	1	112
4383712	4384585	88426	89357	874	932	80.65	1	112
4386491	4394013	91258	98745	7523	7488	92.34	1	112
4394028	4398238	99049	103256	4211	4208	91.6	1	112
4398664	4401917	103693	106915	3254	3223	90.7	1	112
4402900	4404707	141369	139542	1808	1828	91.85	1	88
4405025	4406524	204037	202548	1500	1490	89.02	1	62
4406682	4410762	202392	198274	4081	4119	89.39	1	62
4411139	4418979	197518	189704	7841	7815	90.58	1	62
4419009	4419425	189562	189140	417	423	86.48	1	62
4419812	4420177	188894	188539	366	356	86.22	1	62
4420291	4422596	188539	186155	2306	2385	89.72	1	62
4425628	4433016	183107	175714	7389	7394	92	1	62
4434766	4440818	173533	167508	6053	6026	88.55	1	62
4441524	4445391	166811	162944	3868	3868	91.94	1	62
4446320	4451117	161964	157202	4798	4763	91.62	1	62
4451592	4459520	156701	148779	7929	7923	91.59	1	62
4459950	4460482	148416	147907	533	510	76.82	1	62
4460926	4461086	147499	147341	161	159	86.42	1	62
4462823	4470336	145662	138137	7514	7526	87.59	1	62
4470535	4479626	138010	129046	9092	8965	87.12	1	62
4479786	4489760	128630	118683	9975	9948	92.15	1	62
4490453	4490908	117957	117503	456	455	84.22	1	62
4491216	4501626	117198	106791	10411	10408	91.82	1	62
4502513	4502674	106187	106017	162	171	84.3	1	62
4503234	4503478	105918	105670	245	249	85.54	1	62
4504318	4508126	105559	101705	3809	3855	87.6	1	62
4508235	4512398	101546	97374	4164	4173	92.18	1	62
4513434	4521128	96834	89162	7695	7673	90.05	1	62
4522645	4528399	85271	79486	5755	5786	88.29	1	62
4528877	4536171	79110	71824	7295	7287	89.29	1	62
4536398	4538710	71052	68798	2313	2255	83.91	1	62
4540084	4540365	67393	67123	282	271	84.81	1	62
4540551	4548168	66961	59398	7618	7564	92.26	1	62
4548514	4551123	59338	56667	2610	2672	88.2	1	62
4551232	4567830	56525	39881	16599	16645	92.29	1	62
4569855	4575513	37887	32291	5659	5597	89.98	1	62
4575479	4576246	32233	31466	768	768	91.69	1	62
4576454	4578009	30655	29090	1556	1566	93.87	1	62
4578168	4582199	28999	24974	4032	4026	90.22	1	62
4583248	4586551	23976	20685	3304	3292	89.69	1	62
4586715	4587079	20563	20195	365	369	82.46	1	62
4587170	4588143	20081	19158	974	924	85.95	1	62
4589401	4589770	18125	17762	370	364	83.99	1	62
4590171	4592329	17275	15094	2159	2182	87.77	1	62
4592518	4592999	14807	14326	482	482	89.44	1	62
4593067	4594948	14438	12555	1882	1884	89.56	1	62
4595137	4595420	12429	12165	284	265	81.88	1	62
4596092	4597368	11740	10470	1277	1271	87.61	1	62
4597431	4604014	10216	3675	6584	6542	91.79	1	62
4606391	4607997	1957	351	1607	1607	93.53	1	62
4608085	4611024	4383	7289	2940	2907	88.27	1	156
4611284	4612422	8755	9888	1139	1134	87.22	1	156
4612723	4612936	10186	10408	214	223	85.27	1	156
4614848	4617383	11387	13954	2536	2568	87.66	1	156
4620830	4621539	17257	17940	710	684	81.7	1	156
4622409	4624046	18853	20508	1638	1656	86.95	1	156
4627196	4628208	22296	23345	1013	1050	86.11	1	156
4632958	4633426	30017	30467	469	451	83.16	1	156
4635571	4636748	34513	35679	1178	1167	84.86	1	156
4636891	4640555	35830	39509	3665	3680	84.9	1	156
4640975	4643083	40119	42215	2109	2097	92.24	1	156
4643251	4643613	42535	42885	363	351	84.02	1	156
4644668	4648586	45978	49821	3919	3844	83.49	1	156
4650186	4650627	51297	51743	442	447	86.52	1	156
4650749	4652807	51855	53913	2059	2059	86.7	1	156
4653906	4654332	54844	55245	427	402	82.3	1	156
4655678	4660574	12901	17800	4897	4900	92.92	1	173
4660778	4661693	17987	18903	916	917	94.11	1	173
4661663	4665794	19265	23336	4132	4072	86.12	1	173
4667873	4672034	26588	30762	4162	4175	86.81	1	173
4672805	4674945	170108	167977	2141	2132	88.62	1	72
4677994	4678854	163562	162684	861	879	84.87	1	72
4681537	4683688	158568	156444	2152	2125	83.4	1	72
4684719	4686264	10514	12058	1546	1545	82.28	1	202
4688407	4690842	148194	145764	2436	2431	84.26	1	85
4692857	4693381	141966	141443	525	524	84.11	1	85
4698778	4701773	137311	134327	2996	2985	90.19	1	85
4698803	4698903	10617	10518	101	100	96.04	1	114
4701738	4702634	133768	132871	897	898	91.31	1	85
4703004	4703301	132448	132143	298	306	87.3	1	85
4704542	4713248	130313	121595	8707	8719	89.19	1	85
4713778	4713979	98894	98691	202	204	94.17	1	61
4717179	4717271	96503	96411	93	93	100	1	69
4722153	4723750	109167	107591	1598	1577	88.94	1	85
4723939	4724345	107570	107166	407	405	83.22	1	85
4724441	4725666	107166	105927	1226	1240	91.06	1	85
4725653	4726523	105629	104760	871	870	86.4	1	85
4727221	4729586	104472	102089	2366	2384	90.54	1	85
4730291	4735604	101528	96211	5314	5318	92.57	1	85
4735705	4736599	95993	95100	895	894	92.96	1	85
4740516	4742695	92883	90702	2180	2182	91.08	1	85
4745533	4746012	90146	89667	480	480	90.23	1	85
4746116	4748060	89685	87739	1945	1947	93.75	1	85
4748428	4758726	87405	77121	10299	10285	93.54	1	85
4759280	4769477	76640	66443	10198	10198	91.91	1	85
4770247	4773988	65876	62145	3742	3732	88.74	1	85
4774198	4776666	61939	59475	2469	2465	86.88	1	85
4779037	4781102	56452	54457	2066	1996	88.15	1	85
4781394	4782969	54197	52618	1576	1580	90.33	1	85
4783781	4788782	51641	46660	5002	4982	92.62	1	85
4789400	4790261	46122	45260	862	863	81.46	1	85
4790457	4794405	45038	41174	3949	3865	88.73	1	85
4794594	4796960	41015	38649	2367	2367	92.44	1	85
4797085	4798497	38527	37153	1413	1375	89.22	1	85
4798736	4800000	36891	35631	1265	1261	92.29	1	85
4800127	4806076	35514	29483	5950	6032	88.44	1	85
4806603	4809683	29067	25925	3081	3143	84.16	1	85
4810239	4814190	25559	21614	3952	3946	93.45	1	85
4814600	4816199	21264	19658	1600	1607	87.01	1	85
4816170	4818368	19480	17280	2199	2201	87.53	1	85
4819460	4821495	16264	14290	2036	1975	83.24	1	85
4822445	4822763	13281	12971	319	311	82.97	1	85
4823155	4823799	12605	11960	645	646	88.62	1	85
4824095	4827747	11740	8089	3653	3652	91.05	1	85
4827874	4830662	7896	5095	2789	2802	91.83	1	85
4831181	4831343	4515	4355	163	161	88.02	1	85
4831374	4841396	145731	135725	10023	10007	88.93	1	89
4841878	4845120	135227	131996	3243	3232	88.48	1	89
4845325	4846724	131620	130239	1400	1382	85.3	1	89
4848927	4849748	125398	124577	822	822	87	1	89
4852467	4852850	121029	120650	384	380	88.31	1	89
4862038	4862555	111151	110635	518	517	83.01	1	89
4864376	4865368	108871	107867	993	1005	83.04	1	89
4866047	4867757	107234	105530	1711	1705	86.4	1	89
4868897	4869640	104632	103891	744	742	87.5	1	89
4870232	4871548	101976	100645	1317	1332	84.01	1	89
4873898	4875837	97858	95912	1940	1947	84.6	1	89
4876294	4878527	94897	92672	2234	2226	88.01	1	89
4889090	4890097	80659	79635	1008	1025	86.16	1	89
4890654	4892803	78872	76724	2150	2149	83.29	1	89
4893286	4894565	76231	74951	1280	1281	90.48	1	89
4894805	4894943	21065	21202	139	138	96.4	1	150
4894945	4897972	21607	24644	3028	3038	90.18	1	150
4898301	4906317	25908	33953	8017	8046	88.81	1	150
4906746	4909117	34624	36958	2372	2335	89.52	1	150
4909667	4914162	37578	41994	4496	4417	89.02	1	150
4929831	4931454	67825	69452	1624	1628	84.41	1	89
4932077	4933925	69935	71732	1849	1798	80.57	1	89
4944404	4948753	110974	115323	4350	4350	93.56	1	51
4970749	4970971	148194	147971	223	224	97.77	1	75
4976912	4977346	108683	108249	435	435	93.79	1	51
4987874	4988147	340880	341154	274	275	97.82	1	19
4987874	4988147	22760	22486	274	275	93.45	1	155
4998950	5001451	285596	288100	2502	2505	85.44	1	33
5008979	5009518	23761	24302	540	542	94.83	1	181
5010490	5012262	109442	107674	1773	1769	83.74	1	45
5024991	5025165	21930	22104	175	175	94.29	1	181
5025427	5025827	22338	22739	401	402	91.29	1	181
5025848	5026489	23104	23749	642	646	90.73	1	181
5027659	5028229	22953	23523	571	571	92.13	1	181
5036425	5037997	121627	120023	1573	1605	85.68	1	63
5038386	5039148	119698	118932	763	767	82.05	1	63
5039322	5040188	118731	117869	867	863	83.5	1	63
5041072	5042773	116992	115279	1702	1714	84.45	1	63
5043224	5045175	115035	113081	1952	1955	87.22	1	63
5046690	5048424	109757	108036	1735	1722	87.41	1	63
5064356	5069225	105574	100737	4870	4838	90.75	1	63
5078564	5078813	87530	87786	250	257	85.33	1	63
5080323	5081536	89692	90895	1214	1204	84.8	1	63
5081586	5084672	91390	94480	3087	3091	85.04	1	63
5088111	5089809	76272	74529	1699	1744	82.58	1	63
5093305	5094459	66168	65014	1155	1155	88.76	1	63
5094702	5095224	64815	64300	523	516	80.41	1	63
5095458	5097868	64051	61630	2411	2422	86.34	1	63
5097876	5098611	61090	60356	736	735	85.77	1	63
5099499	5100894	59300	57908	1396	1393	90.83	1	63
5102074	5103445	56633	55265	1372	1369	84.37	1	63
5103730	5105831	55040	52921	2102	2120	91.79	1	63
5111509	5111888	47336	46957	380	380	91.6	1	63
5112053	5112848	46880	46084	796	797	90.34	1	63
5113378	5113891	45731	45218	514	514	95.14	1	63
5113977	5114340	45098	44735	364	364	93.13	1	63
5115149	5115937	43271	42475	789	797	89.72	1	63
5115940	5118940	42333	39292	3001	3042	88.92	1	63
5120528	5123414	37765	34895	2887	2871	86.03	1	63
5123961	5124574	34284	33675	614	610	81.25	1	63
5125074	5126943	33251	31406	1870	1846	87.57	1	63
5127727	5130440	30146	27444	2714	2703	90.32	1	63
5130607	5131442	27302	26459	836	844	86.06	1	63
5131595	5133863	26354	24091	2269	2264	93.04	1	63
5134409	5135129	23069	22352	721	718	86.97	1	63
5137521	5137759	19614	19373	239	242	85.19	1	63
5138773	5149816	17349	6228	11044	11122	91.57	1	63
5156293	5158313	66212	64203	2021	2010	81.3	1	116
5159110	5162135	63457	60458	3026	3000	83.81	1	116
5163032	5166725	59641	55899	3694	3743	87.41	1	116
5167278	5173445	55409	49257	6168	6153	91.5	1	116
5173745	5176431	49198	46516	2687	2683	89.2	1	116
5177654	5177983	45408	45061	330	348	85.67	1	116
5178259	5182119	44837	40966	3861	3872	91.4	1	116
5182254	5184298	40852	38780	2045	2073	89.45	1	116
5184658	5186381	7580	5865	1724	1716	89.79	1	205
5187184	5188054	37727	36889	871	839	82.41	1	116
5217979	5218173	139456	139651	195	196	88.27	1	19
5218166	5218273	316383	316278	108	106	94.44	1	19
5225249	5225769	315920	315400	521	521	95.39	1	19
5225270	5226900	30136	28492	1631	1645	86.72	1	116
5225769	5226822	315228	314167	1054	1062	88.73	1	19
5227165	5228553	313270	311889	1389	1382	88.4	1	19
5227184	5228123	26692	25768	940	925	82.17	1	116
5234766	5236908	16115	13976	2143	2140	83.74	1	116
5266095	5267365	146857	148123	1271	1267	84.81	1	38
5269476	5271277	148876	150634	1802	1759	83.31	1	38
5283044	5284153	74379	75487	1110	1109	86.15	1	95
5284909	5287637	76229	78945	2729	2717	87.5	1	95
5287932	5289454	79917	81438	1523	1522	85.66	1	95
5296531	5297167	88176	88827	637	652	82.65	1	95
5297943	5300994	89545	92588	3052	3044	90.35	1	95
5314503	5316310	104007	105815	1808	1809	90.55	1	95
5329664	5335292	305554	299937	5629	5618	96.9	1	19
5331421	5336838	50456	55809	5418	5354	92.07	1	155
5333053	5334508	4	1461	1456	1458	96.03	1	235
5333946	5337561	11461	7840	3616	3622	94.23	1	177
5334938	5335234	18770	19059	297	290	87.58	1	111
5335292	5338852	294841	291258	3561	3584	94.16	1	19
5335292	5336695	299607	298193	1404	1415	92.69	1	19
5335408	5340003	16104	11459	4596	4646	94.07	1	177
5335544	5339448	3944	1	3905	3944	94.29	1	177
5337224	5337428	287115	286911	205	205	96.59	1	19
5337301	5338130	291257	290423	830	835	96.65	1	19
5337567	5340768	7466	4241	3202	3226	96.56	1	177
5339023	5339448	288976	288535	426	442	94.13	1	19
5339357	5340768	290388	288977	1412	1412	98.51	1	19
5340824	5341411	288534	287946	588	589	98.64	1	19
5341564	5341796	30194	29960	233	235	96.6	1	180
5341671	5342145	287585	287115	475	471	94.21	1	19
5341918	5342857	24583	23648	940	936	96.32	1	180
5342157	5342518	287947	287586	362	362	99.17	1	19
5357490	5358871	29241	30636	1382	1396	96.14	1	48
5368639	5370305	8600	6940	1667	1661	89.94	1	181
5371690	5374659	9893	6940	2970	2954	87.38	1	181
5396702	5397256	362864	362318	555	547	84.2	1	29
5427251	5427365	105430	105316	115	115	96.52	1	51
5429460	5429801	105093	105430	342	338	92.71	1	51
5442509	5443183	144313	144993	675	681	88.81	1	78
5447685	5448115	25109	24679	431	431	92.15	1	181
5448506	5449072	24677	24113	567	565	89.77	1	181
5450229	5451337	54461	53355	1109	1107	91.32	1	95
5451339	5452601	22740	21477	1263	1264	87.9	1	188
5467201	5470200	17904	20903	3000	3000	83.62	1	26
5485052	5487332	26896	29158	2281	2263	85.66	1	26
5488509	5489305	30520	31316	797	797	88.11	1	26
5493104	5495252	41131	39002	2149	2130	89.66	1	26
5499365	5499617	41803	42050	253	248	88.14	1	26
5503489	5505230	45318	47021	1742	1704	83.31	1	26
5505386	5505792	47222	47629	407	408	88.86	1	26
5505898	5506436	48216	48755	539	540	89.46	1	26
5506616	5511299	48943	53608	4684	4666	90.38	1	26
5511301	5513879	53921	56478	2579	2558	87.94	1	26
5514884	5515537	56921	57584	654	664	87.22	1	26
5516171	5518713	58120	60667	2543	2548	88.17	1	26
5519201	5519314	61112	61226	114	115	92.17	1	26
5523956	5525491	66840	68387	1536	1548	85.47	1	26
5525692	5526065	68626	69001	374	376	85.41	1	26
5527267	5529178	70174	72072	1912	1899	85.82	1	26
5529472	5529788	72153	72470	317	318	87.04	1	26
5531333	5534533	74270	77456	3201	3187	87.5	1	26
5534894	5536266	77900	79270	1373	1371	91.45	1	26
5536449	5551567	79446	94535	15119	15090	91.96	1	26
5554967	5556482	98855	100389	1516	1535	88.27	1	26
5556861	5568488	100709	112368	11628	11660	89.26	1	26
5569020	5571872	112539	115378	2853	2840	86.81	1	26
5572173	5572917	115670	116387	745	718	83.75	1	26
5573058	5574403	116524	117859	1346	1336	81.39	1	26
5574562	5577921	117931	121278	3360	3348	91.94	1	26
5578955	5581663	122202	124910	2709	2709	90.29	1	26
5581848	5588271	125005	131390	6424	6386	90.05	1	26
5588476	5598187	131522	141169	9712	9648	90.81	1	26
5598474	5599565	142988	144098	1092	1111	87.33	1	26
5599678	5599877	144398	144598	200	201	89.05	1	26
5603472	5605473	150139	152147	2002	2009	92.24	1	26
5606894	5608160	153613	154874	1267	1262	88.25	1	26
5611033	5612355	157127	158447	1323	1321	88.86	1	26
5612941	5614825	159048	160941	1885	1894	85.7	1	26
5618913	5622373	166629	170105	3461	3477	86.28	1	26
5622368	5623532	170694	171859	1165	1166	85.68	1	26
5624620	5627236	171859	174448	2617	2590	89.92	1	26
5627965	5630585	175254	177839	2621	2586	86.9	1	26
5632255	5633068	179979	180784	814	806	83.54	1	26
5633073	5635088	181083	183096	2016	2014	87.27	1	26
5636268	5638114	119350	117507	1847	1844	83.19	1	25
5641384	5643147	115224	113492	1764	1733	84.93	1	25
5646881	5650668	110006	106196	3788	3811	88.42	1	25
5651905	5654660	104366	101615	2756	2752	92.6	1	25
5655364	5658218	100914	98066	2855	2849	89.8	1	25
5658890	5661612	96668	94007	2723	2662	88.01	1	25
5661782	5662175	93966	93597	394	370	81.8	1	25
5663138	5669495	92589	86259	6358	6331	92.97	1	25
5669559	5673841	86071	81773	4283	4299	94.18	1	25
5674742	5685147	80895	70450	10406	10446	91.7	1	25
5686039	5696436	69840	59501	10398	10340	91.99	1	25
5697054	5697321	58886	58612	268	275	86.91	1	25
5698218	5704106	57294	51478	5889	5817	90.22	1	25
5704888	5706976	50924	48842	2089	2083	86.33	1	25
5707137	5708168	48666	47620	1032	1047	84.24	1	25
5708154	5710605	47199	44745	2452	2455	91.51	1	25
5710920	5713313	44450	42053	2394	2398	92.64	1	25
5713609	5717236	41828	38186	3628	3643	92.8	1	25
5717536	5718075	37945	37406	540	540	93.89	1	25
5718091	5730269	37146	24954	12179	12193	90.42	1	25
5730529	5735910	13771	8389	5382	5383	95.25	1	25
5737059	5738675	6111	4500	1617	1612	90.69	1	25
5739030	5740382	4469	3134	1353	1336	83.63	1	25
5740369	5740956	2807	2224	588	584	86.25	1	25
5741558	5747726	1492601	1486418	6169	6184	90.23	1	1
5747833	5751237	5929	2596	3405	3334	90.1	1	203
5751237	5753286	2020	10	2050	2011	90.66	1	203
5753296	5754520	280338	279112	1225	1227	93.89	1	10
5757593	5761324	271531	267861	3732	3671	90.91	1	10
5763342	5765382	266197	264158	2041	2040	92.12	1	10
5769508	5770336	263579	262764	829	816	84.15	1	10
5771492	5775226	261178	257387	3735	3792	90.29	1	10
5775222	5778629	256872	253512	3408	3361	87.33	1	10
5779379	5782300	252824	249927	2922	2898	86.16	1	10
5783036	5783326	249268	248978	291	291	88.32	1	10
5787677	5788048	245947	245593	372	355	84.41	1	10
5788404	5791289	245117	242203	2886	2915	90	1	10
5794918	5796559	238362	236825	1642	1538	79.88	1	10
5797079	5798149	236194	235059	1071	1136	83.17	1	10
5798843	5799065	234317	234099	223	219	89.29	1	10
5799247	5799727	233912	233449	481	464	81.37	1	10
5800041	5805472	233386	227983	5432	5404	90.51	1	10
5805644	5806911	227792	226525	1268	1268	82.55	1	10
5807431	5807645	226052	225855	215	198	88.89	1	10
5808085	5810983	225057	222242	2899	2816	83.51	1	10
5811271	5811480	222043	221838	210	206	89.62	1	10
5811606	5811914	221748	221453	309	296	86.41	1	10
5812816	5814363	220617	219062	1548	1556	85	1	10
5814504	5816458	219069	217124	1955	1946	90.17	1	10
5816723	5824753	216584	208498	8031	8087	89.09	1	10
5825074	5830049	207414	202437	4976	4978	88.73	1	10
5832354	5833092	200032	199264	739	769	82.12	1	10
5834595	5836512	197693	195815	1918	1879	82.67	1	10
5836707	5838818	195442	193345	2112	2098	91.91	1	10
5839086	5841440	193049	190689	2355	2361	89.85	1	10
5840023	5840488	99636	100099	466	464	78.85	1	92
5845581	5847668	188151	186078	2088	2074	82.11	1	10
5848055	5850043	184804	182816	1989	1989	88.99	1	10
5850410	5851618	182423	181215	1209	1209	92.14	1	10
5851994	5853006	180848	179840	1013	1009	85.25	1	10
5853495	5854658	179543	178356	1164	1188	87.96	1	10
5854864	5856930	178175	176095	2067	2081	85.76	1	10
5857290	5857868	175657	175068	579	590	84.24	1	10
5857977	5864145	174966	168776	6169	6191	90.42	1	10
5864395	5867646	168073	164886	3252	3188	90.96	1	10
5867953	5868623	164624	163949	671	676	90.2	1	10
5868999	5875659	163587	156938	6661	6650	92.2	1	10
5876674	5879468	155651	152829	2795	2823	91.32	1	10
5879105	5879820	152827	152116	716	712	86.06	1	10
5882994	5886555	148031	144484	3562	3548	94.17	1	10
5886743	5888713	144347	142369	1971	1979	90.12	1	10
5889767	5892034	141299	139053	2268	2247	85.19	1	10
5892274	5892473	138713	138515	200	199	86.14	1	10
5894098	5895830	136579	134859	1733	1721	87.55	1	10
5895931	5896794	134859	133975	864	885	86.61	1	10
5897733	5897924	133015	132832	192	184	89.58	1	10
5898770	5900000	131649	130433	1231	1217	87.33	1	10
5900141	5912986	130320	117472	12846	12849	94.42	1	10
5913136	5913365	117358	117129	230	230	90.95	1	10
5913585	5916128	116930	114400	2544	2531	92.11	1	10
5917027	5917202	113329	113163	176	167	83.24	1	10
5917271	5923316	112400	106384	6046	6017	89.71	1	10
5923965	5932757	105817	97070	8793	8748	92.12	1	10
5933030	5935229	97070	94893	2200	2178	87.33	1	10
5935901	5945007	94200	85162	9107	9039	92.03	1	10
5945305	5948919	84916	81310	3615	3607	89.79	1	10
5949594	5949765	80679	80508	172	172	87.21	1	10
5950656	5953335	79516	76841	2680	2676	90.01	1	10
5953523	5955918	76587	74177	2396	2411	86.97	1	10
5958511	5963572	71028	65902	5062	5127	85.79	1	10
5963959	5975866	65572	53700	11908	11873	89.63	1	10
5976530	5981911	53568	48213	5382	5356	91.4	1	10
5981872	5986748	47920	43116	4877	4805	87.56	1	10
5989395	5997289	40643	32746	7895	7898	90.16	1	10
5997830	5998505	32259	31530	676	730	82.38	1	10
5998612	5999941	103780	102453	1330	1328	84.82	1	80
6000856	6001553	29049	28345	698	705	82.91	1	10
6001806	6002022	27942	27721	217	222	90.99	1	10
6002165	6007097	27573	22726	4933	4848	87.33	1	10
6008243	6008533	21440	21135	291	306	85.67	1	10
6008891	6011906	20935	17914	3016	3022	84.67	1	10
6013297	6014570	16281	14986	1274	1296	82.42	1	10
6021525	6021930	105828	106230	406	403	82.65	1	6
6028799	6030570	114771	116539	1772	1769	89.06	1	6
6036259	6036478	9206	9426	220	221	93.21	1	181
6054976	6055213	66107	65872	238	236	96.65	1	19
6069012	6069530	143483	143998	519	516	93.26	1	78
6107738	6108146	101741	102149	409	409	91.44	1	19
6107738	6108146	29794	30202	409	409	89.49	1	155
6122496	6122900	3104	3506	405	403	84.44	1	93
6148191	6148415	187220	187443	225	224	92.92	1	19
6149053	6149377	66445	66769	325	325	84.4	1	136
6157470	6157881	4324	4735	412	412	85.02	1	181
6164981	6166849	34411	36322	1869	1912	90.5	1	150
6170	6408	3556	3317	239	240	92.08	2	19
7505	9499	26978	24967	1995	2012	88.09	2	16
19860	21758	22321	24207	1899	1887	84.49	2	49
27916	28740	210	1046	825	837	87.59	2	16
72668	80304	43022	50657	7637	7636	87.52	2	16
80439	105234	50819	75573	24796	24755	87.93	2	16
106112	113188	76243	83291	7077	7049	84.48	2	16
114602	119617	85014	90030	5016	5017	88.82	2	16
120221	124646	90616	95067	4426	4452	85.47	2	16
125216	125466	98074	98329	251	256	87.89	2	16
125823	126741	98665	99592	919	928	88.79	2	16
129992	132547	77885	75335	2556	2551	86.67	2	98
176043	176707	105509	106172	665	664	84.08	2	16
177150	177953	106718	107531	804	814	84.9	2	16
179318	179485	112133	112302	168	170	89.41	2	16
180221	182235	113384	115380	2015	1997	85.91	2	16
185690	186207	118717	119225	518	509	86.78	2	16
186552	188165	119567	121164	1614	1598	82.06	2	16
199355	201811	128918	131364	2457	2447	86.37	2	16
207970	209810	136354	138192	1841	1839	88.71	2	16
211159	211773	140863	141479	615	617	84.86	2	16
212223	213128	141954	142855	906	902	83.08	2	16
223245	223895	149182	149833	651	652	83.92	2	16
224689	225766	149840	150927	1078	1088	84.09	2	16
237101	238591	166530	168023	1491	1494	89.94	2	16
239211	241226	168639	170615	2016	1977	86.47	2	16
241742	243754	171166	173167	2013	2002	90.01	2	16
245821	248004	173458	175633	2184	2176	90.98	2	16
248016	248878	175971	176805	863	835	88.51	2	16
249164	252156	177080	180078	2993	2999	91.23	2	16
252208	253309	180222	181303	1102	1082	87.22	2	16
254420	259414	183573	188513	4995	4941	90.55	2	16
260227	261215	189556	190536	989	981	81.57	2	16
261463	262799	190728	192133	1337	1406	85.15	2	16
263043	265954	192245	195147	2912	2903	93.26	2	16
266306	275491	195503	204686	9186	9184	92.24	2	16
275821	277114	205411	206690	1294	1280	89.71	2	16
277893	278266	207451	207830	374	380	80.65	2	16
278554	288090	208205	217853	9537	9649	82.93	2	16
288425	295003	218150	224630	6579	6481	90.42	2	16
295276	301313	224837	230915	6038	6079	88.21	2	16
301414	302292	230953	231828	879	876	85.75	2	16
302647	305488	232388	235267	2842	2880	90.53	2	16
307539	307843	237340	237640	305	301	88.31	2	16
308146	311808	238115	241750	3663	3636	87.09	2	16
312155	312322	242130	242296	168	167	86.71	2	16
314518	317676	244547	247713	3159	3167	92.03	2	16
318438	320352	248397	250217	1915	1821	85.45	2	16
351177	351428	295169	294918	252	252	87.3	2	16
356116	357713	304461	302869	1598	1593	82.28	2	16
360342	360741	310839	310440	400	400	85.54	2	16
368885	370882	5675	3675	1998	2001	85.5	2	185
372729	374464	2699	4454	1736	1756	86.03	2	46
374676	376747	5441	7487	2072	2047	90.9	2	46
377645	379119	7689	9161	1475	1473	86.15	2	46
379311	382367	10030	13113	3057	3084	89.64	2	46
383533	386265	14842	17561	2733	2720	84.31	2	46
386829	386949	17960	18080	121	121	87.7	2	46
387189	390255	18286	21358	3067	3073	91.11	2	46
391072	397510	21970	28371	6439	6402	87.37	2	46
397673	399332	28579	30239	1660	1661	86.86	2	46
400534	403211	31433	34157	2678	2725	83.98	2	46
403587	407181	34496	38133	3595	3638	89.05	2	46
406667	406709	3929	3973	43	45	95.56	2	37
407331	409106	38183	39964	1776	1782	93.54	2	46
409409	411684	40270	42550	2276	2281	93.22	2	46
411664	415541	43039	46968	3878	3930	90.67	2	46
415755	417521	47116	48859	1767	1744	90.56	2	46
417707	420317	48840	51474	2611	2635	89.33	2	46
420700	420911	51834	52043	212	210	89.25	2	46
421263	424239	52218	55162	2977	2945	92.24	2	46
424380	424527	55325	55465	148	141	88.67	2	46
424984	427581	55902	58525	2598	2624	90.31	2	46
428014	432200	58858	63041	4187	4184	92.36	2	46
432716	433504	63618	64429	789	812	82.65	2	46
433784	434333	64613	65200	550	588	81.61	2	46
434651	434886	65517	65753	236	237	89.45	2	46
435013	435369	66240	66610	357	371	86.21	2	46
435692	436118	67409	67855	427	447	84.12	2	46
436367	437464	68035	69125	1098	1091	83.84	2	46
437853	438369	69282	69786	517	505	83.08	2	46
438409	439622	69784	71014	1214	1231	81.27	2	46
439628	440215	71142	71727	588	586	84.94	2	46
440221	441338	71905	73035	1118	1131	85.78	2	46
441481	443071	73227	74734	1591	1508	81.06	2	46
443165	446847	74880	78598	3683	3719	92.38	2	46
446859	447027	79032	79199	169	168	95.86	2	46
447153	459619	79201	91676	12467	12476	92.4	2	46
459988	460639	92020	92660	652	641	83.08	2	46
461451	466346	93361	98309	4896	4949	90.27	2	46
466631	472996	98627	105022	6366	6396	91.01	2	46
473433	474893	105245	106685	1461	1441	84.52	2	46
475093	477769	106769	109435	2677	2667	90.3	2	46
477925	478315	110192	110597	391	406	86.24	2	46
478710	482599	110864	114678	3890	3815	89.2	2	46
483400	491822	115614	124040	8423	8427	92.58	2	46
492813	501108	124797	133033	8296	8237	89.39	2	46
502447	505116	134482	137144	2670	2663	89.91	2	46
511576	515311	43921	47644	3736	3724	91.16	2	160
515929	516473	48463	47927	545	537	87.77	2	160
516602	516749	47802	47655	148	148	89.86	2	160
518158	529428	151275	162540	11271	11266	91.31	2	51
531839	533567	162880	164619	1729	1740	88.18	2	51
534846	542162	166187	173557	7317	7371	90.66	2	51
542373	551665	174040	183301	9293	9262	91.9	2	51
551754	552452	183442	184105	699	664	82.06	2	51
552785	557787	184460	189460	5003	5001	91.02	2	51
557774	558181	189669	190067	408	399	84.58	2	51
558722	559087	400961	400621	366	341	81.52	2	1
560223	562651	399354	396918	2429	2437	90.15	2	1
563048	563247	396473	396276	200	198	86.14	2	1
563432	571063	396049	388506	7632	7544	87.61	2	1
571696	574840	387952	384794	3145	3159	91.44	2	1
574927	575651	384437	383702	725	736	90.73	2	1
576095	578777	383262	380594	2683	2669	89.92	2	1
579346	582718	379901	376539	3373	3363	87.7	2	1
583242	584538	376081	374686	1297	1396	82.09	2	1
585007	585457	373968	373515	451	454	85.9	2	1
588746	593713	370751	365739	4968	5013	89.65	2	1
593811	606029	365739	353515	12219	12225	91.16	2	1
609823	610216	349958	349578	394	381	81.57	2	1
612269	615580	347433	344234	3312	3200	83.5	2	1
616714	618139	343253	341821	1426	1433	82.4	2	1
620393	620809	339875	339472	417	404	85.68	2	1
622007	622272	338372	338101	266	272	90.11	2	1
622376	623010	337995	337366	635	630	85.23	2	1
623620	623797	336591	336405	178	187	88.77	2	1
623953	624316	336295	335947	364	349	83.33	2	1
627821	628126	332376	332087	306	290	84.52	2	1
628724	630242	331528	330058	1519	1471	81.96	2	1
630527	630995	329937	329472	469	466	89.62	2	1
631496	633007	329113	327680	1512	1434	83.44	2	1
633564	638310	327264	322489	4747	4776	89.66	2	1
638744	640393	322002	320359	1650	1644	84.99	2	1
640108	649726	320353	310768	9619	9586	89.23	2	1
649666	650397	310635	309898	732	738	87.72	2	1
650492	652488	309898	307901	1997	1998	82.87	2	1
653111	654988	307269	305456	1878	1814	85.37	2	1
655166	659661	305370	300893	4496	4478	90.27	2	1
659664	666429	300346	293602	6766	6745	90.75	2	1
667193	668702	292859	291374	1510	1486	87.24	2	1
669049	669945	290866	289971	897	896	91.03	2	1
670720	671252	289331	288803	533	529	89.54	2	1
671283	674967	288124	284506	3685	3619	88.22	2	1
675103	678215	284400	281274	3113	3127	88.5	2	1
675103	676017	211874	210959	915	916	83.6	2	15
678731	679036	280727	280431	306	297	86.27	2	1
680627	682180	280430	278873	1554	1558	91.98	2	1
682461	684723	278510	276237	2263	2274	87.01	2	1
685091	691095	275838	269856	6005	5983	90.93	2	1
691813	692796	269160	268191	984	970	84.32	2	1
693055	699777	267897	261227	6723	6671	89.21	2	1
700503	702649	260320	258175	2147	2146	92.92	2	1
704624	704787	253834	253669	164	166	91.57	2	1
704800	710994	253566	247402	6195	6165	88.87	2	1
711246	711443	247106	246902	198	205	87.38	2	1
713809	715797	241312	239322	1989	1991	91.37	2	1
716085	721273	238943	233822	5189	5122	91.8	2	1
721274	724833	233713	230259	3560	3455	91.61	2	1
724984	736168	230078	219037	11185	11042	86.37	2	1
736368	739959	218899	215408	3592	3492	87.71	2	1
741392	747475	213755	207676	6084	6080	91.61	2	1
748608	748823	205515	205293	216	223	84.58	2	1
749547	750996	204677	203230	1450	1448	87.09	2	1
751250	754770	202917	199396	3521	3522	89.85	2	1
754902	755788	199396	198502	887	895	79.03	2	1
756044	756309	198240	197972	266	269	85.56	2	1
756523	756773	197652	197407	251	246	89.37	2	1
756965	757084	189044	188934	120	111	90	2	1
757481	757687	188625	188419	207	207	92.27	2	1
758966	759227	187260	186974	262	287	84.59	2	1
759416	760245	186699	185895	830	805	82.67	2	1
760324	760981	185702	185067	658	636	86.9	2	1
761271	761644	184837	184480	374	358	88.8	2	1
761734	761996	184283	184027	263	257	87.64	2	1
765018	765135	181004	180886	118	119	96.67	2	1
765858	770051	180156	175964	4194	4193	92.7	2	1
771948	772149	173968	173767	202	202	84.58	2	1
772350	773957	173648	172028	1608	1621	89.44	2	1
773653	774944	171989	170681	1292	1309	92.01	2	1
775830	776511	169695	168990	682	706	84.42	2	1
777789	778379	167991	167400	591	592	89.19	2	1
778617	782348	167146	163456	3732	3691	87.63	2	1
782582	784260	162977	161281	1679	1697	89.29	2	1
785380	788999	160090	156473	3620	3618	86.1	2	1
789163	796606	156370	148926	7444	7445	94.85	2	1
797127	804845	148135	140293	7719	7843	89.2	2	1
804992	806126	140210	139098	1135	1113	88.03	2	1
806135	815699	138753	129250	9565	9504	91.6	2	1
815600	815709	168225	168116	110	110	95.45	2	54
815735	815815	1238945	1239027	81	83	95.18	2	1
816030	818230	129053	126840	2201	2214	87.19	2	1
818439	824029	126611	120993	5591	5619	90.07	2	1
825824	826264	116874	116423	441	452	84.48	2	1
826938	827771	115970	115150	834	821	85.95	2	1
828168	828544	115050	114677	377	374	87.34	2	1
828661	830279	114552	112986	1619	1567	84.37	2	1
831423	832077	111881	111246	655	636	84.22	2	1
832344	833811	111150	109712	1468	1439	84.18	2	1
834296	838150	109329	105495	3855	3835	92.93	2	1
839774	840496	104066	103332	723	735	86.1	2	1
840709	840980	103054	102785	272	270	83.87	2	1
841233	843632	102618	100178	2400	2441	90.53	2	1
844034	850239	99803	93609	6206	6195	89.5	2	1
850995	851341	86316	85980	347	337	83.19	2	1
851374	853845	57639	55175	2472	2465	93.51	2	151
855326	857701	53818	51446	2376	2373	88.9	2	151
857970	858729	50345	49596	760	750	85.7	2	151
860563	862779	48061	45874	2217	2188	89.3	2	151
863051	866122	44883	41783	3072	3101	87.56	2	151
866401	869821	41687	38207	3421	3481	91.11	2	151
870252	871525	37850	36558	1274	1293	89.92	2	151
871403	871525	50340	50218	123	123	91.87	2	53
871839	877295	36244	30838	5457	5407	90.98	2	151
877980	885812	30164	22379	7833	7786	91.8	2	151
885992	886477	22215	21726	486	490	90.22	2	151
886566	887027	20624	20163	462	462	95.45	2	151
887175	889429	19993	17756	2255	2238	90.21	2	151
890153	890705	16983	16414	553	570	85.22	2	151
890818	894198	16066	12705	3381	3362	92.53	2	151
894314	894960	12537	11905	647	633	89.55	2	151
895668	897277	11390	9778	1610	1613	88.51	2	151
897375	899472	9673	7571	2098	2103	86.28	2	151
900577	904078	6476	2957	3502	3520	86.75	2	151
904803	905288	2434	1953	486	482	82.74	2	151
905436	905554	1926	1808	119	119	94.17	2	151
906153	910175	149715	153747	4023	4033	93.12	2	44
910656	911198	154287	154823	543	537	92.82	2	44
911175	913179	155102	157115	2005	2014	91.73	2	44
913441	916733	157328	160603	3293	3276	87.18	2	44
917361	923229	161007	166984	5869	5978	90.79	2	44
923358	924553	167101	168318	1196	1218	82.65	2	44
926475	942552	169204	185317	16078	16114	93.78	2	44
942796	946381	185506	189102	3586	3597	92.12	2	44
946575	948234	189329	190999	1660	1671	94.14	2	44
949102	956158	191627	198775	7057	7149	91.11	2	44
956366	960191	198889	202775	3826	3887	87.33	2	44
960671	962565	203285	205236	1895	1952	84.34	2	44
963924	968806	206129	211033	4883	4905	92.45	2	44
969087	971314	211302	213520	2228	2219	92.51	2	44
971934	975066	214232	217339	3133	3108	89.91	2	44
975498	977592	217618	219724	2095	2107	91.57	2	44
978403	985259	220715	227512	6857	6798	91.61	2	44
985734	994821	228192	237310	9088	9119	90.92	2	44
995319	995510	237651	237839	192	189	82.67	2	44
995749	996717	237969	238905	969	937	84.59	2	44
999047	1005140	241588	247600	6094	6013	88.53	2	44
1006067	1007461	248317	249664	1395	1348	83.48	2	44
1008092	1026603	250147	268550	18512	18404	90.09	2	44
1027713	1028346	269848	270459	634	612	81.83	2	44
1028460	1028815	270586	270930	356	345	84.89	2	44
1029083	1035354	271076	277313	6272	6238	92.02	2	44
1036455	1038679	278189	280427	2225	2239	86.82	2	44
1038947	1043366	280950	285328	4420	4379	91.98	2	44
1043542	1043645	285473	285577	104	105	92.38	2	44
1047130	1047393	4921	5186	264	266	89.1	2	91
1048121	1053691	6141	11717	5571	5577	92.63	2	91
1054540	1054953	13536	13938	414	403	86.51	2	91
1057082	1058827	17142	18881	1746	1740	89.64	2	91
1060043	1062653	19793	22403	2611	2611	89.74	2	91
1063660	1065689	24897	26899	2030	2003	91.67	2	91
1066175	1066642	27235	27697	468	463	84.52	2	91
1067088	1067342	27712	27972	255	261	84.07	2	91
1067738	1070614	28366	31259	2877	2894	90.38	2	91
1071006	1071304	31878	32182	299	305	84.52	2	91
1071584	1090691	32369	51373	19108	19005	91.41	2	91
1091204	1094670	51816	55254	3467	3439	90.16	2	91
1097318	1108263	58023	68994	10946	10972	90.3	2	91
1108561	1112361	69524	73359	3801	3836	91.87	2	91
1112580	1118103	73750	79300	5524	5551	89.01	2	91
1118222	1118391	79407	79575	170	169	87.65	2	91
1119051	1132405	79868	93064	13355	13197	87.57	2	91
1134232	1134581	96145	96480	350	336	84.9	2	91
1134886	1138847	96888	100855	3962	3968	89.81	2	91
1138886	1143379	101059	105614	4494	4556	89.92	2	91
1144261	1144351	106698	106790	91	93	94.62	2	91
1147028	1151339	109287	113583	4312	4297	90.76	2	91
1151314	1152153	114011	114850	840	840	94.29	2	91
1152141	1156254	114958	119022	4114	4065	89.46	2	91
1156427	1168756	119195	131447	12330	12253	92.2	2	91
1169992	1170259	133313	133580	268	268	93.28	2	91
1170360	1172139	133631	135395	1780	1765	87.4	2	91
1172532	1174620	135742	137863	2089	2122	85.02	2	91
1175482	1176986	114387	112864	1505	1524	85.8	2	109
1183462	1183901	106887	106473	440	415	79.02	2	109
1184939	1187367	105449	103038	2429	2412	85.74	2	109
1187503	1204238	102902	86177	16736	16726	91.72	2	109
1204477	1206764	85963	83683	2288	2281	88.35	2	109
1210058	1211567	80784	79246	1510	1539	83.41	2	109
1212023	1212849	78998	78168	827	831	84.08	2	109
1212971	1218646	78043	72455	5676	5589	86.37	2	109
1219723	1220361	70949	70299	639	651	86.15	2	109
1220554	1221396	70309	69472	843	838	86	2	109
1221912	1221997	69444	69360	86	85	91.86	2	109
1222618	1223197	68258	68834	580	577	83.96	2	109
1223797	1226190	67758	65395	2394	2364	90.52	2	109
1226449	1229552	60658	57531	3104	3128	92.18	2	109
1229895	1233439	57216	53684	3545	3533	87.75	2	109
1234856	1240414	53257	47681	5559	5577	88.76	2	109
1240424	1247707	47330	40044	7284	7287	91.6	2	109
1248266	1249038	39494	38722	773	773	83.5	2	109
1249198	1251676	38596	36090	2479	2507	86.72	2	109
1251984	1257228	35831	30632	5245	5200	86.47	2	109
1257407	1258583	29918	28740	1177	1179	89.79	2	109
1259260	1268231	193922	202897	8972	8976	91.01	2	20
1269099	1278701	205368	214961	9603	9594	88.65	2	20
1280674	1281167	217114	217602	494	489	85.57	2	20
1281280	1288266	217743	224789	6987	7047	84.76	2	20
1288665	1293913	225211	230441	5249	5231	89.94	2	20
1293743	1300840	230709	237759	7098	7051	88.6	2	20
1301028	1301806	237765	238538	779	774	90.28	2	20
1301923	1302214	238546	238835	292	290	85.67	2	20
1305563	1307102	239819	241328	1540	1510	85.86	2	20
1308137	1314813	245368	252021	6677	6654	89.39	2	20
1314979	1315212	253017	253257	234	241	85.89	2	20
1315768	1321754	254032	260033	5987	6002	91.25	2	20
1321886	1325572	260168	263878	3687	3711	89.41	2	20
1325689	1329676	264012	268008	3988	3997	89.12	2	20
1330459	1333838	268676	272089	3380	3414	88.5	2	20
1335075	1342020	272885	279837	6946	6953	87.93	2	20
1343260	1343418	280915	281071	159	157	90	2	20
1343859	1344178	281397	281711	320	315	86.77	2	20
1345000	1351984	282543	289511	6985	6969	94.37	2	20
1352216	1356286	289699	293762	4071	4064	87.2	2	20
1357468	1364415	295191	302158	6948	6968	88.56	2	20
1364648	1367308	302337	304993	2661	2657	89.19	2	20
1367414	1368121	305119	305780	708	662	83.47	2	20
1369377	1370012	306983	307619	636	637	84.98	2	20
1370545	1382419	308069	319895	11875	11827	88.04	2	20
1383194	1385693	322110	324600	2500	2491	89.93	2	20
1388567	1389438	327354	328211	872	858	87.03	2	20
1389480	1390470	328565	329551	991	987	91.88	2	20
1391110	1395739	330154	334737	4630	4584	91.38	2	20
1396297	1402653	335130	341513	6357	6384	88.45	2	20
1402671	1402803	341804	341945	133	142	83.8	2	20
1405125	1405355	344428	344653	231	226	87.66	2	20
1406342	1408131	345116	346885	1790	1770	90.05	2	20
1408753	1421667	347292	360167	12915	12876	92.72	2	20
1421423	1424739	360186	363494	3317	3309	90.01	2	20
1425034	1429869	363802	368612	4836	4811	93.3	2	20
1429976	1430529	368714	369255	554	542	82.52	2	20
1430679	1433291	369373	371982	2613	2610	90.28	2	20
1433381	1450655	372094	389357	17275	17264	91.56	2	20
1445278	1445424	327588	327443	147	146	93.88	2	14
1452414	1455279	390779	393646	2866	2868	92.12	2	20
1455307	1458840	394142	397610	3534	3469	89.14	2	20
1459851	1461965	117541	119662	2115	2122	92.98	2	1
1463378	1464243	398594	399462	866	869	91.6	2	20
1464261	1476726	399548	411973	12466	12426	90.36	2	20
1477178	1478657	412027	413493	1480	1467	94.46	2	20
1480350	1480880	415307	415849	531	543	84.06	2	20
1481204	1483744	418667	421146	2541	2480	85.81	2	20
1483907	1488382	421209	425695	4476	4487	88.13	2	20
1488229	1489024	425825	426613	796	789	90.23	2	20
1489216	1489455	426838	427058	240	221	85.06	2	20
1490101	1493565	427835	431233	3465	3399	85.83	2	20
1493998	1494746	431675	432415	749	741	83.62	2	20
1495755	1496147	433219	433625	393	407	85.82	2	20
1496451	1496736	433627	433906	286	280	91.7	2	20
1496740	1497310	433760	434214	571	455	74.39	2	20
1497712	1498084	434308	434674	373	367	89.1	2	20
1498312	1498486	434680	434854	175	175	93.14	2	20
1498663	1498849	434872	435065	187	194	88.14	2	20
1499305	1499500	435268	435463	196	196	91.33	2	20
1502266	1502401	436229	436365	136	137	93.43	2	20
1503621	1504849	436769	437990	1229	1222	89.03	2	20
1506393	1507751	440667	442013	1359	1347	86.62	2	20
1510393	1517629	446786	453903	7237	7118	89.6	2	20
1517841	1518587	454232	454999	747	768	86.52	2	20
1518589	1522550	455178	459166	3962	3989	89.64	2	20
1522550	1523559	29349	30376	1010	1028	85.55	2	100
1525876	1527815	32116	34052	1940	1937	93.04	2	100
1529092	1531429	35048	37402	2338	2355	85.02	2	100
1531771	1539996	37735	45968	8226	8234	86.27	2	100
1539995	1542633	46244	48861	2639	2618	89.49	2	100
1543689	1544155	48909	49369	467	461	91.47	2	100
1544510	1547217	50214	52927	2708	2714	90.88	2	100
1547371	1547609	53054	53286	239	233	87.45	2	100
1547731	1549642	53287	55171	1912	1885	85.45	2	100
1555548	1555875	60642	60992	328	351	83.48	2	100
1556047	1556877	61034	61913	831	880	81.24	2	100
1559512	1563702	65176	69348	4191	4173	90.69	2	100
1564121	1564331	69514	69725	211	212	90.57	2	100
1564553	1566484	69952	71875	1932	1924	85.4	2	100
1567001	1568348	72186	73545	1348	1360	84.57	2	100
1569857	1573272	75356	78729	3416	3374	85.19	2	100
1576766	1577141	80854	81238	376	385	86.89	2	100
1577376	1581234	81434	85288	3859	3855	90.08	2	100
1582870	1583489	88399	89009	620	611	85.85	2	100
1583772	1588203	89274	93690	4432	4417	91.8	2	100
1588314	1589364	93796	94834	1051	1039	91.86	2	100
1589062	1591423	94844	97226	2362	2383	91.66	2	100
1592066	1594604	98395	100978	2539	2584	86.81	2	100
1595066	1595998	101487	102409	933	923	82.71	2	100
1596099	1596715	102641	103251	617	611	86.1	2	100
1597241	1598807	103741	105255	1567	1515	85.89	2	100
1598809	1600839	105347	107283	2031	1937	81.18	2	100
1603099	1603507	110084	110493	409	410	88.92	2	100
1604159	1608277	111724	115799	4119	4076	89.16	2	100
1608262	1608511	116237	116489	250	253	88.33	2	100
1608578	1610169	116624	118226	1592	1603	83.78	2	100
1610376	1610474	118489	118391	99	99	96.97	2	100
1610499	1610775	118486	118779	277	294	87.21	2	100
1611203	1611804	119166	119748	602	583	84.28	2	100
1611867	1616468	5078	478	4602	4601	88.03	2	216
1616935	1619046	141540	139462	2112	2079	89.07	2	94
1619057	1621471	139039	136620	2415	2420	90.84	2	94
1621833	1630896	135889	126864	9064	9026	92.02	2	94
1630939	1633614	498969	496314	2676	2656	90.08	2	14
1633870	1635810	496240	494336	1941	1905	87.25	2	14
1636260	1645892	493966	484316	9633	9651	92.26	2	14
1646036	1647925	484189	482304	1890	1886	90.1	2	14
1648439	1654520	481448	475524	6082	5925	86.52	2	14
1654532	1659055	475411	470786	4524	4626	89.59	2	14
1659173	1661187	470701	468679	2015	2023	92	2	14
1663023	1663492	466947	466486	470	462	82.24	2	14
1663495	1668510	466010	461022	5016	4989	87.22	2	14
1669859	1671324	406260	404797	1466	1464	93.11	2	14
1671612	1674234	459506	456871	2623	2636	86.15	2	14
1674393	1677844	456783	453244	3452	3540	81.06	2	14
1679979	1681470	452391	450881	1492	1511	87.61	2	14
1681868	1687043	450566	445447	5176	5120	89.83	2	14
1687033	1687641	445274	444655	609	620	86.16	2	14
1689046	1689148	240242	240344	103	103	98.06	2	42
1689379	1691695	443140	440837	2317	2304	88.77	2	14
1692795	1705166	440290	427910	12372	12381	89.73	2	14
1705304	1719752	427905	413632	14449	14274	88.95	2	14
1721084	1721427	412592	412243	344	350	89.36	2	14
1721550	1727391	412084	406267	5842	5818	92.11	2	14
1727392	1730998	404795	401165	3607	3631	92.78	2	14
1731304	1733815	400814	398294	2512	2521	87.37	2	14
1734001	1737972	398068	394098	3972	3971	89.17	2	14
1738050	1738936	393819	392918	887	902	82.07	2	14
1739679	1740796	391930	390834	1118	1097	83.13	2	14
1741082	1741644	390146	389587	563	560	84.91	2	14
1742099	1742671	389179	388610	573	570	86.03	2	14
1742871	1743380	388470	387971	510	500	89.63	2	14
1743649	1743892	387698	387462	244	237	89.34	2	14
1745219	1745514	385886	385615	296	272	82	2	14
1746072	1763218	385118	368115	17147	17004	89.3	2	14
1763961	1766463	367306	364819	2503	2488	90.28	2	14
1766946	1772575	364384	358776	5630	5609	91.12	2	14
1773024	1778333	357969	352707	5310	5263	86.1	2	14
1778472	1778970	352568	352045	499	524	82.08	2	14
1779330	1780189	351757	350901	860	857	84.62	2	14
1780629	1786632	350444	344399	6004	6046	91.91	2	14
1786740	1792803	344250	338131	6064	6120	89.78	2	14
1793134	1793750	337819	337211	617	609	82.92	2	14
1794483	1795407	336453	335592	925	862	81.99	2	14
1795422	1795581	335422	335277	160	146	84.38	2	14
1796178	1796272	334801	334712	95	90	92.63	2	14
1796385	1802412	334596	328610	6028	5987	92.04	2	14
1803950	1804118	326651	326482	169	170	90	2	14
1804288	1805115	326417	325550	828	868	82.39	2	14
1805846	1814022	324845	316707	8177	8139	92.75	2	14
1814062	1829432	305976	290715	15371	15262	91.56	2	14
1830284	1831833	289919	288326	1550	1594	90.12	2	14
1832598	1836509	287682	283751	3912	3932	91.88	2	14
1836476	1838574	283313	281335	2099	1979	85.51	2	14
1838911	1842587	280584	276963	3677	3622	88.46	2	14
1842813	1844878	276813	274755	2066	2059	92.08	2	14
1845838	1863305	274119	256635	17468	17485	89.79	2	14
1863621	1864525	256359	255445	905	915	83.35	2	14
1864655	1865970	255319	254041	1316	1279	84.43	2	14
1866162	1866694	253739	253191	533	549	82.31	2	14
1866840	1871136	253073	248877	4297	4197	88.21	2	14
1871285	1876220	248746	243789	4936	4958	91.89	2	14
1878522	1879675	241571	240427	1154	1145	85.58	2	14
1879859	1880321	240396	239949	463	448	86.08	2	14
1881083	1885991	239236	234343	4909	4894	94	2	14
1885955	1890755	233875	229046	4801	4830	89.42	2	14
1891751	1893309	228300	226769	1559	1532	83.1	2	14
1893302	1898522	224856	219676	5221	5181	86.33	2	14
1898701	1903480	219586	214884	4780	4703	85.37	2	14
1903717	1908802	214604	209632	5086	4973	87.99	2	14
1909563	1910953	208831	207447	1391	1385	89.23	2	14
1911100	1913847	207281	204522	2748	2760	90.51	2	14
1914281	1916975	204075	201405	2695	2671	92.45	2	14
1917521	1917969	200860	200429	449	432	86	2	14
1918179	1919774	200324	198713	1596	1612	90.71	2	14
1920399	1924207	198231	194353	3809	3879	90.48	2	14
1923871	1924572	194298	193593	702	706	90.73	2	14
1926044	1929850	191809	188070	3807	3740	87.65	2	14
1929789	1935127	187450	182134	5339	5317	89.6	2	14
1936689	1939841	180329	177243	3153	3087	90.07	2	14
1939978	1943068	177095	174080	3091	3016	86.66	2	14
1943996	1945697	173314	171604	1702	1711	87.72	2	14
1946786	1948795	170692	168674	2010	2019	92.79	2	14
1949222	1950840	168263	166635	1619	1629	89.36	2	14
1951352	1953641	166486	164207	2290	2280	84.18	2	14
1953675	1956245	163944	161396	2571	2549	91.72	2	14
1956869	1966422	160576	151074	9554	9503	90.98	2	14
1966851	1969532	149976	147363	2682	2614	85.41	2	14
1970466	1971850	146417	145038	1385	1380	89.65	2	14
1971852	1974527	144855	142206	2676	2650	90.87	2	14
1974997	1975591	141757	141174	595	584	80.56	2	14
1975790	1976468	140867	140219	679	649	83.53	2	14
1976982	1977210	138690	138460	229	231	92.21	2	14
1977600	1977983	138075	137697	384	379	86.65	2	14
1984678	1985016	131231	130894	339	338	89.68	2	14
1986060	1986255	129951	129756	196	196	90.82	2	14
1988571	1992565	127339	123359	3995	3981	90.46	2	14
1992820	1992979	123119	122963	160	157	90.68	2	14
1993796	1993982	121682	121480	187	203	82.69	2	14
1994109	1994415	121330	121005	307	326	81.87	2	14
1995573	1995729	119594	119438	157	157	89.38	2	14
1995937	1996258	119100	118783	322	318	90.74	2	14
1996441	1998926	118641	116126	2486	2516	83.17	2	14
1998939	2002186	115848	112665	3248	3184	83.03	2	14
2003305	2003552	111673	111429	248	245	87.65	2	14
2004475	2004807	110531	110200	333	332	87.35	2	14
2007077	2007722	107326	106684	646	643	88.24	2	14
2008149	2008364	106359	106140	216	220	88.24	2	14
2008732	2010560	105979	104103	1829	1877	81.52	2	14
2010218	2013266	104093	101041	3049	3053	92.73	2	14
2013462	2017679	100613	96366	4218	4248	91.52	2	14
2018027	2021398	96100	92772	3372	3329	92.6	2	14
2021995	2024703	91461	88723	2709	2739	88.23	2	14
2024928	2030259	88691	83345	5332	5347	90.43	2	14
2031321	2031525	82253	82049	205	205	90.24	2	14
2032652	2041546	81031	72164	8895	8868	88.36	2	14
2041329	2043263	72141	70167	1935	1975	91.91	2	14
2044653	2047102	68780	66367	2450	2414	86.37	2	14
2047376	2051207	66134	62293	3832	3842	92.62	2	14
2052530	2054373	60979	59125	1844	1855	90.59	2	14
2053379	2053596	292872	292655	218	218	87.21	2	9
2054745	2057247	58499	56008	2503	2492	92.66	2	14
2057398	2057942	55801	55264	545	538	87.98	2	14
2058008	2058577	54965	54369	570	597	84.47	2	14
2058724	2064524	54196	48411	5801	5786	88.34	2	14
2068595	2069203	44770	44196	609	575	79.71	2	14
2069496	2071232	44005	42310	1737	1696	86.51	2	14
2071887	2074071	41466	39297	2185	2170	80.78	2	14
2074217	2075315	38886	37779	1099	1108	88.91	2	14
2076542	2077636	35047	33981	1095	1067	84.22	2	14
2078455	2079583	33167	32039	1129	1129	85.02	2	14
2079668	2080068	31907	31504	401	404	82.35	2	14
2080277	2080628	31348	31009	352	340	87.08	2	14
2080623	2082404	30674	28890	1782	1785	92.22	2	14
2082373	2090848	28828	20423	8476	8406	91.22	2	14
2091545	2091748	19706	19502	204	205	91.79	2	14
2092903	2098257	18325	12958	5355	5368	90.6	2	14
2098385	2104832	12809	6423	6448	6387	90.85	2	14
2104835	2105564	6334	5593	730	742	87.47	2	14
2105533	2105820	5123	4837	288	287	92.39	2	14
2107052	2110244	3296	85	3193	3212	87.9	2	14
2108694	2110244	6299	7858	1551	1560	89.62	2	1
2110463	2112785	454111	451825	2323	2287	88.85	2	21
2113170	2115163	448293	446308	1994	1986	87.24	2	21
2117720	2118033	444496	444171	314	326	86.59	2	21
2118518	2118702	443621	443432	185	190	89.47	2	21
2119271	2119745	443037	442559	475	479	86.96	2	21
2120031	2120215	441637	441453	185	185	91.35	2	21
2121648	2126170	440160	435641	4523	4520	89.02	2	21
2126891	2129858	434802	431832	2968	2971	89.29	2	21
2130835	2132670	430886	429069	1836	1818	84.24	2	21
2133131	2133432	428595	428287	302	309	86.62	2	21
2133789	2140441	427902	421298	6653	6605	89.57	2	21
2140563	2148899	421179	412933	8337	8247	90.63	2	21
2149450	2154929	412518	407048	5480	5471	89.41	2	21
2155780	2157742	406244	404246	1963	1999	84.74	2	21
2160707	2165640	401132	396251	4934	4882	91.05	2	21
2165896	2166279	396012	395603	384	410	86.96	2	21
2166913	2171139	395026	390772	4227	4255	91.44	2	21
2171240	2171502	390661	390399	263	263	88.64	2	21
2172491	2175168	389460	386784	2678	2677	92.6	2	21
2175686	2182257	386198	379755	6572	6444	87.5	2	21
2183022	2184350	379177	377856	1329	1322	93.66	2	21
2184157	2186291	377845	375740	2135	2106	90	2	21
2187212	2194616	375016	367673	7405	7344	88.21	2	21
2194767	2197495	367557	364887	2729	2671	85.39	2	21
2197991	2198767	364283	363481	777	803	86.3	2	21
2199036	2199397	362929	362589	362	341	85.44	2	21
2199560	2200981	362295	360879	1422	1417	84.32	2	21
2201249	2201574	360592	360283	326	310	85.71	2	21
2202517	2205371	359456	356604	2855	2853	87.35	2	21
2205507	2210806	356479	351166	5300	5314	88.69	2	21
2211180	2211487	350896	350600	308	297	82.64	2	21
2211799	2214074	350388	348125	2276	2264	92.9	2	21
2214453	2218367	347744	343843	3915	3902	92.98	2	21
2216743	2216948	17605	17400	206	206	97.09	2	145
2218510	2218886	343708	343327	377	382	86.15	2	21
2219027	2220035	343239	342247	1009	993	89.19	2	21
2220209	2222446	342116	339912	2238	2205	87.36	2	21
2222907	2227460	339406	334873	4554	4534	88.47	2	21
2227567	2228987	334775	333365	1421	1411	87.62	2	21
2230641	2232573	331556	329596	1933	1961	87.89	2	21
2232849	2232949	329443	329343	101	101	94.06	2	21
2233348	2239067	329160	323545	5720	5616	87.21	2	21
2239342	2243400	322867	318806	4059	4062	90.59	2	21
2243905	2244036	318700	318568	132	133	90.23	2	21
2244148	2248339	318460	314242	4192	4219	90.14	2	21
2248430	2252955	314112	309639	4526	4474	91.56	2	21
2253199	2254561	308774	307410	1363	1365	82.95	2	21
2255204	2255613	306907	306514	410	394	81.32	2	21
2256870	2257372	305680	305183	503	498	89.41	2	21
2257515	2263168	305179	299551	5654	5629	85.36	2	21
2263444	2267359	299278	295365	3916	3914	91.77	2	21
2268769	2268958	293977	293788	190	190	87.43	2	21
2270471	2273361	292962	290088	2891	2875	92.92	2	21
2273455	2273893	289967	289538	439	430	90.25	2	21
2274089	2274975	289452	288606	887	847	84.02	2	21
2274977	2283369	288509	280269	8393	8241	87.64	2	21
2284494	2287412	279166	276251	2919	2916	93.26	2	21
2287825	2294749	275877	268940	6925	6938	93.04	2	21
2294978	2302297	268938	261713	7320	7226	90.36	2	21
2303083	2305881	260704	257908	2799	2797	93.3	2	21
2306139	2311305	257897	252776	5167	5122	89.25	2	21
2312545	2317703	249562	244441	5159	5122	90.58	2	21
2317746	2318711	243016	241985	966	1032	83.22	2	21
2319306	2323740	241026	236538	4435	4489	88.99	2	21
2324041	2325718	236086	234423	1678	1664	89.19	2	21
2325949	2327491	234105	232582	1543	1524	91.53	2	21
2328157	2328897	232022	231283	741	740	83.4	2	21
2329023	2330807	231115	229387	1785	1729	86.67	2	21
2330840	2331426	228944	228395	587	550	85.96	2	21
2331447	2335639	227275	223098	4193	4178	92.05	2	21
2336670	2336874	222500	222296	205	205	91.26	2	21
2337152	2354965	221693	203969	17814	17725	91.13	2	21
2355666	2357541	449163	451056	1876	1894	85.59	2	21
2359645	2362020	202942	200584	2376	2359	91.57	2	21
2362088	2364258	200349	198187	2171	2163	91.34	2	21
2364373	2369156	198048	193317	4784	4732	91.83	2	21
2369295	2373432	193195	189072	4138	4124	89.22	2	21
2374188	2374443	187754	188002	256	249	86.92	2	21
2375545	2376067	187193	186691	523	503	83.49	2	21
2376554	2379067	186255	183849	2514	2407	86.76	2	21
2379024	2380565	183410	181907	1542	1504	85.35	2	21
2380733	2383898	181880	178806	3166	3075	87.4	2	21
2384103	2385317	178578	177349	1215	1230	85.01	2	21
2385319	2396611	177221	165882	11293	11340	87.77	2	21
2397012	2398283	165532	164264	1272	1269	92.78	2	21
2398742	2404217	163590	158219	5476	5372	89.46	2	21
2404481	2407650	157984	154817	3170	3168	87.24	2	21
2410127	2410469	152321	151989	343	333	88.44	2	21
2411117	2419949	151314	142574	8833	8741	85.97	2	21
2422344	2422520	140162	139988	177	175	90.96	2	21
2423299	2423777	139237	138756	479	482	83.13	2	21
2424283	2425639	138265	136958	1357	1308	87.08	2	21
2425761	2427803	136954	134971	2043	1984	89.2	2	21
2428425	2428971	134334	133780	547	555	84.83	2	21
2429181	2429412	133778	133542	232	237	89.96	2	21
2429626	2429943	133207	132887	318	321	85.71	2	21
2430103	2431628	132787	131253	1526	1535	83.07	2	21
2432171	2433064	130746	129817	894	930	81.88	2	21
2433167	2436107	129661	126676	2941	2986	90.87	2	21
2437094	2441935	125781	120964	4842	4818	89.87	2	21
2441933	2442549	120237	119634	617	604	85.11	2	21
2442556	2442956	119501	119111	401	391	86.57	2	21
2443240	2449405	118885	112731	6166	6155	88.39	2	21
2450259	2453116	111909	109063	2858	2847	89.14	2	21
2453254	2454990	108922	107177	1737	1746	87.59	2	21
2455254	2456524	106922	105742	1271	1181	81.6	2	21
2456713	2456979	105631	105354	267	278	86.38	2	21
2457741	2458509	103844	103121	769	724	80.05	2	21
2461319	2461479	100753	100597	161	157	87.73	2	21
2464235	2468984	99548	94862	4750	4687	90.55	2	21
2468987	2472481	94739	91269	3495	3471	90.76	2	21
2472581	2473888	91268	90008	1308	1261	85.32	2	21
2475299	2487564	88484	76190	12266	12295	94.34	2	21
2488309	2491187	70264	73146	2879	2883	93.44	2	21
2492208	2493846	74412	76049	1639	1638	92.13	2	21
2494431	2496577	69378	67200	2147	2179	87.33	2	21
2496948	2500689	66730	62995	3742	3736	93.11	2	21
2500813	2503534	62222	59525	2722	2698	92.59	2	21
2504117	2508660	58970	54461	4544	4510	91.66	2	21
2508795	2509575	54327	53583	781	745	83.56	2	21
2510175	2516293	53286	47197	6119	6090	91.69	2	21
2517671	2519533	46324	44468	1863	1857	92.4	2	21
2519762	2525284	44232	38719	5523	5514	89.06	2	21
2526973	2543168	37424	21284	16196	16141	92.91	2	21
2545563	2546921	17179	15838	1359	1342	91.04	2	33
2553873	2555302	20307	21744	1430	1438	80.77	2	33
2555821	2558496	22171	24844	2676	2674	89.96	2	33
2559113	2562371	25567	28794	3259	3228	90.83	2	33
2563543	2563902	29731	30066	360	336	85.32	2	33
2565079	2565418	31264	31639	340	376	80.21	2	33
2566889	2570634	32923	36626	3746	3704	90.78	2	33
[truncated: 7,571 more rows]

## Sheet: ARSEF23_vs_Ma69
Seq1:start	Seq1:end	Seq2:start	Seq2:end	Seq1:match_length	Seq2:match_length	%similarity	Seq1:ARSEF23_scaffold#	Seq2:Ma69_scaffold#
189	15536	107287	122614	15348	15328	93.82	1	24
15094	15224	382445	382575	131	131	96.18	1	19
16259	16765	122615	123133	507	519	86.92	1	24
22116	26620	132530	128043	4505	4488	87.98	1	24
27084	30810	127712	123984	3727	3729	92.06	1	24
32232	33148	132533	133446	917	914	90.36	1	24
33205	42924	133705	143396	9720	9692	92.89	1	24
43234	44768	143415	144965	1535	1551	89.75	1	24
45054	46391	145191	146576	1338	1386	81.86	1	24
46805	47777	146969	147952	973	984	87.93	1	24
47934	52508	148016	152590	4575	4575	95.74	1	24
52527	52750	152821	153042	224	222	90.67	1	24
53506	58957	153044	158487	5452	5444	93.72	1	24
58952	59107	957180	957332	156	153	89.81	1	7
58958	59105	524383	524530	148	148	96.62	1	12
59106	59276	114923	115093	171	171	94.15	1	29
59106	59623	75092	74559	518	534	82.6	1	35
59644	59854	997	1206	211	210	90.05	1	29
59645	59857	2496588	2496377	213	212	93.43	1	12
59645	59857	379314	379526	213	213	92.96	1	38
59650	59857	278380	278586	208	207	95.67	1	9
59933	62963	158572	161698	3031	3127	88.74	1	24
62964	63214	222391	222141	251	251	86.9	1	36
63214	78359	161694	176771	15146	15078	96.64	1	24
79634	107267	177985	205630	27634	27646	95.8	1	24
107267	110210	205740	208710	2944	2971	87.2	1	24
111296	118611	209799	217150	7316	7352	96.53	1	24
118611	124424	217249	223072	5814	5824	96.66	1	24
125055	172316	223469	270710	47262	47242	97.63	1	24
162334	172746	260740	271122	10413	10383	96.96	1	24
173081	193680	271118	291685	20600	20568	97.82	1	24
193872	222149	291676	319988	28278	28313	96.19	1	24
222266	225478	320686	323910	3213	3225	91.94	1	24
225671	234904	323904	333126	9234	9223	95.06	1	24
235168	236065	334420	335315	898	896	92.44	1	24
236060	236337	32943	32660	278	284	86.71	1	72
236078	236337	4315	4049	260	267	86.14	1	123
236366	236556	38827	38638	191	190	94.24	1	51
236385	236556	268258	268428	172	171	96.51	1	5
237108	237545	335642	336079	438	438	90.97	1	24
239966	240197	735233	734983	232	251	88.05	1	20
240522	250697	336231	346441	10176	10211	95.77	1	24
250891	261560	346438	357175	10670	10738	94.03	1	24
261778	263209	357591	359020	1432	1430	95.95	1	24
263197	263617	359177	359595	421	419	94.79	1	24
263814	268151	359593	363928	4338	4336	94.03	1	24
269259	271184	364851	366791	1926	1941	93.72	1	24
271158	302072	367208	398037	30915	30830	95.6	1	24
302911	304042	401408	402527	1132	1120	95.32	1	24
304196	304600	402530	402931	405	402	96.79	1	24
305881	305999	51294	51412	119	119	92.44	1	64
305994	306362	1951	2319	369	369	96.48	1	39
306529	333274	2345	29113	26746	26769	95.31	1	39
334488	343792	38036	47308	9305	9273	94.01	1	39
343983	344648	47309	47982	666	674	95.1	1	39
344747	359048	47982	62283	14302	14302	95.82	1	39
359425	360084	1306	1969	660	664	85.97	1	109
362014	362428	19231	18817	415	415	95.9	1	62
362529	362606	11672	11752	78	81	95.06	1	62
362607	363920	417	1695	1314	1279	89.12	1	116
364851	365024	4240	4067	174	174	94.83	1	171
364953	365314	356	1	362	356	93.37	1	358
365025	365224	3879	3684	200	196	89.55	1	171
365263	365596	1	362	334	362	82.97	1	173
365943	366307	5106	5470	365	365	90.71	1	119
366606	367177	5632	6209	572	578	90.53	1	119
366650	367629	1013	1	980	1013	88.9	1	201
367380	367628	8104	8353	249	250	90.44	1	119
367577	367796	1	220	220	220	95	1	518
367785	368248	3652	4120	464	469	89.05	1	119
371526	371945	430	7	420	424	89.95	1	317
372049	372482	3100	2653	434	448	89.29	1	242
373125	373287	13840	14004	163	165	86.55	1	122
374212	374350	12467	12329	139	139	92.81	1	42
374351	374537	12946	13132	187	187	96.26	1	64
385075	385313	7682	7919	239	238	95.42	1	101
385075	385313	35730	35488	239	243	97.12	1	52
385075	385312	13812	13572	238	241	94.61	1	83
391264	392698	68620	67229	1435	1392	94.36	1	75
391365	392264	6689	5797	900	893	92.02	1	121
392272	392698	5076	4649	427	428	94.42	1	121
392799	394175	65034	63726	1377	1309	92.47	1	75
394276	394419	4101	3958	144	144	94.44	1	121
394276	396056	66800	65012	1781	1789	98.44	1	75
394423	395580	3142	1923	1158	1220	89.51	1	121
396157	397734	73446	71892	1578	1555	97.28	1	75
397837	399434	61532	59970	1598	1563	96.93	1	75
402028	402191	7758	7596	164	163	89.16	1	42
404993	405414	43263	42848	422	416	87.29	1	76
405181	405408	6748	6972	228	225	90.35	1	42
405890	416642	413240	423972	10753	10733	98.52	1	18
416647	416779	424482	424619	133	138	94.93	1	18
416780	421464	424874	429564	4685	4691	96.42	1	18
421922	424806	429899	432807	2885	2909	90.56	1	18
424806	425055	239306	239057	250	250	94	1	26
425055	426236	432802	433949	1182	1148	91.48	1	18
431076	431533	433951	434408	458	458	92.14	1	18
431827	432688	434412	435302	862	891	89.32	1	18
432747	434286	435298	436840	1540	1543	96.19	1	18
435134	441557	436842	443252	6424	6411	94.03	1	18
441831	442096	188	459	266	272	85.29	1	49
443674	448092	9647	5228	4419	4420	98.35	1	46
448125	449865	5230	3507	1741	1724	96.9	1	46
451730	452205	40	518	476	479	95.42	1	279
452149	452351	203	1	203	203	98.03	1	566
458088	458399	311	1	312	311	90.73	1	377
458399	458793	4	400	395	397	89.63	1	225
458964	459159	6	201	196	196	91.33	1	575
459112	459619	1	518	508	518	92.87	1	279
460359	460761	6349	5947	403	403	92.1	1	208
460710	460797	1	87	88	87	94.32	1	367
477943	478864	185	1037	922	853	82.46	1	142
477990	478403	7175	6747	414	429	88.84	1	171
478641	478958	8871	9177	318	307	87.11	1	200
478707	478958	3283	3033	252	251	96.03	1	171
478707	478864	29	185	158	157	93.67	1	256
479136	479269	1238	1371	134	134	93.28	1	142
479136	479444	3080	2762	309	319	93.42	1	171
479269	479571	1479	1772	303	294	92.08	1	142
479414	479571	247	90	158	158	96.2	1	471
479451	479571	308979	308859	121	121	93.39	1	18
479988	480276	308811	308524	289	288	92.73	1	18
480844	481050	18069	17866	207	204	78.47	1	75
481504	481848	6612	6963	345	352	91.19	1	119
481980	482151	45697	45525	172	173	91.33	1	56
481980	482151	23059	23230	172	172	95.93	1	63
481984	482151	11376	11544	168	169	91.72	1	79
481985	482152	1009	842	168	168	96.43	1	155
481999	482151	21130	21282	153	153	95.42	1	72
485376	485678	10717	10416	303	302	92.43	1	80
487943	488147	309457	309670	205	214	94.39	1	18
487943	488147	8168	8381	205	214	94.86	1	93
488587	488961	11238	10887	375	352	89.87	1	80
488716	488867	29705	29552	152	154	95.45	1	74
488716	488961	37465	37710	246	246	97.56	1	76
488816	488961	468	323	146	146	97.95	1	294
490399	491123	23970	24694	725	725	96.97	1	3
494135	494890	24677	25432	756	756	95.37	1	3
495177	496020	25433	26276	844	844	98.46	1	3
496033	497538	26400	27909	1506	1510	95.36	1	3
497980	503388	27909	33329	5409	5421	97.62	1	3
503489	506042	33476	35957	2554	2482	92.33	1	3
506042	518018	36058	47983	11977	11926	94.44	1	3
518252	534403	48238	64389	16152	16152	96.75	1	3
534420	534869	64968	65422	450	455	88.74	1	3
534877	535210	65885	66218	334	334	93.41	1	3
535323	546585	66324	77562	11263	11239	97.03	1	3
546583	546816	105433	105220	234	214	86.75	1	15
546585	546816	218049	218293	232	245	90.61	1	39
546713	546818	108483	108587	106	105	97.17	1	7
546817	584571	77554	115388	37755	37835	96.82	1	3
584570	584991	115967	116391	422	425	90.35	1	3
585375	586088	117314	118040	714	727	88.74	1	3
586536	588468	118039	119941	1933	1903	93.91	1	3
588577	592172	119943	123537	3596	3595	92.44	1	3
592942	600523	124278	131914	7582	7637	94.57	1	3
600523	615287	132166	146900	14765	14735	95.94	1	3
621136	621706	147425	148017	571	593	86.17	1	3
622976	624241	148823	150068	1266	1246	90.92	1	3
624420	631116	150062	156775	6697	6714	96.58	1	3
631287	631368	330030	330111	82	82	100	1	30
631367	631558	156770	156961	192	192	95.83	1	3
631553	632135	157157	157730	583	574	95.03	1	3
632131	640531	157927	166327	8401	8401	93.51	1	3
640527	640828	166580	166873	302	294	94.7	1	3
641459	641727	167037	167305	269	269	91.82	1	3
642068	650765	167352	176075	8698	8724	94.85	1	3
651228	658214	176652	183659	6987	7008	97.12	1	3
658213	673339	183893	199007	15127	15115	97.28	1	3
673460	734062	199058	259845	60603	60788	96.86	1	3
734167	756474	259903	282175	22308	22273	97.29	1	3
756479	797536	282422	323547	41058	41126	97.61	1	3
797969	798272	43442	43137	304	306	94.14	1	33
797969	798567	58419	57901	599	519	81.92	1	75
798912	801386	57725	55249	2475	2477	95.37	1	75
801575	803060	54231	52723	1486	1509	93.79	1	75
803372	963490	323544	483353	160119	159810	97.73	1	3
963745	1003713	483352	523300	39969	39949	98.01	1	3
1004249	1027284	523859	546887	23036	23029	97.4	1	3
1027544	1039060	546886	558412	11517	11527	96.17	1	3
1039060	1088217	558575	607678	49158	49104	97.36	1	3
1088217	1091989	607772	611548	3773	3777	97.59	1	3
1092081	1167941	611548	687334	75861	75787	96.52	1	3
1168064	1170589	687628	690160	2526	2533	94.29	1	3
1170625	1171930	693298	694603	1306	1306	98.39	1	3
1171922	1173939	691274	693297	2018	2024	95.87	1	3
1173889	1176443	694621	697189	2555	2569	95.53	1	3
1176546	1191405	697189	712037	14860	14849	98.05	1	3
1192443	1195183	712035	714792	2741	2758	93.97	1	3
1195350	1206258	714778	725684	10909	10907	96.87	1	3
1206361	1212631	725785	731932	6271	6148	92.28	1	3
1212882	1213245	732003	732381	364	379	87.89	1	3
1213239	1214335	732629	733704	1097	1076	87.43	1	3
1214338	1215643	745486	744158	1306	1329	90.25	1	30
1215892	1215989	744158	744061	98	98	96.94	1	30
1216746	1222966	743398	737208	6221	6191	92.17	1	30
1223071	1230160	737137	730104	7090	7034	95.42	1	30
1230853	1235415	729573	724999	4563	4575	97.68	1	30
1236043	1268615	724556	691952	32573	32605	97.69	1	30
1268932	1274763	691805	685914	5832	5892	95.83	1	30
1274717	1276662	685879	683969	1946	1911	94.27	1	30
1276920	1280708	683782	679977	3789	3806	95.74	1	30
1281086	1283025	679680	677718	1940	1963	95.98	1	30
1283138	1288236	677695	672556	5099	5140	93.76	1	30
1288421	1305633	672552	655319	17213	17234	95.85	1	30
1289251	1289361	164095	163982	111	114	91.23	1	43
1289284	1289361	276918	276841	78	78	100	1	12
1305920	1312205	655258	649060	6286	6199	94.69	1	30
1312306	1321559	647825	638587	9254	9239	95.06	1	30
1322321	1325568	638609	635358	3248	3252	96.68	1	30
1323246	1323345	35731	35632	100	100	97	1	52
1325804	1326568	635363	634651	765	713	89.18	1	30
1328348	1328646	289707	289425	299	283	89.3	1	18
1328348	1328647	12779	12479	300	301	96.35	1	93
1328515	1328610	15040	14945	96	96	96.88	1	74
1328670	1329307	19030	18390	638	641	93.6	1	95
1329577	1329719	35632	35489	143	144	96.53	1	52
1334978	1335057	17874	17953	80	80	97.5	1	73
1337412	1337611	58918	59118	200	201	93.07	1	52
1338457	1339447	55393	56377	991	985	89.37	1	74
1351486	1351566	623	543	81	81	96.3	1	254
1351896	1352238	346	4	343	343	90.67	1	212
1351896	1353112	73590	72408	1217	1183	86.36	1	64
1351896	1355337	4887	8307	3442	3421	85	1	72
1352265	1354222	83817	81863	1958	1955	88.82	1	76
1352316	1352662	1	347	347	347	88.76	1	362
1352530	1353960	5916	4502	1431	1415	84.15	1	109
1352679	1352887	209	1	209	209	89	1	541
1352679	1353960	32328	31047	1282	1282	89.87	1	75
1352775	1353027	10479	10726	253	248	85.77	1	60
1353071	1353201	11152	11022	131	131	97.71	1	16
1353111	1353720	25965	25356	610	610	90.49	1	90
1353432	1353657	1	226	226	226	93.36	1	505
1353741	1354141	4	401	401	398	87.06	1	330
1354052	1354162	10913	11023	111	111	97.3	1	16
1354142	1354980	24308	23468	839	841	84.77	1	90
1360094	1360544	319275	318825	451	451	85.18	1	18
1361135	1361898	117	881	764	765	92.69	1	212
1361135	1361806	22611	23271	672	661	89.43	1	90
1361703	1361981	70474	70754	279	281	90.39	1	64
1361846	1361981	221	85	136	137	92.7	1	519
1370101	1370451	52323	51974	351	350	96.3	1	75
1370493	1371140	51641	50994	648	648	95.99	1	75
1371314	1373115	50982	49209	1802	1774	93.81	1	75
1372097	1373147	3536	2486	1051	1051	95.81	1	139
1373471	1374426	956	1	956	956	87.34	1	204
1374370	1375127	778	21	758	758	88.13	1	226
1374375	1374787	46708	47120	413	413	89.1	1	74
1375430	1376096	2744	2077	667	668	94.76	1	139
1375658	1376096	49207	48768	439	440	95	1	75
1376197	1377831	222396	220762	1635	1635	96.02	1	22
1379045	1379471	3853	4282	427	430	98.14	1	83
1379540	1382569	1	3022	3030	3022	97.59	1	83
1379896	1380773	16886	17757	878	872	95.33	1	80
1382600	1383139	39024	38485	540	540	96.48	1	87
1383246	1384742	39343	40841	1497	1499	85.94	1	56
1384083	1384733	3189	3839	651	651	96.31	1	130
1384678	1385399	278340	277641	722	700	89.95	1	18
1384747	1385244	2681	3178	498	498	97.39	1	130
1385150	1385399	41077	41312	250	236	89.2	1	56
1385236	1385399	1	176	164	176	89.2	1	130
1391290	1403412	401072	413248	12123	12177	97.99	1	18
1405412	1405953	6467	5947	542	521	91.06	1	208
1405900	1406235	1	348	336	348	90.8	1	364
1405902	1406235	1	345	334	345	91.3	1	367
1406181	1406960	2670	3450	780	781	95.78	1	225
1407394	1407560	6102	5924	167	179	89.39	1	281
1407436	1407672	1	242	237	242	93.83	1	479
1407600	1407754	280	124	155	157	89.87	1	159
1407636	1407870	234	1	235	234	97.02	1	491
1407636	1407875	1	224	240	224	90.42	1	512
1407829	1408304	3546	3086	476	461	92.93	1	216
1407829	1408117	1	289	289	289	93.88	1	270
1408101	1408311	3061	2854	211	208	90.14	1	208
1408246	1408879	1	682	634	682	87.63	1	233
1408827	1408952	1	126	126	126	96.03	1	565
1408972	1409486	3304	2786	515	519	94.99	1	276
1408974	1409112	2913	3051	139	139	95.68	1	367
1409488	1409887	3300	2925	400	376	87.65	1	281
1409781	1409972	3050	3242	192	193	93.78	1	367
1409941	1410470	1	559	530	559	88.12	1	268
1409941	1410472	2827	3373	532	547	88.81	1	270
1410419	1410629	3140	2911	211	230	90	1	498
1410744	1411371	596	1	628	596	89.12	1	208
1411319	1412054	852	2	736	851	80.33	1	216
1411319	1412054	2886	3618	736	733	85.94	1	233
1412475	1412711	240	1	237	240	93.33	1	276
1412475	1412711	5877	6108	237	232	90.46	1	367
1413218	1413431	221	1	214	221	94.12	1	281
1413219	1413429	1	211	211	211	97.16	1	538
1413378	1413705	1	328	328	328	96.34	1	376
1413654	1413877	219	1	224	219	95.54	1	498
1413654	1413877	220	1	224	220	95.09	1	521
1414049	1414264	1	216	216	216	96.76	1	527
1414049	1414264	1	216	216	216	97.69	1	528
1414240	1414484	1	245	245	245	97.55	1	473
1414244	1414484	1	241	241	241	96.68	1	480
1414572	1415090	5826	6347	519	522	93.71	1	233
1414572	1414855	1	285	284	285	93.68	1	365
1415039	1415503	1	471	465	471	93.25	1	122
1415505	1415973	3062	3510	469	449	87.66	1	208
1415572	1415866	14894	14591	295	304	92.43	1	74
1417260	1417361	8483	8382	102	102	100	1	93
1417878	1417955	179	256	78	78	98.72	1	452
1417878	1417955	30800	30723	78	78	98.72	1	62
1429999	1430701	34263	33561	703	703	90.65	1	66
1431118	1433026	224229	222348	1909	1882	95.55	1	22
1436238	1438188	220819	218874	1951	1946	96.93	1	22
1438877	1441635	56223	53465	2759	2759	94.67	1	62
1441322	1441603	6657	6938	282	282	94.68	1	83
1445708	1445909	231	432	202	202	98.02	1	290
1455342	1455729	7351	7738	388	388	100	1	121
1455729	1455862	16830	16697	134	134	100	1	98
1456081	1456224	20685	20828	144	144	95.86	1	52
1458561	1458786	1423	1648	226	226	97.79	1	77
1459237	1459715	34896	34417	479	480	87.58	1	75
1460230	1460397	294696	294529	168	168	90.48	1	38
1460261	1460447	320295	320482	187	188	87.23	1	18
1461543	1462107	3469	2863	565	607	84.45	1	116
1461543	1461760	6223	6446	218	224	85.9	1	131
1461699	1462281	1	581	583	581	92.97	1	228
1462382	1462907	9101	9626	526	526	97.91	1	131
1462856	1462944	3242	3154	89	89	98.88	1	121
1462909	1462995	304062	303976	87	87	98.85	1	18
1462946	1463256	327	17	311	311	96.78	1	378
1463325	1463613	4076	4364	289	289	99.31	1	131
1463518	1463665	818	962	148	145	95.95	1	157
1463614	1464506	1	893	893	893	96.64	1	172
1464455	1465466	10970	11984	1012	1015	96.65	1	131
1464762	1465466	5785	5078	705	708	95.9	1	121
1465414	1465641	228	1	228	228	97.81	1	501
1465642	1465766	304312	304188	125	125	97.6	1	18
1465730	1466027	3946	3649	298	298	97.99	1	121
1465783	1466027	305060	304816	245	245	99.18	1	18
1465812	1466027	254	39	216	216	99.07	1	459
1466326	1466393	237	304	68	68	100	1	102
1466326	1466393	518321	518254	68	68	100	1	30
1467252	1467481	297	525	230	229	97.83	1	102
1467252	1467603	518261	517900	352	362	96.13	1	30
1467252	1467609	66488	66844	358	357	93.3	1	74
1469344	1474583	7957	2823	5240	5135	95.41	1	67
1475168	1475471	283907	284210	304	304	94.12	1	45
1475997	1476130	261992	262125	134	134	96.27	1	18
1475998	1476207	29211	29420	210	210	92.89	1	50
1476460	1477277	91775	92621	818	847	90.8	1	75
1476710	1477667	7	944	958	938	91.79	1	90
1477421	1479733	88579	90886	2313	2308	97.28	1	75
1477707	1478496	5	794	790	790	95.19	1	223
1478498	1480360	1605	3465	1863	1861	92.13	1	90
1479747	1480594	92635	93479	848	845	96.94	1	75
1483721	1484728	9968	11079	1008	1112	86.98	1	86
1484509	1484727	85102	84867	219	236	86.92	1	75
1484730	1484918	84512	84700	189	189	94.71	1	75
1484919	1485606	84708	84010	688	699	93.15	1	75
1498631	1499192	8484	9034	562	551	93.44	1	93
1498645	1499192	4317	4853	548	537	94.55	1	75
1499293	1499524	554	323	232	232	95.69	1	252
1499293	1499435	143	1	143	143	96.5	1	520
1499293	1499524	7254	7023	232	232	94.83	1	75
1499386	1499524	3	141	139	139	95.68	1	188
1499592	1500006	1973	2398	415	426	89.44	1	93
1500043	1500313	4338	4608	271	271	96.68	1	75
1512876	1513007	11277	11408	132	132	97.73	1	80
1537889	1538266	23468	23849	378	382	92.45	1	90
1539254	1539340	19051	19137	87	87	100	1	65
1539412	1539544	18244	18112	133	133	100	1	65
1539679	1547966	17830	9540	8288	8291	99.79	1	65
1548067	1557001	8946	1	8935	8946	99.08	1	65
1556952	1562850	25016	19115	5899	5902	99.49	1	65
1563104	1563414	18118	17808	311	311	99.68	1	65
1566057	1566559	75239	74731	503	509	86.08	1	64
1568758	1569030	74731	74459	273	273	100	1	64
1569132	1569339	74459	74252	208	208	97.6	1	64
1569592	1570904	32462	33758	1313	1297	85.08	1	55
1580526	1581384	11717	10879	859	839	87.56	1	70
1580650	1581005	8058	7723	356	336	85.96	1	86
1580896	1581438	543	1	543	543	91.71	1	93
1581020	1581742	7519	6806	723	714	92.53	1	86
1581163	1581667	84177	83677	505	501	82.38	1	8
1581483	1581805	566	244	323	323	92.88	1	262
1582148	1583891	50918	49156	1744	1763	89.47	1	75
1582819	1583891	3536	2465	1073	1072	88.74	1	139
1583893	1586028	2264	128	2136	2137	88.76	1	139
1583893	1586081	48955	46766	2189	2190	89.02	1	75
1584965	1586076	393519	392380	1112	1140	84.59	1	12
1586608	1586828	5347	5122	221	226	84.81	1	102
1587213	1587472	45938	45672	260	267	89.93	1	75
1587466	1587608	5219	5077	143	143	96.5	1	135
1587900	1588088	45077	45266	189	190	91.58	1	75
1588121	1589112	45074	44034	992	1041	88.6	1	75
1589365	1589722	39375	39020	358	356	92.74	1	75
1591707	1591828	82237	82358	122	122	95.9	1	76
1591828	1592029	11497	11296	202	202	96.53	1	68
1592041	1593363	82361	83641	1323	1281	90.33	1	76
1592042	1592890	25356	26198	849	843	89.71	1	90
1592105	1592346	226	1	242	226	92.15	1	505
1593008	1593363	5757	5402	356	356	86.98	1	72
1593016	1593363	72730	73077	348	348	90.8	1	64
1593193	1593363	22155	22325	171	171	93.57	1	90
1593467	1593781	80848	81162	315	315	97.78	1	76
1593761	1594395	40944	41584	635	641	91.58	1	74
1593785	1594043	530	272	259	259	93.05	1	72
1593806	1594043	81614	81851	238	238	94.96	1	76
1593999	1594395	4065	3661	397	405	92.35	1	72
1593999	1594252	85022	85275	254	254	95.67	1	76
1608887	1609068	1025	851	182	175	87.91	1	154
1618473	1618696	28555	28335	224	221	92.95	1	67
1618474	1618696	36045	36263	223	219	92.89	1	87
1637099	1637371	1	273	273	273	93.41	1	426
1637099	1637369	271	1	271	271	95.57	1	427
1637318	1637723	406	1	406	406	97.04	1	274
1637669	1638209	1	560	541	560	93.04	1	265
1637669	1638209	1	559	541	559	91.59	1	267
1638158	1638253	1	96	96	96	96.88	1	252
1638768	1639129	365	1	362	365	93.72	1	279
1638773	1639129	8784	9139	357	356	93.56	1	281
1639077	1639279	1	203	203	203	98.52	1	555
1639082	1639279	201	4	198	198	96.97	1	575
1639532	1639934	400	1	403	400	95.05	1	225
1639944	1640555	579	1	612	579	88.06	1	260
1639944	1640259	1	311	316	311	93.38	1	377
1640503	1641099	8801	9374	597	574	92.13	1	208
1640504	1641099	1	611	596	611	90.72	1	255
1641058	1641370	1	332	313	332	87.95	1	372
1641070	1641369	9	333	300	325	87.08	1	371
1641318	1641714	400	5	397	396	96.22	1	332
1641675	1642358	1	689	684	689	94.93	1	182
1642359	1642684	793	1118	326	326	97.24	1	182
1642912	1643742	1	787	831	787	89.66	1	224
1643897	1644285	3340	3729	389	390	83.99	1	182
1644286	1644574	3864	4149	289	286	94.48	1	182
1644559	1644814	61	317	256	257	95.33	1	387
1644559	1644814	49	304	256	256	95.31	1	400
1644954	1645463	5800	6287	510	488	90.8	1	255
1644955	1645465	497	1	511	497	92.38	1	286
1645580	1646018	2801	3241	439	441	93.24	1	224
1646106	1646209	3242	3345	104	104	97.12	1	224
1646632	1647551	5966	6912	920	947	90.97	1	182
1647817	1648347	3321	2798	531	524	93.6	1	274
1648415	1650018	1	1569	1604	1569	91.49	1	75
1650140	1650312	27005	26833	173	173	97.69	1	104
1656392	1656601	20659	20444	210	216	92.13	1	64
1656744	1659300	8095	5546	2557	2550	94.61	1	20
1659521	1659631	56426	56536	111	111	98.2	1	50
1659525	1659724	21946	22144	200	199	94.5	1	47
1659782	1659880	5402	5303	99	100	95	1	20
1660066	1660897	30352	31186	832	835	87.57	1	38
1660066	1660727	55163	54505	662	659	86.3	1	76
1660473	1660867	1	396	395	396	87.94	1	336
1660543	1660719	51575	51398	177	178	92.13	1	74
1660641	1660897	21371	21115	257	257	90.7	1	67
1660709	1660897	8812	9000	189	189	92.06	1	104
1660828	1660897	88568	88500	70	69	98.57	1	75
1660953	1661282	43663	43993	330	331	90.63	1	67
1663714	1663945	8087	8318	232	232	95.69	1	38
1663716	1663945	8673	8901	230	229	92.61	1	67
1668152	1668258	35275	35381	107	107	95.33	1	56
1668749	1670443	36039	37759	1695	1721	91.66	1	56
1670533	1671812	37759	38997	1280	1239	93.3	1	56
1678249	1678769	524	1	521	524	92.19	1	250
1678771	1679356	9517	10102	586	586	87.22	1	66
1679535	1679808	40694	40442	274	253	89.42	1	50
1679811	1679951	3980	3837	141	144	95.14	1	77
1679948	1680119	2318	2147	172	172	95.35	1	146
1679948	1680119	81273	81444	172	172	95.35	1	75
1682898	1684158	87494	86235	1261	1260	92.24	1	75
1684259	1684549	269081	269371	291	291	86.6	1	18
1684689	1685573	269511	270395	885	885	82.62	1	18
1687260	1687753	268610	269103	494	494	80.48	1	18
1687854	1690480	367	2950	2627	2584	97.64	1	146
1687854	1691336	83224	79801	3483	3424	97.1	1	75
1688233	1689411	248013	249191	1179	1179	80.75	1	36
1690482	1690614	856	987	133	132	95.49	1	137
1690563	1690771	1	209	209	209	98.09	1	545
1690773	1691204	1261	1686	432	426	92.61	1	137
1691205	1691383	2321	2499	179	179	98.32	1	137
1694603	1694824	244959	244745	222	215	85.14	1	36
1694955	1697926	38210	35269	2972	2942	95.5	1	75
1698156	1698578	26861	26434	423	428	94.17	1	75
1698796	1699223	26434	26007	428	428	97.2	1	75
1699707	1701511	25993	24190	1805	1804	95.87	1	75
1701860	1702579	27725	27006	720	720	97.36	1	104
1702908	1703933	1343	2389	1026	1047	93.51	1	122
1705125	1705389	2824	3088	265	265	93.96	1	122
1705540	1707249	3088	4813	1710	1726	92.26	1	122
1707572	1707997	430	1	426	430	89.17	1	317
1708114	1708478	14	378	365	365	94.52	1	350
1708420	1708696	1	277	277	277	95.31	1	414
1708420	1708696	1	277	277	277	94.95	1	416
1708783	1709965	6173	7355	1183	1183	95.94	1	122
1709968	1710644	3333	2653	677	681	91.94	1	242
1710823	1710968	1	146	146	146	96.58	1	431
1711005	1711259	4	244	255	241	87.89	1	468
1711211	1712073	13161	14023	863	863	95.83	1	122
1713329	1713656	36899	36591	328	309	85.67	1	52
1713891	1714590	35488	34787	700	702	90.2	1	52
1714590	1715801	34610	33383	1212	1228	88.89	1	52
1715801	1717587	30597	28788	1787	1810	87.26	1	52
1717757	1717963	205	1	207	205	89.95	1	532
1717912	1718180	262	1	269	262	89.67	1	242
1717912	1718181	262	1	270	262	89.34	1	442
1718129	1718404	1	276	276	276	95.29	1	419
1718413	1719001	1207	619	589	589	95.76	1	185
1718924	1719598	1128	468	675	661	91.26	1	147
1719001	1719492	484	3	492	482	91.46	1	185
1719840	1720283	455	13	444	443	95.27	1	147
1719840	1720283	15537	15979	444	443	95.27	1	92
1727540	1728389	159443	160307	850	865	88.34	1	49
1728712	1728982	36137	35866	271	272	94.14	1	78
1729725	1729951	10811	11033	227	223	92.07	1	92
1729949	1730075	19374	19248	127	127	95.28	1	56
1730076	1730565	11033	11519	490	487	92.67	1	92
1730687	1731439	3786	3062	753	725	90.26	1	208
1730687	1731441	14214	14944	755	731	89.06	1	74
1731563	1731690	635525	635652	128	128	97.66	1	25
1731695	1731909	48286	48061	215	226	91.23	1	50
1731695	1731907	38725	38512	213	214	92.17	1	57
1731920	1739579	2947	10616	7660	7670	97.24	1	86
1735738	1735988	307	566	251	260	88.08	1	262
1736033	1736454	1	422	422	422	92.18	1	93
1736087	1736454	10879	11246	368	368	92.12	1	70
1736454	1736635	1306	1128	182	179	89.07	1	149
1736993	1737298	43294	43600	306	307	87.3	1	67
1739680	1740065	3270	3655	386	386	99.48	1	137
1739680	1740065	285	671	386	387	97.93	1	244
1740014	1740448	431	1	435	431	98.62	1	315
1740396	1741076	1	680	681	680	99.41	1	137
1740396	1741736	78639	77297	1341	1343	99.11	1	75
1741881	1746090	1778903	1783081	4210	4179	94.91	1	32
1746121	1752972	1784920	1791718	6852	6799	96.14	1	32
1753234	1756312	1792706	1795746	3079	3041	94.35	1	32
1756421	1756614	1795757	1795958	194	202	94.55	1	32
1758148	1758326	41650	41471	179	180	93.37	1	45
1771679	1774126	1767062	1764653	2448	2410	95.04	1	32
1774753	1776509	1776097	1774341	1757	1757	97.61	1	32
1776743	1777712	1774260	1773292	970	969	93.92	1	32
1778033	1783931	1773291	1767371	5899	5921	97.03	1	32
1786536	1805592	1761486	1742440	19057	19047	96.51	1	32
1808367	1816044	1742574	1734862	7678	7713	94.61	1	32
1816162	1828098	1734862	1722866	11937	11997	95.03	1	32
1829281	1830061	1721189	1720410	781	780	91.55	1	32
1830216	1832576	1720418	1718074	2361	2345	90.7	1	32
1832577	1832897	1717942	1717622	321	321	91.3	1	32
1833042	1847191	1717620	1703413	14150	14208	95.59	1	32
1847366	1851969	1703304	1698727	4604	4578	91.04	1	32
1852092	1862814	1698523	1687808	10723	10716	92.84	1	32
1862971	1863547	1687792	1687240	577	553	86.68	1	32
1863711	1870857	1687011	1679953	7147	7059	91.97	1	32
1871016	1872137	1679951	1678825	1122	1127	92.82	1	32
1872421	1890982	1678341	1659782	18562	18560	94	1	32
1892523	1892753	1659662	1659432	231	231	93.51	1	32
1892759	1896413	1659054	1655368	3655	3687	89.16	1	32
1898107	1901966	1650777	1646939	3860	3839	92.45	1	32
1901962	1912067	1646687	1636598	10106	10090	96.53	1	32
1912060	1916846	1636349	1631571	4787	4779	92.42	1	32
1917049	1927577	1631464	1620938	10529	10527	97.21	1	32
1928150	1938660	1620450	1609951	10511	10500	94.34	1	32
1938233	1938482	1609240	1609496	250	257	78.08	1	32
1938849	1939301	1609955	1609499	453	457	88.21	1	32
1939309	1939404	1609231	1609139	96	93	94.79	1	32
1939538	1939716	416584	416405	179	180	90.06	1	19
1939718	1943266	1608766	1605227	3549	3540	95.46	1	32
1943372	1943962	1605227	1604637	591	591	91.71	1	32
1944216	1944424	1604648	1604443	209	206	94.74	1	32
1944979	1946680	1604446	1602736	1702	1711	94.3	1	32
1946676	1947255	1602538	1601951	580	588	95.07	1	32
1947250	1947507	2275762	2276020	258	259	93.08	1	4
1947255	1947507	381570	381820	253	251	92.09	1	16
1947256	1947510	26896	26644	255	253	91.37	1	14
1947509	1949161	1601953	1600238	1653	1716	91.44	1	32
1949162	1949693	1600016	1599483	532	534	94.43	1	32
1950001	1950161	1599485	1599326	161	160	94.41	1	32
1950156	1961857	1599139	1587454	11702	11686	95.18	1	32
1962059	1973970	1587438	1575524	11912	11915	95.69	1	32
1974009	1978233	1575527	1571263	4225	4265	94.38	1	32
1978352	1998001	1571195	1551556	19650	19640	96.77	1	32
1998067	2029787	1551419	1519603	31721	31817	96.66	1	32
2032319	2032568	48210	47958	250	253	90.12	1	74
2032319	2033002	7172	7829	684	658	88.66	1	77
2032788	2033002	23392	23178	215	215	93.95	1	70
2032839	2032990	7213	7364	152	152	96.71	1	104
2033045	2033527	51814	51340	483	475	89.23	1	76
2033124	2034039	31436	30521	916	916	91.81	1	67
2033339	2033821	26656	26174	483	483	90.48	1	83
2033702	2034039	45864	45527	338	338	83.78	1	74
2033856	2034039	2	185	184	184	96.74	1	316
2033856	2034039	1	184	184	184	92.39	1	494
2034043	2038105	71349	67281	4063	4069	93.25	1	74
2037827	2038101	5449	5168	275	282	90.78	1	58
2038218	2038411	5972	6165	194	194	95.36	1	348
2038218	2038412	35	229	195	195	98.97	1	482
2038360	2038718	2975	3333	359	359	98.61	1	348
2038667	2038902	913431	913196	236	236	96.61	1	20
2038667	2038902	248	1	236	248	89.52	1	405
2041366	2041695	13117	13446	330	330	97.27	1	3
2041732	2042237	1237580	1237075	506	506	97.63	1	25
2042308	2042586	1240209	1239931	279	279	94.27	1	25
2042641	2043002	1	362	362	362	97.24	1	174
2042641	2043002	520	159	362	362	96.13	1	277
2043135	2070491	657095	684476	27357	27382	97.93	1	13
2070635	2073643	684478	687486	3009	3009	99.17	1	13
2073744	2154734	687540	768585	80991	81046	97.24	1	13
2154725	2162956	768785	777016	8232	8232	97.51	1	13
2163057	2227862	777136	842067	64806	64932	97.83	1	13
2227923	2229556	843999	845617	1634	1619	97.07	1	13
2229612	2231528	842078	843993	1917	1916	98.75	1	13
2231477	2233463	846738	848724	1987	1987	99.45	1	13
2233668	2265295	848722	880390	31628	31669	98.48	1	13
2265311	2270309	880617	885583	4999	4967	97.17	1	13
2270310	2308245	885689	923575	37936	37887	97.79	1	13
2308619	2318876	924020	934297	10258	10278	97.26	1	13
2319108	2352730	934583	968197	33623	33615	98.05	1	13
2352732	2355133	968446	970863	2402	2418	96.45	1	13
2355126	2356306	973240	974421	1181	1182	98.56	1	13
2356713	2357188	19310	19782	476	473	89.92	1	70
2356754	2357290	45979	46515	537	537	89.01	1	74
2357158	2357290	23069	23201	133	133	94.74	1	70
2358379	2377237	974423	993241	18859	18819	97.33	1	13
2377246	2406188	993349	1022226	28943	28878	97.53	1	13
2406182	2460394	1022443	1076562	54213	54120	97.45	1	13
2464600	2466358	1078786	1080555	1759	1770	95.15	1	13
2466630	2470323	1080684	1084389	3694	3706	95.88	1	13
2470891	2471207	1084768	1085088	317	321	90.03	1	13
2471208	2471742	1085227	1085759	535	533	85.74	1	13
2476151	2476924	1088519	1089289	774	771	87.91	1	13
2477295	2550401	1089282	1162411	73107	73130	95.78	1	13
2550947	2551095	1300072	1300221	149	150	93.33	1	4
2552369	2552771	1163334	1162932	403	403	94.29	1	13
2553872	2554070	52290	52093	199	198	91.5	1	53
2553875	2554071	225320	225522	197	203	96.55	1	6
2553876	2554071	555065	554872	196	194	88.32	1	17
2553876	2554072	706793	706989	197	197	96.95	1	18
2553876	2554048	180878	180706	173	173	96.53	1	36
2553876	2554072	1293587	1293390	197	198	95.96	1	4
2553876	2554071	214234	214039	196	196	98.98	1	43
2554709	2554972	1162932	1162676	264	257	90.94	1	13
2554978	2555189	314466	314255	212	212	96.23	1	8
2555392	2555536	520914	521054	145	141	93.79	1	4
2556138	2565339	1186136	1176970	9202	9167	98.84	1	13
2565448	2578966	1176970	1163352	13519	13619	96.21	1	13
2579575	2579715	534	666	141	133	93.62	1	3
2579965	2631576	1186350	1237901	51612	51552	97.63	1	13
2631594	2632921	1237821	1239150	1328	1330	97.52	1	13
2633078	2670528	1239310	1276572	37451	37263	97.41	1	13
2670528	2673645	1276790	1279841	3118	3052	93.22	1	13
2673644	2710569	1279892	1316827	36926	36936	95.97	1	13
2683719	2683832	198925	198814	114	112	92.24	1	20
2684360	2684499	67364	67505	140	142	95.07	1	39
2710622	2713483	1317163	1320022	2862	2860	96.3	1	13
2713576	2727453	1320022	1333904	13878	13883	98.11	1	13
2727955	2802735	1333897	1408853	74781	74957	97.21	1	13
2802839	2843573	1408962	1449755	40735	40794	96.73	1	13
2843650	2890364	1449860	1496516	46715	46657	97.76	1	13
2890367	2929151	1497149	1535961	38785	38813	97.92	1	13
2929274	3009366	1536081	1616188	80093	80108	97.34	1	13
3009509	3013480	1616236	1620212	3972	3977	96.64	1	13
3013806	3024606	1620358	1631151	10801	10794	96.07	1	13
3016863	3016953	283309	283399	91	91	98.9	1	8
3024697	3042713	1631151	1649142	18017	17992	96.95	1	13
3042782	3080821	1649229	1687199	38040	37971	97.81	1	13
3056949	3057032	1038434	1038351	84	84	97.62	1	32
3056949	3057031	73815	73733	83	83	98.8	1	37
3056949	3057044	49790	49889	96	100	95	1	6
3080920	3122095	1687236	1728410	41176	41175	97.08	1	13
3122207	3150540	1728411	1756803	28334	28393	96.57	1	13
3150729	3160875	1756858	1767026	10147	10169	97.45	1	13
3156145	3165298	1762286	1771458	9154	9173	95.91	1	13
3165726	3167873	1771719	1773887	2148	2169	93.72	1	13
3168438	3169022	1774478	1773891	585	588	88.83	1	13
3170572	3171318	6066	5320	747	747	88.52	1	128
3175613	3185701	1180	11204	10089	10025	95.61	1	5
3185701	3193281	11406	18997	7581	7592	97.38	1	5
3193385	3229014	19041	54646	35630	35606	97.14	1	5
3229010	3229719	54836	55638	710	803	83.46	1	5
3229842	3264164	55664	90068	34323	34405	97.23	1	5
3241039	3241163	435252	435127	125	126	96.83	1	33
3241043	3241152	1034909	1035019	110	111	99.1	1	25
3241046	3241152	1527745	1527639	107	107	98.13	1	8
3264281	3319368	90082	145337	55088	55256	96.53	1	5
3319410	3319607	2370882	2371080	198	199	91.46	1	4
3330270	3334491	18115	22335	4222	4221	86.77	1	62
3332597	3333040	24901	25344	444	444	88.51	1	90
3333258	3334297	1	1039	1040	1039	82.4	1	67
3401000	3401111	13885	13773	112	113	94.69	1	104
3401000	3401113	27729	27616	114	114	98.25	1	38
3401000	3401112	66599	66487	113	113	95.58	1	52
3401000	3401113	9156	9043	114	114	96.49	1	76
3401000	3401102	5898	6000	103	103	98.06	1	87
3401002	3401112	866	976	111	111	94.59	1	60
3406925	3407150	6972	6748	226	225	91.59	1	42
3422237	3422448	85064	85275	212	212	94.81	1	76
3429822	3430447	2932	2307	626	626	99.84	1	55
3433212	3434364	2093205	2092052	1153	1154	93.94	1	2
3450070	3451065	20833	19839	996	995	93.88	1	62
3450070	3450486	25293	24877	417	417	95.2	1	90
3451224	3452687	6303	4912	1464	1392	83.88	1	72
3451224	3452417	82740	83860	1194	1121	83.51	1	76
3451224	3451455	25734	25965	232	232	89.66	1	90
3451744	3452687	72618	73565	944	948	88.34	1	64
3451744	3451967	32105	32328	224	224	89.29	1	75
3452368	3452687	1	321	320	321	87.85	1	212
3453244	3453371	23283	23410	128	128	93.75	1	90
3454545	3454642	16750	16653	98	98	100	1	56
3454546	3455057	326647	327158	512	512	98.05	1	18
3454548	3454975	428	1	428	428	99.07	1	318
3454555	3455057	19255	19757	503	503	98.41	1	104
3454569	3454695	51705	51574	127	132	93.94	1	74
3454600	3455013	33945	33532	414	414	97.58	1	50
3455109	3457509	17424	19847	2401	2424	95.94	1	58
3456180	3456874	66862	67565	695	704	82.95	1	60
3456874	3457000	2542060	2541930	127	131	92.37	1	12
3456905	3457682	9482	10259	778	778	86.56	1	80
3457511	3458325	20696	21522	815	827	94.08	1	58
3459112	3459613	2541779	2541263	502	517	85.52	1	12
3459700	3461367	70265	71930	1668	1666	88.8	1	60
3461470	3463532	74338	76401	2063	2064	86.66	1	60
3461737	3462356	27748	28370	620	623	91.03	1	58
3463544	3464795	31232	32508	1252	1277	91.63	1	58
3464744	3465459	29429	30147	716	719	93.61	1	58
3465091	3465425	50690	51021	335	332	91.67	1	20
3474460	3474905	111744	112182	446	439	87.44	1	60
3476212	3480471	52996	48856	4260	4141	92.82	1	50
3493825	3494888	22049	23112	1064	1064	98.87	1	47
3494884	3495770	23339	24228	887	890	95.73	1	47
3495606	3495971	44157	43792	366	366	92.62	1	20
3495606	3495885	57303	57024	280	280	92.14	1	50
3495721	3495971	8711	8961	251	251	94.02	1	101
3496559	3496679	130	10	121	121	95.04	1	104
3497929	3498151	12909	13132	223	224	95.98	1	64
3512854	3514115	30105	28844	1262	1262	91.53	1	87
3512871	3514162	1292	1	1292	1292	98.14	1	183
3514111	3515325	13626	12451	1215	1176	95.31	1	119
3514115	3515327	28709	27531	1213	1179	86.27	1	87
3524585	3524926	55029	55364	342	336	95.61	1	64
3525027	3525362	20178	19843	336	336	98.81	1	56
3525963	3526199	7918	7682	237	237	94.56	1	101
3525963	3526199	35489	35730	237	242	95.04	1	52
3525963	3526199	28990	29230	237	241	93.78	1	62
3525963	3526204	13572	13816	242	245	93.5	1	83
3526274	3526543	378540	378273	270	268	84.81	1	8
3529696	3530432	56634	57370	737	737	93.09	1	67
3529781	3530283	21380	20879	503	502	84.72	1	66
3529942	3530617	11644	10979	676	666	88.33	1	83
3530215	3530617	1	403	403	403	93.56	1	293
3530434	3530617	47705	47522	184	184	96.2	1	74
3530453	3530617	203	39	165	165	97.58	1	567
3530761	3531104	742	1038	344	297	84.3	1	198
3530934	3531811	102557	101704	878	854	87.79	1	75
3530944	3531463	30064	29545	520	520	93.65	1	67
3530944	3531130	22556	22370	187	187	94.12	1	70
3530956	3531465	2623	2116	510	508	81.71	1	98
3531101	3531463	5372	5734	363	363	94.49	1	77
3531107	3531180	13945	13872	74	74	98.65	1	66
3531346	3531464	1	119	119	119	96.64	1	569
3531470	3531811	10663	10307	342	357	87.39	1	52
3531477	3531811	34062	34409	335	348	87.71	1	76
3531540	3531811	296	10	272	287	89.9	1	402
3531674	3531777	28843	28740	104	104	97.12	1	67
3531711	3531811	5894	5994	101	101	93.07	1	77
3532011	3532168	10153	9996	158	158	92.41	1	52
3532011	3532087	28933	28857	77	77	97.4	1	67
3532011	3532443	58891	59283	433	393	88.45	1	67
3532011	3532125	62227	62341	115	115	95.65	1	67
3532011	3532675	6149	6779	665	631	87.63	1	77
3532060	3532287	98363	98136	228	228	92.54	1	75
3532139	3532451	25429	25701	313	273	83.07	1	80
3532289	3532421	38539	38671	133	133	96.24	1	76
3532375	3532716	38847	39188	342	342	94.44	1	76
3532508	3532734	48795	48569	227	227	98.68	1	74
3532529	3532732	454	251	204	204	92.16	1	302
3532538	3532696	71836	71678	159	159	94.97	1	75
3533296	3533725	30751	31188	430	438	88.66	1	38
3533296	3533558	29495	29222	263	274	88.32	1	67
3533296	3533551	54766	54505	256	262	90.57	1	76
3533754	3533918	1414	1254	165	161	89.76	1	130
3533760	3533918	42543	42389	159	155	90	1	56
3533947	3534575	10589	9960	629	630	95.71	1	77
3534160	3534514	26122	26473	355	352	92.96	1	104
3537335	3537709	9027	8653	375	375	94.13	1	131
3537810	3538159	664	318	350	347	95.71	1	157
3537810	3538163	38244	38597	354	354	98.02	1	63
3538433	3538547	115	1	115	115	99.13	1	157
3538857	3539414	2863	3469	558	607	88.03	1	116
3540587	3541075	27487	27947	489	461	92.43	1	90
3540928	3541255	302514	302841	328	328	94.21	1	18
3540981	3541255	81257	81531	275	275	96.73	1	76
3541356	3542114	72871	73570	759	700	84.93	1	64
3541356	3541715	5611	5246	360	366	87.7	1	72
3541356	3541715	83435	83797	360	363	95.32	1	76
3541386	3541715	22149	22481	330	333	94.89	1	90
3541780	3542860	80059	81066	1081	1008	90.11	1	76
3542115	3542860	4980	4226	746	755	90.2	1	72
3542115	3542650	22747	23272	536	526	92.16	1	90
3542546	3543184	70474	71075	639	602	82.06	1	64
3542918	3543457	238600	239134	540	535	84.56	1	45
3542999	3543223	530	294	225	237	86.92	1	72
3543020	3543483	1	473	464	473	83.44	1	254
3543020	3543223	81614	81829	204	216	88.89	1	76
3546779	3547032	1495	1748	254	254	96.85	1	124
3554144	3554243	242317	242218	100	100	98	1	38
3554368	3567451	242216	229193	13084	13024	94.87	1	38
3567826	3573348	229042	223539	5523	5504	95.82	1	38
3573469	3575187	1998	471	1719	1528	84.47	1	67
3578504	3578646	1099	1240	143	142	93.75	1	69
3582435	3582584	36681	36830	150	150	98.67	1	64
3586790	3587001	4779	4989	212	211	94.37	1	119
3586845	3587001	40019	40177	157	159	94.97	1	62
3586904	3587001	52815	52916	98	102	95.1	1	52
3589356	3589579	28332	28554	224	223	92.89	1	67
3589357	3589580	36265	36044	224	222	93.33	1	87
3590127	3590230	45486	45383	104	104	96.15	1	64
3590217	3590508	16568	16854	292	287	83.67	1	62
3590232	3590475	20868	20629	244	240	88.16	1	64
3601607	3603011	314415	315831	1405	1417	85.76	1	18
3601626	3604358	12379	15092	2733	2714	83.16	1	56
3603246	3604026	4079	3299	781	781	86.56	1	52
3603290	3604360	325427	326497	1071	1071	85.99	1	18
3606510	3606972	394169	393706	463	464	95.04	1	33
3609424	3609790	390822	390449	367	374	84.8	1	33
3619237	3619398	25011	25191	162	181	85.08	1	66
3619457	3619684	36269	36045	228	225	92.14	1	87
3619460	3619687	28332	28557	228	226	92.14	1	67
3619461	3619594	1232	1099	134	134	97.01	1	69
3623043	3623258	256666	256458	216	209	91.71	1	45
3624855	3625304	14944	14493	450	452	91.07	1	74
3626201	3626518	957849	958160	318	312	86.21	1	4
3633659	3635060	118	1514	1402	1397	93.3	1	124
3633659	3633990	786	1117	332	332	99.4	1	73
3633831	3634840	12336	13346	1010	1011	94.28	1	116
3633939	3634304	1	366	366	366	98.91	1	261
3637548	3637704	78571	78415	157	157	96.18	1	76
3638701	3638942	74809	75062	242	254	87.8	1	64
3639040	3639140	75185	75285	101	101	92.16	1	64
3647388	3647534	17318	17454	147	137	86.58	1	72
3647538	3647688	385	231	151	155	95.48	1	290
3649257	3649593	914	571	337	344	90.72	1	76
3651755	3652009	307	53	255	255	88.3	1	76
3652000	3652164	53	217	165	165	100	1	68
3652387	3653179	18653	17901	793	753	89.28	1	62
3653926	3654433	14901	15392	508	492	93.7	1	92
3654566	3655088	13733	13212	523	522	82.06	1	104
3654593	3655087	11610	12103	495	494	97.58	1	92
3655104	3655289	10442	10627	186	186	97.85	1	92
3655107	3655289	33358	33172	183	187	93.05	1	19
3656435	3656556	326528	326649	122	122	96.72	1	18
3656551	3656718	1489	1657	168	169	90.53	1	52
3663816	3663965	3009	2860	150	150	95.33	1	84
3664198	3664399	10547	10356	202	192	89.6	1	16
3667928	3668473	315831	316372	546	542	90.89	1	18
3667948	3668473	7880	7353	526	528	95.08	1	109
3667948	3668185	244	6	238	239	96.65	1	328
3667973	3668112	1220014	1220153	140	140	95	1	7
3669759	3669884	2660	2535	126	126	96.03	1	67
3670574	3671067	272014	271533	494	482	87.15	1	18
3670574	3671042	95542	95998	469	457	86.26	1	60
3672804	3674196	11878	13241	1393	1364	96.92	1	56
3672804	3672890	15399	15313	87	87	100	1	56
3674311	3676069	13243	14983	1759	1741	98.18	1	56
3676205	3676481	46935	47213	277	279	93.91	1	56
3683048	3689817	33656	26818	6770	6839	91.01	1	46
3689921	3700148	26816	16575	10228	10242	92.98	1	46
3700362	3706099	15845	10138	5738	5708	93.98	1	46
3708975	3709495	2982	2462	521	521	91.55	1	109
3708975	3709302	29411	29084	328	328	85.06	1	75
3709831	3710011	321497	321670	181	174	93.92	1	18
3716360	3717026	321674	322324	667	651	91.36	1	18
3716360	3717693	43045	41719	1334	1327	83	1	63
3717179	3719579	321987	324371	2401	2385	89.29	1	18
3719042	3719319	24356	24633	278	278	93.17	1	50
3719750	3723092	15740	19090	3343	3351	99.08	1	87
3729240	3729589	56765	56414	350	352	84.27	1	62
3737165	3737382	13434	13217	218	218	95.87	1	19
3737165	3737384	65663	65882	220	220	93.18	1	3
3737224	3737384	2277894	2278054	161	161	87.58	1	4
3737924	3738099	6344	6167	176	178	91.57	1	233
3738316	3738490	6082	5907	175	176	92.05	1	233
3738332	3738488	241	84	157	158	91.14	1	365
3738836	3739069	245	7	234	239	88.75	1	473
3739053	3739265	214	1	213	214	91.59	1	527
3739053	3739265	214	1	213	214	92.52	1	528
3739428	3739646	1	215	219	215	89.64	1	498
3739428	3739646	1	216	219	216	88.74	1	521
3739757	3739890	134	1	134	134	93.28	1	376
3741809	3742174	4649	4293	366	357	82.07	1	83
3741810	3742469	56634	57284	660	651	87.01	1	67
3742004	3742470	99450	98981	467	470	93.19	1	75
3742067	3742467	11644	11246	401	399	91.07	1	83
3742087	3742299	215	1	213	215	95.37	1	531
3742245	3742470	7951	8176	226	226	96.02	1	77
3742253	3742470	25338	25121	218	218	94.04	1	67
3744956	3745600	666	21	645	646	89.54	1	116
3744956	3745598	44250	43607	643	644	95.36	1	64
3744959	3745604	12275	11627	646	649	90.15	1	62
3745294	3745626	89779	89440	333	340	87.98	1	60
3749284	3749603	1254	922	320	333	89.55	1	172
3749284	3749604	302946	303279	321	334	88.69	1	18
3749972	3750925	37622	38607	954	986	88.41	1	63
3750443	3750927	787	305	485	483	90.87	1	157
3755463	3755994	8578	8047	532	532	97.37	1	131
3755943	3756275	1254	922	333	333	97.9	1	172
3755943	3756276	302946	303279	334	334	97.01	1	18
3756280	3757406	2106	973	1127	1134	95.95	1	157
3756361	3758264	37031	38912	1904	1882	85.37	1	63
3760107	3760281	2323	2497	175	175	88.07	1	110
3760108	3760290	20654	20836	183	183	91.85	1	52
3761125	3761964	58147	57325	840	823	84.97	1	52
3762122	3763300	57165	55985	1179	1181	87.69	1	52
3763414	3763605	55892	55697	192	196	87.31	1	52
3773226	3773453	53130	52922	228	209	85.59	1	52
3773505	3773973	52368	51903	469	466	98.08	1	52
3773854	3773973	10232	10351	120	120	92.5	1	64
3774171	3774528	51908	51551	358	358	98.04	1	52
3774754	3777039	51558	49312	2286	2247	94.98	1	52
3777140	3779689	45551	43010	2550	2542	98.35	1	52
3779142	3779299	12655	12500	158	156	89.24	1	47
3780144	3781086	42382	41445	943	938	90.81	1	52
3781088	3781332	41184	40940	245	245	89.43	1	52
3781713	3783931	40887	38683	2219	2205	87.86	1	52
3783940	3784637	110	810	698	701	92.21	1	218
3784647	3785455	38636	37852	809	785	84.42	1	52
3790728	3791078	39086	39436	351	351	96.3	1	64
3790728	3792509	55705	57443	1782	1739	91.23	1	76
3791027	3792512	45662	47107	1486	1446	91.04	1	64
3792511	3792740	10833	11049	230	217	90.43	1	116
3792511	3792903	58045	58436	393	392	96.69	1	76
3798710	3799375	30533	31198	666	666	92.96	1	38
3798710	3798973	61729	61992	264	264	96.59	1	67
3798846	3799069	21732	21509	224	224	96.43	1	67
3798937	3799332	1	396	396	396	93.95	1	336
3798962	3799189	228	1	228	228	97.81	1	500
3799107	3799375	21371	21103	269	269	93.38	1	67
3799113	3799215	5781	5883	103	103	98.06	1	77
3799198	3799375	28651	28477	178	175	96.07	1	83
3810157	3810241	284	368	85	85	96.47	1	270
3810514	3812320	42302	43993	1807	1692	84.96	1	67
3810514	3810839	5303	4978	326	326	96.93	1	94
3811654	3811936	8067	8358	283	292	86.3	1	86
3811804	3812150	1306	939	347	368	88.62	1	109
3815355	3815423	1845	1777	69	69	98.55	1	130
3818637	3818868	8318	8087	232	232	96.98	1	38
3818637	3818866	8901	8673	230	229	93.04	1	67
3819245	3819359	27886	27998	115	113	92.24	1	67
3821597	3822429	320671	321497	833	827	96.88	1	18
3821604	3822506	29410	28472	903	939	84.25	1	75
3821615	3822289	8625	9299	675	675	88.44	1	72
3822429	3822555	325026	325152	127	127	98.43	1	18
3826705	3826901	18155	17956	197	200	94.5	1	73
3838253	3838454	33169	33370	202	202	97.52	1	62
3847053	3847864	11953	12759	812	807	89.18	1	73
3848387	3848911	13179	13698	525	520	86.69	1	73
3849697	3862394	390838	378129	12698	12710	97.58	1	9
3864691	3867080	378129	375742	2390	2388	93.94	1	9
3867080	3870248	375643	372465	3169	3179	97.04	1	9
3871834	3871925	372463	372376	92	88	93.55	1	9
3871921	3872154	372144	372377	234	234	97.44	1	9
3872158	3875205	372143	369104	3048	3040	95.74	1	9
3875315	3875561	369104	368860	247	245	96.36	1	9
3875556	3878292	368610	365899	2737	2712	95.25	1	9
3878475	3888639	365899	355728	10165	10172	95.52	1	9
3879994	3880246	34507	34251	253	257	88.33	1	74
3888902	3893324	355731	351335	4423	4397	93.14	1	9
3893463	3917903	351343	326898	24441	24446	96.47	1	9
3917973	3940735	326695	303908	22763	22788	96.41	1	9
3936528	3937286	23827	23069	759	759	89.21	1	72
3938996	3940647	19750	18095	1652	1656	85.61	1	72
3941004	3950616	303878	294255	9613	9624	94.41	1	9
3950614	3953946	294092	290771	3333	3322	95.62	1	9
3954069	3958040	290575	286584	3972	3992	95.53	1	9
3958308	3959011	286584	285880	704	705	93.91	1	9
3959001	3963188	282560	278380	4188	4181	97.42	1	9
3963408	4027334	278388	214449	63927	63940	95.97	1	9
4027331	4053135	214266	188500	25805	25767	95.21	1	9
4053350	4053551	188503	188302	202	202	98.51	1	9
4053812	4087300	188302	154821	33489	33482	96.89	1	9
4087503	4089781	154825	152542	2279	2284	96.54	1	9
4090055	4102157	152444	140408	12103	12037	93.35	1	9
4102356	4106136	140413	136616	3781	3798	92.67	1	9
4106130	4109792	136511	132855	3663	3657	96.21	1	9
4114302	4115873	128436	129915	1572	1480	88.52	1	9
4115821	4116360	12656	13140	540	485	83.55	1	89
4115877	4118585	130168	132857	2709	2690	95.08	1	9
4118594	4142022	128419	104915	23429	23505	97.28	1	9
4142228	4150128	104920	97003	7901	7918	95.82	1	9
4151798	4163898	95426	83301	12101	12126	97.46	1	9
4163942	4165387	81476	80036	1446	1441	95.72	1	9
4165424	4167081	83285	81675	1658	1611	94.1	1	9
4167480	4178413	80022	69084	10934	10939	94.97	1	9
4178412	4203662	68882	43696	25251	25187	96.93	1	9
4203669	4204712	43555	42468	1044	1088	85.61	1	9
4204809	4212098	42140	34897	7290	7244	94.37	1	9
4212282	4218896	34635	28053	6615	6583	96.11	1	9
4219154	4226405	27978	20673	7252	7306	92.44	1	9
4227656	4228918	19638	18382	1263	1257	90.2	1	9
4228919	4231276	18267	15884	2358	2384	90.95	1	9
4231271	4241784	15631	5085	10514	10547	96.13	1	9
4240236	4240474	238020	238260	239	241	90.16	1	10
4240236	4240474	239033	239274	239	242	95.04	1	31
4240320	4240454	53461	53327	135	135	91.85	1	31
4241788	4241901	1300214	1300104	114	111	91.3	1	4
4241918	4242341	784410	784006	424	405	82.31	1	18
4242343	4243665	5085	3788	1323	1298	91.03	1	9
4244348	4246230	3355	1464	1883	1892	94.52	1	9
4248362	4251114	31711	28973	2753	2739	93.87	1	19
4248790	4249908	1458	342	1119	1117	92.67	1	9
4251960	4257049	585451	580324	5090	5128	93.9	1	34
4257050	4257199	175082	174933	150	150	95.33	1	13
4257198	4258206	580326	579311	1009	1016	92.53	1	34
4258276	4259653	578958	577605	1378	1354	92.54	1	34
4259653	4262351	577437	574741	2699	2697	92.43	1	34
4262557	4267803	574520	569276	5247	5245	97.51	1	34
4268080	4271529	25866	22416	3450	3451	94.83	1	60
4271856	4274120	379168	381433	2265	2266	89.94	1	16
4274715	4275685	2369324	2368346	971	979	93.91	1	4
4282680	4318525	1705797	1741750	35846	35954	98.73	1	4
4318705	4331799	1741796	1754890	13095	13095	98.94	1	4
4332130	4340780	1754884	1763529	8651	8646	99.04	1	4
4340905	4459856	1763535	1882528	118952	118994	97.92	1	4
4459952	4503592	1882530	1926085	43641	43556	97.17	1	4
4503889	4505401	1	1533	1513	1533	93.94	1	169
4505429	4539818	1926147	1960605	34390	34459	96.9	1	4
4540070	4586926	1960606	2007500	46857	46895	97.49	1	4
4586920	4588223	2007734	2009024	1304	1291	93.57	1	4
4588468	4593047	2009026	2013596	4580	4571	95.74	1	4
4593045	4605981	2013423	2026415	12937	12993	97.04	1	4
4605773	4608073	2026279	2028579	2301	2301	98.83	1	4
4608139	4611670	2028855	2032391	3532	3537	98.25	1	4
4611869	4612550	2032538	2033219	682	682	98.24	1	4
4613055	4613584	2033532	2034064	530	533	95.51	1	4
4614064	4624046	2034456	2044448	9983	9993	96.37	1	4
4624412	4624745	2046569	2046901	334	333	96.11	1	4
4624913	4625566	2047067	2047720	654	654	96.64	1	4
4625609	4626818	2047903	2049149	1210	1247	93.69	1	4
4626818	4633998	2049260	2056435	7181	7176	93.25	1	4
4634565	4634829	2056593	2056856	265	264	92.48	1	4
4635096	4635805	2056862	2057580	710	719	95.27	1	4
4635942	4643934	2057580	2065608	7993	8029	94.44	1	4
4643928	4667538	2066053	2089603	23611	23551	95.08	1	4
4667668	4677094	2089612	2099039	9427	9428	95.61	1	4
4677346	4684277	2099103	2106074	6932	6972	94.15	1	4
4684536	4692357	2106078	2113915	7822	7838	94.55	1	4
4692857	4693377	2119196	2119718	521	523	92.78	1	4
4698229	4711302	2121525	2134551	13074	13027	96.07	1	4
4698797	4698903	390458	390353	107	106	95.33	1	35
4711402	4717443	2134606	2140551	6042	5946	93.9	1	4
4713774	4713978	47114	47320	205	207	91.39	1	45
4713775	4713979	76911	76705	205	207	92.75	1	23
4713802	4713978	383175	382996	177	180	91.67	1	26
4713802	4713979	380412	380592	178	181	90.06	1	38
4713802	4713979	214217	214038	178	180	94.44	1	43
4713802	4713980	67358	67538	179	181	93.92	1	46
4713803	4713978	232027	232204	176	178	92.7	1	36
4713803	4713978	398379	398556	176	178	91.57	1	5
4717179	4717271	248035	247943	93	93	100	1	3
4719979	4720084	2140649	2140754	106	106	99.06	1	4
4720113	4720223	3045	2935	111	111	98.2	1	193
4720113	4721324	32144	30944	1212	1201	90.43	1	52
4720113	4720464	10162	9811	352	352	94.6	1	67
4720223	4735604	2140754	2156100	15382	15347	95.29	1	4
4720488	4721568	12874	11805	1081	1070	88.26	1	67
4735705	4742698	2156078	2163096	6994	7019	95.92	1	4
4742696	4743088	2163689	2163297	393	393	95.17	1	4
4745533	4745994	2163689	2164150	462	462	97.4	1	4
4746118	4752473	2164152	2170524	6356	6373	98.07	1	4
4752393	4836559	2170527	2254627	84167	84101	97.54	1	4
4836795	4852334	2254628	2270132	15540	15505	96.91	1	4
4851377	4852324	70156	69206	948	951	87.49	1	64
4852463	4858054	2270114	2275764	5592	5651	96.18	1	4
4852470	4853277	69206	68383	808	824	87.64	1	64
4854033	4854251	67798	67575	219	224	80.52	1	64
4858063	4858494	2276020	2276454	432	435	91.06	1	4
4858648	4858909	2279836	2280099	262	264	92.42	1	4
4858909	4879966	2280209	2301200	21058	20992	94.86	1	4
4879960	4890699	2301450	2312170	10740	10721	92.24	1	4
4883253	4883449	469195	469393	197	199	94.47	1	26
4883253	4883449	241433	241236	197	198	92.96	1	30
4883255	4883449	706070	706266	195	197	88.83	1	18
4890696	4918865	2312395	2340562	28170	28168	97.61	1	4
4919383	4920232	2341312	2342170	850	859	91.98	1	4
4920607	4923611	2342163	2345161	3005	2999	94.41	1	4
4924265	4924454	2345159	2345348	190	190	93.68	1	4
4924614	4928199	2345342	2348933	3586	3592	95.48	1	4
4928372	4931472	2348958	2352058	3101	3101	96.75	1	4
4931611	4935269	2352051	2355711	3659	3661	94.75	1	4
4935360	4941342	2355712	2361664	5983	5953	95.44	1	4
4943597	4944196	53399	52792	600	608	88.05	1	75
4950875	4951090	21721	21936	216	216	92.13	1	63
4967604	4967733	8189	8318	130	130	98.46	1	38
4970879	4970971	4267	4175	93	93	100	1	69
4977498	4978720	24392	23154	1223	1239	85.76	1	66
4982234	4982809	46242	46798	576	557	88.6	1	56
4982910	4983039	72139	72267	130	129	98.46	1	52
4982910	4983131	38417	38196	222	222	98.2	1	62
4985534	4985751	1659	1442	218	218	89.45	1	21
4986219	4986336	15733	15616	118	118	97.46	1	98
4986224	4986333	10771	10880	110	110	97.27	1	70
4987874	4988015	2129	1988	142	142	97.89	1	118
4987874	4987966	2925	3017	93	93	98.92	1	145
4987874	4988147	9639	9365	274	275	98.18	1	19
4987874	4988133	3831	3572	260	260	94.64	1	38
4990465	4993409	128948	125973	2945	2976	92.84	1	41
4994399	4994542	9503	9646	144	144	90.97	1	57
4994402	4994527	27617	27742	126	126	94.44	1	38
4994402	4994543	66487	66628	142	142	93.66	1	52
4994402	4994525	9044	9167	124	124	92.74	1	76
4994412	4994520	6000	5892	109	109	95.41	1	87
4998047	4998364	166999	167332	318	334	87.76	1	28
4998292	4998364	53697	53625	73	73	98.63	1	76
4998548	4998737	56223	56413	190	191	93.72	1	62
5003191	5003435	7918	7681	245	238	92.24	1	101
5003191	5003337	144	1	147	144	91.84	1	175
5004050	5005524	6426	4943	1475	1484	88.42	1	164
5005624	5006027	1128	1520	404	393	88.4	1	170
5006174	5006398	4278	4509	225	232	90.09	1	64
5006175	5006398	1648	1425	224	224	95.98	1	77
5006787	5007145	3784	3425	359	360	92.78	1	164
5007145	5007318	2497	2324	174	174	90.34	1	110
5007145	5007318	20827	20654	174	174	93.14	1	52
5007519	5008031	5160	4643	513	518	87.93	1	55
5008979	5009518	31089	30548	540	542	92.25	1	67
5009003	5009420	55663	55244	418	420	89.52	1	76
5009278	5009518	45794	45554	241	241	88.84	1	74
5009361	5009518	1	158	158	158	91.77	1	316
5009362	5009518	1	157	157	157	94.9	1	494
5010756	5011331	415342	415921	576	580	84.66	1	33
5018590	5018812	10627	10405	223	223	98.65	1	92
5023491	5023661	40178	40018	171	161	90.12	1	62
5023492	5023727	4989	4765	236	225	92.37	1	119
5024148	5024343	70091	69897	196	195	90.5	1	76
5024550	5024890	416	76	341	341	93.86	1	228
5024991	5025084	98118	98025	94	94	98.94	1	75
5024991	5025165	6449	6623	175	175	93.71	1	77
5025427	5025827	48550	48151	401	400	90.32	1	74
5025509	5025826	23746	23428	318	319	90.6	1	67
5025848	5026069	85	306	222	222	93.27	1	397
5025848	5026192	7596	7940	345	345	94.8	1	77
5025867	5026190	23392	23069	324	324	92.9	1	70
5025867	5026948	46706	45686	1082	1021	88.31	1	74
5027055	5027656	23753	23182	602	572	89.2	1	67
5027411	5027874	48151	47722	464	430	89.22	1	74
5027659	5028152	7445	7938	494	494	94.14	1	77
5027691	5028229	52159	51622	539	538	92.78	1	76
5027726	5028031	1	306	306	306	93.16	1	397
5027829	5028229	46706	46306	401	401	96.76	1	74
5028116	5028229	31436	31323	114	114	92.98	1	67
5028364	5028461	46192	46095	98	98	98.98	1	74
5028583	5034123	223543	217968	5541	5576	96.35	1	38
5034246	5045069	217964	207191	10824	10774	95.59	1	38
5045071	5069639	206927	182411	24569	24517	96.72	1	38
5069639	5069888	544888	544632	250	257	87.26	1	13
5069968	5070888	182128	181210	921	919	96.42	1	38
5070689	5070888	232209	232009	200	201	89.6	1	36
5070691	5070888	6070	6270	198	201	95.02	1	35
5070691	5070888	214037	214234	198	198	93.97	1	43
5070692	5070869	76705	76882	178	178	94.94	1	23
5070692	5070888	380592	380395	197	198	95.45	1	38
5070692	5070888	67537	67341	197	197	93.94	1	46
5070692	5070888	11204	11401	197	198	96.46	1	5
5070693	5070888	302633	302829	196	197	94.92	1	11
5070693	5070890	113011	113211	198	201	95.02	1	23
5070693	5070888	382996	383192	196	197	95.43	1	26
5070693	5070888	398556	398361	196	196	93.4	1	5
5070889	5073391	180910	178389	2503	2522	94.43	1	38
5073517	5078983	178390	172902	5467	5489	90.62	1	38
5079097	5079443	172708	172354	347	355	97.18	1	38
5079582	5079959	18	405	378	388	96.65	1	325
5080049	5080919	879	6	871	874	96.91	1	215
5080905	5086666	171116	165337	5762	5780	95.11	1	38
5086782	5091804	165020	160006	5023	5015	95.38	1	38
5091956	5092903	159855	158909	948	947	95.57	1	38
5093017	5106312	158909	145646	13296	13264	95.96	1	38
5107091	5108280	144785	143593	1190	1193	92.83	1	38
5110004	5111889	142326	140439	1886	1888	96.99	1	38
5111990	5136745	140404	115583	24756	24822	96.11	1	38
5136879	5137849	115581	114605	971	977	91.01	1	38
5137846	5217729	114407	34632	79884	79776	95.9	1	38
5217980	5218510	42682	43208	531	527	92.48	1	19
5218510	5229005	43873	54435	10496	10563	95.13	1	19
5224921	5225176	712738	712481	256	258	91.12	1	18
5224921	5225176	372130	372392	256	263	89.35	1	43
5231119	5232728	54485	56094	1610	1610	94.54	1	19
5233819	5252171	56993	75378	18353	18386	93.93	1	19
5252312	5254201	75371	77282	1890	1912	87.2	1	19
5261023	5267694	79589	86264	6672	6676	98.08	1	19
5267810	5280011	86265	98446	12202	12182	98.23	1	19
5280552	5303869	98447	121727	23318	23281	95.06	1	19
5303866	5306027	122516	124618	2162	2103	89.14	1	19
5306023	5306676	124869	125534	654	666	86.63	1	19
5307853	5312116	126189	130408	4264	4220	89.75	1	19
5312227	5320307	130408	138467	8081	8060	93.53	1	19
5321092	5324536	138468	141914	3445	3447	93.42	1	19
5324660	5324919	3874	4133	260	260	95.77	1	21
5324663	5324915	2264856	2264604	253	253	92.94	1	12
5324663	5324916	71899	71646	254	254	93.36	1	22
5324664	5324915	336741	336991	252	251	96.83	1	1
5324664	5324916	409531	409781	253	251	92.13	1	21
5324664	5324915	222391	222142	252	250	95.24	1	36
5324922	5325820	141913	142798	899	886	91.56	1	19
5326460	5327188	143181	143900	729	720	88.48	1	19
5327801	5327902	144045	144144	102	100	94.12	1	19
5327943	5329273	144278	145613	1331	1336	95.36	1	19
5329273	5329563	575235	575524	291	290	92.1	1	26
5329273	5329535	64913	65174	263	262	88.97	1	27
5329664	5332228	73844	76401	2565	2558	88.12	1	60
5330424	5331044	27748	28367	621	620	92.15	1	58
5331186	5332229	28373	29418	1044	1046	96.37	1	58
5332240	5333521	31232	32508	1282	1277	98.05	1	58
5332240	5334312	77521	79597	2073	2077	89.32	1	60
5333148	5333298	46235	46385	151	151	95.36	1	20
5333470	5335259	29429	31221	1790	1793	95.49	1	58
5333522	5333629	49967	50074	108	108	100	1	20
5333578	5333811	1	234	234	234	99.15	1	486
5333817	5334149	50690	51021	333	332	92.49	1	20
5334300	5335258	76553	77509	959	957	88.63	1	60
5335203	5336808	64089	65698	1606	1610	92.21	1	64
5335265	5337555	33687	35966	2291	2280	89.77	1	58
5335558	5338436	80833	83749	2879	2917	87.53	1	60
5338436	5338567	84050	84180	132	131	96.21	1	60
5338966	5339705	84181	84936	740	756	87.2	1	60
5342997	5343434	234754	234318	438	437	95.23	1	45
5344492	5344660	23871	24039	169	169	92.35	1	95
5352115	5352572	10793	11248	458	456	90	1	52
5352115	5352572	29708	30165	458	458	90.39	1	67
5352115	5352532	102191	102608	418	418	94.5	1	75
5352115	5352314	5571	5372	200	200	94.5	1	77
5352189	5352572	1	381	384	381	90.39	1	340
5357492	5358075	6753	7351	584	599	95.99	1	121
5358067	5358874	16696	15888	808	809	97.9	1	98
5358882	5360730	88487	86641	1849	1847	94.98	1	75
5366307	5366577	2598	2868	271	271	99.63	1	126
5367418	5368628	4759	3547	1211	1213	82.28	1	111
5370470	5370615	43443	43298	146	146	98.63	1	60
5370788	5373404	43303	40701	2617	2603	88.09	1	60
5373210	5373410	25002	24802	201	201	95.02	1	66
5374760	5379174	2201	6615	4415	4415	99.05	1	73
5381915	5382256	257067	256720	342	348	93.12	1	45
5382261	5384650	256450	254035	2390	2416	95.16	1	45
5384863	5385744	252971	252090	882	882	99.77	1	45
5385745	5386862	17859	18977	1118	1119	84.85	1	55
5385746	5387422	252142	250514	1677	1629	96.3	1	45
5387424	5387720	250557	250260	297	298	98.99	1	45
5387869	5388009	250331	250191	141	141	95.04	1	45
5388155	5391893	250084	246377	3739	3708	97.43	1	45
5389167	5389738	23160	22585	572	576	85.47	1	78
5393460	5394669	244101	242960	1210	1142	88.61	1	45
5395392	5397602	242386	240252	2211	2135	90	1	45
5398094	5398227	64397	64530	134	134	95.52	1	46
5398094	5398226	23790	23658	133	133	93.98	1	62
5399715	5400148	53012	52578	434	435	95.86	1	47
5403718	5403917	3570	3371	200	200	98	1	208
5403921	5404101	14592	14783	181	192	90.1	1	74
5407763	5408127	235090	234750	365	341	92.6	1	45
5408551	5408702	12068	12219	152	152	97.37	1	81
5409560	5409814	1423	1648	255	226	86.38	1	77
5415400	5416113	57348	58055	714	708	91.04	1	76
5415495	5415878	42811	43191	384	381	91.67	1	64
5415648	5415788	681	542	141	140	94.33	1	72
5426614	5427215	41792	42412	602	621	87.4	1	74
5427247	5428163	35241	34422	917	820	87.39	1	56
5427249	5427365	1839	1955	117	117	96.58	1	130
5427250	5427335	4138	4053	86	86	97.67	1	130
5427250	5427365	32011	32126	116	116	95.69	1	56
5428164	5428440	34461	34185	277	277	98.92	1	56
5428671	5428937	21356	21620	267	265	94.05	1	74
5429460	5429801	2182	1841	342	342	98.54	1	130
5429687	5429801	35124	35237	115	114	95.65	1	56
5429717	5429801	4053	4137	85	85	97.65	1	130
5434438	5434505	161906	161839	68	68	100	1	20
5437472	5438526	5976	4935	1055	1042	90.86	1	74
5438758	5441336	3360	873	2579	2488	85.47	1	74
5440529	5441336	1259	493	808	767	88.45	1	104
5440956	5441207	4	238	252	235	88.89	1	485
5446220	5446321	310497	310399	102	99	91.18	1	18
5447296	5447687	9619	10010	392	392	96.17	1	83
5447685	5447839	8951	8797	155	155	96.13	1	104
5448408	5448729	61996	61676	322	321	89.44	1	67
5448618	5449072	45290	45743	455	454	88.16	1	74
5448747	5449072	30413	30737	326	325	90.49	1	67
5448853	5449037	187	3	185	185	95.14	1	316
5453865	5453996	22350	22219	132	132	92.42	1	67
5453865	5454278	55080	54667	414	414	83.57	1	76
5454581	5454654	10779	10852	74	74	100	1	67
5454581	5454653	28545	28473	73	73	100	1	83
5454582	5454653	27804	27733	72	72	98.61	1	104
5454666	5454822	14946	14790	157	157	97.45	1	74
5455011	5455223	14643	14431	213	213	94.37	1	74
5461481	5461614	27220	27087	134	134	94.78	1	95
5463338	5464271	3471	4404	934	934	97.22	1	102
5463338	5464413	519638	518563	1076	1076	97.49	1	30
5463829	5464503	65532	66211	675	680	93.82	1	74
5464625	5467334	977124	974415	2710	2710	91.78	1	5
5468632	5470841	974418	972212	2210	2207	94.6	1	5
5470950	5476742	972212	966431	5793	5782	94.65	1	5
5476747	5480097	966161	962817	3351	3345	94.21	1	5
5480507	5480833	962830	962504	327	327	85.93	1	5
5480944	5486543	962274	956665	5600	5610	94.06	1	5
5487744	5490114	950592	948219	2371	2374	95.64	1	5
5490311	5496560	948223	941944	6250	6280	97.38	1	5
5496678	5505386	941751	933003	8709	8749	93	1	5
5505898	5515902	932147	922191	10005	9957	97.03	1	5
5516017	5551399	922168	886804	35383	35365	97.32	1	5
5551984	5553178	886802	885625	1195	1178	96.66	1	5
5553450	5568493	885631	870578	15044	15054	97.64	1	5
5568591	5575070	870579	864150	6480	6430	95.69	1	5
5575162	5638114	864065	801193	62953	62873	96.38	1	5
5614997	5615193	1908328	1908132	197	197	94.92	1	12
5614998	5615192	2574641	2574437	195	205	92.2	1	12
5638422	5638609	800779	800592	188	188	93.09	1	5
5638651	5638845	1033117	1032923	195	195	95.9	1	7
5638844	5661680	800597	777835	22837	22763	96.01	1	5
5661780	5713433	777833	726184	51654	51650	98.09	1	5
5713487	5736340	725993	703159	22854	22835	98.05	1	5
5736461	5755261	703159	684417	18801	18743	97.3	1	5
5756110	5769167	684420	671440	13058	12981	94.84	1	5
5769326	5793834	671417	647001	24509	24417	96.68	1	5
5793958	5799870	646984	641014	5913	5971	95.4	1	5
5799979	5817652	641000	623346	17674	17655	98.12	1	5
5817832	5842596	623234	598425	24765	24810	96.56	1	5
5842821	5844056	597203	598425	1236	1223	93.61	1	5
5844576	5854735	596817	586650	10160	10168	96.93	1	5
5854913	5916500	586644	525158	61588	61487	97.56	1	5
5916701	5918971	523780	521497	2271	2284	98.25	1	5
5918985	5920197	525007	523801	1213	1207	98.19	1	5
5920199	5981622	520431	459118	61424	61314	97.42	1	5
5981917	6000704	458973	440256	18788	18718	97.07	1	5
6000834	6013398	440082	427541	12565	12542	96.06	1	5
6013398	6015691	427406	425049	2294	2358	95.55	1	5
6015558	6022686	425182	418077	7129	7106	90.01	1	5
6022797	6032475	416440	406705	9679	9736	93.95	1	5
6036485	6036726	2953	3191	242	239	89.67	1	88
6047727	6047847	420716	420836	121	121	96.69	1	14
6047727	6048522	3853	3059	796	795	97.74	1	83
6047728	6048860	52670	53778	1133	1109	91.09	1	62
6047796	6047888	26076	25984	93	93	98.92	1	47
6048579	6050791	6938	4699	2213	2240	96.34	1	83
6052552	6052864	313	1	313	313	95.57	1	66
6052917	6053602	708	1	686	708	89.9	1	237
6053545	6054750	1	1257	1206	1257	91.21	1	86
6053750	6053920	48153	47967	171	187	89.3	1	56
6054256	6054725	30499	30983	470	485	86.49	1	66
6054778	6054952	87741	87915	175	175	92	1	75
6054968	6055217	28982	29231	250	250	93.68	1	62
6054976	6055217	35489	35731	242	243	97.53	1	52
6055891	6056122	278559	278335	232	225	93.13	1	18
6057433	6058610	17020	15872	1178	1149	89.81	1	62
6057604	6058142	6455	5915	539	541	88.58	1	116
6057625	6058603	20629	21572	979	944	85.96	1	64
6058847	6059991	15672	14581	1145	1092	89.69	1	62
6058847	6059359	21779	22291	513	513	91.81	1	64
6058867	6059991	5263	4198	1125	1066	87.11	1	116
6060191	6060368	43809	43636	178	174	84.44	1	64
6060365	6060446	29463	29544	82	82	98.78	1	78
6062105	6062704	39038	39655	600	618	82.53	1	36
6062187	6062731	21384	20823	545	562	90.32	1	66
6062734	6063990	19978	18751	1257	1228	90.86	1	66
6062822	6063990	13798	12637	1169	1162	93.2	1	74
6063233	6063786	9859	9306	554	554	94.4	1	52
6063284	6063433	939	1088	150	150	94	1	186
6063359	6063556	198	1	198	198	96.97	1	573
6063507	6063908	3483	3094	402	390	91.56	1	263
6063524	6063759	43874	43641	236	234	94.49	1	76
6063857	6063986	285	156	130	130	96.15	1	410
6063857	6063990	51336	51203	134	134	96.27	1	76
6064091	6064205	18646	18532	115	115	93.04	1	66
6064091	6064436	12532	12178	346	355	93.8	1	74
6064193	6064436	12325	12082	244	244	99.18	1	52
6064193	6064436	51180	50937	244	244	98.36	1	76
6064572	6065174	11974	11371	603	604	92.88	1	52
6064572	6071773	12070	4932	7202	7139	94.77	1	74
6064795	6065681	50810	49915	887	896	90.84	1	76
6064819	6064939	18521	18401	121	121	93.39	1	66
6064960	6065132	14981	14809	173	173	93.64	1	66
6065193	6065681	1716	1231	489	486	90.74	1	165
6065297	6065613	14797	14481	317	317	93.69	1	66
6065682	6066847	531	1690	1166	1160	89.82	1	80
6065685	6066547	551	1394	863	844	92.25	1	125
6065967	6066339	374	1	373	374	96.79	1	353
6067026	6067402	1856	2226	377	371	88.86	1	80
6070111	6070755	2692	3323	645	632	91.69	1	80
6072010	6073280	3360	2121	1271	1240	89.22	1	74
6073376	6074403	1991	980	1028	1012	85.61	1	74
6077201	6077394	10042	10228	194	187	93.81	1	83
6096068	6096292	1425	1646	225	222	93.39	1	77
6107735	6108322	36	623	588	588	96.94	1	254
6107735	6107904	70944	71113	170	170	97.65	1	64
6107735	6108146	24347	24758	412	412	90.29	1	90
6111075	6113967	444250	441419	2893	2832	85.9	1	17
6111759	6112339	244059	244639	581	581	79	1	36
6113969	6114190	441460	441252	222	209	92.34	1	17
6114702	6114891	441042	440853	190	190	94.21	1	17
6114897	6115043	445	299	147	147	100	1	38
6115043	6115637	440839	440236	595	604	86.02	1	17
6119731	6120484	21028	21781	754	754	84.37	1	11
6121421	6122892	6424	7911	1472	1488	96.64	1	109
6121421	6122892	317301	315829	1472	1473	91.82	1	18
6122628	6122892	1	275	265	275	94.91	1	328
6128794	6128979	186	1	186	186	91.94	1	362
6128794	6129752	73017	73978	959	962	86.53	1	64
6148245	6148393	10243	10389	149	147	90.07	1	92
6157146	6157300	33060	32906	155	155	90.97	1	19
6157411	6157815	8830	8429	405	402	89.16	1	86
6161909	6162416	73083	73590	508	508	91.54	1	64
6161909	6162416	5394	4887	508	508	93.7	1	72
6161909	6162416	22333	22830	508	498	95.47	1	90
6162475	6163025	4668	4109	551	560	93.21	1	72
6162475	6163004	80633	81162	530	530	96.6	1	76
6162984	6163458	40944	41434	475	491	86.97	1	74
6163030	6163250	81615	81851	221	237	89.03	1	76
6164969	6166744	2328194	2330020	1776	1827	86.33	1	4
6167448	6168534	254057	252971	1087	1087	99.26	1	45
6167448	6168524	15945	17020	1077	1076	87.31	1	55
2820	5446	212995	210365	2627	2631	97.76	2	22
5586	9684	210372	206347	4099	4026	95.17	2	22
10385	11149	203819	203055	765	765	94.26	2	22
11148	20613	202849	193480	9466	9370	94.82	2	22
20611	26873	144029	150283	6263	6255	97.57	2	22
27041	46703	151550	171246	19663	19697	97.7	2	22
49004	49627	171300	171923	624	624	93.59	2	22
49752	63021	171923	185190	13270	13268	97.31	2	22
63994	72278	185207	193482	8285	8276	95.06	2	22
72276	129413	144031	86879	57138	57153	96.83	2	22
129902	133001	86877	83750	3100	3128	94.59	2	22
142694	144210	82535	81020	1517	1516	92.96	2	22
145986	147179	79620	78425	1194	1196	96.17	2	22
147343	169501	78421	56334	22159	22088	95.35	2	22
169501	169755	336740	336991	255	252	96.08	2	1
169502	169755	2264855	2264604	254	252	93.7	2	12
169502	169755	3878	4129	254	252	94.88	2	21
169502	169757	71898	71645	256	254	94.14	2	22
169502	169582	330110	330030	81	81	97.53	2	30
169545	169755	117063	117273	211	211	97.16	2	12
170012	171341	56013	54684	1330	1330	83.04	2	22
171876	172242	2703296	2702931	367	366	88.68	2	12
173352	173555	13349	13552	204	204	92.16	2	52
173565	173790	54712	54489	226	224	86.84	2	22
174044	176915	53919	51056	2872	2864	94.92	2	22
176934	184024	50860	43799	7091	7062	94.89	2	22
184029	184219	262312	262498	191	187	95.81	2	37
184516	186431	43486	41613	1916	1874	87.78	2	22
186267	214999	41648	12861	28733	28788	93.95	2	22
215235	215365	12865	12735	131	131	96.95	2	22
215546	215744	1600028	1600226	199	199	92.08	2	32
215547	215745	2301421	2301224	199	198	93.03	2	12
215547	215744	262741	262939	198	199	94.53	2	14
215547	215748	226587	226787	202	201	95.54	2	18
215547	215746	396482	396679	200	198	91.58	2	35
215547	215744	148827	149021	198	195	93.43	2	37
215547	215744	380591	380395	198	197	92.5	2	38
215569	215746	549	726	178	178	96.63	2	13
215569	215745	23973	23792	177	182	96.15	2	16
215569	215744	645716	645542	176	175	98.3	2	20
215569	215744	403293	403467	176	175	97.73	2	37
215569	215724	268413	268259	156	155	96.79	2	5
215569	215744	38653	38825	176	173	96.02	2	51
215578	215746	114749	114917	169	169	93.49	2	37
221764	231724	12210	2238	9961	9973	93.72	2	22
231953	232515	2221	1665	563	557	82.69	2	22
233313	234054	867	126	742	742	90.84	2	22
234051	235380	149	1479	1330	1331	97.6	2	44
235533	235921	1547	1935	389	389	95.12	2	44
236112	245313	1931	11078	9202	9148	96.23	2	44
245469	276394	11075	42076	30926	31002	97.73	2	44
276598	285858	42135	51373	9261	9239	96.51	2	44
285857	300276	51467	65858	14420	14392	97.86	2	44
300489	301113	68159	68787	625	629	98.1	2	44
301906	304129	65869	68126	2224	2258	96.11	2	44
304183	320173	68789	84822	15991	16034	96.13	2	44
320342	336273	84830	100839	15932	16010	96.97	2	44
343098	343788	263787	263097	691	691	85.98	2	44
363606	363790	266885	266702	185	184	92.97	2	44
363974	364909	266177	265254	936	924	90.66	2	44
365304	365457	264862	264709	154	154	90.26	2	44
367716	371694	216076	220052	3979	3977	95.42	2	8
371882	372239	220052	220402	358	351	95.26	2	8
372535	417517	220560	265496	44983	44937	96.39	2	8
417519	417714	824263	824068	196	196	94.39	2	5
417687	421007	268809	265497	3321	3313	96.45	2	8
421177	446848	268984	294536	25672	25553	97.81	2	8
446952	492506	294538	340045	45555	45508	98.01	2	8
492507	531073	340408	378976	38567	38569	96.92	2	8
531328	541766	378975	389380	10439	10406	96.93	2	8
542312	545282	390639	393578	2971	2940	96.27	2	8
545390	546633	389385	390628	1244	1244	98.95	2	8
546680	630571	393589	477538	83892	83950	97.1	2	8
630748	648408	477579	495262	17661	17684	97.8	2	8
648728	685088	495412	531651	36361	36240	96.7	2	8
685092	694230	532113	541273	9139	9161	95.74	2	8
692777	692865	1525155	1525243	89	89	96.63	2	13
694180	704625	541534	551996	10446	10463	97.76	2	8
704624	754770	552153	602317	50147	50165	97.1	2	8
754891	756217	602306	603636	1327	1331	95.12	2	8
756216	760245	860524	856537	4030	3988	94.73	2	8
760245	818257	856411	798447	58013	57965	97.26	2	8
815599	815701	127922	127820	103	103	95.15	2	39
818391	858065	798429	758860	39675	39570	97.4	2	8
858226	868004	758860	749111	9779	9750	93.31	2	8
868123	876238	749022	740899	8116	8124	98.05	2	8
876383	1013875	740815	603635	137493	137181	97.26	2	8
1013874	1021270	860523	867875	7397	7353	98.13	2	8
1021397	1038434	867877	884929	17038	17053	97.56	2	8
1038552	1053652	885012	900087	15101	15076	97.15	2	8
1053770	1138885	900089	985103	85116	85015	97.26	2	8
1138886	1169887	985295	1016278	31002	30984	97.5	2	8
1170360	1222331	1016563	1068557	51972	51995	96.72	2	8
1222330	1327764	1068813	1174348	105435	105536	96.97	2	8
1327887	1366427	1174426	1212894	38541	38469	96.46	2	8
1366428	1367996	1213318	1214883	1569	1566	96.56	2	8
1368035	1369308	1299	14	1274	1286	95.19	2	181
1369507	1369900	1212905	1213298	394	394	97.21	2	8
1369938	1376170	1214898	1221140	6233	6243	97.97	2	8
1376322	1403639	1222883	1250209	27318	27327	96.78	2	8
1403639	1403898	278283	278022	260	262	88.68	2	7
1403885	1462436	1250213	1308698	58552	58486	97.93	2	8
1462538	1475640	1308698	1321833	13103	13136	96.45	2	8
1475735	1495714	1321898	1341994	19980	20097	96.34	2	8
1496147	1496352	1342005	1342210	206	206	99.51	2	8
1496463	1496739	1342212	1342488	277	277	99.64	2	8
1496970	1497131	1342499	1342660	162	162	96.3	2	8
1497132	1497203	1342604	1342675	72	72	100	2	8
1497320	1497490	1342677	1342847	171	171	96.49	2	8
1497620	1498083	1342808	1343283	464	476	93.7	2	8
1498086	1498490	1343117	1343468	405	352	85.93	2	8
1498663	1498818	1343482	1343637	156	156	96.15	2	8
1498849	1499499	1343567	1344064	651	498	74.96	2	8
1499501	1499580	1344011	1344090	80	80	100	2	8
1499732	1500182	1344092	1344543	451	452	90.53	2	8
1500640	1501623	1344263	1345246	984	984	95.27	2	8
1503155	1506228	1345262	1348336	3074	3075	95.35	2	8
1507259	1528328	1348336	1369476	21070	21141	96.17	2	8
1528468	1544102	1369476	1385143	15635	15668	96.91	2	8
1544291	1553356	1385141	1394211	9066	9071	97.8	2	8
1553376	1563808	1394395	1404865	10433	10471	94.4	2	8
1564455	1587609	1404865	1427990	23155	23126	96.06	2	8
1587608	1589394	1222881	1221097	1787	1785	97.82	2	8
1589389	1598807	1429640	1439056	9419	9417	96.09	2	8
1598807	1669196	1439145	1509343	70390	70199	97.22	2	8
1669230	1669578	64925	64574	349	352	80.17	2	3
1669861	1671324	1566055	1567513	1464	1459	98.09	2	8
1671323	1673376	1509479	1511527	2054	2049	96.47	2	8
1673498	1679017	1511647	1517180	5520	5534	97.22	2	8
1680061	1692349	1518654	1530898	12289	12245	95.11	2	8
1692348	1692609	1238454	1238715	262	262	90.11	2	4
1692604	1727117	1530897	1565428	34514	34532	97.69	2	8
1727139	1727391	1565796	1566046	253	251	91.86	2	8
1727392	1855751	1567515	1695810	128360	128296	97.25	2	8
1857450	1917982	1695809	1756232	60533	60424	97.14	2	8
1917981	1985929	1756463	1824343	67949	67881	96.59	2	8
1986030	2050606	1824685	1889146	64577	64462	96.96	2	8
2050745	2051726	1889224	1890235	982	1012	93.24	2	8
2051952	2064602	1890235	1902915	12651	12681	96.42	2	8
2064523	2064719	76419	76223	197	197	94.92	2	35
2064562	2064692	42876	43005	131	130	96.95	2	33
2065163	2067574	1905518	1907935	2412	2418	85.91	2	8
2067746	2074116	1908104	1914482	6371	6379	94.91	2	8
2074217	2106645	1914596	1947076	32429	32481	96.64	2	8
2106741	2202349	1947076	2042774	95609	95699	96.9	2	8
2112855	2112952	83216	83119	98	98	97.96	2	8
2151387	2152198	295041	294229	812	813	88.48	2	18
2202455	2211603	2042821	2051975	9149	9155	97.75	2	8
2211602	2311924	2052223	2152535	100323	100313	97.88	2	8
2311924	2327561	2152638	2168293	15638	15656	97.21	2	8
2327758	2373132	2168293	2213577	45375	45285	97.87	2	8
2373290	2396686	90591	67063	23397	23529	96.57	2	40
2396794	2437660	66931	26061	40867	40871	97.14	2	40
2437784	2463031	25989	901	25248	25089	96.15	2	40
2463035	2463798	766	56	764	711	89.41	2	40
2463950	2574298	36	110420	110349	110385	97.41	2	2
2574344	2576574	110359	112570	2231	2212	96.86	2	2
2576722	2588471	112654	124406	11750	11753	98.45	2	2
2588574	2666114	124421	202088	77541	77668	97.41	2	2
2666271	2677705	202090	213550	11435	11461	95.39	2	2
2676235	2676339	12036	11932	105	105	93.33	2	56
2677736	2696319	213898	232571	18584	18674	96.26	2	2
2696443	2710306	232669	246557	13864	13889	96.15	2	2
2710407	2719989	246559	256129	9583	9571	98.13	2	2
2720028	2724192	257088	261227	4165	4140	96.13	2	2
2724179	2726662	261901	264390	2484	2490	96.11	2	2
2726835	2729449	264429	267057	2615	2629	96.41	2	2
2729860	2766892	267310	304302	37033	36993	96.94	2	2
2741399	2741526	403681	403807	128	127	96.09	2	19
2766976	2785453	304391	323012	18478	18622	96.41	2	2
2785235	2785777	322610	323212	543	603	81.94	2	2
2786369	2831383	323108	368054	45015	44947	96.44	2	2
2831489	2831954	368054	368493	466	440	90.34	2	2
2832062	2847093	368623	383562	15032	14940	96.74	2	2
2847499	2854922	383915	391348	7424	7434	94.69	2	2
2855045	2906335	391350	442740	51291	51391	96.88	2	2
2863684	2863941	72099	71852	258	248	88.89	2	15
2906295	2907394	1103	4	1100	1100	99.27	2	190
2907435	2918748	442751	454081	11314	11331	95.43	2	2
2919438	2989544	454099	524284	70107	70186	97.19	2	2
2989545	3051287	524379	586147	61743	61769	96.11	2	2
3051402	3062017	586147	596822	10616	10676	96.47	2	2
3062018	3078132	597007	613196	16115	16190	96.61	2	2
3078147	3078699	616756	617306	553	551	96.75	2	2
3078743	3081867	613639	616745	3125	3107	97.83	2	2
3081898	3153833	617330	689259	71936	71930	97.39	2	2
3153870	3179007	689258	714467	25138	25210	97.56	2	2
3179019	3189754	714691	725491	10736	10801	96.87	2	2
3189864	3210119	725595	745891	20256	20297	96.18	2	2
3210402	3215532	745957	751097	5131	5141	97.03	2	2
3215536	3231873	751350	767585	16338	16236	96.86	2	2
3231903	3271356	767838	807235	39454	39398	96.8	2	2
3271546	3285846	807231	821598	14301	14368	96.83	2	2
3285959	3321594	821624	857290	35636	35667	97.8	2	2
3321703	3324592	857295	860157	2890	2863	97.2	2	2
3324744	3382024	860259	917583	57281	57325	97.58	2	2
3382140	3384955	917597	920424	2816	2828	97.99	2	2
3385063	3412224	920466	947521	27162	27056	97.65	2	2
62	39972	859186	819116	39911	40071	96.31	3	7
40184	53810	819047	805447	13627	13601	96.83	3	7
55030	55387	804351	804020	358	332	89.39	3	7
55507	57571	804084	801973	2065	2112	93.69	3	7
57572	62139	801550	797099	4568	4452	90.63	3	7
62479	70759	797007	788847	8281	8161	91.98	3	7
71171	88586	788699	771356	17416	17344	95.47	3	7
88601	111343	771091	748467	22743	22625	96.98	3	7
111537	157825	748471	702188	46289	46284	97.9	3	7
157825	201041	702069	658950	43217	43120	97.27	3	7
201248	215929	658898	644253	14682	14646	97.98	3	7
216097	274720	644247	585731	58624	58517	97.01	3	7
275892	320860	585425	540486	44969	44940	96.76	3	7
320963	388395	540479	473289	67433	67191	97.07	3	7
388392	388610	679543	679325	219	219	90.91	3	10
388641	572628	473290	289356	183988	183935	97.51	3	7
572744	573917	289312	288135	1174	1178	94.33	3	7
573914	583220	287659	278281	9307	9379	97.59	3	7
583216	618279	278032	243007	35064	35026	98.22	3	7
618667	625181	242643	236134	6515	6510	98.44	3	7
625181	648699	236023	212575	23519	23449	98.1	3	7
648845	652338	212465	208978	3494	3488	97.54	3	7
652341	666181	208876	194977	13841	13900	97.25	3	7
666193	670562	194481	190172	4370	4310	96.44	3	7
670697	752120	190150	108586	81424	81565	98.19	3	7
752115	752602	108372	107886	488	487	97.34	3	7
752601	752838	183730	183492	238	239	92.05	3	1
752601	752838	442841	443079	238	239	93.31	3	1
752601	752838	238259	238020	238	240	90.04	3	10
752601	752838	767584	767822	238	239	93.31	3	2
752601	752837	141464	141701	237	238	95.8	3	39
752601	752837	2007494	2007731	237	238	94.96	3	4
752836	763331	107887	97401	10496	10487	97.93	3	7
763430	780581	97352	80268	17152	17085	96.8	3	7
780588	797105	77550	61010	16518	16541	95.51	3	7
797388	858197	60989	129	60810	60861	97.52	3	7
859073	863495	1	4405	4423	4405	95.35	3	1
863494	891424	4650	32574	27931	27925	96.65	3	1
891613	900215	32575	41165	8603	8591	95.6	3	1
900442	900945	41295	41798	504	504	97.82	3	1
900959	911982	42414	53425	11024	11012	97.04	3	1
911984	914693	80267	77551	2710	2717	98.05	3	7
914688	1011865	53414	150437	97178	97024	97	3	1
1011990	1012125	150440	150575	136	136	99.26	3	1
1012595	1012784	14000	14186	190	187	90.58	3	36
1013063	1020695	150567	158122	7633	7556	98.41	3	1
1017541	1017846	1553090	1552804	306	287	87.25	3	21
1017541	1017846	50510	50224	306	287	86.93	3	33
1020748	1045841	158094	183151	25094	25058	97.33	3	1
1045840	1046088	284028	284285	249	258	88.37	3	31
1046084	1046428	183148	183494	345	347	95.69	3	1
1046419	1176553	183721	313744	130135	130024	97.2	3	1
1176838	1180833	313833	317891	3996	4059	94.81	3	1
1180836	1191210	318057	328441	10375	10385	95.87	3	1
1191225	1199283	328640	336732	8059	8093	95.76	3	1
1199288	1204634	337026	342403	5347	5378	95.08	3	1
1204628	1207241	342591	345213	2614	2623	93.56	3	1
1207368	1210224	345262	348092	2857	2831	92	3	1
1210670	1211095	299047	299469	426	423	84.16	3	33
1211096	1221742	348323	358964	10647	10642	95.76	3	1
1221800	1225587	359176	362972	3788	3797	88.91	3	1
1225585	1225931	363163	363510	347	348	88.32	3	1
1226187	1226876	363515	364205	690	691	92.77	3	1
1227022	1235144	364205	372340	8123	8136	96.46	3	1
1235139	1305284	372533	442842	70146	70310	97.19	3	1
1305283	1364187	443077	501937	58905	58861	97.1	3	1
1364184	1364427	1756229	1756473	244	245	94.69	3	8
1364185	1364370	113491	113308	186	184	96.77	3	36
1364454	1416000	502178	553633	51547	51456	97.57	3	1
1416024	1418746	553927	556656	2723	2730	95.13	3	1
1418745	1418907	556811	556655	163	157	91.41	3	1
1418906	1431882	556810	569775	12977	12966	98.25	3	1
1431883	1432049	569952	570116	167	165	97.01	3	1
1432149	1434608	570115	572572	2460	2458	98.25	3	1
1434850	1451440	572661	589321	16591	16661	97.47	3	1
1452905	1531528	416362	337677	78624	78686	97.45	3	31
1532763	1533164	337668	337267	402	402	90.55	3	31
1534099	1548321	337268	323040	14223	14229	96.08	3	31
1548572	1586049	322842	285480	37478	37363	97.1	3	31
1586425	1586672	282420	282175	248	246	90.32	3	3
1586657	1616836	284042	253987	30180	30056	96.35	3	31
1616834	1631307	253764	239272	14474	14493	97.1	3	31
1631306	1644333	239035	226018	13028	13018	97.87	3	31
1645173	1646787	225301	223675	1615	1627	96.87	3	31
1646908	1647570	223609	222983	663	627	82.57	3	31
1648580	1792145	222300	78725	143566	143576	96.56	3	31
1792176	1816683	78733	54128	24508	24606	97.59	3	31
1817105	1830383	54068	40764	13279	13305	97.22	3	31
1817587	1817815	238020	238260	229	241	87.55	3	10
1831201	1844877	40364	26726	13677	13639	96.83	3	31
1846978	1850863	26728	22892	3886	3837	95.29	3	31
1851070	1855533	22893	18405	4464	4489	98.13	3	31
1855530	1855767	767584	767821	238	238	93.7	3	2
1855811	1873955	18117	1	18145	18117	98.22	3	31
1876258	1895861	389924	370305	19604	19620	96.8	3	27
1896141	1901987	369950	364168	5847	5783	97.02	3	27
1902177	1920264	363654	345626	18088	18029	97.54	3	27
1920279	1924487	345384	341141	4209	4244	94.33	3	27
1924620	1943507	341133	322247	18888	18887	97.35	3	27
1943503	1948855	316862	322251	5353	5390	95.87	3	27
1948851	1977792	316866	287941	28942	28926	97.54	3	27
1977792	1981085	287832	284510	3294	3323	93.37	3	27
1981079	1982280	284276	283077	1202	1200	93.8	3	27
1983159	2001360	282499	264245	18202	18255	97.24	3	27
2001377	2001533	264130	263980	157	151	94.9	3	27
2001769	2014026	263981	251774	12258	12208	96.65	3	27
2014787	2017535	251137	248426	2749	2712	93.46	3	27
2018055	2075854	248047	190223	57800	57825	97.03	3	27
2040502	2040758	358529	358777	257	249	86.77	3	1
2059197	2059410	1034544	1034754	214	211	81.4	3	15
2075959	2076633	190185	189512	675	674	94.81	3	27
2076839	2082503	189446	183765	5665	5682	96.24	3	27
2082510	2091021	183692	175171	8512	8522	96.13	3	27
2091199	2105685	175149	160642	14487	14508	97.73	3	27
2106433	2107008	160578	160003	576	576	94.62	3	27
2107003	2115015	159772	151722	8013	8051	95.44	3	27
2107676	2107773	585134	585231	98	98	97.96	3	15
2107676	2107775	83217	83118	100	100	97	3	8
2107677	2107773	93022	92926	97	97	97.94	3	36
2107677	2107774	208979	208882	98	98	98.98	3	7
2115470	2136519	151306	130317	21050	20990	97.07	3	27
2136625	2172931	130317	94077	36307	36241	97.25	3	27
2173317	2190281	94073	77104	16965	16970	95.66	3	27
2190625	2198279	77111	69477	7655	7635	90.99	3	27
2199536	2199937	69481	69081	402	401	92.04	3	27
2199938	2200261	68824	68501	324	324	88	3	27
2200261	2200498	138133	137895	238	239	93.72	3	39
2200497	2203770	68506	65212	3274	3295	95.57	3	27
2203765	2204233	64912	64446	469	467	95.95	3	27
2204243	2204347	175973	175869	105	105	96.19	3	12
2204347	2207308	64442	61476	2962	2967	96.6	3	27
2207317	2210282	61207	58271	2966	2937	95.69	3	27
2210287	2210772	58061	57594	486	468	88.27	3	27
2210988	2217856	57588	50742	6869	6847	93.19	3	27
2218795	2221929	50707	47604	3135	3104	87.95	3	27
2222031	2243890	47604	25932	21860	21673	94.07	3	27
2240442	2240810	880	540	369	341	85.37	3	189
2240442	2240691	1678	1909	250	232	85.6	3	89
2240766	2241009	13345	13589	244	245	86.51	3	116
2244004	2248420	25932	21535	4417	4398	89.35	3	27
2248677	2249462	21540	20754	786	787	92.77	3	27
2250396	2251640	20201	18958	1245	1244	92.7	3	27
2251786	2266775	18956	3973	14990	14984	96.39	3	27
2266884	2267468	3963	3381	585	583	90.69	3	27
2267661	2268852	3372	2179	1192	1194	94.56	3	27
2268848	2290209	387	21842	21362	21456	95.52	3	26
2290210	2298247	22238	30198	8038	7961	93.44	3	26
2299064	2299314	30199	30454	251	256	95.7	3	26
2301502	2303005	30453	31940	1504	1488	95.92	3	26
2303005	2309232	32206	38439	6228	6234	96.93	3	26
2309685	2325386	38432	54162	15702	15731	95.41	3	26
2325892	2326758	54500	55389	867	890	87.49	3	26
2326756	2335483	55505	64229	8728	8725	94.08	3	26
2335477	2353648	64423	82594	18172	18172	96.48	3	26
2354447	2358785	82595	86985	4339	4391	94.75	3	26
2359571	2361197	93756	95381	1627	1626	87.55	3	26
2361192	2366330	95617	100789	5139	5173	94.81	3	26
2363609	2363868	111833	112091	260	259	87.79	3	60
2366433	2366659	100792	101013	227	222	92.51	3	26
2367273	2368331	106003	104945	1059	1059	96.13	3	26
2368646	2372299	104740	101052	3654	3689	94.84	3	26
2372298	2390270	106003	123990	17973	17988	96.11	3	26
2390273	2394623	124118	128472	4351	4355	97.3	3	26
2394596	2408654	128483	142519	14059	14037	96.53	3	26
2408922	2410303	142770	144199	1382	1430	93.78	3	26
2410300	2411678	144422	145808	1379	1387	91.58	3	26
2411679	2445786	145915	180073	34108	34159	97.63	3	26
2446247	2446958	183377	184078	712	702	95.8	3	26
2447245	2449376	181225	183356	2132	2132	97.94	3	26
2449369	2452338	184329	187279	2970	2951	97.31	3	26
2452553	2452830	187316	187596	278	281	87.54	3	26
2454235	2474868	187710	208239	20634	20530	94.95	3	26
2474959	2477589	208317	210928	2631	2612	93.77	3	26
2477689	2478755	210935	212020	1067	1086	87.81	3	26
2478978	2485622	212287	218945	6645	6659	92.51	3	26
2485761	2487420	218954	220588	1660	1635	90.43	3	26
2487560	2508895	264718	243420	21336	21299	95.95	3	26
2509094	2512822	243121	239449	3729	3673	93.79	3	26
2513129	2515803	238821	236170	2675	2652	94.04	3	26
2516536	2524306	236171	228416	7771	7756	95.55	3	26
2524314	2530685	228210	221826	6372	6385	96.89	3	26
2530789	2531783	1628	635	995	994	98.89	3	98
2531780	2533285	22008	20504	1506	1505	98.74	3	77
2535941	2536072	28844	28713	132	132	99.24	3	87
2538950	2539876	1750	2673	927	924	94.82	3	50
2538951	2541180	299561	297357	2230	2205	88.62	3	45
2539825	2540223	380	1	399	380	90.64	3	349
2540285	2541180	15	911	896	897	97.56	3	50
2541129	2542090	300563	299596	962	968	95.56	3	45
2541282	2542001	1003	1722	720	720	96.81	3	50
2541352	2542955	14122	15738	1604	1617	83.54	3	87
2542102	2544025	297346	295420	1924	1927	91.87	3	45
2555511	2555620	67053	66940	110	114	94.74	3	76
2557273	2557718	287907	287406	446	502	77.78	3	45
2557820	2557923	279185	279082	104	104	95.19	3	45
2557938	2558263	283313	283013	326	301	86.5	3	45
2558500	2558768	7745	8023	269	279	92.47	3	61
2559767	2561672	287185	285341	1906	1845	92.65	3	45
2559770	2562442	524656	527270	2673	2615	85.02	3	20
2560985	2561386	43118	42717	402	402	94.53	3	20
2561387	2561454	42748	42681	68	68	100	3	20
2561403	2561794	392	1	392	392	99.23	3	339
2561625	2562083	268511	268968	459	458	98.69	3	45
2561796	2562083	283611	283324	288	288	96.53	3	45
2562032	2562369	1	339	338	339	97.35	3	61
2562089	2562369	279362	279082	281	281	94.66	3	45
2562332	2562638	7455	7747	307	293	93.49	3	61
2562384	2562551	283313	283147	168	167	91.67	3	45
2562657	2563431	417686	416923	775	764	83.51	3	9
2566146	2566538	93054	92658	393	397	87.47	3	60
2566146	2566301	34840	34685	156	156	98.08	3	76
2566254	2566675	10423	10806	422	384	85.78	3	116
2566254	2566987	38406	37669	734	738	93.22	3	76
2566626	2566987	1	364	362	364	93.96	3	294
2566679	2566987	9227	9533	309	307	92.9	3	85
2566777	2566987	10716	10928	211	213	94.84	3	80
2568966	2569036	21777	21706	71	72	98.61	3	55
2569250	2571501	19754	22008	2252	2255	88.85	3	77
2571499	2573001	636	2144	1503	1509	86.48	3	98
2574695	2574819	10478	10353	125	126	95.24	3	83
2574820	2574935	10851	10739	116	113	95.69	3	67
2574820	2575001	28473	28651	182	179	94.51	3	83
2574824	2574905	88487	88568	82	82	97.56	3	75
2574825	2575090	31198	30933	266	266	89.89	3	38
2574825	2575031	1	207	207	207	91.35	3	533
2575442	2576013	45290	45861	572	572	87.78	3	74
2575570	2576013	30412	30855	444	444	93.92	3	67
2575631	2575862	232	1	232	232	93.53	3	494
2575677	2575863	187	1	187	187	91.44	3	316
2576230	2576387	4398	4554	158	157	93.67	3	95
1665	1958	94952	95245	294	294	82.71	4	60
3948	11725	145847	153633	7778	7787	96.19	4	49
11826	15879	154201	158221	4054	4021	94.19	4	49
16184	20541	158210	162463	4358	4254	90.94	4	49
20644	21380	162588	163327	737	740	92.63	4	49
29520	39283	1233712	1223973	9764	9740	95.1	4	25
39839	40555	1223967	1223252	717	716	95.68	4	25
40843	63823	1223151	1200117	22981	23035	96.59	4	25
63944	68070	1200036	1195978	4127	4059	95.03	4	25
68169	70050	1195811	1193926	1882	1886	97.35	4	25
69904	70257	14917	15275	354	359	88.22	4	56
70178	70322	1193930	1193786	145	145	97.24	4	25
70325	70585	1193681	1193421	261	261	95.4	4	25
70724	76208	1193408	1187899	5485	5510	95.86	4	25
74120	74319	382994	383192	200	199	93.53	4	26
74122	74319	706988	706793	198	196	95.96	4	18
74122	74320	152787	152590	199	198	93	4	24
74122	74319	214039	214234	198	196	95.96	4	43
74122	74319	225522	225321	198	202	93.63	4	6
77740	115619	1186308	1148443	37880	37866	97.32	4	25
115768	188108	1148422	1076248	72341	72175	96.98	4	25
188104	195639	1075996	1068429	7536	7568	97.9	4	25
195961	202096	1067938	1061860	6136	6079	96.39	4	25
202242	202826	1061859	1061284	585	576	96.58	4	25
202825	210551	1061236	1053456	7727	7781	96.27	4	25
212084	251245	1053453	1014289	39162	39165	96.31	4	25
230476	230586	67006	66897	111	110	99.1	4	5
230479	230586	435141	435248	108	108	100	4	33
259232	274987	1012600	996833	15756	15768	96.71	4	25
275323	283660	996832	988496	8338	8337	97.29	4	25
283854	292957	988375	979240	9104	9136	96.35	4	25
293833	310728	979243	962412	16896	16832	95.63	4	25
296941	297351	26378	25963	411	416	83.89	4	66
310731	320501	962228	952490	9771	9739	94.34	4	25
337920	373110	942746	907463	35191	35284	96.32	4	25
373211	373322	907449	907338	112	112	99.11	4	25
373653	405769	907332	875195	32117	32138	97.93	4	25
406195	433213	875195	848148	27019	27048	98.11	4	25
433511	447894	848151	833770	14384	14382	94.73	4	25
443867	444083	7783	7993	217	211	89.91	4	121
444103	444649	546	1	547	546	84.28	4	67
444287	444687	21464	21064	401	401	81.68	4	62
444692	444886	181402	181207	195	196	93.91	4	38
453046	453397	832182	831831	352	352	93.18	4	25
453595	522405	831686	762841	68811	68846	97.24	4	25
522407	523909	762433	760912	1503	1522	93.84	4	25
524198	541624	760513	743072	17427	17442	97.88	4	25
541744	554474	742997	730248	12731	12750	97.37	4	25
554663	569324	730202	715534	14662	14669	97.54	4	25
569320	575058	715094	709349	5739	5746	96.95	4	25
575101	602715	709352	681704	27615	27649	97.17	4	25
602865	602961	681550	681454	97	97	97.94	4	25
603210	603335	681450	681325	126	126	96.03	4	25
603335	607521	679956	675767	4187	4190	96.16	4	25
607511	734456	675691	548929	126946	126763	97.84	4	25
720046	720291	393723	393972	246	250	88.8	4	14
734462	760490	548804	522795	26029	26010	97.12	4	25
761255	807804	522401	475832	46550	46570	97.44	4	25
808012	823709	475684	460035	15698	15650	97.65	4	25
823848	844031	459976	439676	20184	20301	96.66	4	25
844309	848374	439294	435197	4066	4098	95.23	4	25
848507	851329	435195	432413	2823	2783	95.71	4	25
851605	959067	432405	324972	107463	107434	97.52	4	25
959379	961212	324975	323131	1834	1845	91.02	4	25
961593	980253	322807	304175	18661	18633	96.67	4	25
980262	980683	304076	303651	422	426	92.97	4	25
980810	981329	303651	303176	520	476	85.19	4	25
983674	989177	302777	297376	5504	5402	94.57	4	25
989278	1043433	297029	242913	54156	54117	97.02	4	25
1043536	1121497	242913	164836	77962	78078	97.27	4	25
1121744	1196298	164769	90150	74555	74620	97.47	4	25
1196479	1228071	90150	58457	31593	31694	97.68	4	25
1228206	1286460	58361	1	58255	58361	97.26	4	25
1287935	1288349	94	509	415	416	90.87	4	32
1288635	1350745	495	62606	62111	62112	97.95	4	32
1350960	1359388	62606	71090	8429	8485	97.9	4	32
1359565	1363404	71162	75045	3840	3884	96.03	4	32
1363430	1425114	75329	137134	61685	61806	98.03	4	32
1425270	1578626	137143	290527	153357	153385	97.31	4	32
1578763	1589990	290529	301771	11228	11243	97.66	4	32
1590137	1597567	301773	309161	7431	7389	96.73	4	32
1597668	1612941	310780	326085	15274	15306	97.99	4	32
1613076	1772676	326085	485355	159601	159271	96.48	4	32
1617495	1617641	47509	47655	147	147	89.4	4	33
1772707	1773152	485592	486038	446	447	96.2	4	32
1773152	1774373	487050	488281	1222	1232	88.79	4	32
1774568	1775481	488276	489190	914	915	90.49	4	32
1775962	1918276	489188	631656	142315	142469	96.47	4	32
1919019	1971511	631638	684094	52493	52457	97.39	4	32
1971626	2006470	684224	719054	34845	34831	97.46	4	32
2006631	2017140	719077	729593	10510	10517	97.3	4	32
2017407	2019911	729599	732107	2505	2509	94.18	4	32
2019903	2033219	733055	746348	13317	13294	96.01	4	32
2033274	2033970	746331	747025	697	695	94.86	4	32
2034105	2034275	253819	253989	171	171	95.32	4	31
2034105	2044327	746976	757139	10223	10164	97.11	4	32
2044429	2123416	757141	836161	78988	79021	97.63	4	32
2123986	2130035	836165	842214	6050	6050	96.35	4	32
2130397	2133271	842214	845099	2875	2886	97.58	4	32
2133375	2196963	845101	908756	63589	63656	97.04	4	32
2196964	2237698	1011450	970784	40735	40667	96.66	4	32
2237892	2256437	970749	952134	18546	18616	96.75	4	32
2532	2674	420425	420280	143	146	88.36	5	15
4041	28197	374384	350153	24157	24232	97.13	5	16
28323	48981	350153	329533	20659	20621	97.1	5	16
49145	87835	329461	290731	38691	38731	97.57	5	16
87915	134706	290731	243843	46792	46889	96.58	5	16
91526	91885	261532	261890	360	359	82.83	5	2
134869	141170	439179	445455	6302	6277	97.61	5	16
141502	178850	194	37408	37349	37215	96.83	5	15
179213	189730	37400	47876	10518	10477	98.21	5	15
189881	213782	47992	71853	23902	23862	97.68	5	15
213781	243762	72097	102147	29982	30051	96.89	5	15
243866	246828	102257	105218	2963	2962	98.42	5	15
246821	247065	105431	105685	245	255	91.41	5	15
247281	275584	105685	134039	28304	28355	97.6	5	15
275814	314483	134041	172723	38670	38683	97.59	5	15
314601	338430	172942	196828	23830	23887	96.81	5	15
338477	415155	23968	100375	76679	76408	97.39	5	16
415155	419321	100529	104702	4167	4174	97.49	5	16
419492	460880	104706	145968	41389	41263	97.49	5	16
461030	488537	146098	173603	27508	27506	97.71	5	16
488633	491864	173635	176870	3232	3236	95.16	5	16
491864	498604	176962	183671	6741	6710	95.33	5	16
498708	558854	183676	243853	60147	60178	97.68	5	16
536286	536490	568109	568312	205	204	90.73	5	26
536307	536483	678315	678492	177	178	92.7	5	18
536315	536446	1370526	1370394	132	133	90.98	5	32
536317	536446	265926	265797	130	130	93.89	5	18
536317	536446	117987	118116	130	130	91.54	5	30
536317	536446	76251	76380	130	130	93.85	5	35
536318	536446	1008634	1008506	129	129	92.25	5	7
536318	536414	10609	10706	97	98	95.92	5	73
558859	612646	439030	385285	53788	53746	97.24	5	16
612647	698232	199038	284323	85586	85286	97.21	5	15
698219	707554	284552	293821	9336	9270	96.41	5	15
707561	708216	297021	297675	656	655	94.86	5	15
708279	711415	293832	297008	3137	3177	96.79	5	15
711396	768982	297688	355156	57587	57469	96.72	5	15
769581	772984	355489	358892	3404	3404	98.59	5	15
772958	829655	358926	415629	56698	56704	97.49	5	15
829977	852261	31488	9158	22285	22331	97.46	5	59
852573	852708	9158	9026	136	133	92.65	5	59
852710	861455	8838	166	8746	8673	97.6	5	59
861564	862022	459	1	459	459	97.17	5	59
862143	942092	1448689	1368827	79950	79863	97.08	5	15
942559	983667	1368840	1327672	41109	41169	98.1	5	15
983863	1058200	1327441	1253117	74338	74325	97.24	5	15
1058671	1064821	1253002	1246871	6151	6132	97.18	5	15
1064821	1090238	1246773	1221234	25418	25540	97.98	5	15
1090210	1177249	1221222	1134355	87040	86868	97.15	5	15
1177350	1181043	1134346	1130693	3694	3654	96.12	5	15
1181163	1216737	1130591	1094927	35575	35665	96.73	5	15
1216888	1217153	1094807	1094542	266	266	96.24	5	15
1217256	1259121	1094541	1052711	41866	41831	97.11	5	15
1259121	1280812	1052596	1030985	21692	21612	96.8	5	15
1277020	1277230	206660	206873	211	214	81.4	5	27
1289878	1322604	1028442	995610	32727	32833	96.24	5	15
1322729	1333815	995608	984502	11087	11107	97.53	5	15
1333916	1404327	984403	914136	70412	70268	97.08	5	15
1404533	1444048	914009	874522	39516	39488	96.21	5	15
[truncated: 3,698 more rows]

## Sheet: CQMa102_vs_ARSEF23
Seq1:start	Seq1:end	Seq2:start	Seq2:end	Seq1:match_length	Seq2:match_length	%similarity	Seq1:CQMa102_scaffold#	Seq2:ARSEF23_scaffold#
6299	7858	2108694	2110244	1560	1551	89.62	1	2
19455	19557	1381885	1381987	103	103	90.29	1	6
21098	24384	1383445	1386788	3287	3344	89.26	1	6
24565	26165	1441207	1442805	1601	1599	93.45	1	6
26171	36428	1387222	1397514	10258	10293	91.13	1	6
36864	40394	1398213	1401728	3531	3516	85.43	1	6
40499	41248	1401825	1402575	750	751	91.37	1	6
47537	49099	1406529	1408120	1563	1592	89.27	1	6
49563	53206	1408657	1412377	3644	3721	86.17	1	6
53382	53719	1412505	1412836	338	332	86.96	1	6
54105	54501	1413185	1413589	397	405	83.5	1	6
54757	55336	1413708	1414295	580	588	83.25	1	6
55454	56832	1414409	1415773	1379	1365	82.75	1	6
59501	59716	1419314	1419518	216	205	83.56	1	6
60194	61170	1419997	1420998	977	1002	83.66	1	6
61455	66347	1421083	1425968	4893	4886	92.97	1	6
69591	75085	1429185	1434710	5495	5526	90.36	1	6
75190	78834	1434909	1438616	3645	3708	91.17	1	6
93609	99803	850239	844034	6195	6206	89.5	1	2
100178	102618	843632	841233	2441	2400	90.53	1	2
102785	103054	840980	840709	270	272	83.87	1	2
103332	104066	840496	839774	735	723	86.1	1	2
105495	109329	838150	834296	3835	3855	92.93	1	2
109712	111150	833811	832344	1439	1468	84.18	1	2
111246	111881	832077	831423	636	655	84.22	1	2
112986	114552	830279	828661	1567	1619	84.37	1	2
114677	115050	828544	828168	374	377	87.34	1	2
115150	115970	827771	826938	821	834	85.95	1	2
116423	116874	826264	825824	452	441	84.48	1	2
117541	119662	1459851	1461965	2122	2115	92.98	1	2
120993	126611	824029	818439	5619	5591	90.04	1	2
126840	129053	818230	816030	2214	2201	87.19	1	2
129250	138753	815699	806135	9504	9565	91.6	1	2
139098	140210	806126	804992	1113	1135	88.05	1	2
140293	148135	804845	797127	7843	7719	89.2	1	2
148926	156370	796606	789163	7445	7444	94.85	1	2
156473	160090	788999	785380	3618	3620	86.1	1	2
161281	162977	784260	782582	1697	1679	89.29	1	2
163456	167146	782348	778617	3691	3732	87.65	1	2
167400	167991	778379	777789	592	591	89.19	1	2
168990	169695	776511	775830	706	682	84.42	1	2
170681	171989	774944	773653	1309	1292	92.01	1	2
172028	173648	773957	772350	1621	1608	89.44	1	2
173767	173968	772149	771948	202	202	84.58	1	2
175964	180156	770051	765858	4193	4194	92.7	1	2
180886	181004	765135	765018	119	118	96.67	1	2
184027	184283	761996	761734	257	263	87.64	1	2
184480	184837	761644	761271	358	374	88.8	1	2
185067	185702	760981	760324	636	658	86.9	1	2
185895	186699	760245	759416	805	830	82.67	1	2
186974	187260	759227	758966	287	262	84.59	1	2
188419	188625	757687	757481	207	207	92.27	1	2
188934	189044	757084	756965	111	120	90	1	2
197407	197652	756773	756523	246	251	89.37	1	2
197972	198240	756309	756044	269	266	85.56	1	2
198397	199407	755887	754891	1011	997	79.17	1	2
199396	202917	754770	751250	3522	3521	89.85	1	2
203230	204677	750996	749547	1448	1450	87.09	1	2
205293	205515	748823	748608	223	216	84.51	1	2
207676	213755	747475	741392	6080	6084	91.61	1	2
215408	218899	739959	736368	3492	3592	87.71	1	2
219037	230078	736168	724984	11042	11185	86.32	1	2
230259	233713	724833	721274	3455	3560	91.61	1	2
233822	238943	721273	716085	5122	5189	91.84	1	2
239322	241312	715797	713809	1991	1989	91.37	1	2
246902	247106	711443	711246	205	198	87.38	1	2
247402	253566	710994	704800	6165	6195	88.87	1	2
253669	253834	704787	704624	166	164	91.57	1	2
258175	260320	702649	700503	2146	2147	92.92	1	2
261227	267897	699777	693055	6671	6723	89.23	1	2
268191	269160	692796	691813	970	984	84.32	1	2
269856	275838	691095	685091	5983	6005	90.94	1	2
276237	278510	684723	682461	2274	2263	87.01	1	2
278873	280430	682180	680627	1558	1554	91.98	1	2
280431	280727	679036	678731	297	306	86.27	1	2
281274	284400	678215	675103	3127	3113	88.5	1	2
284506	288124	674967	671283	3619	3685	88.22	1	2
288458	288716	30048	29787	259	262	93.89	1	24
288803	289331	671252	670720	529	533	89.54	1	2
289971	290866	669945	669049	896	897	91.03	1	2
291374	292859	668702	667193	1486	1510	87.24	1	2
293602	300346	666429	659664	6745	6766	90.75	1	2
300893	305370	659661	655166	4478	4496	90.27	1	2
305456	307269	654988	653111	1814	1878	85.42	1	2
307901	309904	652488	650486	2004	2003	82.88	1	2
309905	310635	650390	649666	731	725	87.87	1	2
310768	320353	649726	640108	9586	9619	89.23	1	2
320662	322002	640088	638744	1341	1345	83.75	1	2
322489	327264	638310	633564	4776	4747	89.66	1	2
327680	329113	633007	631496	1434	1512	83.44	1	2
329472	329937	630995	630527	466	469	89.62	1	2
330058	331528	630242	628724	1471	1519	81.96	1	2
332087	332376	628126	627821	290	306	84.52	1	2
336405	336591	623797	623620	187	178	88.77	1	2
337366	337995	623010	622376	630	635	85.23	1	2
338101	338372	622272	622007	272	266	90.11	1	2
339472	339875	620809	620393	404	417	85.68	1	2
341821	343253	618139	616714	1433	1426	82.17	1	2
344234	347433	615580	612269	3200	3312	83.33	1	2
349578	349958	610216	609823	381	394	81.57	1	2
353515	365740	606029	593810	12226	12220	91.16	1	2
365740	368058	593712	591394	2319	2319	92.86	1	2
368092	370751	591420	588746	2660	2675	88.71	1	2
373515	373968	585457	585007	454	451	85.9	1	2
374686	376081	584538	583242	1396	1297	82.17	1	2
376539	379901	582718	579346	3363	3373	87.7	1	2
380594	383262	578777	576095	2669	2683	89.92	1	2
383702	384437	575651	574927	736	725	90.73	1	2
384794	387952	574840	571696	3159	3145	91.44	1	2
388506	390575	571063	569014	2070	2050	91.75	1	2
390690	396049	568915	563432	5360	5484	86.7	1	2
396276	396473	563247	563048	198	200	86.14	1	2
396918	399354	562651	560223	2437	2429	90.14	1	2
400621	400961	559087	558722	341	366	81.52	1	2
407442	412992	188887	183255	5551	5633	87.15	1	6
413352	417979	182998	178345	4628	4654	92.25	1	6
418209	418654	178030	177590	446	441	89.26	1	6
418873	426739	177353	169385	7867	7969	88.97	1	6
429261	444859	169022	153412	15599	15611	90.17	1	6
446143	454906	152146	143322	8764	8825	91.06	1	6
455539	458076	142683	140146	2538	2538	93.6	1	6
458690	466312	139448	131862	7623	7587	92.45	1	6
466836	476547	131515	121794	9712	9722	90.22	1	6
477082	479719	121201	118552	2638	2650	92.27	1	6
479852	488335	118379	109819	8484	8561	90.74	1	6
488487	492845	109590	105263	4359	4328	92.49	1	6
493367	501776	104595	96186	8410	8410	91.04	1	6
502362	503411	95589	94537	1050	1053	90.74	1	6
503451	506860	94393	91059	3410	3335	88.38	1	6
507663	516775	90225	81060	9113	9166	89.95	1	6
516960	518003	80701	79660	1044	1042	91.76	1	6
518213	519891	79627	77949	1679	1679	87.08	1	6
520639	521608	76900	75930	970	971	83.1	1	6
521839	525080	75929	72669	3242	3261	90.38	1	6
525705	528390	72399	69714	2686	2686	94.54	1	6
559607	560122	296514	297014	516	501	86.65	1	24
564324	565720	319124	320524	1397	1401	84.69	1	24
567048	568038	320745	321734	991	990	82.7	1	24
568096	570190	3004	5124	2095	2121	86.24	1	47
570392	571212	17485	18304	821	820	86.04	1	47
588715	590773	3534735	3536765	2059	2031	90.89	1	1
591060	594432	13107	9730	3373	3378	94.77	1	32
603998	604513	182380	181868	516	513	88.97	1	19
604513	604633	45437	45317	121	121	96.69	1	55
604514	604690	1466147	1466325	177	179	93.89	1	1
604695	606358	181866	180200	1664	1667	91.4	1	19
604732	609793	93651	98779	5062	5129	94.69	1	9
609910	612397	99003	101564	2488	2562	93.46	1	9
612365	612493	1699008	1698879	129	130	93.08	1	1
616316	617979	134111	135749	1664	1639	86.57	1	32
616541	617045	185	688	505	504	94.65	1	62
616805	617641	1989709	1990551	837	843	84.22	1	2
617192	617428	835	1074	237	240	87.08	1	62
618175	619004	135754	136551	830	798	83.63	1	32
618248	619000	1415	2164	753	750	96.81	1	62
628117	631687	143128	146717	3571	3590	97.41	1	32
631685	632025	146930	147262	341	333	95.31	1	32
632025	632177	148988	149140	153	153	96.73	1	32
632173	632395	1561595	1561373	223	223	98.65	1	1
632446	634082	149146	150811	1637	1666	89.46	1	32
635414	635658	154545	154788	245	244	95.51	1	32
635414	635656	15984	16225	243	242	96.71	1	62
636914	638549	16219	17841	1636	1623	88.65	1	62
653383	654025	293100	292463	643	638	85.65	1	20
668216	668420	406143	406341	205	199	91.26	1	10
668221	668397	1897243	1897067	177	177	91.62	1	1
668221	668418	1774567	1774370	198	198	92	1	4
668221	668415	131017	130829	195	189	88.78	1	9
668221	668415	398696	398506	195	191	94.36	1	10
668221	668415	291137	290942	195	196	93.4	1	20
668223	668416	444692	444884	194	193	95.88	1	4
668242	668419	325637	325815	178	179	90.61	1	19
668242	668415	44232	44402	174	171	86.93	1	34
668242	668397	9578	9424	156	155	91.72	1	71
668827	670493	286189	284526	1667	1664	89.4	1	20
673100	674425	1392319	1393631	1326	1313	86.39	1	1
674731	675589	1393780	1394649	859	870	84.91	1	1
718606	720008	68369	66956	1403	1414	85.62	1	19
720551	722335	66472	64662	1785	1811	87.15	1	19
726445	728652	63323	61130	2208	2194	89.1	1	19
730713	733786	58773	55703	3074	3071	86.04	1	19
734148	734481	55310	54982	334	329	85.29	1	19
734873	736641	54870	53104	1769	1767	87.57	1	19
739037	739345	50014	49702	309	313	82.11	1	15
743285	745286	15515	13521	2002	1995	90.91	1	65
750716	752785	37905	35848	2070	2058	88	1	19
755441	757420	33296	31294	1980	2003	88.14	1	19
757754	759946	31014	28867	2193	2148	83.71	1	19
762888	763603	24510	23819	716	692	83.8	1	19
780330	781629	21484	20207	1300	1278	85.87	1	19
793924	794848	34563	33634	925	930	87.91	1	75
804800	805413	129802	130415	614	614	93.82	1	47
813181	818341	106266	111431	5161	5166	89.49	1	31
818790	820356	111924	113531	1567	1608	83.63	1	31
823739	825898	115334	117510	2160	2177	91.74	1	31
826665	827470	118519	119317	806	799	84.46	1	31
830206	831061	122099	122944	856	846	84.51	1	31
831149	831904	123050	123800	756	751	87.99	1	31
834287	835884	124633	126220	1598	1588	86.49	1	31
850049	850462	134366	134801	414	436	83.98	1	31
858419	859416	143672	144679	998	1008	85.53	1	31
862861	866703	147271	151014	3843	3744	87.88	1	31
874156	885177	1767272	1778294	11022	11023	91.17	1	6
886324	891308	1779597	1784650	4985	5054	89.36	1	6
891755	892806	1786142	1787193	1052	1052	90.98	1	6
892808	893585	1787819	1788596	778	778	87.6	1	6
893586	894201	1789332	1789958	616	627	86.92	1	6
894201	895330	1790168	1791293	1130	1126	88.67	1	6
895793	898025	1792328	1794563	2233	2236	89.75	1	6
898330	907509	1795243	1804482	9180	9240	86.5	1	6
910117	913030	1805781	1808696	2914	2916	87.78	1	6
913733	915463	1809423	1811159	1731	1737	90.57	1	6
920190	921345	497351	498491	1156	1141	87.88	1	1
921464	923263	443876	445695	1800	1820	87.75	1	15
926110	927269	447769	448930	1160	1162	82.58	1	15
932123	932420	454568	454865	298	298	87.63	1	15
936387	938562	458244	460412	2176	2169	84.02	1	15
959293	960154	55129	54272	862	858	84.44	1	3
963878	966106	53266	51038	2229	2229	86.68	1	3
966299	974140	50855	42856	7842	8000	87.97	1	3
980905	983357	42856	40417	2453	2440	89.08	1	3
983941	985823	40044	38165	1883	1880	83	1	3
986125	986587	38158	37713	463	446	81.72	1	3
988215	990991	36069	33272	2777	2798	91.39	1	3
991159	993767	33207	30558	2609	2650	90.81	1	3
994002	997892	30302	26432	3891	3871	87.7	1	3
998099	1000904	26197	23384	2806	2814	91.93	1	3
1001752	1002701	22531	21576	950	956	81.96	1	3
1003030	1007960	21236	16203	4931	5034	87.45	1	3
1008344	1012371	15790	11750	4028	4041	88.68	1	3
1012753	1014654	11396	9404	1902	1993	81.75	1	3
1014666	1015611	9284	8354	946	931	84.31	1	3
1015959	1017432	7988	6511	1474	1478	82.57	1	3
1017605	1019088	4362	2865	1484	1498	90.39	1	3
1019088	1021117	2778	723	2030	2056	83.26	1	3
1023430	1023564	263	129	135	135	91.11	1	3
1023684	1024272	105	696	589	592	85.57	1	21
1026249	1029213	1315	4280	2965	2966	88.71	1	21
1030590	1033607	5778	8794	3018	3017	88.62	1	21
1034233	1034377	9408	9552	145	145	91.78	1	21
1034497	1039294	9707	14432	4798	4726	89.36	1	21
1041177	1041552	16576	16951	376	376	91.22	1	21
1041692	1042730	17059	18110	1039	1052	84.4	1	21
1046173	1047030	20538	21418	858	881	85.6	1	21
1047833	1048668	22281	23137	836	857	86.01	1	21
1049378	1050843	23667	25110	1466	1444	84.75	1	21
1051193	1052996	25895	27689	1804	1795	91.44	1	21
1054238	1068572	28844	43277	14335	14434	90.88	1	21
1069112	1072841	43512	47268	3730	3757	89.18	1	21
1074284	1077098	48860	51658	2815	2799	91.1	1	21
1077817	1080768	52228	55163	2952	2936	83.55	1	21
1083642	1085181	57864	59400	1540	1537	89.3	1	21
1087209	1088822	60860	62462	1614	1603	81.53	1	21
1092089	1093252	65866	67034	1164	1169	84.51	1	21
1098076	1099008	79825	80739	933	915	84.2	1	21
1099015	1100670	82909	81255	1656	1655	83.81	1	21
1103888	1109075	85221	90378	5188	5158	89.17	1	21
1109486	1110468	90871	91844	983	974	81.55	1	21
1110891	1111579	91854	92532	689	679	84.93	1	21
1119605	1120701	98043	99121	1097	1079	85.7	1	21
1129889	1130384	105503	105997	496	495	87.75	1	21
1130552	1132208	106121	107786	1657	1666	85.39	1	21
1133894	1136592	108730	111417	2699	2688	85	1	21
1139637	1141728	114195	116288	2092	2094	85	1	21
1142216	1146098	116732	120657	3883	3926	90.71	1	21
1146775	1146921	121325	121476	147	152	90.13	1	21
1147985	1148930	122471	123419	946	949	84.94	1	21
1148937	1149722	123009	123794	786	786	89.45	1	21
1152476	1159304	124835	131658	6829	6824	91.45	1	21
1159448	1163129	131798	135474	3682	3677	91.44	1	21
1163559	1166988	135443	138940	3430	3498	83.75	1	21
1169755	1172554	141828	144604	2800	2777	90.78	1	21
1172719	1177205	144824	149297	4487	4474	89.45	1	21
1177431	1180646	149577	152784	3216	3208	93.75	1	21
1182239	1182640	153754	154155	402	402	91.63	1	21
1187022	1187667	160820	161465	646	646	91.96	1	21
1188574	1194011	161725	167101	5438	5377	93.21	1	21
1194209	1196577	167350	169732	2369	2383	83.28	1	21
1199295	1199826	172446	172972	532	527	79.89	1	21
1203390	1207367	175648	179622	3978	3975	90.29	1	21
1208329	1210292	184129	186094	1964	1966	86.01	1	21
1215773	1217566	108034	106238	1794	1797	86.42	1	24
1219211	1221498	100734	98453	2288	2282	92.42	1	24
1221764	1227249	98205	92589	5486	5617	88.9	1	24
1227403	1232163	92436	87734	4761	4703	90.06	1	24
1232820	1232958	87113	86973	139	141	90.07	1	24
1233342	1233647	86505	86204	306	302	87.01	1	24
1234520	1238742	85278	81022	4223	4257	87.69	1	24
1238945	1239027	815735	815815	83	81	95.18	1	2
1251979	1252698	7352	6643	720	710	82.83	1	44
1263208	1264223	263933	264960	1016	1028	84.45	1	21
1276840	1281458	156411	151793	4619	4619	88.67	1	46
1282394	1289129	149154	142358	6736	6797	88.85	1	46
1289260	1291667	142176	139815	2408	2362	89.38	1	46
1292127	1294249	139415	137280	2123	2136	89.67	1	46
1304701	1308177	129838	126371	3477	3468	90.02	1	46
1309755	1311638	124851	122951	1884	1901	88.39	1	46
1311973	1312448	122566	122074	476	493	85.45	1	46
1312567	1313330	121951	121188	764	764	96.07	1	46
1313372	1313811	121046	120606	440	441	82.83	1	46
1320858	1325919	1191542	1196635	5062	5094	87.56	1	3
1333351	1334637	1200913	1202211	1287	1299	83.33	1	3
1339059	1340961	723666	725563	1903	1898	94.34	1	10
1342017	1342269	4081547	4081294	253	254	82.56	1	1
1345931	1346017	196959	197045	87	87	94.25	1	22
1346025	1347465	197291	198730	1441	1440	89	1	22
1370620	1371056	1212779	1213225	437	447	86.15	1	3
1372058	1373757	1215067	1216776	1700	1710	82.1	1	3
1374599	1375823	1217455	1218676	1225	1222	86.31	1	3
1376783	1377345	1219656	1220214	563	559	86.22	1	3
1378648	1379174	1222085	1222611	527	527	84.06	1	3
1380116	1380749	1223519	1224152	634	634	87.09	1	3
1382944	1383323	1226194	1226570	380	377	82.41	1	3
1386162	1392631	1228498	1234909	6470	6412	88.66	1	3
1393257	1395337	1235600	1237656	2081	2057	85.08	1	3
1395455	1396277	1237743	1238569	823	827	82.74	1	3
1397415	1398731	1240251	1241554	1317	1304	84.3	1	3
1398889	1409976	1241784	1252864	11088	11081	91.55	1	3
1410467	1410974	1253370	1253886	508	517	79.18	1	3
1411061	1415078	1254033	1258067	4018	4035	85.49	1	3
1415664	1416984	1258411	1259738	1321	1328	88.84	1	3
1417351	1418550	1260916	1262104	1200	1189	81.35	1	3
1418787	1420973	1262294	1264493	2187	2200	89.91	1	3
1421242	1424523	1264791	1268046	3282	3256	92.14	1	3
1424633	1434316	1268204	1277846	9684	9643	91.99	1	3
1440555	1452257	2409510	2397836	11703	11675	90.27	1	1
1452340	1461187	2397659	2388899	8848	8761	87.87	1	1
1462197	1462654	2387906	2387444	458	463	79.71	1	1
1463370	1466521	2386571	2383411	3152	3161	89.05	1	1
1466714	1471569	2383170	2378337	4856	4834	89.78	1	1
1471819	1471926	2377955	2377848	108	108	94.44	1	1
1473119	1473396	2376746	2376466	278	281	90.81	1	1
1474223	1474433	2375502	2375302	211	201	86.45	1	1
1474955	1475201	2374758	2374500	247	259	88.12	1	1
1475649	1476043	2374011	2373606	395	406	83.37	1	1
1476302	1480498	2373376	2369236	4197	4141	89.93	1	1
1486418	1492601	5747726	5741558	6184	6169	90.23	1	1
1503797	1507149	1573718	1577125	3353	3408	86.63	1	8
1508372	1508950	1578509	1579096	579	588	84.81	1	8
1508950	1509066	1546661	1546777	117	117	95.73	1	1
1509067	1509901	1579096	1579928	835	833	83.35	1	8
1510838	1517933	1580892	1588120	7096	7229	88.29	1	8
1518188	1523506	1588388	1593696	5319	5309	89.9	1	8
1523905	1529925	1594042	1600130	6021	6089	92.13	1	8
1533303	1536381	1601804	1604861	3079	3058	86.04	1	8
1536941	1537128	1605456	1605641	188	186	86.17	1	8
1537290	1550121	1605837	1618678	12832	12842	89.82	1	8
1550689	1556007	1619331	1624705	5319	5375	90.36	1	8
1557242	1558953	1626175	1627965	1712	1791	81.27	1	8
1559401	1559637	1628469	1628685	237	217	85.71	1	8
1561794	1562087	1628685	1628989	294	305	80.72	1	8
1562506	1562735	1629563	1629792	230	230	86.25	1	8
1562912	1563391	1629997	1630458	480	462	83.03	1	8
1563960	1564356	1633882	1634277	397	396	88.69	1	8
1565035	1565296	1638227	1638492	262	266	90.64	1	8
1566894	1569200	1640836	1643153	2307	2318	87.89	1	8
1569526	1587718	1643180	1661305	18193	18126	89.3	1	8
1587901	1593415	1661625	1667174	5515	5550	90.11	1	8
1593703	1596712	1667478	1670474	3010	2997	91.36	1	8
1597744	1603727	1671696	1677768	5984	6073	88.87	1	8
1603889	1604135	1677948	1678214	247	267	88.76	1	8
1604520	1606356	1678529	1680405	1837	1877	87.16	1	8
1607245	1607769	1681283	1681816	525	534	89.7	1	8
1609258	1610157	1683271	1684182	900	912	84.6	1	8
1610845	1616338	1684899	1690407	5494	5509	89.67	1	8
1617250	1619807	1691354	1693901	2558	2548	90.95	1	8
1619925	1620359	1694024	1694472	435	449	88.13	1	8
1621087	1622113	1695172	1696181	1027	1010	82.48	1	8
1622114	1631207	1696358	1705472	9094	9115	89.01	1	8
1631480	1633102	1705776	1707395	1623	1620	92.61	1	8
1633861	1637689	1708104	1711903	3829	3800	89.03	1	8
1638069	1639118	1712342	1713410	1050	1069	83.44	1	8
1640397	1641183	1714663	1715443	787	781	81.06	1	8
1641523	1642759	1715795	1717053	1237	1259	81.04	1	8
1643156	1643313	1717505	1717664	158	160	94.38	1	8
1643505	1646773	1717860	1721123	3269	3264	89.65	1	8
1647298	1649115	1721593	1723363	1818	1771	83.7	1	8
1649191	1657049	1723531	1731445	7859	7915	90.63	1	8
1657624	1657726	1732015	1732117	103	103	96.12	1	8
1658206	1670145	1732619	1744707	11940	12089	89.44	1	8
1670493	1676255	1745395	1751172	5763	5778	91.09	1	8
1676570	1679057	1751612	1754109	2488	2498	93.56	1	8
1679758	1685732	1754830	1760852	5975	6023	90.13	1	8
1687750	1690299	1763049	1765623	2550	2575	81.59	1	8
1691251	1695731	1766496	1770991	4481	4496	90.04	1	8
1696120	1696607	1771018	1771503	488	486	88.52	1	8
1696796	1698058	1772058	1773360	1263	1303	81.05	1	8
1698268	1699390	1773550	1774682	1123	1133	84.67	1	8
1699863	1705859	1775670	1781753	5997	6084	87.18	1	8
1705975	1712558	1781896	1788541	6584	6646	90.17	1	8
1712855	1713385	1788843	1789378	531	536	89.94	1	8
1713382	1714312	1789697	1790630	931	934	89.73	1	8
1714415	1718700	1790794	1795033	4286	4240	88.76	1	8
1720248	1720420	1796974	1797135	173	162	83.43	1	8
1720566	1720757	1797323	1797516	192	194	90.26	1	8
1721605	1723049	1797898	1799406	1445	1509	80.91	1	8
1725403	1726163	1801990	1802776	761	787	87.16	1	8
1726325	1727053	1802848	1803551	729	704	84.41	1	8
1727841	1734568	1804013	1810706	6728	6694	92.14	1	8
1735782	1739290	1811616	1815171	3509	3556	87.81	1	8
1739794	1741645	1815842	1817734	1852	1893	89.15	1	8
1743009	1744632	1818783	1820436	1624	1654	84.38	1	8
1744831	1749135	1820624	1824933	4305	4310	94.25	1	8
1751154	1751436	1827003	1827303	283	301	84.21	1	8
1751811	1754475	1827837	1830546	2665	2710	81.52	1	8
1754579	1755425	1830650	1831484	847	835	86.38	1	8
1757482	1761388	1834189	1838112	3907	3924	93.39	1	8
1762006	1763736	1838128	1839814	1731	1687	87.83	1	8
1771417	1772079	1844667	1845313	663	647	87.03	1	8
1772443	1777917	1845310	1850798	5475	5489	93.23	1	8
1778133	1778510	1851017	1851431	378	415	80.9	1	8
1778530	1786122	1851561	1859173	7593	7613	90.85	1	8
1786481	1788426	1859642	1861602	1946	1961	88.66	1	8
1795308	1797903	1864678	1867198	2596	2521	86.17	1	8
1798425	1798602	1867807	1867982	178	176	96.07	1	8
1798874	1799119	1868030	1868275	246	246	95.12	1	8
1799261	1807585	1868423	1876745	8325	8323	93.78	1	8
1808034	1808666	1877017	1877654	633	638	87.48	1	8
1809551	1809906	1878294	1878664	356	371	84.33	1	8
1810260	1820211	1879855	1889892	9952	10038	90.67	1	8
1821364	1826071	1890973	1895616	4708	4644	91.12	1	8
1826910	1829709	1896491	1899259	2800	2769	90.76	1	8
1830648	1832021	1899377	1900775	1374	1399	84.88	1	8
607	2035	584546	583112	1429	1435	85.56	2	13
2197	8525	582815	576478	6329	6338	87.97	2	13
14255	14571	570637	570334	317	304	87.42	2	13
14655	15200	570206	569666	546	541	82.25	2	13
15346	23602	569394	561088	8257	8307	88.48	2	13
23962	28230	560739	556455	4269	4285	91.19	2	13
28457	28913	556250	555794	457	457	95.19	2	13
29112	29823	555816	555121	712	696	87.66	2	13
31501	37554	554683	548701	6054	5983	88.77	2	13
38268	38440	547937	547757	173	181	90.71	2	13
39347	40760	546843	545435	1414	1409	86.23	2	13
41132	46555	545040	539549	5424	5492	88.79	2	13
51089	56002	536283	531384	4914	4900	89.3	2	13
59628	60350	529447	528730	723	718	90.75	2	13
60754	63424	528739	526118	2671	2622	89.96	2	13
64680	64891	524778	524568	212	211	90.19	2	13
65098	65412	524331	524008	315	324	88.62	2	13
67380	70243	523907	521069	2864	2839	86.05	2	13
70385	73104	520916	518180	2720	2737	88.54	2	13
73543	73931	517676	517301	389	376	84.42	2	13
74231	76716	517020	514541	2486	2480	91.37	2	13
77514	79320	513732	511948	1807	1785	87.73	2	13
80136	86627	511694	505220	6492	6475	92.27	2	13
86886	87484	505051	504417	599	635	80.78	2	13
87743	95214	504114	496625	7472	7490	92.56	2	13
95638	96552	496048	495117	915	932	84.04	2	13
98854	100187	493480	492152	1334	1329	87.48	2	13
100630	101191	492161	491636	562	526	85.21	2	13
101879	102927	490901	489856	1049	1046	88.45	2	13
103477	106899	489357	485931	3423	3427	91.49	2	13
108003	109946	484863	482917	1944	1947	91.69	2	13
110105	113138	482739	479666	3034	3074	90.57	2	13
113155	116704	479540	475999	3550	3542	93.42	2	13
116937	120988	475675	471660	4052	4016	91.8	2	13
120672	123268	2562442	2559770	2597	2673	85.46	2	3
122743	127758	471556	466489	5016	5068	87.37	2	13
128597	130443	465608	463726	1847	1883	81.69	2	13
130722	131806	463412	462315	1085	1098	83.02	2	13
132157	132848	461835	461138	692	698	84.58	2	13
132942	133691	460964	460179	750	786	83.65	2	13
133962	134162	459844	459641	201	204	77.27	2	13
134350	135371	459303	458246	1022	1058	81.16	2	13
135522	135962	458126	457682	441	445	83.51	2	13
136265	136643	457360	456941	379	420	82.98	2	13
138608	138802	454991	454800	195	192	84.5	2	13
139939	142840	453621	450728	2902	2894	87.1	2	13
143126	143607	450710	450236	482	475	87.42	2	13
144209	150691	449745	443258	6483	6488	92.14	2	13
151525	154441	442440	439522	2917	2919	86.9	2	13
155529	157476	438412	436413	1948	2000	81.37	2	13
159133	159673	435131	434589	541	543	89.13	2	13
162866	165851	431303	428325	2986	2979	91.04	2	13
166909	171041	427290	423167	4133	4124	91	2	13
171184	181070	423021	413035	9887	9987	88.29	2	13
181501	185206	412608	408864	3706	3745	83.78	2	13
185410	187692	408587	406335	2283	2253	84.06	2	13
188019	188251	406063	405821	233	243	85.25	2	13
188659	191139	405226	402736	2481	2491	87.22	2	13
191532	194449	402307	399394	2918	2914	90.22	2	13
194579	212687	399218	381070	18109	18149	91.4	2	13
212714	215744	381230	378193	3031	3038	91.25	2	13
218356	220469	376335	374251	2114	2085	85.09	2	13
221870	226519	372815	368115	4650	4701	88.09	2	13
226797	229585	367959	365148	2789	2812	88.32	2	13
229723	230516	365019	364166	794	854	82.89	2	13
231122	231448	363427	363092	327	336	83.53	2	13
231749	235576	362544	358663	3828	3882	85.6	2	13
235892	238730	358264	355424	2839	2841	83.58	2	13
239008	239109	355176	355074	102	103	94.23	2	13
240044	240709	354303	353612	666	692	86.68	2	13
241012	241176	353273	353113	165	161	87.35	2	13
242076	242647	352132	351573	572	560	80.98	2	13
245048	247220	349065	346835	2173	2231	82.73	2	13
253995	263028	342729	333627	9034	9103	86.25	2	13
264729	274003	331836	322492	9275	9345	88.69	2	13
274342	276227	322478	320529	1886	1950	82.68	2	13
276514	279659	320199	317025	3146	3175	86.47	2	13
280061	293162	316693	303403	13102	13291	89.95	2	13
293393	294800	303063	301694	1408	1370	87.52	2	13
295621	296349	300941	300188	729	754	83.01	2	13
296995	301766	299564	294782	4772	4783	90.42	2	13
304243	305576	294038	292679	1334	1360	85.06	2	13
305588	305785	659562	659759	198	198	92.93	2	3
306023	311343	292674	287351	5321	5324	93.07	2	13
311641	317849	287131	280891	6209	6241	90.8	2	13
318237	318808	279096	278489	572	608	80.85	2	13
319161	324547	278036	272637	5387	5400	94.18	2	13
324982	330391	272433	266989	5410	5445	88.61	2	13
331857	335835	265464	261501	3979	3964	88	2	13
337586	338631	259703	258630	1046	1074	83.12	2	13
338746	344401	258474	252837	5656	5638	91.04	2	13
344521	350056	252657	247046	5536	5612	91.52	2	13
350349	357074	246708	239965	6726	6744	89.81	2	13
357455	361866	239541	235104	4412	4438	84.56	2	13
368420	371025	231666	229093	2606	2574	88.69	2	13
371479	374620	228652	225503	3142	3150	88.68	2	13
376667	378681	224486	222501	2015	1986	82.32	2	13
379070	380101	222079	221043	1032	1037	91.71	2	13
386667	391622	215579	210587	4956	4993	87.5	2	13
391963	395009	210262	207264	3047	2999	83.79	2	13
395879	396870	206266	205260	992	1007	85.47	2	13
397260	402467	204906	199607	5208	5300	88.2	2	13
405658	410642	197595	192644	4985	4952	84.56	2	13
412344	416349	190870	186868	4006	4003	91.36	2	13
417321	420950	185831	182182	3630	3650	90.11	2	13
421061	423281	182028	179767	2221	2262	83.85	2	13
423446	426495	179615	176530	3050	3086	84.25	2	13
427592	432314	175507	170795	4723	4713	88.61	2	13
433813	433992	169612	169432	180	181	90.66	2	13
437190	453061	164813	148895	15872	15919	91.29	2	13
454696	459072	145728	141330	4377	4399	88.29	2	13
459092	464105	141207	136176	5014	5032	88.13	2	13
464990	465514	134956	134452	525	505	86.52	2	13
465738	476240	134194	123756	10503	10439	90.48	2	13
476567	479728	123765	120583	3162	3183	87.8	2	13
482774	483956	119874	118779	1183	1096	81.89	2	13
483957	491902	118691	110575	7946	8117	89.9	2	13
498873	499942	322844	321764	1070	1081	86.1	2	20
502507	506308	312927	309109	3802	3819	90.13	2	20
516654	522921	309016	302665	6268	6352	88.83	2	20
523058	528495	302504	297123	5438	5382	88.37	2	20
528664	528929	296887	296629	266	259	82.66	2	20
531371	531453	339890	339972	83	83	97.62	2	10
531376	531521	294362	294217	146	146	94.52	2	20
531378	531452	211109	211035	75	75	100	2	22
531379	531483	1289357	1289252	105	106	94.44	2	1
564190	564847	4254551	4253892	658	660	89.85	2	1
572767	574273	4230430	4228919	1507	1512	84.26	2	1
577531	579266	4225196	4223450	1736	1747	81.18	2	1
579944	581760	4222779	4220982	1817	1798	83.42	2	1
594813	599717	1268437	1273366	4905	4930	89.7	2	8
599717	600076	1273473	1273833	360	361	92.35	2	8
600877	609105	1274642	1282910	8229	8269	93.63	2	8
609557	612228	1282900	1285579	2672	2680	89.66	2	8
613034	614554	1286454	1287973	1521	1520	89.66	2	8
614709	622113	1288131	1295609	7405	7479	89.91	2	8
622249	623256	1295756	1296793	1008	1038	87.73	2	8
624006	624388	1297242	1297624	383	383	90.41	2	8
624633	625139	1297800	1298323	507	524	79.74	2	8
625805	627825	1298924	1300965	2021	2042	83.51	2	8
629248	632303	1302539	1305627	3056	3089	92.53	2	8
632527	633509	1305823	1306806	983	984	84.89	2	8
635459	640323	1309212	1314090	4865	4879	93.71	2	8
640464	650411	1314087	1324122	9948	10036	89.29	2	8
650839	659404	1324614	1333172	8566	8559	89.74	2	8
659737	665996	1333199	1339485	6260	6287	90.86	2	8
666210	669902	1339515	1343190	3693	3676	89.41	2	8
670096	679061	1343345	1352338	8966	8994	89.84	2	8
679306	680882	1352571	1354163	1577	1593	85.09	2	8
681272	684055	1354550	1357395	2784	2846	85.69	2	8
684224	685284	1357696	1358779	1061	1084	82.58	2	8
686224	688298	1359775	1361896	2075	2122	90.05	2	8
688534	697161	1362161	1370838	8628	8678	89.7	2	8
697328	697505	1371246	1371430	178	185	87.17	2	8
697967	706369	1371704	1380077	8403	8374	90.81	2	8
707393	710939	1381113	1384648	3547	3536	90.15	2	8
711032	712391	1384964	1386328	1360	1365	91.43	2	8
712875	713536	1386597	1387262	662	666	76.86	2	8
714020	715607	1387650	1389248	1588	1599	92.38	2	8
715854	715954	1389543	1389640	101	98	96.04	2	8
718881	721576	1390807	1393486	2696	2680	89.82	2	8
721907	735340	1393613	1407016	13434	13404	90.08	2	8
737634	739796	1408986	1411160	2163	2175	88.91	2	8
740765	747001	1413884	1420119	6237	6236	93.36	2	8
747155	753578	1420301	1426732	6424	6432	87.74	2	8
754187	769853	1427398	1443067	15667	15670	94.09	2	8
770015	782423	1443069	1455492	12409	12424	90.15	2	8
797629	798898	159296	160526	1270	1231	90.69	2	21
799430	800007	132207	132795	578	589	86.27	2	19
800010	800244	135384	135618	235	235	90.21	2	19
800505	800886	168450	168829	382	380	81.4	2	45
803594	804094	71537	71009	501	529	84.67	2	58
810448	813812	1250787	1254146	3365	3360	89.8	2	9
814401	815264	1254730	1255611	864	882	84.12	2	9
816473	816922	1256706	1257146	450	441	80.93	2	9
817539	820589	1257796	1260813	3051	3018	91.19	2	9
821003	830625	1261266	1270977	9623	9712	88.01	2	9
832332	832823	1271611	1272122	492	512	85.85	2	9
833101	833330	1272402	1272633	230	232	87.12	2	9
833987	834883	1273224	1274154	897	931	82.76	2	9
835636	838364	1274557	1277256	2729	2700	80.34	2	9
838482	839163	1277467	1278140	682	674	89.91	2	9
839888	845378	1278868	1284467	5491	5600	86.24	2	9
845850	846296	1284930	1285419	447	490	83.71	2	9
846497	851975	1285691	1291202	5479	5512	90.78	2	9
852472	855644	1291787	1294953	3173	3167	90.89	2	9
855889	856260	1295185	1295534	372	350	89.78	2	9
856691	862493	1295574	1301359	5803	5786	90.22	2	9
862865	863768	1301859	1302801	904	943	84.02	2	9
864705	867732	1303753	1306747	3028	2995	93.56	2	9
867762	868160	1306595	1306988	399	394	87.44	2	9
868566	871686	1307407	1310530	3121	3124	92.72	2	9
871792	872236	1310657	1311117	445	461	84.15	2	9
872583	874218	1311477	1313098	1636	1622	91.39	2	9
875332	875716	1314444	1314812	385	369	89.18	2	9
875892	877314	1315004	1316432	1423	1429	92.51	2	9
878130	878363	1316977	1317197	234	221	87.61	2	9
878811	882365	1317534	1321081	3555	3548	91.43	2	9
882599	884750	1321314	1323480	2152	2167	91.66	2	9
885514	886164	1323585	1324255	651	671	86.53	2	9
887303	896688	1325448	1334837	9386	9390	88.54	2	9
896843	897422	1334993	1335558	580	566	84.39	2	9
897851	898010	1336048	1336203	160	156	91.93	2	9
898404	898551	1336544	1336689	148	146	91.89	2	9
898791	906308	1336874	1344413	7518	7540	91.47	2	9
908765	909027	1346846	1347108	263	263	92.08	2	9
909248	911832	1347366	1349878	2585	2513	88.6	2	9
912025	914263	1349873	1352128	2239	2256	89.84	2	9
914581	918809	1352241	1356499	4229	4259	89.64	2	9
919720	923301	1357468	1361045	3582	3578	95.71	2	9
923629	925975	1361051	1363387	2347	2337	87.22	2	9
926864	927917	1364025	1365081	1054	1057	89.7	2	9
928184	935473	1365350	1372626	7290	7277	91.29	2	9
935980	946090	1373020	1383278	10111	10259	89.96	2	9
948881	959004	1385039	1395215	10124	10177	89.97	2	9
959004	963271	1395003	1399276	4268	4274	90.66	2	9
963788	969936	1399799	1406002	6149	6204	88.08	2	9
970181	972771	1406284	1408888	2591	2605	85.98	2	9
973115	983619	1409252	1419775	10505	10524	93.82	2	9
983923	992655	1420037	1428650	8733	8614	87.71	2	9
992843	997010	1428861	1433081	4168	4221	91.4	2	9
997108	1000663	1433215	1436787	3556	3573	89.3	2	9
1000927	1007417	1437072	1443606	6491	6535	90.31	2	9
1007479	1021370	1443766	1457857	13892	14092	85.38	2	9
1021924	1026983	1458276	1463267	5060	4992	89.45	2	9
1028391	1028762	1464421	1464777	372	357	90.88	2	9
1028556	1028810	141291	141042	255	250	86.77	2	26
1028978	1033165	1464998	1469169	4188	4172	89.67	2	9
1033465	1040261	1469392	1476405	6797	7014	86.32	2	9
1042656	1045764	1476895	1479933	3109	3039	84.4	2	9
1045994	1046435	1480169	1480610	442	442	94.8	2	9
1047187	1051064	1480722	1484647	3878	3926	92.18	2	9
1052240	1058768	1492900	1499472	6529	6573	91.2	2	9
1060239	1065106	1501155	1506020	4868	4866	92.72	2	9
1065120	1074439	1505591	1514968	9320	9378	92.79	2	9
1075396	1075591	1516107	1516308	196	202	93.07	2	9
1075777	1076160	1516474	1516850	384	377	80.94	2	9
1076822	1077140	1517064	1517411	319	348	83.09	2	9
1078260	1079363	1518549	1519700	1104	1152	81.5	2	9
1079916	1085612	1519701	1525376	5697	5676	89.25	2	9
1085731	1085839	1525472	1525584	109	113	91.15	2	9
1086141	1086393	1525720	1525971	253	252	92.09	2	9
1086524	1095025	1526112	1534670	8502	8559	90.97	2	9
1095112	1096383	1534792	1536059	1272	1268	90.05	2	9
1096932	1097617	1536720	1537407	686	688	83.07	2	9
1097957	1101362	1537985	1541453	3406	3469	85.63	2	9
1101574	1102521	1541724	1542652	948	929	88.35	2	9
1102667	1103805	1542861	1544021	1139	1161	89.5	2	9
1104103	1112652	1544330	1552821	8550	8492	88.69	2	9
1112776	1113387	1552826	1553440	612	615	88.24	2	9
1113660	1116657	1553810	1556917	2998	3108	84.77	2	9
1118207	1118463	1558609	1558842	257	234	85.99	2	9
1118592	1124160	1558968	1564508	5569	5541	88.1	2	9
1125046	1128393	1565364	1568683	3348	3320	90.75	2	9
1128833	1131480	1568748	1571349	2648	2602	90.34	2	9
1132138	1139311	1571943	1579180	7174	7238	89.67	2	9
1140284	1143826	77	3630	3543	3554	90.71	2	7
1144019	1146009	3880	5898	1991	2019	91.6	2	7
1146521	1150063	6769	10343	3543	3575	91.21	2	7
1150842	1151820	10350	11332	979	983	82.44	2	7
1152057	1152380	11657	11991	324	335	84.16	2	7
1152469	1153575	12155	13280	1107	1126	80.25	2	7
1154248	1159199	14061	19078	4952	5018	92.43	2	7
265	2710	42715	45177	2446	2463	91.87	3	37
2710	7679	44829	49815	4970	4987	89.91	3	37
7825	8657	49863	50707	833	845	86.67	3	37
9404	12945	51725	55261	3542	3537	88.94	3	37
13148	16889	55466	59177	3742	3712	90.76	3	37
17117	20796	59166	62829	3680	3664	91.44	3	37
21471	27641	63778	69957	6171	6180	87.51	3	37
27858	32769	70196	75073	4912	4878	90.83	3	37
33015	34257	75409	76706	1243	1298	80.42	3	37
35507	39786	77730	82017	4280	4288	91.92	3	37
40534	40805	83585	83855	272	271	89.74	3	37
45197	48688	94906	98450	3492	3545	86.54	3	37
48891	49359	98780	99248	469	469	93.6	3	37
49699	53156	99233	102693	3458	3461	93.31	3	37
54109	55554	103188	104603	1446	1416	86.72	3	37
55817	56059	104818	105057	243	240	88.48	3	37
56512	56784	105469	105733	273	265	83.88	3	37
58598	60951	107478	109812	2354	2335	83.96	3	37
90428	90610	1560771	1560953	183	183	87.43	3	8
90612	90994	1561053	1561437	383	385	87.27	3	8
98460	99397	318556	317610	938	947	85.49	3	21
100547	100964	316216	315814	418	403	85.11	3	21
100968	101276	315663	315351	309	313	85.62	3	21
101351	103726	315197	312834	2376	2364	87.81	3	21
104199	108143	312359	308419	3945	3941	90.75	3	21
110517	115285	305820	301065	4769	4756	89.13	3	21
115779	117684	300741	298835	1906	1907	86.98	3	21
118177	122971	298306	293515	4795	4792	91.76	3	21
123370	125874	292920	290431	2505	2490	92.08	3	21
125990	128179	290283	288118	2190	2166	87.45	3	21
128289	128931	288116	287474	643	643	93.16	3	21
128931	132634	287312	283603	3704	3710	86.89	3	21
133123	133662	283155	282601	540	555	82.24	3	21
133798	134014	282592	282376	217	217	88.02	3	21
134195	135601	282195	280795	1407	1401	86.53	3	21
136014	136293	280712	280433	280	280	91.07	3	21
138029	142039	279468	275433	4011	4036	88.59	3	21
142629	144697	274969	272941	2069	2029	88.73	3	21
146460	146904	271425	270981	445	445	89.89	3	21
149102	151272	268980	266836	2171	2145	89.07	3	21
154522	157146	263221	260587	2625	2635	85.13	3	21
159060	159769	259862	259152	710	711	88.42	3	21
160013	164932	258914	253991	4920	4924	87.59	3	21
165348	165546	253984	253782	199	203	88.67	3	21
165919	166185	253362	253096	267	267	89.93	3	21
166354	167188	252964	252175	835	790	82.64	3	21
168420	173016	251071	246484	4597	4588	90.83	3	21
173178	175456	246349	244043	2279	2307	82.75	3	21
176143	184894	243028	234270	8752	8759	93.23	3	21
185695	196301	233403	222811	10607	10593	93.56	3	21
196801	197622	222516	221668	822	849	85.96	3	21
197919	208103	221640	211447	10185	10194	90.65	3	21
208513	209442	211432	210512	930	921	89.7	3	21
212294	216320	207519	203480	4027	4040	91.13	3	21
216463	222563	203192	197083	6101	6110	88.74	3	21
218424	218631	726	516	208	211	88.68	3	176
223187	225362	196379	194206	2176	2174	93.7	3	21
225519	231624	194050	187980	6106	6071	91.15	3	21
232272	232985	186961	186246	714	716	91.06	3	21
235763	237969	146056	143878	2207	2179	84.59	3	19
246471	246872	362507	362083	402	425	84.98	3	14
247398	249647	361603	359343	2250	2261	88.97	3	14
255890	256345	352903	352468	456	436	85.14	3	14
257068	267058	351791	341752	9991	10040	86.18	3	14
267189	273151	341678	335680	5963	5999	92.11	3	14
273610	274954	335187	333857	1345	1331	87.84	3	14
274918	275536	333785	333170	619	616	91	3	14
277245	278911	331868	330220	1667	1649	89.34	3	14
280556	283227	327789	325057	2672	2733	80.76	3	14
284044	287072	324875	321839	3029	3037	92.15	3	14
287980	289733	320853	319070	1754	1784	91.43	3	14
290008	292946	318836	315879	2939	2958	86.98	3	14
293623	293854	315158	314924	232	235	84.58	3	14
295035	295126	406373	406286	92	88	90.22	3	9
296467	300736	312473	308224	4270	4250	92.52	3	14
300896	301910	308104	307092	1015	1013	91.1	3	14
302860	304523	305969	304278	1664	1692	88.14	3	14
304968	306303	303793	302443	1336	1351	85.02	3	14
306551	306838	302172	301883	288	290	88.97	3	14
306982	319435	301786	289404	12454	12383	89.76	3	14
319704	320013	289142	288839	310	304	90.03	3	14
320341	325224	288832	283938	4884	4895	84.74	3	14
325558	326015	283517	283032	458	486	83.74	3	14
326250	330928	282837	278146	4679	4692	88.72	3	14
331408	333248	277413	275521	1841	1893	87.36	3	14
333727	334885	274962	273810	1159	1153	83.14	3	14
335195	338368	273469	270294	3174	3176	94.65	3	14
338993	341340	270006	267669	2348	2338	89.1	3	14
341719	344937	266956	263755	3219	3202	89.34	3	14
345810	346006	262222	262015	197	208	90.91	3	14
346381	349423	261454	258398	3043	3057	90.61	3	14
349747	360561	257981	247087	10815	10895	88.72	3	14
363498	363627	245369	245232	130	138	85	3	14
363886	369210	244678	239344	5325	5335	91.96	3	14
369313	370005	239246	238542	693	705	88.61	3	14
370277	373284	238536	235524	3008	3013	90.56	3	14
373613	374401	235184	234405	789	780	81.77	3	14
374734	376041	234266	232958	1308	1309	83.52	3	14
379682	381790	230038	227889	2109	2150	89.48	3	14
381888	393208	227732	216399	11321	11334	89.44	3	14
393366	397254	216273	212278	3889	3996	84.81	3	14
399995	401848	210140	208280	1854	1861	85.88	3	14
403826	405161	206736	205404	1336	1333	89.31	3	14
405728	414869	204669	195522	9142	9148	88.82	3	14
415083	416987	195284	193442	1905	1843	85.22	3	14
416990	417158	193351	193180	169	172	86.36	3	14
417278	419343	193172	191055	2066	2118	81.28	3	14
419548	423390	190830	186806	3843	4025	81.94	3	14
423994	424107	186105	185991	114	115	96.52	3	14
424197	426026	185853	184016	1830	1838	87.97	3	14
434471	437584	178758	175643	3114	3116	88.01	3	14
439425	439718	174121	173811	294	311	83.02	3	14
439880	446426	173433	166892	6547	6542	90.84	3	14
446929	447801	166858	166006	873	853	86.6	3	14
447859	448078	165664	165440	220	225	83.84	3	14
448378	453703	165025	159732	5326	5294	86.43	3	14
454056	454335	159231	158954	280	278	90.71	3	14
457604	457696	157060	156968	93	93	97.85	3	14
459511	460205	155472	154775	695	698	81.73	3	14
460314	461487	154626	153426	1174	1201	84.84	3	14
461579	473603	153297	141189	12025	12109	89.98	3	14
473769	481742	140995	132971	7974	8025	90.36	3	14
482586	483615	132010	130963	1030	1048	81.83	3	14
484020	487955	130655	126684	3936	3972	90.85	3	14
488554	490959	126233	123837	2406	2397	90.24	3	14
491708	491854	123296	123150	147	147	94.56	3	14
491875	493042	123026	121859	1168	1168	85.79	3	14
493189	493412	121683	121460	224	224	93.75	3	14
493946	494483	120823	120286	538	538	82.23	3	14
495320	495445	119441	119312	126	130	95.38	3	14
496690	502046	118018	112539	5357	5480	87.93	3	14
503255	505119	111329	109466	1865	1864	85.21	3	14
512681	519087	100152	93757	6407	6396	86.61	3	14
519692	528366	92697	83728	8675	8970	83.73	3	14
528835	529489	83513	82899	655	615	82.5	3	14
529861	529956	82574	82479	96	96	95.83	3	14
530131	531526	82288	80922	1396	1367	93.63	3	14
531671	532522	80772	79916	852	857	89.12	3	14
532929	533209	79475	79181	281	295	84	3	14
533970	534526	78353	77840	557	514	83.3	3	14
534564	539763	78065	72856	5200	5210	91.99	3	14
548704	552711	70134	66115	4008	4020	93.07	3	14
553399	560497	5151	12299	7099	7149	91.12	3	14
563349	568923	15362	20920	5575	5559	93.03	3	14
570755	572621	22449	24418	1867	1970	82.01	3	14
573836	576257	25446	27897	2422	2452	89.7	3	14
577005	579778	29087	31848	2774	2762	90.61	3	14
580060	585714	31851	37487	5655	5637	89.51	3	14
586626	587132	40181	40681	507	501	87.62	3	14
587469	588182	41003	41714	714	712	83.92	3	14
591404	593238	42448	44280	1835	1833	81.12	3	14
594059	594381	45100	45414	323	315	83.08	3	14
596025	611202	47370	62530	15178	15161	88.95	3	14
618045	620859	2254595	2251750	2815	2846	89.39	3	4
621093	626271	2251567	2246243	5179	5325	85.69	3	4
626556	632461	2245916	2239992	5906	5925	85.07	3	4
633277	634843	2239134	2237574	1567	1561	88.27	3	4
635156	637285	2237497	2235326	2130	2172	84.66	3	4
637514	638885	2235327	2233931	1372	1397	84.66	3	4
641076	641465	2231894	2231522	390	373	80.34	3	4
641603	654480	2231388	2218537	12878	12852	88.84	3	4
655577	656623	2216857	2215801	1047	1057	81.57	3	4
656803	658853	2215648	2213609	2051	2040	90.85	3	4
659101	664857	2213391	2207668	5757	5724	88.92	3	4
665793	665939	2206665	2206516	147	150	92.72	3	4
666447	673599	2206041	2198789	7153	7253	88.92	3	4
674835	681191	2197938	2191571	6357	6368	89.91	3	4
681265	681747	2191408	2190924	483	485	82	3	4
682796	684306	2190140	2188615	1511	1526	90.28	3	4
684421	687835	2188496	2185090	3415	3407	91.87	3	4
689961	691333	2182925	2181536	1373	1390	86.13	3	4
693817	694312	2179167	2178673	496	495	88.29	3	4
695316	696373	2177951	2176907	1058	1045	80.87	3	4
696627	697125	2176583	2176087	499	497	85.91	3	4
697446	705660	2175829	2167596	8215	8234	90.59	3	4
705796	706999	2167562	2166328	1204	1235	86	3	4
707201	710605	2166151	2162761	3405	3391	93.57	3	4
710907	711551	2162456	2161790	645	667	77.54	3	4
711814	712815	2161559	2160502	1002	1058	79.17	3	4
713941	714276	2159399	2159069	336	331	88.1	3	4
714421	720488	2158926	2152857	6068	6070	90.45	3	4
720532	721041	2152708	2152169	510	540	79.16	3	4
722617	726713	2151352	2147275	4097	4078	90.33	3	4
727001	730932	2146967	2143025	3932	3943	92.57	3	4
731291	733842	2142653	2140090	2552	2564	86.63	3	4
734325	736461	2139499	2137376	2137	2124	88.65	3	4
736460	738313	2137592	2135730	1854	1863	92.4	3	4
738405	743732	2135730	2130385	5328	5346	89.25	3	4
743994	746459	2129839	2127381	2466	2459	89.55	3	4
747937	750537	2125788	2123162	2601	2627	88.35	3	4
751107	756355	2122629	2117423	5249	5207	88.4	3	4
756503	758636	2117176	2115046	2134	2131	91.7	3	4
758852	759366	2115082	2114554	515	529	86.03	3	4
759703	763876	2114540	2110410	4174	4131	87.88	3	4
764221	765010	2109800	2108998	790	803	80.5	3	4
765235	772469	2108712	2101468	7235	7245	93.75	3	4
773596	775897	2100606	2098320	2302	2287	88.06	3	4
776437	779581	2097798	2094666	3145	3133	91.19	3	4
780697	788748	2093743	2085699	8052	8045	91.39	3	4
789214	789690	2085300	2084826	477	475	84.05	3	4
794978	800694	2084597	2078886	5717	5712	89.83	3	4
801292	802728	2078308	2076870	1437	1439	83.36	3	4
803449	803574	2076180	2076056	126	125	92.06	3	4
804026	806702	2075624	2072893	2677	2732	82.88	3	4
807793	811742	2072407	2068428	3950	3980	90.46	3	4
812259	814478	2067883	2065653	2220	2231	82.68	3	4
815231	816619	2064804	2063429	1389	1376	88.01	3	4
817885	827210	2061983	2052641	9326	9343	92.62	3	4
827264	827953	2052515	2051792	690	724	82.97	3	4
828905	834965	2050971	2044845	6061	6127	90.84	3	4
835377	839342	2044412	2040361	3966	4052	89.74	3	4
839507	843497	2040068	2036074	3991	3995	84.5	3	4
846474	848913	2032907	2030436	2440	2472	88.47	3	4
850161	851407	2029561	2028415	1247	1147	80.73	3	4
857088	858958	2025529	2023688	1871	1842	84.5	3	4
861014	861766	2022286	2021534	753	753	88.51	3	4
864536	864681	2019782	2019635	146	148	86.49	3	4
864902	866053	2019408	2018264	1152	1145	89.37	3	4
866886	871110	2016995	2012760	4225	4236	87.45	3	4
871673	873450	2012189	2010351	1778	1839	89.26	3	4
874044	875220	2009715	2008542	1177	1174	92.29	3	4
877630	886125	2005990	1997413	8496	8578	86.74	3	4
887003	888619	1996477	1994875	1617	1603	89.45	3	4
889085	911601	1994471	1971717	22517	22755	89.11	3	4
916275	916574	1970063	1969759	300	305	87.99	3	4
916697	927356	1969656	1958984	10660	10673	88.74	3	4
927923	930586	1958504	1955815	2664	2690	88.85	3	4
933599	940483	1953175	1946328	6885	6848	87.49	3	4
942153	943049	1944988	1944073	897	916	85.46	3	4
943416	943822	1943676	1943263	407	414	88.31	3	4
944876	945170	1941893	1941591	295	303	86.97	3	4
945850	949118	1941506	1938230	3269	3277	89.43	3	4
949293	951344	1937950	1935871	2052	2080	84.6	3	4
951369	954164	1935753	1932898	2796	2856	85.99	3	4
954671	959350	1932173	1927481	4680	4693	90.97	3	4
959817	960338	1926919	1926382	522	538	86.37	3	4
961298	961634	1925584	1925243	337	342	85.26	3	4
962867	963195	1924002	1923674	329	329	83.89	3	4
964686	968174	1922511	1919041	3489	3471	93.08	3	4
968433	973619	1917972	1912777	5187	5196	89.37	3	4
974135	975575	1909527	1908173	1441	1355	83.93	3	4
975830	978526	1907956	1905278	2697	2679	88.85	3	4
978661	980253	1905277	1903663	1593	1615	87.11	3	4
984938	989798	1901780	1896832	4861	4949	85.98	3	4
989897	990417	1896651	1896146	521	506	82.8	3	4
990752	993744	1895759	1892775	2993	2985	88.92	3	4
995712	997982	1890123	1887860	2271	2264	83.81	3	4
998355	1000080	1887568	1885819	1726	1750	89.75	3	4
1000185	1002952	1885840	1883057	2768	2784	86.9	3	4
1003054	1003271	1882945	1882735	218	211	82.73	3	4
1004704	1005835	1881728	1880560	1132	1169	79.9	3	4
1011828	1014595	1875774	1873021	2768	2754	89.41	3	4
1020072	1024787	1868924	1864241	4716	4684	86.61	3	4
1026953	1028002	1863061	1862044	1050	1018	84.8	3	4
227	414	636682	636497	188	186	82.9	4	8
645	742	636266	636173	98	94	89.9	4	8
947	10567	635811	626210	9621	9602	92.26	4	8
10577	11245	626523	625869	669	655	89.2	4	8
11556	14416	625627	622770	2861	2858	89.4	4	8
14417	17839	622644	619191	3423	3454	90.41	4	8
17953	22077	619070	614779	4125	4292	87.6	4	8
22679	26990	614783	610532	4312	4252	89.29	4	8
28920	33447	608449	603899	4528	4551	91.18	4	8
33937	34356	603946	603526	420	421	91.71	4	8
34452	35114	603341	602693	663	649	83.26	4	8
36666	39927	600336	597070	3262	3267	89.46	4	8
40489	52831	596558	584254	12343	12305	88.86	4	8
53119	54514	584010	582588	1396	1423	89.73	4	8
54688	57838	582464	579323	3151	3142	89.72	4	8
58266	58717	578974	578564	452	411	83.22	4	8
59373	60856	577869	576309	1484	1561	81.8	4	8
61097	64351	576268	573012	3255	3257	91.01	4	8
64729	65899	572618	571400	1171	1219	85.83	4	8
66735	67389	570578	569892	655	687	85.73	4	8
68233	68545	568935	568615	313	321	87.62	4	8
68687	69181	568499	567972	495	528	85.02	4	8
69744	71983	567809	565444	2240	2366	83.89	4	8
74861	77026	562403	560231	2166	2173	88.78	4	8
77250	93336	559952	543826	16087	16127	92.17	4	8
93579	94175	543871	543289	597	583	91	4	8
94442	97441	543054	540038	3000	3017	92.43	4	8
97654	98377	539772	539056	724	717	84.48	4	8
99087	103001	538329	534404	3915	3926	90.96	4	8
103152	107347	534204	530015	4196	4190	93.05	4	8
107663	108022	529784	529430	360	355	83.93	4	8
108454	113007	528841	524269	4554	4573	88.26	4	8
113114	118273	524263	519116	5160	5148	92.29	4	8
118550	118664	518845	518726	115	120	92.5	4	8
118726	123493	518564	513768	4768	4797	90.12	4	8
124186	125554	513019	511641	1369	1379	89.6	4	8
125766	128955	511616	508385	3190	3232	88.51	4	8
129561	134845	507737	502463	5285	5275	93.22	4	8
135044	147062	502244	490186	12019	12059	89.92	4	8
147092	152157	490345	485268	5066	5078	92.89	4	8
153072	154076	484967	483983	1005	985	86.5	4	8
154298	164793	483686	473244	10496	10443	91.15	4	8
165372	168157	472666	469876	2786	2791	93.47	4	8
168867	169142	469072	468795	276	278	92.47	4	8
169399	175134	468452	462697	5736	5756	91.19	4	8
175158	176361	462575	461367	1204	1209	89.14	4	8
180365	183640	457333	453999	3276	3335	87.07	4	8
183746	184498	454338	453563	753	776	84.49	4	8
185777	186147	452932	452545	371	388	88.17	4	8
186911	197270	452210	441820	10360	10391	91.67	4	8
197725	201009	441390	438125	3285	3266	93.26	4	8
201404	206275	437669	432709	4872	4961	87.78	4	8
206466	206897	432446	432008	432	439	83.41	4	8
207140	207646	431773	431265	507	509	82.22	4	8
207767	208390	431138	430493	624	646	87.21	4	8
208847	210445	429953	428287	1599	1667	82.28	4	8
212054	218776	426674	419927	6723	6748	91.3	4	8
219487	221581	419309	417231	2095	2079	82.69	4	8
222116	222601	416669	416182	486	488	86.69	4	8
223448	229870	415181	408855	6423	6327	89.83	4	8
230430	235852	407988	402578	5423	5411	91.96	4	8
236461	241370	401999	397131	4910	4869	93.12	4	8
241377	244013	397520	394924	2637	2597	89.85	4	8
245388	248875	393851	390372	3488	3480	89.6	4	8
249001	252763	390372	386596	3763	3777	86.1	4	8
254070	261287	386138	378978	7218	7161	91.22	4	8
261989	262113	378346	378221	125	126	79.41	4	8
262477	262651	377889	377696	175	194	85.05	4	8
263740	266420	376925	374172	2681	2754	88.97	4	8
266770	267953	374055	372904	1184	1152	85.84	4	8
268086	270720	372718	369869	2635	2850	80.14	4	8
270913	278311	369561	362152	7399	7410	89.29	4	8
279504	281795	361349	359044	2292	2306	90.83	4	8
282726	285208	358530	356066	2483	2465	87.51	4	8
285209	285574	355877	355512	366	366	85.71	4	8
285903	286133	355189	354957	231	233	84.55	4	8
286956	291677	354056	349315	4722	4742	93.72	4	8
292045	296246	349303	345121	4202	4183	91.62	4	8
299379	307472	344703	336622	8094	8082	90.87	4	8
308044	311250	336327	333121	3207	3207	91.87	4	8
311799	312632	332746	331895	834	852	85.46	4	8
315740	320831	330052	324963	5092	5090	92.86	4	8
321025	327682	324764	318075	6658	6690	93.65	4	8
328461	329963	317423	315946	1503	1478	89.68	4	8
330484	337318	315393	308566	6835	6828	92.41	4	8
337816	338590	307937	307170	775	768	86.91	4	8
338763	340394	307034	305454	1632	1581	87.42	4	8
342169	343922	302899	301121	1754	1779	89.95	4	8
344638	345098	301143	300683	461	461	89.59	4	8
345123	345624	299746	299189	502	558	80.71	4	8
345956	357243	299225	287804	11288	11422	88.8	4	8
358248	358741	286816	286323	494	494	91.3	4	8
358901	360780	286268	284362	1880	1907	90.43	4	8
361728	363618	283078	281162	1891	1917	90.56	4	8
363625	365167	280994	279459	1543	1536	85.07	4	8
365699	368137	278873	276401	2439	2473	91.1	4	8
369020	371742	275314	272598	2723	2717	87.23	4	8
371941	380388	272339	263872	8448	8468	90.3	4	8
380844	385046	263867	259740	4203	4128	80.9	4	8
385062	385298	259505	259263	237	243	90.2	4	8
385716	386074	258786	258428	359	359	91.64	4	8
387166	390439	257289	254014	3274	3276	86.88	4	8
390552	392809	254011	251749	2258	2263	93.48	4	8
392945	395579	251411	248777	2635	2635	92.07	4	8
396438	397343	248474	247559	906	916	86.24	4	8
398086	399009	245542	244619	924	924	89.18	4	8
399219	400056	244481	243647	838	835	84.86	4	8
401462	402804	242270	240864	1343	1407	83.25	4	8
404343	406220	239268	237392	1878	1877	87.54	4	8
406918	407072	237061	236901	155	161	89.44	4	8
408144	412608	235797	231382	4465	4416	89.64	4	8
412803	414387	231181	229602	1585	1580	90.71	4	8
414834	417904	229192	226139	3071	3054	88.01	4	8
418131	418883	225860	225072	753	789	80.37	4	8
419443	423872	224469	219952	4430	4518	85.74	4	8
425219	428266	219573	216529	3048	3045	84.38	4	8
428706	430741	216093	214051	2036	2043	86.98	4	8
432013	446554	213454	198905	14542	14550	89.67	4	8
448637	457046	196549	188284	8410	8266	87.5	4	8
457743	465415	187422	179765	7673	7658	87.34	4	8
465906	468432	179321	176801	2527	2521	88.27	4	8
468771	472720	176368	172424	3950	3945	90.42	4	8
472921	473595	172173	171512	675	662	81.43	4	8
473693	477534	171393	167433	3842	3961	87.31	4	8
478195	479038	166806	165957	844	850	85.15	4	8
479232	480221	165740	164755	990	986	88.31	4	8
480398	482705	164510	162243	2308	2268	89.89	4	8
484678	488218	160875	157274	3541	3602	87.9	4	8
488957	489550	156608	156026	594	583	87.81	4	8
489739	489916	155765	155590	178	176	92.18	4	8
490380	490822	154973	154510	443	464	75.71	4	8
491598	501659	153547	143383	10062	10165	89.41	4	8
501865	503452	143023	141358	1588	1666	81.43	4	8
504670	504999	139752	139414	330	339	90.27	4	8
505420	508723	138978	135572	3304	3407	85.83	4	8
509149	509519	135072	134697	371	376	80.47	4	8
509761	513878	134447	130305	4118	4143	90.06	4	8
514270	514639	130214	129856	370	359	90.37	4	8
514786	514912	129592	129466	127	127	94.49	4	8
515016	515286	129315	129027	271	289	83.74	4	8
515766	516553	128624	127820	788	805	84.39	4	8
516689	517070	127617	127239	382	379	83.21	4	8
517405	517677	126906	126642	273	265	89.74	4	8
518338	519099	125987	125187	762	801	86.82	4	8
519326	520490	124763	123587	1165	1177	83.68	4	8
521804	523592	122638	120815	1789	1824	83.35	4	8
524301	524550	119682	119412	250	271	86.35	4	8
525122	530907	118672	112907	5786	5766	89.03	4	8
531096	531940	112661	111814	845	848	82.09	4	8
532037	532360	111686	111363	324	324	87.99	4	8
532597	534198	111118	109541	1602	1578	87.56	4	8
535647	535976	108158	107822	330	337	87.57	4	8
536607	541366	107199	102457	4760	4743	88.21	4	8
542405	542727	101350	101015	323	336	84.96	4	8
542854	545326	100897	98338	2473	2560	85.54	4	8
545412	546903	98175	96695	1492	1481	89.71	4	8
547304	547694	96374	95984	391	391	89.82	4	8
550506	552821	93111	90817	2316	2295	85.11	4	8
553600	554529	90098	89171	930	928	91.08	4	8
554619	555170	88998	88446	552	553	93.31	4	8
555567	560767	88330	83159	5201	5172	93.03	4	8
559676	559816	2555392	2555536	141	145	91.72	4	1
561468	566985	80431	74900	5518	5532	89.39	4	8
569730	574212	72800	68328	4483	4473	90.47	4	8
574637	575341	67948	67236	705	713	80.6	4	8
576481	576967	66040	65567	487	474	82.84	4	8
577374	582411	65127	60148	5038	4980	89.42	4	8
583155	583398	59255	59018	244	238	88.98	4	8
583573	588468	58857	53986	4896	4872	92.63	4	8
588911	593353	53421	48921	4443	4501	91.98	4	8
593928	595607	48287	46580	1680	1708	85.19	4	8
601344	608904	44047	36475	7561	7573	93.12	4	8
609987	611999	35452	33455	2013	1998	93.15	4	8
612071	613636	33274	31732	1566	1543	86.22	4	8
613945	617748	31375	27594	3804	3782	91.81	4	8
618893	619618	26413	25672	726	742	84.56	4	8
619716	622059	25539	23143	2344	2397	87.68	4	8
625239	631095	21403	15529	5857	5875	92.45	4	8
631585	636569	15056	9945	4985	5112	90.71	4	8
637125	637530	9802	9371	406	432	83.98	4	8
638042	638139	8062	7965	98	98	93.88	4	8
638141	645026	7603	705	6886	6899	92.28	4	8
645463	648364	1958064	1955165	2902	2900	89.15	4	7
648531	651833	1954962	1951647	3303	3316	89.63	4	7
651964	652401	1951655	1951223	438	433	87.5	4	7
652401	655513	1950805	1947656	3113	3150	90.59	4	7
655768	657191	1947481	1946073	1424	1409	89.5	4	7
657365	658543	1945877	1944708	1179	1170	88.94	4	7
658545	661545	1944954	1941863	3001	3092	86.23	4	7
661545	661712	1941309	1941141	168	169	89.94	4	7
662057	664591	1940588	1938043	2535	2546	91.96	4	7
670994	674872	1932224	1928306	3879	3919	90.21	4	7
678140	681264	1927272	1924148	3125	3125	92.36	4	7
681656	682795	1923941	1922803	1140	1139	92.38	4	7
682814	683808	1923128	1922153	995	976	90.22	4	7
684139	687061	1921630	1918699	2923	2932	89.23	4	7
687177	692551	1918602	1913269	5375	5334	92.13	4	7
692953	694285	1912831	1911495	1333	1337	90.05	4	7
696786	708779	1910285	1898255	11994	12031	86.49	4	7
709561	710910	1897429	1896027	1350	1403	86.19	4	7
711052	713372	1895682	1893327	2321	2356	87.15	4	7
713889	715729	1892730	1890872	1841	1859	87.54	4	7
715821	716682	1890752	1889781	862	972	78.57	4	7
719417	723994	1887093	1882538	4578	4556	91.01	4	7
724189	728166	1882383	1878374	3978	4010	87.18	4	7
728355	731456	1878231	1875115	3102	3117	91.61	4	7
732240	734353	1873539	1871436	2114	2104	86.62	4	7
734549	734935	1871254	1870859	387	396	89.67	4	7
735956	736885	1869866	1868937	930	930	88.12	4	7
742085	748275	1866131	1859862	6191	6270	90.14	4	7
749100	756046	1859679	1852610	6947	7070	86.92	4	7
758761	761860	1850335	1847290	3100	3046	86.78	4	7
762234	763763	1847240	1845663	1530	1578	80.21	4	7
764821	766105	1844985	1843694	1285	1292	87.74	4	7
766367	769284	1843447	1840559	2918	2889	90.14	4	7
769576	779197	1839900	1830261	9622	9640	92.12	4	7
779377	782629	1830040	1826808	3253	3233	89.55	4	7
782692	783719	1826498	1825458	1028	1041	85.84	4	7
784656	784853	1825191	1825004	198	188	83.42	4	7
1021	2169	374230	375376	1149	1147	82.04	5	17
5553	6644	426514	427608	1092	1095	83.73	5	17
22034	23046	3262	4270	1013	1009	88.1	5	85
23056	24303	4535	5805	1248	1271	88.7	5	85
26635	33408	2623	9438	6774	6816	91.18	5	34
42531	43119	30904	31492	589	589	91	5	34
43704	44589	32048	32916	886	869	85.07	5	34
45916	47837	40590	42512	1922	1923	85.16	5	34
66172	68287	45341	47487	2116	2147	85.01	5	34
71853	72240	52497	52895	388	399	81.55	5	34
72851	74154	53311	54600	1304	1290	85.32	5	34
74323	77685	54747	58120	3363	3374	85.71	5	34
78992	79513	59552	60054	522	503	83.17	5	34
79853	80737	60199	61095	885	897	84.54	5	34
81604	82887	66520	67824	1284	1305	82.44	5	34
83501	83986	68421	68899	486	479	84.15	5	34
86512	88682	71284	73438	2171	2155	89.13	5	34
91560	94042	75927	78379	2483	2453	87.78	5	34
94356	94617	78688	78966	262	279	86.38	5	34
95291	95841	79583	80131	551	549	88.09	5	34
99122	104204	82776	87881	5083	5106	87.15	5	34
109364	110828	92894	91417	1465	1478	85.04	5	34
111240	112069	90300	89468	830	833	84.01	5	34
115881	117224	751743	753098	1344	1356	83.6	5	10
135258	136450	145025	146237	1193	1213	85.35	5	34
136445	138000	146348	147925	1556	1578	80.84	5	34
153587	156163	151259	153821	2577	2563	84.94	5	34
157298	159092	155290	157053	1795	1764	85.05	5	34
159430	161355	157643	159587	1926	1945	86.79	5	34
162323	163812	160863	162351	1490	1489	84.61	5	34
176258	178133	178878	180758	1876	1881	85.51	5	34
178408	180085	181065	182737	1678	1673	84.89	5	34
181712	184872	184338	187551	3161	3214	83.78	5	34
185081	185998	187767	188693	918	927	85.78	5	34
187405	189815	196633	199019	2411	2387	87.76	5	34
190068	191202	199261	200412	1135	1152	86.08	5	34
218888	222857	605874	609867	3970	3994	87.39	5	9
223831	229970	610203	616343	6140	6141	89.55	5	9
230628	232897	616820	619086	2270	2267	87.91	5	9
233042	236466	619395	622816	3425	3422	83.63	5	9
237074	238009	623565	624500	936	936	87.41	5	9
238559	238913	625588	625948	355	361	84.15	5	9
239933	242604	627022	629698	2672	2677	89.17	5	9
244307	255965	631720	643390	11659	11671	92.76	5	9
256157	259475	643505	646790	3319	3286	86.66	5	9
260238	260656	647924	648344	419	421	83.37	5	9
261644	266025	649364	653795	4382	4432	89.45	5	9
268956	270739	655938	654155	1784	1784	88.43	5	9
274960	275663	657353	658056	704	704	90.21	5	9
275936	280040	658055	662272	4105	4218	87.34	5	9
280155	280566	662429	662872	412	444	82.56	5	9
280699	281545	663104	663946	847	843	85.81	5	9
283788	286271	665316	667785	2484	2470	91.28	5	9
287804	290332	670141	672670	2529	2530	92.18	5	9
291356	297259	673903	679744	5904	5842	90.02	5	9
298361	298871	680877	681394	511	518	89.37	5	9
299120	300076	681616	682575	957	960	82.16	5	9
301765	305336	685243	688849	3572	3607	91.84	5	9
305342	308817	688510	691972	3476	3463	92.82	5	9
309503	311284	692444	694246	1782	1803	88.53	5	9
311443	312604	694248	695399	1162	1152	84.69	5	9
313172	316747	696130	699702	3576	3573	87.76	5	9
316851	319986	699830	702993	3136	3164	85.88	5	9
320499	325830	703574	708954	5332	5381	86.81	5	9
326839	327222	709391	709769	384	379	85.38	5	9
327974	330778	710608	713418	2805	2811	91.98	5	9
331481	335734	713938	718264	4254	4327	89.84	5	9
336158	340721	719060	723685	4564	4626	90.76	5	9
341014	343762	723639	726390	2749	2752	85.91	5	9
343894	349287	726527	731928	5394	5402	88.42	5	9
351280	356523	731968	737132	5244	5165	89.43	5	9
358988	361755	738417	741236	2768	2820	89.79	5	9
362973	363859	742571	743474	887	904	89.31	5	9
364941	365143	744229	744434	203	206	88.83	5	9
365339	365500	744517	744678	162	162	91.36	5	9
366793	371500	745714	750490	4708	4777	89.19	5	9
371795	371985	750745	750943	191	199	89.45	5	9
372168	372649	751074	751527	482	454	75.49	5	9
373626	374085	752642	753137	460	496	79.28	5	9
374727	376871	753856	756055	2145	2200	83.82	5	9
377369	377965	756365	756979	597	615	86.47	5	9
379399	380482	758110	759224	1084	1115	84.71	5	9
380988	381512	760291	760816	525	526	87.27	5	9
382360	383218	761899	762774	859	876	83.18	5	9
383378	384315	762935	763884	938	950	81.87	5	9
384717	386455	764354	766107	1739	1754	88.67	5	9
386730	392180	766140	771627	5451	5488	88.63	5	9
394154	397803	772026	775625	3650	3600	89.03	5	9
397937	398518	775515	776078	582	564	83.67	5	9
398755	405689	776295	783225	6935	6931	90.83	5	9
406208	412078	784752	790759	5871	6008	88.94	5	9
412576	414993	791237	793626	2418	2390	88.01	5	9
415906	420510	794662	799188	4605	4527	86.88	5	9
423223	424524	809781	811086	1302	1306	88.87	5	9
425541	425849	811801	812109	309	309	89.14	5	9
427577	427865	813721	814022	289	302	85.02	5	9
428038	428465	814152	814588	428	437	91.8	5	9
428730	432500	814556	818341	3771	3786	92.98	5	9
434007	440369	818336	824839	6363	6504	87.38	5	9
440869	442305	825475	826867	1437	1393	83.68	5	9
443001	447644	827569	832216	4644	4648	91.26	5	9
447955	448848	832385	833234	894	850	80.91	5	9
449379	457483	833789	841901	8105	8113	88.88	5	9
457800	467426	842219	851857	9627	9639	88.59	5	9
467756	469730	852101	854104	1975	2004	88.98	5	9
470264	471111	854672	855513	848	842	90.22	5	9
471651	472774	856017	857144	1124	1128	82.72	5	9
475111	475669	857164	857734	559	571	87.95	5	9
475775	484724	857903	866969	8950	9067	90.91	5	9
484978	487584	867337	869993	2607	2657	83.87	5	9
488390	488663	870789	871062	274	274	87.02	5	9
489639	490389	871626	872362	751	737	79.05	5	9
490550	491493	872504	873468	944	965	83.47	5	9
492102	492243	874129	874272	142	144	90.34	5	9
493077	498261	874619	879851	5185	5233	92.58	5	9
498596	498729	880335	880467	134	133	91.85	5	9
498646	498718	235758	235830	73	73	100	5	12
499169	503244	880976	885032	4076	4057	91.94	5	9
503449	503921	885196	885677	473	482	84.9	5	9
504261	505132	886082	886962	872	881	87.81	5	9
505352	506722	887062	888438	1371	1377	90.06	5	9
508315	509362	889964	891024	1048	1061	86.03	5	9
509452	512858	891136	894703	3407	3568	81.35	5	9
512857	516689	896425	900257	3833	3833	85.36	5	9
516685	518386	900552	902286	1702	1735	85.51	5	9
518386	518712	902959	903341	327	383	79.37	5	9
519541	522748	904826	908026	3208	3201	88.26	5	9
522861	529689	908295	915124	6829	6830	89.7	5	9
529902	530643	915390	916156	742	767	85.68	5	9
530868	536418	916467	921976	5551	5510	88.86	5	9
536687	545278	922303	930922	8592	8620	88.77	5	9
546211	547164	931567	932525	954	959	87.71	5	9
547210	557131	932307	942189	9922	9883	92.63	5	9
558811	559213	943699	944103	403	405	87.38	5	9
559439	559589	944370	944522	151	153	87.18	5	9
560083	562786	945203	947921	2704	2719	94.02	5	9
563587	575271	948860	960641	11685	11782	91.02	5	9
575617	578198	960651	963208	2582	2558	92.29	5	9
578339	578907	963368	963988	569	621	82.54	5	9
579405	585127	964503	970198	5723	5696	91.16	5	9
586695	594178	971791	979284	7484	7494	87.67	5	9
594285	594751	979431	979921	467	491	81.5	5	9
595143	595674	980371	980882	532	512	82.02	5	9
595854	596207	981107	981464	354	358	88.64	5	9
596346	597602	981547	982805	1257	1259	82.57	5	9
598085	599923	983311	985059	1839	1749	80.57	5	9
600372	602967	985756	988356	2596	2601	86.61	5	9
603076	614310	988452	999666	11235	11215	91.96	5	9
614451	614574	999842	999964	124	123	92.74	5	9
614884	625081	1000402	1010603	10198	10202	91.84	5	9
625360	628092	1010940	1013628	2733	2689	86.91	5	9
628646	629826	1014185	1015374	1181	1190	87.44	5	9
631024	631295	1016628	1016906	272	279	81.94	5	9
631468	631730	1016904	1017175	263	272	85.92	5	9
631917	633139	1017373	1018678	1223	1306	79.52	5	9
633295	633711	1018861	1019302	417	442	85.2	5	9
633998	639942	1019595	1025505	5945	5911	91.35	5	9
640190	646896	1025511	1032170	6707	6660	92.71	5	9
647149	648642	1032477	1033971	1494	1495	88.68	5	9
648949	651581	1034322	1036968	2633	2647	86.73	5	9
651864	656399	1037219	1041762	4536	4544	90.52	5	9
656753	662542	1042103	1047848	5790	5746	88.47	5	9
662646	668727	1047853	1053923	6082	6071	88.96	5	9
670111	674450	1055052	1059344	4340	4293	89.58	5	9
675220	675528	1060047	1060359	309	313	84.16	5	9
675829	676720	1060655	1061532	892	878	83.97	5	9
676916	680192	1061730	1065094	3277	3365	86.56	5	9
680399	685216	1065312	1070151	4818	4840	90.49	5	9
687026	688012	1071988	1072996	987	1009	80.52	5	9
688916	691745	1074004	1076878	2830	2875	88.99	5	9
691913	693771	1077043	1078900	1859	1858	89.11	5	9
694256	694674	1079309	1079734	419	426	93.9	5	9
694941	697101	1079761	1081937	2161	2177	89.5	5	9
697406	709896	1082103	1094645	12491	12543	91.64	5	9
710065	716049	1094827	1100876	5985	6050	91.97	5	9
716207	716638	1100888	1101314	432	427	84.65	5	9
716734	717109	1101317	1101686	376	370	84.97	5	9
717427	718221	1101687	1102521	795	835	84.61	5	9
718293	718803	1102756	1103283	511	528	88.64	5	9
719166	725265	1103671	1109820	6100	6150	88.15	5	9
725593	730692	1110146	1115246	5100	5101	89.03	5	9
735917	738761	1117436	1120256	2845	2821	85.55	5	9
2812	3059	135039	134792	248	248	87.1	6	19
4208	4366	145948	145790	159	159	85.98	6	22
4469	6514	145685	143640	2046	2046	89.37	6	22
7131	9373	143379	141113	2243	2267	82.19	6	22
11119	12615	140044	138539	1497	1506	83.47	6	22
12740	14351	138018	136387	1612	1632	88.32	6	22
17597	19819	130931	128699	2223	2233	84.45	6	22
31533	33832	126907	124614	2300	2294	87.31	6	22
44260	45108	381559	382393	849	835	82.94	6	16
58109	61583	25512	22061	3475	3452	85.3	6	42
61987	62273	21600	21314	287	287	87.11	6	42
62455	64096	21196	19541	1642	1656	86.11	6	42
71588	72975	6826	5428	1388	1399	84.03	6	42
73130	74911	4088	2296	1782	1793	88.58	6	42
83530	86111	80601	78008	2582	2594	90.52	6	53
87383	87508	77454	77331	126	124	92.06	6	53
93712	95025	63218	61897	1314	1322	82.03	6	53
95028	98093	61694	58617	3066	3078	83.3	6	53
100403	102584	55191	52997	2182	2195	83.71	6	53
102578	103065	52584	52096	488	489	85.89	6	53
105828	106230	6021525	6021930	403	406	82.65	6	1
106923	107418	5	506	496	502	84.89	6	117
114771	116539	6028799	6030570	1769	1772	89.06	6	1
119900	120872	16737	17720	973	984	85.64	6	31
126847	127450	20883	21477	604	595	85.76	6	31
127803	128555	22137	22883	753	747	86.47	6	31
135146	136300	22977	24118	1155	1142	85.24	6	31
137893	138637	25030	25773	745	744	88.46	6	31
140635	140940	28064	28372	306	309	77.64	6	31
142742	143525	1466394	1467177	784	784	89.97	6	1
144174	144586	261217	260796	413	422	86.15	6	12
144739	148081	260637	257342	3343	3296	89.74	6	12
148345	155580	257336	250099	7236	7238	91.8	6	12
159014	159428	246198	245770	415	429	85.81	6	12
159893	160658	245363	244585	766	779	87.59	6	12
161148	163457	244094	241845	2310	2250	87.36	6	12
163823	166122	241732	239428	2300	2305	87.17	6	12
166994	167279	238927	238644	286	284	83.67	6	12
167666	169877	238326	236118	2212	2209	92.85	6	12
171231	171535	234747	234425	305	323	83.08	6	12
171700	174394	234307	231625	2695	2683	89.27	6	12
174758	174976	231226	231001	219	226	87.61	6	12
175315	180830	230577	225087	5516	5491	89.12	6	12
181440	184589	224332	221274	3150	3059	90.18	6	12
184822	187530	221024	218304	2709	2721	91.33	6	12
188066	190922	217665	214794	2857	2872	90.94	6	12
191144	193203	214503	212448	2060	2056	91.39	6	12
193875	200864	211741	204741	6990	7001	90.33	6	12
201003	201580	204593	204011	578	583	86.99	6	12
201669	202255	204010	203419	587	592	88.06	6	12
202447	208953	203237	196648	6507	6590	88.13	6	12
209566	209834	196646	196368	269	279	87.28	6	12
210329	211517	195724	194514	1189	1211	87.52	6	12
212370	216458	193641	189579	4089	4063	89.33	6	12
220517	226010	188569	183075	5494	5495	89.38	6	12
236451	238671	1969372	1971603	2221	2232	90.56	6	1
240153	240915	1974638	1975388	763	751	86.48	6	1
241511	241930	1975869	1976278	420	410	82.09	6	1
243150	244162	1977000	1978047	1013	1048	79.61	6	1
245467	245774	1979462	1979770	308	309	89.74	6	1
246213	246523	1980201	1980517	311	317	92.81	6	1
246640	251145	1980710	1985338	4506	4629	88.24	6	1
251800	252742	1986015	1986960	943	946	88.41	6	1
252742	254087	1986714	1988051	1346	1338	88.5	6	1
255094	257663	1989044	1991622	2570	2579	90.22	6	1
258601	259152	1992598	1993156	552	559	87.01	6	1
259180	262234	1993329	1996325	3055	2997	83.2	6	1
263008	263767	1998348	1999073	760	726	79.79	6	1
264216	267899	1999498	2003214	3684	3717	92.33	6	1
268034	268631	2003355	2003936	598	582	85.69	6	1
273603	275591	54308	56244	1989	1937	87.29	6	23
275376	275543	7234	7067	168	168	92.86	6	106
279325	281615	59721	62025	2291	2305	82.34	6	23
282039	282522	62322	62804	484	483	84.22	6	23
282802	283817	63077	64101	1016	1025	84.97	6	23
287675	295043	1765648	1758289	7369	7360	87.89	6	6
295419	298836	1758228	1754741	3418	3488	88.27	6	6
298944	304872	1754624	1748611	5929	6014	89.02	6	6
305192	308501	1748594	1745282	3310	3313	91.23	6	6
308628	309099	1745154	1744655	472	500	80	6	6
309328	311656	1744428	1742085	2329	2344	89.62	6	6
312830	316044	1741052	1737807	3215	3246	89.73	6	6
316466	321932	1737391	1731985	5467	5407	91.92	6	6
322201	324254	1731855	1729778	2054	2078	89.98	6	6
324485	324586	1729424	1729320	102	105	92.38	6	6
327085	327449	1726714	1726346	365	369	86.33	6	6
327622	328245	1726023	1725391	624	633	83.54	6	6
328501	331875	1725055	1721733	3375	3323	89.03	6	6
332048	337693	1721566	1715944	5646	5623	89.96	6	6
338248	340710	1715796	1713302	2463	2495	91.44	6	6
340968	344809	1712966	1709126	3842	3841	93.57	6	6
345374	346136	1708510	1707745	763	766	90.65	6	6
346348	349666	1707744	1704427	3319	3318	92.4	6	6
350468	355281	1703528	1698742	4814	4787	88.65	6	6
355865	360150	1698206	1693942	4286	4265	93.1	6	6
360304	364374	1693737	1689563	4071	4175	88.23	6	6
364604	367923	1689305	1685977	3320	3329	90.82	6	6
368255	368660	1685638	1685233	406	406	91.38	6	6
368700	369492	1685444	1684652	793	793	90.92	6	6
369775	371053	1684601	1683307	1279	1295	87.6	6	6
371161	375718	1683290	1678664	4558	4627	84.43	6	6
376277	377075	1678141	1677334	799	808	82.85	6	6
377343	377605	1677327	1677032	263	296	85.47	6	6
377719	380243	1677028	1674402	2525	2627	85.96	6	6
380515	382954	1674168	1671753	2440	2416	90.45	6	6
384255	386654	1670182	1667770	2400	2413	87.68	6	6
386866	391379	1667523	1662996	4514	4528	91.7	6	6
391811	392616	1662564	1661756	806	809	87.48	6	6
393034	393538	1661338	1660836	505	503	85.03	6	6
394323	397029	1659996	1657301	2707	2696	85.01	6	6
397186	397956	1657442	1656664	771	779	91.53	6	6
398132	401899	1656603	1652748	3768	3856	85.97	6	6
402513	412719	1652028	1641639	10207	10390	88.39	6	6
412830	414238	1641517	1640114	1409	1404	90.02	6	6
415582	420785	1638259	1633069	5204	5191	91.24	6	6
421278	442147	1632968	1612145	20870	20824	89.76	6	6
443314	443683	1610951	1610567	370	385	87.34	6	6
443967	444134	1610270	1610106	168	165	91.67	6	6
444486	446286	1609965	1608125	1801	1841	88.66	6	6
447691	449334	1607575	1605922	1644	1654	82.32	6	6
449467	455480	1605725	1599755	6014	5971	90.55	6	6
455794	461154	1599464	1594090	5361	5375	91.28	6	6
463134	464714	1593705	1592125	1581	1581	89.9	6	6
465717	466409	1591104	1590382	693	723	82.77	6	6
466645	466871	1590054	1589813	227	242	85.6	6	6
467035	467272	1589600	1589361	238	240	87.92	6	6
468535	469138	1587903	1587311	604	593	86.39	6	6
469402	478892	1587009	1577614	9491	9396	89.75	6	6
481761	482087	1560502	1560176	327	327	88.38	6	1
483107	483182	1560176	1560101	76	76	100	6	1
494413	494499	1539254	1539340	87	87	98.85	6	1
495108	495682	1540368	1539794	575	575	97.39	6	1
498823	499099	1562215	1561939	277	277	94.22	6	1
499751	499897	1562814	1562668	147	147	99.32	6	1
500903	501358	1562667	1562212	456	456	98.9	6	1
515025	515153	1561372	1561244	129	129	98.45	6	1
517924	518466	1560057	1559516	543	542	92.45	6	1
518878	518952	1560101	1560027	75	75	100	6	1
518953	519290	1541470	1541135	338	336	97.04	6	1
520206	520910	1540377	1539679	705	699	92.34	6	1
520888	521198	1563414	1563104	311	311	98.07	6	1
521192	521324	1539544	1539412	133	133	98.5	6	1
526305	526492	1548067	1548258	188	192	96.35	6	1
527794	528173	1548259	1548638	380	380	98.16	6	1
529644	529764	1548747	1548867	121	121	99.17	6	1
532392	532504	1548908	1549020	113	113	96.46	6	1
535247	535548	1558934	1558633	302	302	99.34	6	1
536468	536761	1551230	1551523	294	294	96.26	6	1
536905	537303	1552569	1552966	399	398	98.5	6	1
537706	537833	1556167	1556294	128	128	100	6	1
538136	538692	1555634	1556190	557	557	98.92	6	1
539330	539587	1555364	1555621	258	258	99.22	6	1
540003	540100	1549364	1549461	98	98	97.96	6	1
541133	541220	1544135	1544222	88	88	98.86	6	1
542435	542803	1543302	1543668	369	367	98.37	6	1
542804	543024	1547369	1547588	221	220	95.93	6	1
543024	543409	1552240	1552603	386	364	87.44	6	1
543952	544119	1547224	1547393	168	170	95.29	6	1
546841	548248	178452	177043	1408	1410	91.5	6	39
553732	555181	1687263	1685824	1450	1440	86.01	6	3
555432	555833	1685593	1685180	402	414	84.06	6	3
565245	565610	116884	117249	366	366	92.35	6	10
565798	571061	117250	122463	5264	5214	92.06	6	10
587367	588350	249080	250057	984	978	81.74	6	22
592338	592791	310134	310597	454	464	92.47	6	22
595381	597887	313319	315822	2507	2504	87.95	6	22
598385	601876	316351	319864	3492	3514	83.92	6	22
602228	605753	320275	323790	3526	3516	87.47	6	22
606040	612790	324119	330848	6751	6730	85.42	6	22
614198	615557	334379	335738	1360	1360	87.62	6	22
617526	618221	336937	337627	696	691	82.24	6	22
618549	620559	337971	339995	2011	2025	85.64	6	22
621527	621696	340655	340824	170	170	90.59	6	22
625357	625807	344084	344534	451	451	85.62	6	22
629673	630558	347043	347924	886	882	84.44	6	22
646440	647798	60744	59356	1359	1389	84.4	6	36
648235	650944	58943	56243	2710	2701	87.92	6	36
651505	653610	55697	53587	2106	2111	86.65	6	36
7172	9271	2853712	2855890	2100	2179	83.65	7	2
10282	15685	2857040	2862490	5404	5451	89.46	7	2
17118	17253	2863315	2863449	136	135	94.12	7	2
17558	18220	2865267	2864558	663	710	83.83	7	2
18721	19322	2865314	2865929	602	616	84.9	7	2
19328	20077	2866029	2866796	750	768	82.21	7	2
20733	30627	2867284	2877287	9895	10004	88.7	7	2
33020	35395	2879571	2881960	2376	2390	91.73	7	2
35710	37335	2881997	2883615	1626	1619	91.42	7	2
37931	39045	2884024	2885206	1115	1183	76.43	7	2
39234	39669	2885456	2885896	436	441	87.84	7	2
39798	48722	2886020	2895043	8925	9024	89.79	7	2
49173	49841	2895531	2896218	669	688	84.7	7	2
51347	52614	2896422	2897691	1268	1270	90.05	7	2
52785	57735	2897872	2902818	4951	4947	89.38	7	2
58292	58418	2903333	2903459	127	127	93.7	7	2
59389	60082	2904153	2904850	694	698	84.56	7	2
60495	62371	2905481	2907378	1877	1898	92.22	7	2
62667	67031	2907386	2911734	4365	4349	87.18	7	2
67781	71188	2911960	2915419	3408	3460	90.08	7	2
73064	73743	2916825	2917504	680	680	83.99	7	2
75717	75991	72372	72646	275	275	84	7	17
79954	83812	2919885	2923786	3859	3902	89.43	7	2
84115	84555	2924082	2924509	441	428	87.19	7	2
85582	98118	2925878	2938342	12537	12465	92.01	7	2
98307	102559	2938478	2942770	4253	4293	88.71	7	2
102813	107040	2942985	2947162	4228	4178	89.97	7	2
107619	107780	2947841	2947994	162	154	93.21	7	2
108530	110811	2948670	2950971	2282	2302	88.13	7	2
111559	115233	2951444	2955093	3675	3650	90.68	7	2
115578	115698	2955183	2955302	121	120	93.39	7	2
116732	121752	2956525	2961566	5021	5042	88.25	7	2
121860	126318	2961708	2966194	4459	4487	89.18	7	2
126629	130532	2966532	2970397	3904	3866	88.71	7	2
131060	131488	2970924	2971363	429	440	82.42	7	2
131710	132559	2971490	2972352	850	863	85.52	7	2
132673	133990	2972584	2973910	1318	1327	82.82	7	2
134331	144094	2974349	2984083	9764	9735	91.62	7	2
144507	146450	2984528	2986482	1944	1955	87.24	7	2
151977	156487	2990099	2994620	4511	4522	89.62	7	2
157570	157761	2995842	2996047	192	206	82.21	7	2
158458	159917	2996891	2998355	1460	1465	92.23	7	2
160609	171284	2998887	3009638	10676	10752	88.13	7	2
172139	172291	701823	701975	153	153	94.77	7	12
172317	172463	702111	702257	147	147	93.88	7	12
172840	173085	703592	703830	246	239	93.5	7	12
173146	173286	704149	704289	141	141	95.04	7	12
173931	177021	3010222	3013316	3091	3095	86.44	7	2
179945	182135	3015591	3017786	2191	2196	87.73	7	2
182556	184064	3018182	3019698	1509	1517	86.29	7	2
185713	186168	3021384	3021828	456	445	83.97	7	2
188039	190095	3023840	3025909	2057	2070	89.17	7	2
191954	192410	3027938	3028399	457	462	84.57	7	2
193036	195443	3029062	3031488	2408	2427	91.46	7	2
195589	197569	3031583	3033557	1981	1975	91.49	7	2
197857	198293	3033848	3034276	437	429	88.84	7	2
198372	198879	3034398	3034916	508	519	91.94	7	2
199236	204685	3035001	3040472	5450	5472	89.85	7	2
205055	215238	3040824	3051061	10184	10238	88.28	7	2
215682	218673	3051506	3054516	2992	3011	91.12	7	2
221398	223509	3057449	3059546	2112	2098	87.12	7	2
226359	237416	3063973	3074948	11058	10976	89.6	7	2
237581	240616	3075115	3078098	3036	2984	89.66	7	2
240720	244106	3078203	3081585	3387	3383	90.95	7	2
244399	254806	3081929	3092282	10408	10354	89.22	7	2
255002	257417	3092454	3094862	2416	2409	92.88	7	2
257529	257748	3094964	3095183	220	220	84.42	7	2
257996	258427	3095519	3095983	432	465	81.06	7	2
258760	261062	3096358	3098660	2303	2303	89.54	7	2
261478	262971	3099086	3100629	1494	1544	85.39	7	2
263592	267563	3101352	3105359	3972	4008	87.49	7	2
269116	269519	3106901	3107296	404	396	83.46	7	2
270684	271694	3107804	3108810	1011	1007	81.23	7	2
271865	272843	3108983	3109966	979	984	85.01	7	2
273623	274557	3110337	3111284	935	948	84.54	7	2
274883	275339	3111563	3112017	457	455	87.66	7	2
275834	276079	3112022	3112273	246	252	88.67	7	2
276285	283983	3112519	3120247	7699	7729	91.15	7	2
284269	285984	102774	104495	1716	1722	87.25	7	48
287535	290861	3120782	3124093	3327	3312	87.71	7	2
291424	294420	3124739	3127704	2997	2966	91.86	7	2
295704	300057	3128353	3132703	4354	4351	90.28	7	2
300437	301220	3133206	3134033	784	828	86.42	7	2
302147	302351	3134964	3135172	205	209	89.47	7	2
302549	302741	3135310	3135512	193	203	89.27	7	2
303761	304193	3136206	3136633	433	428	86.07	7	2
305447	306033	3137782	3138347	587	566	87.48	7	2
306438	307222	3138603	3139367	785	765	86.04	7	2
307461	308110	3139632	3140294	650	663	88.04	7	2
308712	311787	3140697	3143761	3076	3065	89.46	7	2
312485	321109	3144494	3153204	8625	8711	88.45	7	2
321248	322075	3153499	3154327	828	829	87.34	7	2
322160	323784	3154534	3156156	1625	1623	84.39	7	2
324384	324590	3156954	3157160	207	207	83.18	7	2
325570	334372	3158258	3167124	8803	8867	90.96	7	2
334393	342133	3167319	3174972	7741	7654	88.77	7	2
342378	345849	3175202	3178648	3472	3447	89.74	7	2
348356	348553	3179409	3179613	198	205	88.29	7	2
348961	350088	3179611	3180755	1128	1145	85.05	7	2
350612	353305	3181328	3184048	2694	2721	86.53	7	2
353671	358734	3184057	3189179	5064	5123	88.58	7	2
361235	361821	3191787	3192377	587	591	88.91	7	2
361969	363471	3192343	3193835	1503	1493	89.81	7	2
362120	362563	1386371	1386814	444	444	88.06	7	1
364166	369997	3194529	3200393	5832	5865	91.49	7	2
370306	370675	3200760	3201120	370	361	85.53	7	2
371924	372209	3202562	3202843	286	282	83.45	7	2
372478	372774	3202930	3203230	297	301	88.6	7	2
372909	373231	3203387	3203721	323	335	88.36	7	2
373507	374391	3204047	3204933	885	887	85.85	7	2
374817	377727	3204937	3207805	2911	2869	83.76	7	2
377727	378081	3207932	3208278	355	347	86.03	7	2
380145	382717	3209770	3212342	2573	2573	90.4	7	2
383339	385523	3212971	3215156	2185	2186	86.35	7	2
385702	392053	3215342	3221650	6352	6309	88.86	7	2
392251	394300	3221888	3223977	2050	2090	89.38	7	2
394652	396585	3224507	3226414	1934	1908	81.97	7	2
397355	399711	3227284	3229681	2357	2398	88.47	7	2
400305	401744	3230090	3231563	1440	1474	86.12	7	2
401989	404997	3231864	3234919	3009	3056	91.22	7	2
405430	406725	3234923	3236374	1296	1452	79.36	7	2
406905	407150	3236712	3236952	246	241	87.95	7	2
408285	412043	3238132	3241873	3759	3742	90.52	7	2
412568	412661	3242413	3242506	94	94	95.74	7	2
414440	416757	3244178	3246491	2318	2314	92.25	7	2
416430	416537	89783	89890	108	108	94.44	7	22
416947	417235	3246941	3247239	289	299	85.29	7	2
418036	418720	3247982	3248668	685	687	87.3	7	2
418873	421820	3248835	3251845	2948	3011	83.31	7	2
422322	422532	3252386	3252592	211	207	86.79	7	2
422629	425361	3252824	3255573	2733	2750	93.16	7	2
428575	430246	3258675	3260360	1672	1686	88.36	7	2
431118	433971	3261574	3264461	2854	2888	91.33	7	2
435048	437211	3265638	3267825	2164	2188	91.14	7	2
437407	440608	3268082	3271372	3202	3291	88.06	7	2
441230	441975	3272963	3273712	746	750	83.57	7	2
442356	453283	3274074	3285029	10928	10956	90.35	7	2
454422	457900	3286010	3289497	3479	3488	91.76	7	2
458034	458251	3289699	3289911	218	213	90.45	7	2
458349	463836	3290026	3295537	5488	5512	88.65	7	2
464457	466005	3295721	3297307	1549	1587	84.94	7	2
466424	466997	3297760	3298329	574	570	85.76	7	2
467869	471134	3299217	3302616	3266	3400	85.17	7	2
471221	476834	3302820	3308399	5614	5580	91.38	7	2
477828	489205	3309021	3320479	11378	11459	89.14	7	2
489440	490290	3320721	3321593	851	873	83.9	7	2
490604	490997	3321982	3322365	394	384	83.78	7	2
491258	492660	3322586	3324002	1403	1417	85.6	7	2
492809	493083	3324183	3324455	275	273	85.46	7	2
493329	497119	3324744	3328578	3791	3835	91.72	7	2
497371	504119	3328596	3335651	6749	7056	86.32	7	2
504266	505532	3335813	3337099	1267	1287	83.4	7	2
506200	508129	3337825	3339771	1930	1947	86.89	7	2
508509	512945	3340249	3344751	4437	4503	83.16	7	2
513560	517119	3345269	3348891	3560	3623	92.05	7	2
517406	519628	3349077	3351325	2223	2249	92.01	7	2
520204	520694	3351772	3352273	491	502	75.28	7	2
521212	524455	3352865	3356062	3244	3198	87.54	7	2
524592	532714	3356084	3364251	8123	8168	90.83	7	2
533597	537890	3364914	3369293	4294	4380	90.02	7	2
537881	538317	3369384	3369831	437	448	85.94	7	2
538560	538809	3370059	3370314	250	256	86.82	7	2
539539	548153	3371054	3379687	8615	8634	87.49	7	2
548391	550503	3379931	3382055	2113	2125	90.32	7	2
550493	560487	3382140	3392144	9995	10005	89.59	7	2
561143	562520	3392809	3394184	1378	1376	94.35	7	2
562694	566645	3394507	3398370	3952	3864	88.45	7	2
567245	572216	3398713	3403663	4972	4951	91.3	7	2
574050	574754	3404575	3405292	705	718	85.85	7	2
575397	579857	3405738	3410224	4461	4487	91.52	7	2
580556	581003	3410994	3411461	448	468	84.93	7	2
581904	583330	459	1891	1427	1433	91.44	7	6
583798	600074	2226	18488	16277	16263	91.7	7	6
600756	605092	18813	23227	4337	4415	91.49	7	6
605344	611995	23571	30166	6652	6596	88.74	7	6
613079	617778	31038	35749	4700	4712	93.44	7	6
619137	622899	36738	40496	3763	3759	92.59	7	6
623182	627010	40527	44338	3829	3812	89.5	7	6
629016	629272	46008	46280	257	273	85.2	7	6
629415	639745	46443	56768	10331	10326	93.01	7	6
640181	648642	56767	65284	8462	8518	91.5	7	6
648826	652671	65530	69379	3846	3850	92.17	7	6
689	4511	1705611	1701771	3823	3841	90.2	8	7
4937	10276	1701257	1695869	5340	5389	92.99	8	7
11836	21215	1694405	1685037	9380	9369	91.96	8	7
22015	25589	1684371	1680805	3575	3567	92.51	8	7
25706	26254	1680718	1680183	549	536	89.82	8	7
26547	26948	1679831	1679402	402	430	83.8	8	7
27111	28083	1679217	1678254	973	964	83.5	8	7
28455	28750	1677938	1677635	296	304	85.99	8	7
33279	33915	1673567	1672893	637	675	81.06	8	7
34316	36381	1672584	1670482	2066	2103	81.02	8	7
38972	39301	1668613	1668292	330	322	86.79	8	7
40351	40653	1667300	1667001	303	300	88.03	8	7
40798	41311	1666893	1666379	514	515	85.77	8	7
41981	42366	1665396	1665006	386	391	83.09	8	7
42451	42988	1664880	1664366	538	515	83.06	8	7
43500	43959	1663761	1663339	460	423	81.62	8	7
44970	45811	1661941	1661103	842	839	86.56	8	7
46043	46176	1660860	1660717	134	144	84.56	8	7
46331	46787	1660527	1660030	457	498	80.68	8	7
46781	47510	1659926	1659198	730	729	88.89	8	7
47687	52755	1658995	1653893	5069	5103	89.63	8	7
53452	59597	1652876	1646807	6146	6070	85.18	8	7
60210	66766	1646603	1640048	6557	6556	88.1	8	7
67313	67691	1639532	1639155	379	378	87.96	8	7
67708	77271	1639003	1629430	9564	9574	90.71	8	7
77579	79613	1629040	1626951	2035	2090	84.52	8	7
79651	81320	1626815	1625022	1670	1794	79.72	8	7
81402	87518	1625026	1618938	6117	6089	90.76	8	7
89721	90480	1617262	1616510	760	753	80.94	8	7
94633	96001	1614236	1612868	1369	1369	90.55	8	7
96573	98268	1612620	1610882	1696	1739	84.23	8	7
98367	99560	1610774	1609522	1194	1253	81.74	8	7
99872	100168	1609229	1608928	297	302	92.38	8	7
100949	102272	1606747	1605413	1324	1335	83.3	8	7
103141	105110	1605216	1603247	1970	1970	88.82	8	7
107572	108643	3625861	3626909	1072	1049	86.46	8	1
114357	114573	1597442	1597222	217	221	90.54	8	7
114798	115756	1596938	1595974	959	965	84.3	8	7
116062	116651	1595594	1594983	590	612	82.62	8	7
119906	120128	1592243	1592026	223	218	88.84	8	7
120617	120812	1591409	1591219	196	191	89.45	8	7
120911	123317	1591046	1588609	2407	2438	83.58	8	7
123989	125157	1587887	1586701	1169	1187	84.43	8	7
125279	125474	1586583	1586391	196	193	84.26	8	7
125590	126097	1586255	1585753	508	503	88.93	8	7
126591	127024	1585600	1585155	434	446	88.96	8	7
127328	130367	1584846	1581754	3040	3093	90.76	8	7
131962	133538	1579760	1578140	1577	1621	82.71	8	7
136306	137012	1575132	1574439	707	694	85.23	8	7
137907	140262	1573772	1571415	2356	2358	84.97	8	7
140987	152235	1570641	1559420	11249	11222	87.34	8	7
152468	157693	1559146	1553915	5226	5232	88.26	8	7
158277	160628	1553281	1550929	2352	2353	87.94	8	7
162138	164091	1549392	1547444	1954	1949	82.62	8	7
165073	165440	1547236	1546870	368	367	84.55	8	7
169184	170068	1543548	1542658	885	891	86.41	8	7
170673	170987	1272437	1272119	315	319	92.16	8	8
171015	173336	1542088	1539757	2322	2332	87.37	8	7
173709	177148	1539583	1536155	3440	3429	88.79	8	7
177337	178105	1535991	1535220	769	772	82.15	8	7
178789	181882	1534407	1531287	3094	3121	88.72	8	7
182253	187818	1530820	1525240	5566	5581	90.45	8	7
188343	192269	1524965	1521039	3927	3927	88.89	8	7
192932	196073	1520366	1517157	3142	3210	86.88	8	7
197348	197797	1516298	1515856	450	443	84.36	8	7
198473	198725	1515129	1514875	253	255	80.68	8	7
198778	204361	1514550	1508971	5584	5580	90.85	8	7
204595	205514	1508828	1507916	920	913	85.67	8	7
205612	206394	1507804	1507024	783	781	85.71	8	7
207963	208179	1505445	1505230	217	216	85.52	8	7
210123	210793	1503354	1502695	671	660	85.04	8	7
212212	212844	1501784	1501143	633	642	89.74	8	7
214333	219172	1499798	1494964	4840	4835	87.78	8	7
220260	226723	1493879	1487406	6464	6474	89.04	8	7
228143	233476	1486676	1481364	5334	5313	90.1	8	7
235918	237476	1478772	1477205	1559	1568	90.96	8	7
239070	240979	1476318	1474341	1910	1978	86.96	8	7
241149	246908	1474136	1468363	5760	5774	91.47	8	7
250909	253046	1351746	1353804	2138	2059	86.45	8	7
253369	255931	1467194	1464631	2563	2564	89.31	8	7
256961	260440	1463665	1460175	3480	3491	91.32	8	7
260900	263033	1460208	1458044	2134	2165	87.77	8	7
263191	265633	1457941	1455547	2443	2395	83.26	8	7
265939	269977	1455292	1451241	4039	4052	84.82	8	7
271029	272074	1450391	1449342	1046	1050	84.01	8	7
277018	280253	1444074	1440844	3236	3231	85.11	8	7
280583	281344	1440529	1439779	762	751	85.31	8	7
281968	282342	1439034	1438663	375	372	83.2	8	7
282676	283028	1438249	1437910	353	340	85.92	8	7
285594	289193	1435199	1431595	3600	3605	92.74	8	7
290063	292611	1430839	1428251	2549	2589	90.78	8	7
292923	301631	1427847	1419084	8709	8764	87.43	8	7
301715	302206	1418957	1418456	492	502	81.38	8	7
302633	304787	1418161	1416012	2155	2150	90.42	8	7
306119	311785	1414793	1409135	5667	5659	87.72	8	7
311941	312118	1408982	1408799	178	184	88.04	8	7
313271	314394	1408253	1407112	1124	1142	84.53	8	7
314811	317331	1406859	1404328	2521	2532	91.38	8	7
320922	326188	1401241	1395905	5267	5337	89.17	8	7
326265	330519	1395771	1391483	4255	4289	91.25	8	7
331110	332538	1391444	1390008	1429	1437	89.71	8	7
333024	340460	1389984	1382533	7437	7452	89.79	8	7
340769	342368	1382317	1380714	1600	1604	87.31	8	7
342984	343650	1380186	1379515	667	672	82.7	8	7
350502	352166	1369676	1368006	1665	1671	89.61	8	7
352198	352773	1367626	1367038	576	589	81.2	8	7
354078	355811	1365639	1363803	1734	1837	79.74	8	7
355915	356443	1363671	1363135	529	537	87.94	8	7
357100	357532	1362525	1362108	433	418	86.33	8	7
357869	362085	1362074	1357793	4217	4282	90.47	8	7
362389	363022	1357553	1356893	634	661	82.19	8	7
363333	363532	1356589	1356399	200	191	86.57	8	7
363782	364299	1356167	1355648	518	520	87.33	8	7
366258	367080	1350792	1349971	823	822	85.01	8	7
367213	372622	1349824	1344468	5410	5357	90.2	8	7
373058	379077	1344026	1338013	6020	6014	89.64	8	7
379464	380684	1337544	1336329	1221	1216	93.71	8	7
381428	388924	1335704	1328253	7497	7452	89.71	8	7
389038	393641	1328059	1323492	4604	4568	91.08	8	7
393776	395186	1323356	1321904	1411	1453	81.67	8	7
395322	395669	1321700	1321337	348	364	87.67	8	7
395748	396344	1321124	1320508	597	617	85.96	8	7
397066	402648	1319484	1313900	5583	5585	88.45	8	7
403938	408195	1312563	1308257	4258	4307	90.61	8	7
408252	409014	1308284	1307490	763	795	82.8	8	7
410182	413501	1306234	1302920	3320	3315	92.07	8	7
414814	420671	1300841	1294908	5858	5934	90.65	8	7
420824	421826	1294900	1293891	1003	1010	89.77	8	7
423506	428320	1292860	1288045	4815	4816	92.84	8	7
428504	437133	1287800	1279174	8630	8627	91.15	8	7
437339	439108	1278948	1277171	1770	1778	90.04	8	7
440370	442278	1275923	1273996	1909	1928	80.05	8	7
442938	445818	1273669	1270803	2881	2867	90.36	8	7
446316	449023	1270338	1267691	2708	2648	90.48	8	7
449408	452449	1267029	1263972	3042	3058	88.71	8	7
452458	452692	1263814	1263567	235	248	88.35	8	7
453287	453569	1262993	1262684	283	310	83.92	8	7
454372	454585	1261448	1261236	214	213	91.59	8	7
455338	458455	1260469	1257386	3118	3084	89.54	8	7
458991	460797	1257355	1255530	1807	1826	90.92	8	7
460894	464948	1255424	1251344	4055	4081	90.4	8	7
464996	467274	1251189	1248910	2279	2280	88.36	8	7
467449	469245	1248726	1246896	1797	1831	84.98	8	7
470292	479723	1245854	1236288	9432	9567	87.07	8	7
479834	481903	1236171	1234097	2070	2075	90.9	8	7
482355	485305	1233688	1230741	2951	2948	88.63	8	7
485427	487466	1230650	1228619	2040	2032	91.7	8	7
487790	490040	1228522	1226274	2251	2249	90.51	8	7
490617	494643	1225944	1221889	4027	4056	88.74	8	7
495739	497973	1220319	1218071	2235	2249	87.09	8	7
498517	503889	1217485	1212142	5373	5344	91.02	8	7
504454	506921	1211519	1209036	2468	2484	89.5	8	7
508580	510714	1207868	1205713	2135	2156	90.66	8	7
510914	511455	1205557	1205013	542	545	87.61	8	7
511778	513034	1204920	1203662	1257	1259	88.09	8	7
514014	514851	1202310	1201423	838	888	80.53	8	7
515062	518719	1200978	1197327	3658	3652	93.05	8	7
519268	524390	1197072	1191990	5123	5083	91.33	8	7
524533	526981	1191776	1189268	2449	2509	87.92	8	7
528008	528356	1188284	1187918	349	367	84.18	8	7
528669	529058	1187342	1186922	390	421	83.73	8	7
530034	530603	1185735	1185157	570	579	84.09	8	7
531325	533306	1184348	1182326	1982	2023	88.69	8	7
533709	537114	1182277	1178904	3406	3374	88.67	8	7
537261	538761	1178899	1177366	1501	1534	82.7	8	7
539029	541986	1176977	1174007	2958	2971	86.43	8	7
542086	543282	1173902	1172737	1197	1166	82.36	8	7
543915	546284	1171655	1169277	2370	2379	93.16	8	7
546418	553036	1169060	1162420	6619	6641	88.46	8	7
553713	554185	1162417	1161944	473	474	87.03	8	7
554909	558492	1161323	1157743	3584	3581	90.91	8	7
558937	562263	1156389	1153090	3327	3300	89.16	8	7
563020	563740	1152288	1151564	721	725	82.66	8	7
564525	565206	1150731	1150051	682	681	83.83	8	7
565757	566098	1149472	1149134	342	339	86.13	8	7
566525	570072	1148641	1145060	3548	3582	89.52	8	7
570371	570833	1144744	1144276	463	469	87.79	8	7
571053	571641	1144066	1143449	589	618	86.63	8	7
571641	576344	1143342	1138645	4704	4698	91.95	8	7
576911	578472	1138066	1136509	1562	1558	85.05	8	7
578762	582714	1136255	1132337	3953	3919	90.22	8	7
583161	583441	1131946	1131666	281	281	90.39	8	7
583978	584665	1131168	1130493	688	676	87.83	8	7
584839	587432	1130488	1127823	2594	2666	83.9	8	7
587571	597189	1127620	1118200	9619	9421	87.94	8	7
597268	600539	1118068	1114716	3272	3353	88.58	8	7
600726	601392	1114526	1113860	667	667	90.49	8	7
601595	615520	1113796	1099812	13926	13985	91.42	8	7
615795	619480	1099798	1096126	3686	3673	93.4	8	7
619615	629040	1095913	1086468	9426	9446	89.44	8	7
629481	632294	1085982	1083123	2814	2860	85.94	8	7
632536	634635	1082910	1080816	2100	2095	89.62	8	7
635906	644288	1079299	1070883	8383	8417	90.78	8	7
645003	645328	1070185	1069858	326	328	83.09	8	7
646046	646137	1069017	1068927	92	91	94.57	8	7
5719	6460	2247390	2248128	742	739	89.38	9	1
7304	8388	2248931	2250081	1085	1151	83.45	9	1
9214	9362	2250940	2251090	149	151	91.56	9	1
9920	10390	2251253	2251739	471	487	83.3	9	1
10544	11724	2251901	2253090	1181	1190	86.1	9	1
11722	15906	2253291	2257540	4185	4250	90.89	9	1
17531	20033	2258288	2260778	2503	2491	90.02	9	1
20658	20796	2261200	2261336	139	137	94.24	9	1
21014	24206	2261594	2264834	3193	3241	85.99	9	1
26572	28947	2266407	2268809	2376	2403	88.03	9	1
29235	29976	2269055	2269806	742	752	86.39	9	1
31409	40451	2271034	2279978	9043	8945	89.29	9	1
40559	40655	2280280	2280374	97	95	92.78	9	1
40934	44717	2280669	2284467	3784	3799	89.85	9	1
45806	54380	2285159	2293733	8575	8575	92	9	1
55336	63205	2294430	2302287	7870	7858	92.75	9	1
64066	64940	2303150	2304032	875	883	84.23	9	1
65172	66583	2304057	2305485	1412	1429	90.92	9	1
67319	69407	2305961	2308037	2089	2077	92.37	9	1
70298	71898	2309008	2310624	1601	1617	91.94	9	1
72366	72502	2311100	2311239	137	140	88.65	9	1
72751	79326	2311267	2317854	6576	6588	90.52	9	1
81215	94417	2319287	2332446	13203	13160	91.62	9	1
95251	96540	2333264	2334615	1290	1352	83.27	9	1
96972	97623	2335075	2335774	652	700	79.58	9	1
98804	99334	2336938	2337452	531	515	84.67	9	1
100042	100291	2338137	2338380	250	244	87.2	9	1
100558	101144	2338635	2339228	587	594	85.16	9	1
101684	111224	2339876	2349418	9541	9543	89.77	9	1
111295	114646	2349421	2352720	3352	3300	90.78	9	1
114654	117761	2353201	2356277	3108	3077	89.46	9	1
117801	119416	2358380	2359984	1616	1605	89.85	9	1
120118	120738	2360508	2361134	621	627	82.6	9	1
121067	125521	2361135	2365610	4455	4476	92.45	9	1
148114	162587	753219	767733	14474	14515	91.82	9	6
163361	166301	768583	771497	2941	2915	90.95	9	6
167231	170740	772199	775684	3510	3486	93.19	9	6
171393	177021	776406	782054	5629	5649	91.38	9	6
178445	178934	783930	784397	490	468	85.51	9	6
179469	183790	784957	789258	4322	4302	90.41	9	6
183997	186554	789313	791900	2558	2588	89.09	9	6
187450	187929	792836	793320	480	485	90.63	9	6
188201	194063	793361	799200	5863	5840	91.32	9	6
195334	195752	799203	799614	419	412	86.63	9	6
196342	196702	800258	800615	361	358	83.79	9	6
196844	199823	800744	803694	2980	2951	92.19	9	6
200175	205485	803810	809130	5311	5321	86.45	9	6
206171	206392	809855	810078	222	224	88.39	9	6
206512	212233	810246	815899	5722	5654	90.25	9	6
212686	219033	816338	822693	6348	6356	90.59	9	6
219447	224829	823243	828583	5383	5341	88.29	9	6
225173	229038	828939	832753	3866	3815	86.43	9	6
230022	230181	833636	833795	160	160	90.18	9	6
230774	231920	834450	835594	1147	1145	86.83	9	6
232275	232783	835613	836127	509	515	90.29	9	6
233126	233356	836544	836789	231	246	82.28	9	6
234772	235993	837029	838306	1222	1278	84.72	9	6
236500	237473	842618	843590	974	973	87.64	9	6
237551	243591	843721	849738	6041	6018	92.7	9	6
243852	246128	849780	852032	2277	2253	90.13	9	6
246491	250566	852035	856192	4076	4158	85.38	9	6
253005	253347	857272	857627	343	356	82.45	9	6
256460	257802	859494	860860	1343	1367	85.87	9	6
258297	262414	861279	865381	4118	4103	88.44	9	6
265941	266186	866462	866706	246	245	90.65	9	6
266376	266683	866712	867017	308	306	90.26	9	6
268150	272811	868312	872993	4662	4682	83.98	9	6
273427	274104	874105	874760	678	656	86.49	9	6
274368	276267	874780	876688	1900	1909	91.75	9	6
276722	282056	876852	882178	5335	5327	86.2	9	6
282976	283641	882178	882842	666	665	88.34	9	6
284173	284490	882888	883205	318	318	88.36	9	6
285662	286153	883793	884292	492	500	83.79	9	6
287451	294780	884551	891859	7330	7309	90.37	9	6
292655	292872	2053596	2053379	218	218	87.21	9	2
294946	305184	891859	902097	10239	10239	90.31	9	6
305916	307694	902833	904656	1779	1824	84.88	9	6
308295	310442	905702	907872	2148	2171	86.63	9	6
312052	312551	973405	972925	500	481	83.73	9	6
312686	313276	972729	972145	591	585	86.16	9	6
314285	316603	970755	968513	2319	2243	87.77	9	6
317544	317679	967811	967672	136	140	90	9	6
317853	319661	967363	965538	1809	1826	91.14	9	6
320281	323694	964954	961574	3414	3381	92.59	9	6
324051	332276	960812	952628	8226	8185	90.48	9	6
332522	334483	952410	950445	1962	1966	87.32	9	6
336373	340568	949093	944863	4196	4231	87.62	9	6
340803	341572	944879	944111	770	769	88.17	9	6
342558	345250	943072	940412	2693	2661	88.84	9	6
345599	349413	940403	936571	3815	3833	85.85	9	6
350005	357883	935938	928094	7879	7845	91.28	9	6
358067	358259	927849	927674	193	176	86.6	9	6
358788	359732	927122	926132	945	991	79.63	9	6
360250	365181	926134	921172	4932	4963	88.93	9	6
367017	367238	919916	919699	222	218	85.71	9	6
367305	367702	919379	918979	398	401	89.58	9	6
368148	368363	918462	918249	216	214	82.46	9	6
368734	371215	917825	915354	2482	2472	88.79	9	6
371823	374674	914847	912028	2852	2820	86.25	9	6
377045	378557	909980	908448	1513	1533	87.75	9	6
379396	380121	974488	975223	726	736	85.85	9	6
380862	383443	975229	977853	2582	2625	86.25	9	6
383746	387156	977852	981236	3411	3385	90	9	6
[truncated: 7,514 more rows]

## Sheet: CQMa102_vs_CQMa102
Seq1:start	Seq1:end	Seq2:start	Seq2:end	Seq1:match_length	Seq2:match_length	%similarity	Seq1:CQMa102_scaffold#	Seq2:CQMa102_scaffold#
1	8438	1	8438	8438	8438	100	1	1
6088	6273	306778	306593	186	186	89.78	1	15
6092	6285	4344	4151	194	194	90.72	1	56
6299	7942	1644	1	1644	1644	99.94	1	14
7917	8070	95103	94950	154	154	96.75	1	30
10572	12604	10572	12604	2033	2033	100	1	1
11775	12029	78277	78023	255	255	89.88	1	11
12061	12604	65544	65006	544	539	91.18	1	129
16102	80102	16102	80102	64001	64001	100	1	1
16677	16884	324035	323828	208	208	93.27	1	10
16685	16884	238766	238568	200	199	91.5	1	15
17240	17440	322827	322627	201	201	94.53	1	34
17439	17583	156869	156725	145	145	91.03	1	75
79165	79710	1389	845	546	545	89.58	1	51
79168	79710	8629	8101	543	529	88.95	1	51
79168	79635	68205	67738	468	468	93.16	1	129
79356	79711	74705	74351	356	355	87.36	1	11
79467	79710	79390	79150	244	241	89.8	1	11
81013	81872	81013	81872	860	860	100	1	1
81047	81689	65548	64911	643	638	90.37	1	129
82846	84803	82846	84803	1958	1958	100	1	1
82879	83240	27419	27058	362	362	92.27	1	94
82996	83155	130803	130645	160	159	93.75	1	6
83186	83559	73497	73124	374	374	88.77	1	15
83703	84250	9012	8475	548	538	87.59	1	51
85052	86724	85052	86724	1673	1673	100	1	1
85052	85272	85272	85052	221	221	94.12	1	1
85152	85355	211610	211407	204	204	93.63	1	35
85156	85355	11807	11608	200	200	96.5	1	130
85357	85938	282775	282194	582	582	96.74	1	10
85357	85939	1118	536	583	583	95.54	1	108
85359	85939	7615	7011	581	605	90.91	1	135
86506	86724	587	369	219	219	94.06	1	39
91974	93265	91974	93265	1292	1292	100	1	1
92027	92237	108631	108423	211	209	97.16	1	93
93584	138753	93584	138753	45170	45170	100	1	1
139027	163228	139027	163228	24202	24202	100	1	1
163447	189286	163447	189286	25840	25840	100	1	1
189039	189117	19666	19588	79	79	98.73	1	12
189046	189285	4702	4463	240	240	92.53	1	166
193960	196234	193960	196234	2275	2275	100	1	1
194766	195015	916127	915878	250	250	83.2	1	1
195353	195511	164	1	159	164	89.02	1	162
195708	195908	249004	248804	201	201	94.03	1	2
196993	206458	196993	206458	9466	9466	100	1	1
207165	242797	207165	242797	35633	35633	100	1	1
214854	215354	12715	12215	501	501	99.2	1	157
243771	245012	243771	245012	1242	1242	100	1	1
243893	244569	91187	90497	677	691	87.52	1	44
245909	288149	245909	288149	42241	42241	100	1	1
257663	257924	2962	2701	262	262	96.56	1	21
257923	258177	72547	72298	255	250	91.76	1	116
257964	258177	103923	103715	214	209	95.33	1	73
288440	300407	288440	300407	11968	11968	100	1	1
288458	288730	87458	87186	273	273	100	1	99
300859	310635	300859	310635	9777	9777	100	1	1
310767	374429	310767	374429	63663	63663	100	1	1
336979	337246	135651	135392	268	260	95.15	1	60
337006	337248	80756	80522	243	235	91.36	1	35
368021	368105	89555	89471	85	85	100	1	64
368022	368115	85093	85000	94	94	100	1	108
374656	384458	374656	384458	9803	9803	100	1	1
384708	401661	384708	401661	16954	16954	100	1	1
402026	402206	402026	402206	181	181	100	1	1
403391	404559	403391	404559	1169	1169	100	1	1
403391	403624	403624	403391	234	234	95.76	1	1
404930	406535	404930	406535	1606	1606	100	1	1
405267	405502	1764544	1764309	236	236	97.03	1	1
405765	405839	945245	945171	75	75	100	1	3
405842	406445	73536	72933	604	604	90.73	1	11
405842	406535	233262	232569	694	694	94.09	1	15
406281	406535	740823	740569	255	255	92.16	1	5
406363	406535	147859	147687	173	173	94.22	1	88
406386	406535	58227	58078	150	150	92	1	151
406757	573528	406757	573528	166772	166772	100	1	1
525092	525350	433471	433212	259	260	96.92	1	18
525092	525351	69974	69714	260	261	96.17	1	23
525092	525351	174797	174537	260	261	92.72	1	62
528560	528680	1440089	1439969	121	121	97.52	1	1
528681	529636	163810	162865	956	946	85.46	1	31
529672	531190	534265	532739	1519	1527	86.17	1	1
531794	532558	951663	950899	765	765	89.31	1	1
532660	533767	950148	949022	1108	1127	86.98	1	1
532739	534265	531190	529672	1527	1519	86.17	1	1
534261	534601	467227	466887	341	341	82.99	1	16
571588	572566	18106	17138	979	969	90.61	1	148
571592	572566	809305	808341	975	965	92.01	1	2
571592	572337	9809	9075	746	735	91.3	1	51
573826	574909	573826	574909	1084	1084	100	1	1
576557	586392	576557	586392	9836	9836	100	1	1
576564	577195	309415	308784	632	632	87.99	1	35
578482	578974	210433	209941	493	493	87.25	1	37
578498	579044	21296	20750	547	547	88.89	1	179
578527	579044	22576	22061	518	516	88.85	1	168
578650	579044	97847	97456	395	392	90.4	1	118
578711	578965	108254	108002	255	253	89.8	1	112
579379	580348	22528	21559	970	970	86.95	1	179
579380	580217	828	3	838	826	87.13	1	238
582959	583212	323	56	254	268	88.48	1	201
583624	584654	17113	16068	1031	1046	88.17	1	193
585143	585315	274249	274077	173	173	93.64	1	35
585567	586388	125247	124426	822	822	96.96	1	107
585568	586388	5413	4593	821	821	95.98	1	218
588038	596653	588038	596653	8616	8616	100	1	1
588041	588493	108081	107627	453	455	91.65	1	112
588041	588277	19352	19115	237	238	90	1	168
588041	588500	30310	29850	460	461	91.76	1	168
596544	596653	364214	364105	110	110	99.09	1	32
596544	596653	2494	2385	110	110	98.18	1	82
598472	599442	598472	599442	971	971	100	1	1
598720	599019	309341	309042	300	300	96.33	1	15
599099	599354	73100	72845	256	256	96.48	1	15
601291	602379	601291	602379	1089	1089	100	1	1
602636	615569	602636	615569	12934	12934	100	1	1
602666	602948	685350	685068	283	283	95.41	1	1
604516	604690	9735	9561	175	175	98.29	1	19
604691	606358	243755	242085	1668	1671	91.41	1	19
609794	609896	194967	194865	103	103	96.12	1	64
613957	614100	1031316	1031173	144	144	95.83	1	3
615932	619873	615932	619873	3942	3942	100	1	1
616805	617675	126195	125319	871	877	85.18	1	14
618999	619276	59048	58771	278	278	98.2	1	7
618999	619236	181635	181398	238	238	98.32	1	37
623922	625500	623922	625500	1579	1579	100	1	1
624863	625045	197303	197122	183	182	92.35	1	64
626031	635659	626031	635659	9629	9629	100	1	1
626101	626200	330132	330033	100	100	100	1	17
636913	642073	636913	642073	5161	5161	100	1	1
640175	640328	403519	403367	154	153	92.21	1	11
641249	641834	46992	46411	586	582	86.35	1	6
641661	641836	248988	248813	176	176	94.32	1	2
644058	645641	644058	645641	1584	1584	100	1	1
648962	651674	648962	651674	2713	2713	100	1	1
648962	649274	146714	146402	313	313	95.53	1	5
648962	649220	147601	147343	259	259	94.59	1	5
648962	649032	349	279	71	71	100	1	70
649290	650332	1043	1	1043	1043	90.12	1	186
649342	649738	148148	147753	397	396	98.49	1	5
650493	651452	17290	16333	960	958	92.12	1	182
650512	650831	146403	146084	320	320	95.31	1	5
651800	685397	651800	685397	33598	33598	100	1	1
651801	652645	319933	319089	845	845	90.18	1	39
651802	652714	6649	5737	913	913	90.25	1	179
652169	652683	144307	143793	515	515	89.13	1	5
653016	653383	143289	142938	368	352	92.12	1	5
668219	668415	133113	132917	197	197	97.46	1	45
668221	668415	443630	443436	195	195	98.46	1	22
668221	668415	67322	67136	195	187	95.9	1	135
685068	685350	602948	602666	283	283	95.41	1	1
685069	685374	949022	948706	306	317	93.06	1	1
685069	685280	1128	917	212	212	94.81	1	158
685071	685397	343580	343243	327	338	94.38	1	29
685071	685327	18643	18387	257	257	96.11	1	30
687030	687581	687030	687581	552	552	100	1	1
687782	691815	687782	691815	4034	4034	100	1	1
688037	688189	172852	172700	153	153	95.45	1	20
688049	688189	16484	16344	141	141	95.74	1	12
688049	688189	1131	991	141	141	95.04	1	158
688052	688189	18645	18508	138	138	97.83	1	30
688053	688189	843340	843204	137	137	97.81	1	1
688053	688189	188697	188561	137	137	97.08	1	64
691176	691813	167612	166961	638	652	86.68	1	31
692862	701829	692862	701829	8968	8968	100	1	1
693748	695595	155215	153381	1848	1835	87.74	1	81
696287	696748	318926	318465	462	462	100	1	35
696290	696658	190896	190547	369	350	86.72	1	51
696323	696705	47337	46965	383	373	87.21	1	145
696870	696977	318465	318358	108	108	100	1	35
700470	701828	31839	30480	1359	1360	90.97	1	18
700484	700996	312361	311856	513	506	92.4	1	37
704673	723112	704673	723112	18440	18440	100	1	1
712008	712392	73719	73334	385	386	92.49	1	89
712008	712391	26260	25876	384	385	96.36	1	107
712009	712391	356962	356579	383	384	94.27	1	10
712172	712392	1229	1009	221	221	94.14	1	35
723317	796971	723317	796971	73655	73655	100	1	1
730395	730601	36555	36349	207	207	100	1	19
740186	740705	107916	107407	520	510	91	1	63
798966	799060	798966	799060	95	95	100	1	1
801499	832290	801499	832290	30792	30792	100	1	1
803540	804219	28266	27587	680	680	94.12	1	181
804267	804759	398557	398062	493	496	87.55	1	11
804403	804759	27553	27194	357	360	90.06	1	181
804636	804797	11624	11463	162	162	93.83	1	204
811393	811779	4599	4212	387	388	92.03	1	72
811406	811854	950771	950312	449	460	90.22	1	1
811406	811854	995	537	449	459	90.65	1	108
811861	812017	271	115	157	157	85.35	1	174
821513	822274	4439	3694	762	746	90.83	1	118
822276	822649	3454	3081	374	374	90.64	1	118
823048	823157	821627	821518	110	110	98.18	1	1
823053	823157	116465	116361	105	105	100	1	52
832844	838401	832844	838401	5558	5558	100	1	1
832985	833077	87873	87781	93	93	98.92	1	105
843021	862570	843021	862570	19550	19550	100	1	1
843183	843337	1485247	1485093	155	155	98.06	1	1
862857	867411	862857	867411	4555	4555	100	1	1
867093	867406	1503752	1503439	314	314	95.86	1	1
867095	867399	1031	728	305	304	87.34	1	154
867096	867342	24672	24426	247	247	91.9	1	58
870406	919066	870406	919066	48661	48661	100	1	1
871247	871704	129517	129060	458	458	86.9	1	6
872038	872337	1312	1014	300	299	89.67	1	202
872338	872659	324144	323824	322	321	91.64	1	10
872338	872659	120572	120251	322	322	90.06	1	105
873015	873285	333194	332924	271	271	97.42	1	34
918661	918929	22607	22339	269	269	88.1	1	86
919218	974649	919218	974649	55432	55432	100	1	1
946893	947385	53991	53503	493	489	87.9	1	114
948344	948531	653	466	188	188	94.68	1	34
948348	948700	10210	9858	353	353	95.47	1	69
948608	948700	298909	298817	93	93	93.55	1	10
948706	949022	685374	685069	317	306	93.06	1	1
948764	949020	437224	436968	257	257	95.33	1	23
948864	949018	1485247	1485093	155	155	96.13	1	1
949022	950148	533767	532660	1127	1108	86.98	1	1
950308	950772	141071	140608	465	464	94.19	1	51
950312	950771	811854	811406	460	449	90.22	1	1
950402	950834	10946	10516	433	431	89.4	1	205
950588	950894	1003	698	307	306	89.9	1	6
950899	951663	532558	531794	765	765	89.31	1	1
950900	951662	59839	59077	763	763	88.73	1	155
974140	974412	1319964	1319692	273	273	91.58	1	1
974140	974467	2441	2114	328	328	94.82	1	68
974140	974649	75352	74844	510	509	93.73	1	131
974146	974333	23453	23266	188	188	89.89	1	186
974979	976743	974979	976743	1765	1765	100	1	1
974979	975318	18891	18554	340	338	92.38	1	35
974979	975392	16497	16084	414	414	90.82	1	130
974980	975100	719	599	121	121	93.39	1	77
974980	975078	74649	74551	99	99	94.95	1	131
975824	975904	74545	74465	81	81	100	1	131
976029	976621	3639	3039	593	601	87.35	1	56
976215	976653	16075	15637	439	439	90.68	1	130
976960	978142	976960	978142	1183	1183	100	1	1
976960	977394	93295	92861	435	435	92.64	1	30
976960	977320	25564	25204	361	361	92.24	1	100
976960	977396	13094	12658	437	437	92.68	1	130
976960	977375	10216	9801	416	416	92.07	1	208
977660	978110	23661	23211	451	451	91.81	1	6
980281	1112055	980281	1112055	131775	131775	100	1	1
980281	980899	95317	94699	619	619	91.44	1	24
980286	980899	1162507	1161894	614	614	98.05	1	2
980286	980686	542270	541870	401	401	90.77	1	12
980286	980899	307191	306578	614	614	93.32	1	15
980619	980901	23544	23262	283	283	93.64	1	186
980683	980900	42481	42263	218	219	93.61	1	163
980733	980900	10357	10190	168	168	97.02	1	130
1021757	1021939	1440542	1440360	183	183	95.08	1	1
1022062	1022170	8026	7918	109	109	94.5	1	212
1022364	1022541	26776	26599	178	178	89.33	1	59
1086167	1086365	21139	20941	199	199	95.48	1	86
1086198	1086611	308011	307597	414	415	89.34	1	16
1093113	1093418	152519	152214	306	306	90.32	1	39
1111877	1112055	24309	24131	179	179	96.65	1	35
1111878	1111972	10610	10516	95	95	96.84	1	111
1115955	1163134	1115955	1163134	47180	47180	100	1	1
1123172	1123774	850	249	603	602	92.56	1	80
1123172	1123555	17949	17566	384	384	91.41	1	95
1123172	1124618	52669	51294	1447	1376	84.53	1	99
1124432	1124688	12836	12580	257	257	87.98	1	95
1124694	1125445	35483	34733	752	751	85.9	1	45
1124930	1125436	372582	372076	507	507	91.72	1	29
1125055	1126412	62705	61348	1358	1358	92.05	1	111
1125226	1126412	84213	83027	1187	1187	91.24	1	114
1126212	1126412	1030762	1030562	201	201	93.53	1	3
1126710	1127431	46360	45640	722	721	92.13	1	145
1126914	1127428	49374	48862	515	513	89.71	1	99
1126985	1127428	561164	560721	444	444	93.02	1	6
1133163	1133313	6221	6066	151	156	92.31	1	114
1133168	1133355	156378	156191	188	188	94.71	1	30
[truncated: 6,223 more rows]

## Sheet: CQMa102_Ma69
Seq1:start	Seq1:end	Seq2:start	Seq2:end	Seq1:match_length	Seq2:match_length	%similarity	Seq1:CQMa102_scaffold#	Seq2:Ma69_scaffold#
[truncated: 10,147 more rows]

[truncated: 3 more sheets: Ma69_vs_ARSEF23, Ma69_vs_CQMa102, Ma69_vs_Ma69]
